# Supplementary material for: Cobaltaelectro-Catalyzed C–H Annulation with Allenes for Atropochiral and P-Stereogenic Compounds: Late-Stage Diversification and Continuous Flow Scale-Up
Source: ACS Catal. 2023 Jul 11;13(14):9713–23. doi: 10.1021/acscatal.3c02072 (PMC10704562; doi:10.1021/acscatal.3c02072)
Supplement: Supplementary file 1 — cs3c02072_si_001.cif [file cs3c02072_si_001.cif]

data_mo_1902_cg_0m
loop_
_audit_author_name
_audit_author_email
_audit_author_address
'Lin, Y.' ye.lin@chemie.uni-goettingen.de
;
Georg-August-Universitaet Goettingen
Institut fuer Organische und Biomolekulare Chemie 
Tammannstrasse 2
Goettingen
D-37077
Germany
;
'Golz, C.' 'cgolz@gwdg.de '
;
Georg-August-Universitaet Goettingen
Institut fuer Organische und Biomolekulare Chemie 
Tammannstrasse 2
Goettingen
D-37077
Germany
;
'Ackermann, L.' Lutz.Ackermann@chemie.uni-goettingen.de
;
Georg-August-Universitaet Goettingen
Institut fuer Organische und Biomolekulare Chemie 
Tammannstrasse 2
Goettingen
D-37077
Germany
;

_audit_creation_method
;FinalCif V117 by Daniel Kratzert, Freiburg 2023,
https://dkratzert.de/finalcif.html
;
_audit_contact_author_address
;Georg-August-Universit\"at G\"ottingen
Institut f\"ur Organische und Biomolekulare Chemie
Tammannstra\&se 2
D-37077 G\"ottingen
Germany
;
_audit_contact_author_email       cgolz@gwdg.de
_audit_contact_author_name        'Golz, C.'
_audit_contact_author_phone       '+49(551) 39-21750'
_audit_creation_date              2023-02-20
_publ_contact_author_id_orcid     ?
_publ_section_references
;
Dolomanov, O.V., Bourhis, L.J., Gildea, R.J, Howard, J.A.K. & Puschmann, H.
 (2009), J. Appl. Cryst. 42, 339-341.

Sheldrick, G.M. (2008). Acta Cryst. A64, 112-122.

Sheldrick, G.M. (2015). Acta Cryst. A71, 3-8.
;
_diffrn_source_power              0.05
_exptl_crystal_colour_primary     colourless
_olex2_refinement_description
;
1. Fixed Uiso
 At 1.2 times of:
  All C(H) groups, All C(H,H) groups
 At 1.5 times of:
  All C(H,H,H) groups
2.a Secondary CH2 refined with riding coordinates:
 C1(H1A,H1B)
2.b Aromatic/amide H refined with riding coordinates:
 C3(H3), C7(H7), C8(H8), C10(H10), C15(H15), C16(H16), C19(H19), C20(H20),
 C21(H21), C23(H23), C24(H24), C25(H25), C26(H26), C27(H27), C29(H29), C30(H30),
  C31(H31), C32(H32), C33(H33)
2.c Idealised Me refined as rotating group:
 C11(H11A,H11B,H11C), C18(H18A,H18B,H18C)
;
_olex2_submission_special_instructions 'No special instructions were received'
_shelx_SHELXL_version_number      '2018/3'
_chemical_name_systematic         ?
_chemical_name_common             ?
_chemical_formula_sum             'C33 H27 N2 O2 P'
_chemical_formula_moiety          'C33 H27 N2 O2 P'
_chemical_formula_weight          514.53
_chemical_melting_point           ?
_chemical_absolute_configuration  ad
_space_group_crystal_system       'orthorhombic'
_space_group_IT_number            19
_space_group_name_H-M_alt         'P 21 21 21'
_space_group_name_Hall            'P 2ac 2ab'
_shelx_space_group_comment
;
The symmetry employed for this shelxl refinement is uniquely defined
by the following loop, which should always be used as a source of
symmetry information in preference to the above space-group names.
They are only intended as comments.
;

loop_
_space_group_symop_operation_xyz
'x, y, z'
'-x+1/2, -y, z+1/2'
'-x, y+1/2, -z+1/2'
'x+1/2, -y+1/2, -z'

_cell_length_a                    9.4895(4)
_cell_length_b                    13.5760(6)
_cell_length_c                    20.1422(10)
_cell_angle_alpha                 90
_cell_angle_beta                  90
_cell_angle_gamma                 90
_cell_volume                      2594.9(2)
_cell_formula_units_Z             4
_cell_measurement_temperature     100.00
_cell_measurement_reflns_used     9709
_cell_measurement_theta_min       2.373
_cell_measurement_theta_max       32.604
_exptl_crystal_description        block
_exptl_crystal_colour             colourless
_exptl_crystal_recrystallization_method 'Crystallized from ethyl acetate solution.'
_exptl_crystal_density_meas       ?
_exptl_crystal_density_method     ?
_exptl_crystal_density_diffrn     1.317
_exptl_crystal_F_000              1080
_exptl_crystal_size_max           0.379
_exptl_crystal_size_mid           0.254
_exptl_crystal_size_min           0.217
_exptl_absorpt_coefficient_mu     0.140
_exptl_absorpt_correction_type    multi-scan
_exptl_absorpt_correction_T_min   0.6479
_exptl_absorpt_correction_T_max   0.8136
_exptl_absorpt_process_details
;
SADABS-2016/2 (Bruker,2016/2) was used for absorption correction.
wR2(int) was 0.0897 before and 0.0528 after correction.
The Ratio of minimum to maximum transmission is 0.7963.
The \l/2 correction factor is Not present.
;
_exptl_absorpt_special_details    ?
_shelx_estimated_absorpt_T_min    0.949
_shelx_estimated_absorpt_T_max    0.970
_exptl_transmission_factor_min    ?
_exptl_transmission_factor_max    ?
_exptl_special_details            ?
_diffrn_ambient_temperature       100.00
_diffrn_ambient_environment       N~2~
_diffrn_radiation_type            MoK\a
_diffrn_radiation_wavelength      0.71073
_diffrn_radiation_monochromator   'mirror optics'
_diffrn_measurement_ambient_temperature_device_make 'Oxford Cryostream 800'
_diffrn_radiation_probe           x-ray
_diffrn_source                    'microfocus sealed X-ray tube'
_diffrn_source_type               'Incoatec I\ms'
_diffrn_source_voltage            50.0
_diffrn_source_current            1.0
_diffrn_detector                  CPAD
_diffrn_detector_type             'Bruker PHOTON III'
_diffrn_detector_area_resol_mean  7.41
_diffrn_measurement_device        'four-circle diffractometer'
_diffrn_measurement_device_type   'Bruker D8 VENTURE dual wavelength Mo/Cu'
_diffrn_measurement_method        '\w and \f scans'
_diffrn_measurement_specimen_support 'MiTeGen micromount'
_diffrn_reflns_number             131097
_diffrn_reflns_av_unetI/netI      0.0125
_diffrn_reflns_av_R_equivalents   0.0340
_diffrn_reflns_theta_min          2.022
_diffrn_reflns_theta_max          32.632
_diffrn_reflns_theta_full         25.242
_diffrn_reflns_limit_h_min        -14
_diffrn_reflns_limit_h_max        14
_diffrn_reflns_limit_k_min        -20
_diffrn_reflns_limit_k_max        20
_diffrn_reflns_limit_l_min        -30
_diffrn_reflns_limit_l_max        30
_diffrn_standards_number          0
_diffrn_measured_fraction_theta_max 0.998
_diffrn_measured_fraction_theta_full 0.999
_diffrn_reflns_Laue_measured_fraction_max 0.998
_diffrn_reflns_Laue_measured_fraction_full 0.999
_diffrn_reflns_point_group_measured_fraction_max 0.998
_diffrn_reflns_point_group_measured_fraction_full 1.000
_reflns_number_total              9492
_reflns_number_gt                 9354
_reflns_threshold_expression      'I > 2\s(I)'
_reflns_Friedel_coverage          0.802
_reflns_Friedel_fraction_max      0.998
_reflns_Friedel_fraction_full     1.000
_reflns_special_details
;
 Reflections were merged by SHELXL according to the crystal
 class for the calculation of statistics and refinement.
 
 _reflns_Friedel_fraction is defined as the number of unique
 Friedel pairs measured divided by the number that would be
 possible theoretically, ignoring centric projections and
 systematic absences.
;
_computing_data_collection        'Bruker BIS V6.2.15/2021-03-15 && APEX4 2022.1-1'
_computing_cell_refinement        'SAINT V8.40B (?, 2016)'
_computing_data_reduction         'SAINT V8.40B (?, 2016)'
_computing_structure_solution     'XT  (Sheldrick, 2015)'
_computing_structure_refinement   'XL  (Sheldrick, 2008)'
_computing_molecular_graphics     'Olex2 1.5 (Dolomanov et al., 2009)'
_computing_publication_material   'Olex2 1.5 (Dolomanov et al., 2009)'
_refine_special_details           ?
_refine_ls_structure_factor_coef  Fsqd
_refine_ls_matrix_type            full
_refine_ls_weighting_scheme       calc
_refine_ls_weighting_details      'w=1/[\s^2^(Fo^2^)+(0.0527P)^2^+0.3873P] where P=(Fo^2^+2Fc^2^)/3'
_atom_sites_solution_primary      dual
_atom_sites_solution_secondary    ?
_atom_sites_solution_hydrogens    geom
_refine_ls_hydrogen_treatment     constr
_refine_ls_number_reflns          9492
_refine_ls_number_parameters      345
_refine_ls_number_restraints      0
_refine_ls_R_factor_all           0.0291
_refine_ls_R_factor_gt            0.0287
_refine_ls_wR_factor_ref          0.0811
_refine_ls_wR_factor_gt           0.0807
_refine_ls_goodness_of_fit_ref    1.075
_refine_ls_restrained_S_all       1.075
_refine_ls_shift/su_max           0.001
_refine_ls_shift/su_mean          0.000
_refine_diff_density_max          0.406
_refine_diff_density_min          -0.209
_refine_diff_density_rms          0.051
_refine_ls_extinction_method      none
_refine_ls_extinction_coef        .
_refine_ls_abs_structure_Flack    0.029(9)
_refine_ls_abs_structure_details
;
 Flack x determined using 4125 quotients [(I+)-(I-)]/[(I+)+(I-)]
 (Parsons, Flack and Wagner, Acta Cryst. B69 (2013) 249-259).
;

loop_
_atom_type_symbol
_atom_type_description
_atom_type_scat_dispersion_real
_atom_type_scat_dispersion_imag
_atom_type_scat_source
'C' 'C' 0.0033 0.0016 'International Tables Vol C Tables 4.2.6.8 and 6.1.1.4'
'H' 'H' 0.0000 0.0000 'International Tables Vol C Tables 4.2.6.8 and 6.1.1.4'
'N' 'N' 0.0061 0.0033 'International Tables Vol C Tables 4.2.6.8 and 6.1.1.4'
'O' 'O' 0.0106 0.0060 'International Tables Vol C Tables 4.2.6.8 and 6.1.1.4'
'P' 'P' 0.1023 0.0942 'International Tables Vol C Tables 4.2.6.8 and 6.1.1.4'

_geom_special_details
;
 All esds (except the esd in the dihedral angle between two l.s. planes)
 are estimated using the full covariance matrix.  The cell esds are taken
 into account individually in the estimation of esds in distances, angles
 and torsion angles; correlations between esds in cell parameters are only
 used when they are defined by crystal symmetry.  An approximate (isotropic)
 treatment of cell esds is used for estimating esds involving l.s. planes.
;

loop_
_atom_site_label
_atom_site_type_symbol
_atom_site_fract_x
_atom_site_fract_y
_atom_site_fract_z
_atom_site_U_iso_or_equiv
_atom_site_adp_type
_atom_site_occupancy
_atom_site_site_symmetry_order
_atom_site_calc_flag
_atom_site_refinement_flags_posn
_atom_site_refinement_flags_adp
_atom_site_refinement_flags_occupancy
_atom_site_disorder_assembly
_atom_site_disorder_group
P1 P 0.57878(3) 0.65935(2) 0.53677(2) 0.01109(6) Uani 1 1 d . . . . .
O1 O 0.70120(10) 0.61476(7) 0.57188(4) 0.01693(16) Uani 1 1 d . . . . .
O2 O 0.27799(12) 0.35484(7) 0.71141(5) 0.02268(19) Uani 1 1 d . . . . .
N1 N 0.34614(10) 0.47804(7) 0.64139(5) 0.01306(16) Uani 1 1 d . . . . .
N2 N 0.08445(11) 0.55586(8) 0.66758(5) 0.01615(17) Uani 1 1 d . . . . .
C1 C 0.40894(12) 0.62141(8) 0.57023(5) 0.01349(17) Uani 1 1 d . . . . .
H1A H 0.396465 0.653166 0.614079 0.016 Uiso 1 1 calc R U . . .
H1B H 0.334109 0.647007 0.540641 0.016 Uiso 1 1 calc R U . . .
C2 C 0.38684(11) 0.51201(8) 0.57856(5) 0.01294(17) Uani 1 1 d . . . . .
C3 C 0.39759(13) 0.44800(8) 0.52734(6) 0.01594(19) Uani 1 1 d . . . . .
H3 H 0.432355 0.470345 0.485757 0.019 Uiso 1 1 calc R U . . .
C4 C 0.35725(12) 0.34692(8) 0.53500(6) 0.01492(17) Uani 1 1 d . . . . .
C5 C 0.31102(12) 0.31382(8) 0.59743(6) 0.01507(18) Uani 1 1 d . . . . .
C6 C 0.30942(12) 0.38025(8) 0.65453(6) 0.01547(18) Uani 1 1 d . . . . .
C7 C 0.26312(14) 0.21641(9) 0.60449(6) 0.0191(2) Uani 1 1 d . . . . .
H7 H 0.232616 0.193418 0.646657 0.023 Uiso 1 1 calc R U . . .
C8 C 0.26025(15) 0.15401(9) 0.55039(7) 0.0215(2) Uani 1 1 d . . . . .
H8 H 0.226299 0.088637 0.555634 0.026 Uiso 1 1 calc R U . . .
C9 C 0.30690(15) 0.18578(9) 0.48748(7) 0.0203(2) Uani 1 1 d . . . . .
C10 C 0.35647(15) 0.28116(9) 0.48087(6) 0.0194(2) Uani 1 1 d . . . . .
H10 H 0.390669 0.302729 0.438995 0.023 Uiso 1 1 calc R U . . .
C11 C 0.2987(2) 0.11712(10) 0.42887(7) 0.0303(3) Uani 1 1 d . . . . .
H11A H 0.307321 0.048890 0.444222 0.045 Uiso 1 1 calc R U . . .
H11B H 0.375466 0.131974 0.397898 0.045 Uiso 1 1 calc R U . . .
H11C H 0.208012 0.125837 0.406356 0.045 Uiso 1 1 calc R U . . .
C12 C 0.32959(12) 0.54616(8) 0.69550(5) 0.01320(18) Uani 1 1 d . . . . .
C13 C 0.19306(12) 0.58525(8) 0.70747(5) 0.01358(18) Uani 1 1 d . . . . .
C14 C 0.17660(13) 0.65548(9) 0.75908(6) 0.01685(19) Uani 1 1 d . . . . .
C15 C 0.29647(15) 0.68533(10) 0.79578(6) 0.0216(2) Uani 1 1 d . . . . .
H15 H 0.286600 0.732946 0.830028 0.026 Uiso 1 1 calc R U . . .
C16 C 0.42655(15) 0.64629(10) 0.78242(6) 0.0209(2) Uani 1 1 d . . . . .
H16 H 0.505816 0.667931 0.807262 0.025 Uiso 1 1 calc R U . . .
C17 C 0.44518(12) 0.57405(9) 0.73213(6) 0.01631(19) Uani 1 1 d . . . . .
C18 C 0.58803(14) 0.52997(11) 0.71913(6) 0.0222(2) Uani 1 1 d . . . . .
H18A H 0.581770 0.458006 0.721492 0.033 Uiso 1 1 calc R U . . .
H18B H 0.654930 0.553686 0.752568 0.033 Uiso 1 1 calc R U . . .
H18C H 0.620433 0.549525 0.674847 0.033 Uiso 1 1 calc R U . . .
C19 C 0.03988(15) 0.69478(10) 0.76956(7) 0.0211(2) Uani 1 1 d . . . . .
H19 H 0.023478 0.740843 0.804218 0.025 Uiso 1 1 calc R U . . .
C20 C -0.06814(13) 0.66542(10) 0.72904(6) 0.0208(2) Uani 1 1 d . . . . .
H20 H -0.160256 0.691455 0.734814 0.025 Uiso 1 1 calc R U . . .
C21 C -0.04060(13) 0.59590(10) 0.67857(6) 0.0186(2) Uani 1 1 d . . . . .
H21 H -0.116573 0.576633 0.650732 0.022 Uiso 1 1 calc R U . . .
C22 C 0.57486(11) 0.79119(8) 0.54700(5) 0.01258(16) Uani 1 1 d . . . . .
C23 C 0.59378(12) 0.82781(9) 0.61162(5) 0.01583(18) Uani 1 1 d . . . . .
H23 H 0.602780 0.783478 0.647864 0.019 Uiso 1 1 calc R U . . .
C24 C 0.59936(13) 0.92884(10) 0.62259(6) 0.0192(2) Uani 1 1 d . . . . .
H24 H 0.612077 0.953524 0.666312 0.023 Uiso 1 1 calc R U . . .
C25 C 0.58629(15) 0.99393(9) 0.56938(7) 0.0210(2) Uani 1 1 d . . . . .
H25 H 0.590038 1.062945 0.576975 0.025 Uiso 1 1 calc R U . . .
C26 C 0.56773(14) 0.95811(9) 0.50503(6) 0.0189(2) Uani 1 1 d . . . . .
H26 H 0.559474 1.002602 0.468840 0.023 Uiso 1 1 calc R U . . .
C27 C 0.56134(12) 0.85689(8) 0.49403(5) 0.01502(18) Uani 1 1 d . . . . .
H27 H 0.547726 0.832452 0.450305 0.018 Uiso 1 1 calc R U . . .
C28 C 0.58003(12) 0.63500(7) 0.44888(5) 0.01213(16) Uani 1 1 d . . . . .
C29 C 0.45867(12) 0.63272(9) 0.40950(6) 0.0167(2) Uani 1 1 d . . . . .
H29 H 0.369492 0.646487 0.428814 0.020 Uiso 1 1 calc R U . . .
C30 C 0.46774(14) 0.61036(10) 0.34208(6) 0.0194(2) Uani 1 1 d . . . . .
H30 H 0.384872 0.607567 0.315687 0.023 Uiso 1 1 calc R U . . .
C31 C 0.59851(15) 0.59221(10) 0.31374(6) 0.0211(2) Uani 1 1 d . . . . .
H31 H 0.604962 0.576803 0.267834 0.025 Uiso 1 1 calc R U . . .
C32 C 0.72009(14) 0.59645(12) 0.35214(7) 0.0238(3) Uani 1 1 d . . . . .
H32 H 0.809410 0.585280 0.332206 0.029 Uiso 1 1 calc R U . . .
C33 C 0.71127(12) 0.61705(9) 0.41982(6) 0.0173(2) Uani 1 1 d . . . . .
H33 H 0.794312 0.618886 0.446139 0.021 Uiso 1 1 calc R U . . .

loop_
_atom_site_aniso_label
_atom_site_aniso_U_11
_atom_site_aniso_U_22
_atom_site_aniso_U_33
_atom_site_aniso_U_23
_atom_site_aniso_U_13
_atom_site_aniso_U_12
P1 0.01123(11) 0.01175(10) 0.01028(10) 0.00087(8) -0.00066(8) 0.00022(9)
O1 0.0159(4) 0.0187(4) 0.0161(3) 0.0015(3) -0.0043(3) 0.0035(3)
O2 0.0327(5) 0.0195(4) 0.0158(4) 0.0049(3) 0.0058(3) -0.0029(4)
N1 0.0148(4) 0.0134(4) 0.0110(3) 0.0014(3) 0.0016(3) -0.0007(3)
N2 0.0143(4) 0.0214(4) 0.0127(4) 0.0010(3) -0.0001(3) -0.0004(4)
C1 0.0154(4) 0.0123(4) 0.0127(4) 0.0012(3) 0.0020(3) -0.0007(4)
C2 0.0137(4) 0.0128(4) 0.0123(4) 0.0023(3) 0.0015(3) -0.0015(3)
C3 0.0209(5) 0.0136(4) 0.0133(4) 0.0009(3) 0.0026(4) -0.0029(4)
C4 0.0175(4) 0.0126(4) 0.0146(4) 0.0008(4) 0.0007(4) -0.0019(3)
C5 0.0159(4) 0.0134(4) 0.0159(4) 0.0024(3) 0.0006(4) -0.0013(4)
C6 0.0165(4) 0.0147(4) 0.0152(4) 0.0033(3) 0.0013(4) -0.0008(4)
C7 0.0218(5) 0.0147(4) 0.0207(5) 0.0044(4) 0.0006(4) -0.0025(4)
C8 0.0267(6) 0.0136(4) 0.0241(5) 0.0029(4) -0.0030(4) -0.0044(4)
C9 0.0286(6) 0.0129(4) 0.0195(5) -0.0002(4) -0.0042(4) -0.0014(4)
C10 0.0275(6) 0.0137(4) 0.0171(5) -0.0004(4) -0.0002(4) -0.0027(4)
C11 0.0537(10) 0.0145(5) 0.0227(6) -0.0016(4) -0.0057(6) -0.0050(6)
C12 0.0142(4) 0.0151(4) 0.0103(4) 0.0017(3) 0.0003(3) -0.0007(3)
C13 0.0149(4) 0.0156(4) 0.0103(4) 0.0018(3) 0.0004(3) -0.0008(4)
C14 0.0204(5) 0.0160(4) 0.0142(4) -0.0003(4) 0.0018(4) -0.0010(4)
C15 0.0272(6) 0.0214(5) 0.0163(5) -0.0045(4) -0.0009(4) -0.0048(5)
C16 0.0232(5) 0.0247(5) 0.0148(4) -0.0002(4) -0.0038(4) -0.0064(5)
C17 0.0159(5) 0.0205(5) 0.0125(4) 0.0042(4) -0.0020(3) -0.0022(4)
C18 0.0152(5) 0.0323(6) 0.0190(5) 0.0061(4) -0.0027(4) 0.0013(5)
C19 0.0242(6) 0.0193(5) 0.0197(5) -0.0019(4) 0.0055(4) 0.0019(4)
C20 0.0187(5) 0.0216(5) 0.0221(5) 0.0024(4) 0.0049(4) 0.0038(4)
C21 0.0154(5) 0.0244(5) 0.0160(4) 0.0028(4) 0.0009(4) 0.0010(4)
C22 0.0120(4) 0.0130(4) 0.0128(4) -0.0004(3) 0.0006(3) -0.0011(3)
C23 0.0157(4) 0.0180(4) 0.0139(4) -0.0023(3) 0.0009(3) -0.0007(4)
C24 0.0187(5) 0.0195(5) 0.0193(5) -0.0065(4) 0.0018(4) -0.0013(4)
C25 0.0216(5) 0.0146(4) 0.0267(6) -0.0044(4) 0.0027(5) -0.0006(4)
C26 0.0208(5) 0.0139(4) 0.0221(5) 0.0017(4) 0.0016(4) 0.0001(4)
C27 0.0162(4) 0.0138(4) 0.0150(4) 0.0015(3) 0.0006(3) -0.0004(3)
C28 0.0125(4) 0.0122(4) 0.0117(4) 0.0002(3) 0.0003(3) 0.0002(3)
C29 0.0141(4) 0.0229(5) 0.0132(4) 0.0009(4) -0.0012(3) -0.0001(4)
C30 0.0213(5) 0.0239(5) 0.0132(4) -0.0005(4) -0.0035(4) -0.0007(4)
C31 0.0260(6) 0.0239(5) 0.0134(4) -0.0039(4) 0.0002(4) 0.0021(4)
C32 0.0199(5) 0.0341(7) 0.0173(5) -0.0074(5) 0.0035(4) 0.0043(5)
C33 0.0135(4) 0.0229(5) 0.0156(5) -0.0043(4) 0.0008(4) 0.0017(4)

loop_
_geom_bond_atom_site_label_1
_geom_bond_atom_site_label_2
_geom_bond_distance
_geom_bond_site_symmetry_2
_geom_bond_publ_flag
P1 O1 1.4886(9) . ?
P1 C1 1.8213(12) . ?
P1 C22 1.8021(11) . ?
P1 C28 1.8010(10) . ?
O2 C6 1.2331(14) . ?
N1 C2 1.4012(14) . ?
N1 C6 1.3979(14) . ?
N1 C12 1.4380(14) . ?
N2 C13 1.3664(15) . ?
N2 C21 1.3238(16) . ?
C1 H1A 0.9900 . ?
C1 H1B 0.9900 . ?
C1 C2 1.5093(15) . ?
C2 C3 1.3527(15) . ?
C3 H3 0.9500 . ?
C3 C4 1.4329(15) . ?
C4 C5 1.4057(15) . ?
C4 C10 1.4091(16) . ?
C5 C6 1.4616(17) . ?
C5 C7 1.4056(16) . ?
C7 H7 0.9500 . ?
C7 C8 1.3805(18) . ?
C8 H8 0.9500 . ?
C8 C9 1.4099(19) . ?
C9 C10 1.3842(17) . ?
C9 C11 1.5061(19) . ?
C10 H10 0.9500 . ?
C11 H11A 0.9800 . ?
C11 H11B 0.9800 . ?
C11 H11C 0.9800 . ?
C12 C13 1.4207(16) . ?
C12 C17 1.3751(15) . ?
C13 C14 1.4193(16) . ?
C14 C15 1.4159(18) . ?
C14 C19 1.4186(18) . ?
C15 H15 0.9500 . ?
C15 C16 1.370(2) . ?
C16 H16 0.9500 . ?
C16 C17 1.4211(18) . ?
C17 C18 1.5048(18) . ?
C18 H18A 0.9800 . ?
C18 H18B 0.9800 . ?
C18 H18C 0.9800 . ?
C19 H19 0.9500 . ?
C19 C20 1.3697(19) . ?
C20 H20 0.9500 . ?
C20 C21 1.4116(18) . ?
C21 H21 0.9500 . ?
C22 C23 1.4048(15) . ?
C22 C27 1.3964(14) . ?
C23 H23 0.9500 . ?
C23 C24 1.3903(17) . ?
C24 H24 0.9500 . ?
C24 C25 1.3945(19) . ?
C25 H25 0.9500 . ?
C25 C26 1.3955(17) . ?
C26 H26 0.9500 . ?
C26 C27 1.3932(16) . ?
C27 H27 0.9500 . ?
C28 C29 1.3987(15) . ?
C28 C33 1.3975(15) . ?
C29 H29 0.9500 . ?
C29 C30 1.3940(16) . ?
C30 H30 0.9500 . ?
C30 C31 1.3880(19) . ?
C31 H31 0.9500 . ?
C31 C32 1.3902(19) . ?
C32 H32 0.9500 . ?
C32 C33 1.3943(17) . ?
C33 H33 0.9500 . ?

loop_
_geom_angle_atom_site_label_1
_geom_angle_atom_site_label_2
_geom_angle_atom_site_label_3
_geom_angle
_geom_angle_site_symmetry_1
_geom_angle_site_symmetry_3
_geom_angle_publ_flag
O1 P1 C1 113.57(5) . . ?
O1 P1 C22 111.45(5) . . ?
O1 P1 C28 112.78(5) . . ?
C22 P1 C1 102.73(5) . . ?
C28 P1 C1 108.52(5) . . ?
C28 P1 C22 107.14(5) . . ?
C2 N1 C12 120.20(9) . . ?
C6 N1 C2 123.53(9) . . ?
C6 N1 C12 116.10(9) . . ?
C21 N2 C13 117.25(10) . . ?
P1 C1 H1A 108.2 . . ?
P1 C1 H1B 108.2 . . ?
H1A C1 H1B 107.4 . . ?
C2 C1 P1 116.26(8) . . ?
C2 C1 H1A 108.2 . . ?
C2 C1 H1B 108.2 . . ?
N1 C2 C1 117.56(9) . . ?
C3 C2 N1 119.88(10) . . ?
C3 C2 C1 122.47(10) . . ?
C2 C3 H3 119.6 . . ?
C2 C3 C4 120.86(10) . . ?
C4 C3 H3 119.6 . . ?
C5 C4 C3 119.06(10) . . ?
C5 C4 C10 119.21(10) . . ?
C10 C4 C3 121.66(10) . . ?
C4 C5 C6 120.66(10) . . ?
C4 C5 C7 119.48(11) . . ?
C7 C5 C6 119.84(10) . . ?
O2 C6 N1 120.13(11) . . ?
O2 C6 C5 124.13(11) . . ?
N1 C6 C5 115.74(9) . . ?
C5 C7 H7 119.9 . . ?
C8 C7 C5 120.26(11) . . ?
C8 C7 H7 119.9 . . ?
C7 C8 H8 119.5 . . ?
C7 C8 C9 121.03(11) . . ?
C9 C8 H8 119.5 . . ?
C8 C9 C11 119.93(11) . . ?
C10 C9 C8 118.65(12) . . ?
C10 C9 C11 121.40(12) . . ?
C4 C10 H10 119.3 . . ?
C9 C10 C4 121.34(11) . . ?
C9 C10 H10 119.3 . . ?
C9 C11 H11A 109.5 . . ?
C9 C11 H11B 109.5 . . ?
C9 C11 H11C 109.5 . . ?
H11A C11 H11B 109.5 . . ?
H11A C11 H11C 109.5 . . ?
H11B C11 H11C 109.5 . . ?
C13 C12 N1 117.93(10) . . ?
C17 C12 N1 119.78(10) . . ?
C17 C12 C13 122.25(10) . . ?
N2 C13 C12 118.62(10) . . ?
N2 C13 C14 122.95(10) . . ?
C14 C13 C12 118.40(10) . . ?
C15 C14 C13 119.10(11) . . ?
C15 C14 C19 123.33(11) . . ?
C19 C14 C13 117.54(11) . . ?
C14 C15 H15 119.6 . . ?
C16 C15 C14 120.71(11) . . ?
C16 C15 H15 119.6 . . ?
C15 C16 H16 119.4 . . ?
C15 C16 C17 121.27(11) . . ?
C17 C16 H16 119.4 . . ?
C12 C17 C16 118.25(11) . . ?
C12 C17 C18 121.05(11) . . ?
C16 C17 C18 120.70(11) . . ?
C17 C18 H18A 109.5 . . ?
C17 C18 H18B 109.5 . . ?
C17 C18 H18C 109.5 . . ?
H18A C18 H18B 109.5 . . ?
H18A C18 H18C 109.5 . . ?
H18B C18 H18C 109.5 . . ?
C14 C19 H19 120.5 . . ?
C20 C19 C14 119.10(11) . . ?
C20 C19 H19 120.5 . . ?
C19 C20 H20 120.5 . . ?
C19 C20 C21 119.02(11) . . ?
C21 C20 H20 120.5 . . ?
N2 C21 C20 124.12(12) . . ?
N2 C21 H21 117.9 . . ?
C20 C21 H21 117.9 . . ?
C23 C22 P1 117.04(8) . . ?
C27 C22 P1 123.30(8) . . ?
C27 C22 C23 119.58(10) . . ?
C22 C23 H23 120.0 . . ?
C24 C23 C22 120.08(11) . . ?
C24 C23 H23 120.0 . . ?
C23 C24 H24 120.0 . . ?
C23 C24 C25 119.98(11) . . ?
C25 C24 H24 120.0 . . ?
C24 C25 H25 119.9 . . ?
C24 C25 C26 120.27(11) . . ?
C26 C25 H25 119.9 . . ?
C25 C26 H26 120.1 . . ?
C27 C26 C25 119.80(11) . . ?
C27 C26 H26 120.1 . . ?
C22 C27 H27 119.9 . . ?
C26 C27 C22 120.30(10) . . ?
C26 C27 H27 119.9 . . ?
C29 C28 P1 123.79(9) . . ?
C33 C28 P1 116.71(8) . . ?
C33 C28 C29 119.50(10) . . ?
C28 C29 H29 119.8 . . ?
C30 C29 C28 120.42(11) . . ?
C30 C29 H29 119.8 . . ?
C29 C30 H30 120.2 . . ?
C31 C30 C29 119.64(11) . . ?
C31 C30 H30 120.2 . . ?
C30 C31 H31 119.8 . . ?
C30 C31 C32 120.39(11) . . ?
C32 C31 H31 119.8 . . ?
C31 C32 H32 119.9 . . ?
C31 C32 C33 120.16(12) . . ?
C33 C32 H32 119.9 . . ?
C28 C33 H33 120.1 . . ?
C32 C33 C28 119.86(11) . . ?
C32 C33 H33 120.1 . . ?

loop_
_geom_torsion_atom_site_label_1
_geom_torsion_atom_site_label_2
_geom_torsion_atom_site_label_3
_geom_torsion_atom_site_label_4
_geom_torsion
_geom_torsion_site_symmetry_1
_geom_torsion_site_symmetry_2
_geom_torsion_site_symmetry_3
_geom_torsion_site_symmetry_4
_geom_torsion_publ_flag
P1 C1 C2 N1 125.92(9) . . . . ?
P1 C1 C2 C3 -57.66(14) . . . . ?
P1 C22 C23 C24 176.62(9) . . . . ?
P1 C22 C27 C26 -176.05(9) . . . . ?
P1 C28 C29 C30 -178.03(9) . . . . ?
P1 C28 C33 C32 179.21(11) . . . . ?
O1 P1 C1 C2 -50.63(9) . . . . ?
O1 P1 C22 C23 -47.29(10) . . . . ?
O1 P1 C22 C27 129.37(10) . . . . ?
O1 P1 C28 C29 153.81(9) . . . . ?
O1 P1 C28 C33 -25.80(11) . . . . ?
N1 C2 C3 C4 4.96(17) . . . . ?
N1 C12 C13 N2 0.50(15) . . . . ?
N1 C12 C13 C14 -177.56(10) . . . . ?
N1 C12 C17 C16 175.98(10) . . . . ?
N1 C12 C17 C18 -3.57(16) . . . . ?
N2 C13 C14 C15 -176.81(11) . . . . ?
N2 C13 C14 C19 1.05(17) . . . . ?
C1 P1 C22 C23 74.66(9) . . . . ?
C1 P1 C22 C27 -108.67(10) . . . . ?
C1 P1 C28 C29 27.08(11) . . . . ?
C1 P1 C28 C33 -152.53(9) . . . . ?
C1 C2 C3 C4 -171.38(11) . . . . ?
C2 N1 C6 O2 178.17(11) . . . . ?
C2 N1 C6 C5 -2.02(16) . . . . ?
C2 N1 C12 C13 93.46(12) . . . . ?
C2 N1 C12 C17 -84.21(13) . . . . ?
C2 C3 C4 C5 -2.39(17) . . . . ?
C2 C3 C4 C10 174.59(12) . . . . ?
C3 C4 C5 C6 -2.48(17) . . . . ?
C3 C4 C5 C7 176.16(11) . . . . ?
C3 C4 C10 C9 -174.85(12) . . . . ?
C4 C5 C6 O2 -175.67(12) . . . . ?
C4 C5 C6 N1 4.53(16) . . . . ?
C4 C5 C7 C8 -0.61(18) . . . . ?
C5 C4 C10 C9 2.12(19) . . . . ?
C5 C7 C8 C9 1.0(2) . . . . ?
C6 N1 C2 C1 173.81(10) . . . . ?
C6 N1 C2 C3 -2.70(17) . . . . ?
C6 N1 C12 C13 -81.97(13) . . . . ?
C6 N1 C12 C17 100.36(12) . . . . ?
C6 C5 C7 C8 178.04(12) . . . . ?
C7 C5 C6 O2 5.69(18) . . . . ?
C7 C5 C6 N1 -174.11(11) . . . . ?
C7 C8 C9 C10 0.2(2) . . . . ?
C7 C8 C9 C11 -178.24(14) . . . . ?
C8 C9 C10 C4 -1.8(2) . . . . ?
C10 C4 C5 C6 -179.54(11) . . . . ?
C10 C4 C5 C7 -0.90(17) . . . . ?
C11 C9 C10 C4 176.66(13) . . . . ?
C12 N1 C2 C1 -1.26(15) . . . . ?
C12 N1 C2 C3 -177.78(10) . . . . ?
C12 N1 C6 O2 -6.57(16) . . . . ?
C12 N1 C6 C5 173.24(10) . . . . ?
C12 C13 C14 C15 1.17(16) . . . . ?
C12 C13 C14 C19 179.03(11) . . . . ?
C13 N2 C21 C20 -0.82(18) . . . . ?
C13 C12 C17 C16 -1.58(16) . . . . ?
C13 C12 C17 C18 178.87(11) . . . . ?
C13 C14 C15 C16 -0.81(19) . . . . ?
C13 C14 C19 C20 -1.47(18) . . . . ?
C14 C15 C16 C17 -0.8(2) . . . . ?
C14 C19 C20 C21 0.82(18) . . . . ?
C15 C14 C19 C20 176.29(12) . . . . ?
C15 C16 C17 C12 1.96(18) . . . . ?
C15 C16 C17 C18 -178.48(12) . . . . ?
C17 C12 C13 N2 178.11(10) . . . . ?
C17 C12 C13 C14 0.04(16) . . . . ?
C19 C14 C15 C16 -178.54(12) . . . . ?
C19 C20 C21 N2 0.37(19) . . . . ?
C21 N2 C13 C12 -177.90(10) . . . . ?
C21 N2 C13 C14 0.08(16) . . . . ?
C22 P1 C1 C2 -171.13(8) . . . . ?
C22 P1 C28 C29 -83.20(10) . . . . ?
C22 P1 C28 C33 97.20(9) . . . . ?
C22 C23 C24 C25 -0.06(19) . . . . ?
C23 C22 C27 C26 0.53(17) . . . . ?
C23 C24 C25 C26 -0.1(2) . . . . ?
C24 C25 C26 C27 0.4(2) . . . . ?
C25 C26 C27 C22 -0.65(19) . . . . ?
C27 C22 C23 C24 -0.18(17) . . . . ?
C28 P1 C1 C2 75.64(9) . . . . ?
C28 P1 C22 C23 -171.11(9) . . . . ?
C28 P1 C22 C27 5.56(11) . . . . ?
C28 C29 C30 C31 -1.28(19) . . . . ?
C29 C28 C33 C32 -0.42(18) . . . . ?
C29 C30 C31 C32 -0.2(2) . . . . ?
C30 C31 C32 C33 1.3(2) . . . . ?
C31 C32 C33 C28 -1.0(2) . . . . ?
C33 C28 C29 C30 1.56(17) . . . . ?

_shelx_res_file
;
TITL mo_1902_cg_0m_a.res in P2(1)2(1)2(1)
    mo_1902_cg_0m.res
    created by SHELXL-2018/3 at 09:19:33 on 20-Feb-2023
REM Old TITL mo_1902_CG_0m in P2(1)2(1)2(1)
REM SHELXT solution in P2(1)2(1)2(1): R1 0.089, Rweak 0.024, Alpha 0.006
REM <I/s> 0.797 for 22 systematic absences, Orientation as input
REM Flack x = 0.114 ( 0.074 ) from 1255 Parsons' quotients
REM Formula found by SHELXT: C33 N2 O2 P
CELL 0.71073 9.4895 13.576 20.1422 90 90 90
ZERR 4 0.0004 0.0006 0.001 0 0 0
LATT -1
SYMM 0.5-X,-Y,0.5+Z
SYMM -X,0.5+Y,0.5-Z
SYMM 0.5+X,0.5-Y,-Z
SFAC C H N O P
UNIT 132 108 8 8 4

L.S. 4 0 0
PLAN  5
SIZE 0.217 0.254 0.379
TEMP -173.15
CONF
BOND
list 4
MORE -1
BOND $H
fmap 2 53
ACTA
OMIT 0 1 1
REM <olex2.extras>
REM <HklSrc "%.\\mo_1902_CG_0m.hkl">
REM </olex2.extras>

WGHT    0.052700    0.387300
FVAR       0.44823
P1    5    0.578780    0.659347    0.536771    11.00000    0.01123    0.01175 =
         0.01028    0.00087   -0.00066    0.00022
O1    4    0.701204    0.614763    0.571876    11.00000    0.01593    0.01871 =
         0.01615    0.00146   -0.00428    0.00353
O2    4    0.277989    0.354836    0.711413    11.00000    0.03268    0.01951 =
         0.01585    0.00492    0.00576   -0.00286
N1    3    0.346138    0.478038    0.641388    11.00000    0.01479    0.01343 =
         0.01096    0.00143    0.00164   -0.00075
N2    3    0.084448    0.555856    0.667576    11.00000    0.01434    0.02139 =
         0.01272    0.00100   -0.00013   -0.00043
C1    1    0.408936    0.621407    0.570226    11.00000    0.01541    0.01234 =
         0.01271    0.00125    0.00196   -0.00071
AFIX  23
H1A   2    0.396465    0.653166    0.614079    11.00000   -1.20000
H1B   2    0.334109    0.647007    0.540641    11.00000   -1.20000
AFIX   0
C2    1    0.386835    0.512008    0.578560    11.00000    0.01370    0.01277 =
         0.01234    0.00230    0.00148   -0.00154
C3    1    0.397594    0.447997    0.527344    11.00000    0.02088    0.01361 =
         0.01332    0.00094    0.00260   -0.00289
AFIX  43
H3    2    0.432355    0.470345    0.485757    11.00000   -1.20000
AFIX   0
C4    1    0.357246    0.346921    0.534996    11.00000    0.01753    0.01263 =
         0.01460    0.00078    0.00065   -0.00186
C5    1    0.311021    0.313820    0.597432    11.00000    0.01590    0.01344 =
         0.01586    0.00245    0.00060   -0.00127
C6    1    0.309416    0.380247    0.654533    11.00000    0.01651    0.01468 =
         0.01521    0.00335    0.00126   -0.00077
C7    1    0.263124    0.216405    0.604492    11.00000    0.02176    0.01470 =
         0.02074    0.00440    0.00057   -0.00250
AFIX  43
H7    2    0.232616    0.193418    0.646657    11.00000   -1.20000
AFIX   0
C8    1    0.260246    0.154006    0.550391    11.00000    0.02672    0.01359 =
         0.02406    0.00289   -0.00303   -0.00436
AFIX  43
H8    2    0.226299    0.088637    0.555634    11.00000   -1.20000
AFIX   0
C9    1    0.306898    0.185777    0.487481    11.00000    0.02856    0.01289 =
         0.01952   -0.00016   -0.00415   -0.00141
C10   1    0.356472    0.281160    0.480871    11.00000    0.02747    0.01366 =
         0.01710   -0.00037   -0.00015   -0.00268
AFIX  43
H10   2    0.390669    0.302729    0.438995    11.00000   -1.20000
AFIX   0
C11   1    0.298709    0.117124    0.428871    11.00000    0.05374    0.01448 =
         0.02272   -0.00160   -0.00568   -0.00503
AFIX 137
H11A  2    0.307321    0.048890    0.444222    11.00000   -1.50000
H11B  2    0.375466    0.131974    0.397898    11.00000   -1.50000
H11C  2    0.208012    0.125837    0.406356    11.00000   -1.50000
AFIX   0
C12   1    0.329591    0.546158    0.695497    11.00000    0.01416    0.01511 =
         0.01032    0.00175    0.00027   -0.00067
C13   1    0.193058    0.585250    0.707466    11.00000    0.01486    0.01562 =
         0.01027    0.00176    0.00038   -0.00082
C14   1    0.176596    0.655483    0.759079    11.00000    0.02037    0.01600 =
         0.01419   -0.00032    0.00180   -0.00101
C15   1    0.296471    0.685334    0.795778    11.00000    0.02716    0.02144 =
         0.01629   -0.00448   -0.00085   -0.00484
AFIX  43
H15   2    0.286600    0.732946    0.830028    11.00000   -1.20000
AFIX   0
C16   1    0.426546    0.646292    0.782422    11.00000    0.02319    0.02473 =
         0.01479   -0.00021   -0.00384   -0.00641
AFIX  43
H16   2    0.505816    0.667931    0.807262    11.00000   -1.20000
AFIX   0
C17   1    0.445177    0.574047    0.732127    11.00000    0.01592    0.02050 =
         0.01251    0.00417   -0.00197   -0.00219
C18   1    0.588032    0.529974    0.719125    11.00000    0.01525    0.03231 =
         0.01899    0.00614   -0.00272    0.00129
AFIX 137
H18A  2    0.581770    0.458006    0.721492    11.00000   -1.50000
H18B  2    0.654930    0.553686    0.752568    11.00000   -1.50000
H18C  2    0.620433    0.549525    0.674847    11.00000   -1.50000
AFIX   0
C19   1    0.039883    0.694784    0.769563    11.00000    0.02423    0.01929 =
         0.01975   -0.00193    0.00547    0.00187
AFIX  43
H19   2    0.023478    0.740843    0.804218    11.00000   -1.20000
AFIX   0
C20   1   -0.068145    0.665419    0.729038    11.00000    0.01869    0.02156 =
         0.02207    0.00235    0.00486    0.00378
AFIX  43
H20   2   -0.160256    0.691455    0.734814    11.00000   -1.20000
AFIX   0
C21   1   -0.040597    0.595897    0.678565    11.00000    0.01543    0.02436 =
         0.01603    0.00282    0.00093    0.00099
AFIX  43
H21   2   -0.116573    0.576633    0.650732    11.00000   -1.20000
AFIX   0
C22   1    0.574860    0.791192    0.546996    11.00000    0.01198    0.01299 =
         0.01277   -0.00038    0.00056   -0.00112
C23   1    0.593784    0.827807    0.611617    11.00000    0.01566    0.01797 =
         0.01386   -0.00227    0.00088   -0.00070
AFIX  43
H23   2    0.602780    0.783478    0.647864    11.00000   -1.20000
AFIX   0
C24   1    0.599364    0.928840    0.622587    11.00000    0.01875    0.01952 =
         0.01930   -0.00650    0.00178   -0.00129
AFIX  43
H24   2    0.612077    0.953524    0.666312    11.00000   -1.20000
AFIX   0
C25   1    0.586292    0.993931    0.569383    11.00000    0.02157    0.01462 =
         0.02667   -0.00436    0.00272   -0.00057
AFIX  43
H25   2    0.590038    1.062945    0.576975    11.00000   -1.20000
AFIX   0
C26   1    0.567729    0.958106    0.505033    11.00000    0.02078    0.01389 =
         0.02206    0.00168    0.00159    0.00006
AFIX  43
H26   2    0.559474    1.002602    0.468840    11.00000   -1.20000
AFIX   0
C27   1    0.561341    0.856887    0.494033    11.00000    0.01622    0.01382 =
         0.01504    0.00150    0.00059   -0.00037
AFIX  43
H27   2    0.547726    0.832452    0.450305    11.00000   -1.20000
AFIX   0
C28   1    0.580031    0.635000    0.448875    11.00000    0.01254    0.01218 =
         0.01167    0.00016    0.00029    0.00024
C29   1    0.458670    0.632716    0.409496    11.00000    0.01415    0.02289 =
         0.01317    0.00088   -0.00124   -0.00007
AFIX  43
H29   2    0.369492    0.646487    0.428814    11.00000   -1.20000
AFIX   0
C30   1    0.467739    0.610363    0.342084    11.00000    0.02127    0.02393 =
         0.01315   -0.00048   -0.00348   -0.00069
AFIX  43
H30   2    0.384872    0.607567    0.315687    11.00000   -1.20000
AFIX   0
C31   1    0.598508    0.592212    0.313740    11.00000    0.02598    0.02393 =
         0.01337   -0.00395    0.00021    0.00215
AFIX  43
H31   2    0.604962    0.576803    0.267834    11.00000   -1.20000
AFIX   0
C32   1    0.720095    0.596450    0.352136    11.00000    0.01991    0.03414 =
         0.01727   -0.00741    0.00346    0.00433
AFIX  43
H32   2    0.809410    0.585280    0.332206    11.00000   -1.20000
AFIX   0
C33   1    0.711273    0.617053    0.419823    11.00000    0.01352    0.02286 =
         0.01562   -0.00426    0.00078    0.00168
AFIX  43
H33   2    0.794312    0.618886    0.446139    11.00000   -1.20000
AFIX   0
HKLF 4


REM  mo_1902_cg_0m_a.res in P2(1)2(1)2(1)
REM wR2 = 0.081127, GooF = S = 1.07533, Restrained GooF = 1.07533 for all data
REM R1 = 0.028654 for 9354 Fo > 4sig(Fo) and 0.029073 for all 9492 data
REM 345 parameters refined using 0 restraints

END

WGHT      0.0527      0.3873

REM Highest difference peak  0.406,  deepest hole -0.209,  1-sigma level  0.051
Q1    1   0.6410  0.6409  0.5573  11.00000  0.05    0.41
Q2    1   0.5827  0.7200  0.5396  11.00000  0.05    0.37
Q3    1   0.2914  0.2634  0.6022  11.00000  0.05    0.36
Q4    1   0.3831  0.5619  0.7167  11.00000  0.05    0.36
Q5    1   0.4616  0.6191  0.3770  11.00000  0.05    0.36
;
_shelx_res_checksum               12751
_shelx_hkl_file
;
   1   0   0 0.08914 0.02840  15
  -1   0   0 0.01785 0.03204   9
   1   0   0 -0.8867 0.55481   2
  -1   0   0 0.06726 0.04455  13
  -1   0   0 0.13603 0.04636  16
  -1   0   0 0.72157 0.74074   8
   1   0   0 1.42219 0.76595   8
   1   0   0 0.11616 0.03452  18
   1   0   0 0.20685 0.04454  17
   1   0   0 0.13654 0.03654  19
   1   0   0 1.16903 0.65604   5
   1   0   0 0.16531 0.05578  13
  -1   0   0 -0.2187 0.58725   2
   1   0   0 0.18089 0.04414  16
  -2   0   0 4.22684 0.28827   9
   2   0   0 4.58881 0.29845  14
  -2   0   0 5.60426 0.27390  17
   2   0   0 4.89595 0.25493  18
  -2   0   0 4.60437 0.25098  19
  -2   0   0 4.49692 0.31288  13
   2   0   0 4.80207 0.32188  13
   2   0   0 5.03930 0.28102  17
  -2   0   0 4.76871 0.23125  15
   2   0   0 4.90375 0.23910  15
   2   0   0 5.27548 0.27987  11
   2   0   0 5.19886 0.26613  19
   2   0   0 3.53986 1.16524   4
   2   0   0 2.94515 1.77988   8
  -2   0   0 4.54933 0.28589  16
   2   0   0 5.01262 1.50709   2
   2   0   0 4.79318 0.29427  16
  -2   0   0 6.80872 2.02798   3
   2   0   0 4.25687 1.52742   5
  -3   0   0 0.22178 0.14091  13
   3   0   0 -0.5569 2.00722   2
   3   0   0 0.89532 1.62718   4
   3   0   0 0.13684 0.12287   9
   3   0   0 0.20569 0.09672  18
   3   0   0 0.15889 0.08591  15
   3   0   0 0.13404 0.10777  16
  -3   0   0 0.10804 0.13133   9
   3   0   0 -0.3146 1.89633   5
  -3   0   0 0.21821 0.07813  15
   3   0   0 -1.9831 2.30748   8
   3   0   0 0.16005 0.11037  11
   3   0   0 0.13102 0.14214  13
  -3   0   0 0.11341 0.09177  17
   3   0   0 0.42093 0.12497  17
  -3   0   0 0.38107 2.30069   3
   3   0   0 0.11696 0.09516  19
   4   0   0 943.445 37.9135   8
   4   0   0 963.965 33.8860  13
  -4   0   0 905.397 38.1447   3
   4   0   0 978.854 33.6755  15
   4   0   0 975.276 36.7494   5
   4   0   0 983.663 33.7681  17
   4   0   0 959.942 36.2337   4
   4   0   0 849.984 36.3586   2
  -5   0   0 -0.0936 0.07920  19
   5   0   0 -0.0080 0.13975  16
   5   0   0 -0.1272 0.15041  13
  -5   0   0 0.01011 0.12449  17
  -5   0   0 -2.0071 4.71159   3
   5   0   0 0.58002 0.16301  17
   5   0   0 -3.1943 3.69550   2
  -5   0   0 0.21882 0.18606   9
   5   0   0 3.91400 3.51752   5
   5   0   0 0.11943 0.10858  18
   5   0   0 0.08635 0.09757  15
   5   0   0 2.02933 4.51399   8
  -5   0   0 0.05547 0.09530  15
   5   0   0 1.57064 3.28998   4
   5   0   0 0.46077 0.15449  19
  -6   0   0 2189.82 77.6909  19
   7   0   0 0.08866 0.19624  11
   7   0   0 -0.0054 0.13402  15
   7   0   0 0.12731 0.27160  13
  -7   0   0 0.27275 0.13541  15
  -7   0   0 -0.1513 0.20661   9
   7   0   0 0.36277 0.20934  17
   7   0   0 0.07376 0.16504  19
   7   0   0 0.02998 0.14223  18
   7   0   0 0.33749 0.22696  16
   8   0   0 1451.86 52.7477  19
  -8   0   0 1479.14 52.5956  15
   8   0   0 1476.08 53.1229  13
   8   0   0 1474.18 52.8584  17
   8   0   0 1499.37 52.6289  18
   8   0   0 1476.78 52.6329  15
  -8   0   0 1534.30 52.9457   9
   8   0   0 1430.03 52.8957  11
   8   0   0 1510.13 52.9834  16
   9   0   0 0.19720 0.15513  15
   9   0   0 0.08510 0.31705  13
   9   0   0 0.26878 0.16109  18
   9   0   0 0.19598 0.28790  16
  -9   0   0 0.26097 0.31493   9
   9   0   0 -0.0993 0.23381  17
   9   0   0 -0.0729 0.24657  11
   9   0   0 0.05010 0.18876  19
  10   0   0 170.119 5.81928  18
 -10   0   0 162.620 6.32390   9
  10   0   0 161.941 6.37206  16
  10   0   0 151.739 6.53995  13
  10   0   0 158.594 6.33309  11
  10   0   0 156.560 6.04824  19
  11   0   0 0.95218 0.42544  16
  11   0   0 0.62141 0.39558  11
 -11   0   0 0.84575 0.40976   9
  11   0   0 0.18727 0.44921  13
 -12   0   0 83.7191 3.65004   9
  12   0   0 80.2828 3.65359  16
  12   0   0 75.5863 3.85386  13
  12   0   0 85.1715 3.71595  11
 -13   0   0 0.52747 0.46737   9
  13   0   0 0.39919 0.30077  17
  13   0   0 1.11713 0.63504  13
  13   0   0 0.35043 0.41446  16
  13   0   0 0.99762 0.55811  11
  14   0   0 23.9642 1.69886  10
  14   0   0 22.6620 1.30519  17
  14   0   0 28.0233 2.00312  13
 -14   0   0 23.4187 1.65573   9
  14   0   0 26.4702 1.71061  16
   1  -1   0 1390.96 51.8448   8
  -1   1   0 1476.33 51.8774   8
   1  -1   0 1543.19 52.7027   3
   1  -1   0 1442.03 51.5589   5
  -1  -1   0 1484.30 52.7418   5
   1   1   0 1321.06 52.2940   2
   1   1   0 1425.98 52.1537   4
   1   1   0 1479.12 52.7389   5
  -1  -1   0 1451.76 52.3567   2
  -1   1   0 1417.12 52.5801   3
  -2  -1   0 7193.41 256.003   5
   2  -1   0 6961.97 254.154   4
  -2   1   0 7123.09 256.121   3
   2   1   0 7242.22 255.580   2
   2  -1   0 7191.70 254.486   5
   2  -1   0 7369.64 256.114   3
   2   1   0 6946.97 255.877   8
  -2   1   0 6856.25 255.284   8
   2   1   0 7279.28 255.931   5
   2  -1   0 7238.02 254.244   2
   2   1   0 7359.96 255.270   4
   2  -1   0 7222.00 255.458   8
   3   1   0 3378.95 123.310   8
  -3  -1   0 3322.86 122.919   5
   3  -1   0 3516.35 123.570   3
   3  -1   0 3245.65 121.336   5
   3  -1   0 3499.57 121.256   2
   3   1   0 3421.45 122.975   5
   3   1   0 3569.91 122.758   2
   3  -1   0 3310.32 121.098   4
   3   1   0 3408.80 122.257   4
  -3   1   0 3315.28 123.572   3
   3  -1   0 3252.97 122.740   8
   4   1   0 330.017 15.7526   5
   4   1   0 314.551 12.1109  13
  -4  -1   0 338.426 12.0635   9
  -4   1   0 333.275 11.9941   9
   4  -1   0 343.223 11.8568  15
   4   1   0 324.139 16.1776   8
   4   1   0 334.648 15.1741   4
   4  -1   0 339.650 11.9379  17
   4  -1   0 312.887 11.8522  20
  -4  -1   0 334.414 11.9179  15
   4   1   0 315.332 12.0279  11
   4   1   0 344.291 11.9570  15
   4   1   0 348.996 11.9837  18
   4  -1   0 337.891 12.0969  13
   4  -1   0 330.928 15.9697   8
   4  -1   0 352.559 11.8784  18
   4   1   0 341.985 15.7572   2
   4  -1   0 353.175 11.9592  19
   4  -1   0 351.274 14.1712   2
   4   1   0 321.244 12.0808  16
  -4  -1   0 326.106 12.0082  17
   4  -1   0 338.302 13.9312   4
   4  -1   0 323.344 11.8737  18
   4  -1   0 320.926 11.9683  16
  -4  -1   0 306.655 11.9393  19
  -4   1   0 313.204 16.7053   3
   4   1   0 342.943 11.9846  19
   4  -1   0 308.731 14.0904   5
   4   1   0 329.131 12.0343  17
   4  -1   0 358.304 12.0397  14
   5  -1   0 84.4990 3.24765  16
   5  -1   0 79.6075 3.05085  20
   5   1   0 88.3012 8.55944   5
  -5  -1   0 85.7376 3.32626   9
   5  -1   0 81.7699 3.19748  11
   5  -1   0 85.3820 3.10742  18
  -5  -1   0 81.7201 8.13363   3
   5   1   0 83.8757 3.35974  16
   5  -1   0 85.9412 3.20092  17
  -5  -1   0 82.8044 3.25959  17
  -5   1   0 74.6432 8.45732   3
   5  -1   0 86.5236 8.19695   8
   5  -1   0 89.3791 3.09858  15
   5  -1   0 88.1803 3.11014  18
   5   1   0 88.7189 3.42674  13
   5   1   0 91.3359 9.19952   8
   5   1   0 82.1414 3.30238  11
   5  -1   0 81.0924 6.78142   5
   5   1   0 72.9435 7.76187   2
   5  -1   0 81.3093 3.36064  13
   5  -1   0 84.6298 3.08086  20
  -5  -1   0 87.8767 3.15408  15
   5  -1   0 75.2755 6.38047   4
   5  -1   0 81.2629 3.19054  19
   5   1   0 86.9917 3.21855  18
  -5   1   0 83.3520 3.25474   9
   5   1   0 85.3895 3.19037  15
  -5  -1   0 82.8866 3.18831  19
  -5   1   0 80.5489 3.13516  19
   5   1   0 78.4354 7.19295   4
   5  -1   0 78.0611 6.69398   2
   5   1   0 84.8864 3.22623  19
   6   1   0 163.501 6.17678  13
   6  -1   0 156.673 5.68235  20
   6   1   0 160.076 6.19881  16
   6  -1   0 158.437 6.12335  13
   6   1   0 152.993 5.87067  15
   6  -1   0 157.943 5.77573  18
  -6  -1   0 165.613 6.06325   9
   6   1   0 159.034 5.92870  19
  -6  -1   0 167.445 5.83393  15
   6   1   0 162.729 6.02965  17
   6   1   0 154.117 5.89021  18
   6  -1   0 159.596 5.77657  18
   6  -1   0 155.827 5.92528  11
  -6   1   0 157.349 5.82519  19
   6  -1   0 153.458 5.89497  19
  -6   1   0 164.270 5.99213   9
  -6  -1   0 165.500 5.97879  17
   6  -1   0 157.332 5.90319  17
   6  -1   0 159.015 5.69497  20
   6   1   0 158.504 6.03223  11
   6  -1   0 156.376 5.96609  16
   6  -1   0 159.582 5.77173  15
   7   1   0 35.7087 1.68951  17
   7   1   0 35.4517 1.59346  19
   7   1   0 36.0236 1.84177  13
  -7  -1   0 36.6653 1.49300  15
   7  -1   0 37.7178 1.68189  16
   7  -1   0 36.2663 1.57235  19
   7  -1   0 35.8767 1.42472  15
   7  -1   0 36.5065 1.62945  11
   7  -1   0 34.5837 1.41923  18
   7   1   0 34.8469 1.54198  18
   7  -1   0 38.5497 1.85041  13
   7   1   0 36.9867 1.79377  16
   7   1   0 33.6044 1.69485  11
   7  -1   0 36.6789 1.42227  18
   7  -1   0 35.0800 1.58127  17
  -7  -1   0 37.1814 1.73715   9
  -7   1   0 37.6472 1.68186   9
   8  -1   0 501.544 17.4600  18
   8  -1   0 496.678 17.8311  16
   8  -1   0 478.792 17.7683  11
   8   1   0 497.435 17.7118  19
   8  -1   0 482.206 18.0249  13
   8   1   0 460.780 17.8476  11
   8  -1   0 495.942 17.6752  19
   8   1   0 481.699 17.9543  16
   8   1   0 464.073 18.0306  13
   8   1   0 508.129 17.6327  18
   8  -1   0 493.943 17.4753  15
   8  -1   0 474.160 17.7049  17
  -8  -1   0 499.039 17.5685  15
  -8  -1   0 507.619 17.9035   9
  -8   1   0 512.595 17.8289   9
   8  -1   0 476.803 17.4522  18
   8   1   0 494.981 17.8476  17
   9  -1   0 1.88177 0.10782  18
  -9  -1   0 1.85521 0.26937  15
  -9  -1   0 1.94942 0.47611   9
   9  -1   0 1.65891 0.35036  17
   9   1   0 1.33664 0.38259  17
   9   1   0 1.87130 0.44067  11
   9  -1   0 1.74394 0.40586  16
   9   1   0 1.63033 0.29889  18
   9  -1   0 1.96475 0.41775  11
   9  -1   0 1.75790 0.17511  15
   9   1   0 1.78262 0.46861  16
   9   1   0 1.27336 0.31233  19
   9   1   0 1.48414 0.52187  13
   9  -1   0 1.72934 0.30772  19
   9  -1   0 1.03520 0.42834  13
  -9   1   0 1.84438 0.44049   9
   9  -1   0 1.97989 0.10844  18
 -10   1   0 91.1260 3.75749   9
  10  -1   0 88.8445 3.50344  19
  10   1   0 84.1001 3.98530  13
 -10  -1   0 87.2548 3.79450   9
  10   1   0 88.8693 3.82826  11
 -10  -1   0 87.5703 3.36719  15
  10   1   0 94.0044 3.56025  19
  10  -1   0 78.1907 3.89878  13
  10  -1   0 88.2261 3.73110  11
  10   1   0 93.2097 3.91245  16
  10  -1   0 82.7344 3.69603  16
  10   1   0 98.4352 3.42916  18
  11  -1   0 2.01831 0.60230  13
  11  -1   0 1.28977 0.47957  11
 -11  -1   0 1.71424 0.50800   9
  11   1   0 2.28314 0.54718  16
  11  -1   0 2.06414 0.37278  17
  11   1   0 2.98179 0.68346  13
 -11   1   0 1.95037 0.50894   9
  11   1   0 2.78578 0.43040  19
  11  -1   0 2.34904 0.51256  16
  11   1   0 3.30612 0.59456  11
  12  -1   0 1.42057 0.64003  13
  12  -1   0 2.00073 0.37888  17
  12  -1   0 1.56023 0.43748  16
  12   1   0 1.49950 0.54042  16
 -12   1   0 1.96237 0.55101   9
 -12  -1   0 2.12096 0.58121   9
  12   1   0 2.15855 0.72948  13
  12   1   0 1.60574 0.54150  11
  12  -1   0 2.29311 0.55001  11
 -13  -1   0 13.5140 1.26150   9
  13   1   0 20.2447 1.47815  11
  13   1   0 14.8471 1.34785  16
  13  -1   0 18.1971 1.00114  17
  13   1   0 15.5471 1.53553  13
  13  -1   0 15.3839 1.23022  16
  13  -1   0 16.2496 1.29926  10
 -13   1   0 17.6814 1.29338   9
  13  -1   0 17.1842 1.52995  13
  14   1   0 15.3592 1.41840  16
  14   1   0 17.3467 1.69016  13
 -14   1   0 16.6711 1.42846   9
  14   1   0 16.8749 1.14738  17
 -14  -1   0 17.6265 1.45195   9
  14  -1   0 20.1060 1.35594  16
  14  -1   0 20.4095 1.68009  13
   0  -2   0 201.517 7.40747  17
   0  -2   0 206.156 7.41281  13
   0  -2   0 209.656 7.43957  18
   0  -2   0 200.108 7.42800  16
   0   2   0 203.360 8.38602   7
   0   2   0 202.487 8.57839   2
   0   2   0 208.919 7.43573  18
   0   2   0 209.339 8.45447   4
   0   2   0 209.064 7.39685  11
   0   2   0 207.684 7.41567  13
   0  -2   0 213.359 7.40689  11
   0  -2   0 198.866 9.11560   5
   0  -2   0 203.737 7.40279  10
   0  -2   0 211.394 8.51967   7
   0   2   0 203.458 7.40911  17
   0   2   0 217.950 9.19419   5
   0   2   0 202.718 7.40248  10
   0   2   0 214.299 7.43702  15
   1   2   0 175.106 8.83469   5
  -1  -2   0 176.404 6.52613   9
  -1   2   0 177.259 7.60944   5
   1   2   0 181.209 6.52853   9
  -1  -2   0 179.355 6.49014  20
   1  -2   0 176.822 7.05887   8
  -1  -2   0 183.116 6.54523  18
  -1   2   0 174.700 7.01538   8
   1   2   0 184.658 6.54711  18
  -1  -2   0 181.178 6.53697  13
  -1   2   0 178.165 6.43253  17
  -1   2   0 174.005 6.48130  15
   1   2   0 177.848 6.52682  19
  -1   2   0 175.641 6.43013  16
   1   2   0 186.263 8.39166   7
   1   2   0 181.043 6.52368  10
  -1  -2   0 175.225 6.52580  15
  -1   2   0 170.180 8.41555   3
   1  -2   0 178.798 7.72304   5
   1   2   0 183.217 6.53281  11
   1  -2   0 180.946 6.48801  15
  -1  -2   0 188.505 6.53526  19
   1  -2   0 189.805 6.44975  14
   1  -2   0 178.946 6.44172  16
  -1   2   0 180.060 6.44857  14
  -1  -2   0 171.615 8.15625   2
  -1  -2   0 185.584 6.53559  11
   1   2   0 173.029 8.02620   4
  -1   2   0 179.146 6.45809  10
  -1   2   0 178.801 7.01110   2
  -1   2   0 185.210 6.45637   9
   1   2   0 181.989 6.53221  15
   1  -2   0 179.664 6.46017  10
  -1   2   0 177.287 6.91473   4
  -1  -2   0 176.147 6.52961  17
   1   2   0 189.187 8.37199   2
   1  -2   0 190.915 6.45969   9
  -1   2   0 184.540 6.47931  18
   1   2   0 179.244 6.56515  16
   1  -2   0 186.005 6.43108  17
   1  -2   0 191.603 6.49005  18
  -1  -2   0 180.700 6.52654  10
   1   2   0 173.472 6.52632  13
   1  -2   0 181.524 8.53409   3
  -1  -2   0 179.389 6.56493  16
  -1  -2   0 182.721 8.85723   5
  -2  -2   0 475.073 17.2862   9
   2  -2   0 466.517 18.0748   5
   2   2   0 439.981 19.6046   7
   2   2   0 461.855 17.3175  16
   2   2   0 471.851 20.3138   5
   2   2   0 480.882 17.2793  10
  -2  -2   0 483.711 20.5033   5
   2   2   0 481.142 17.3068  13
  -2   2   0 437.533 17.1546  18
   2   2   0 487.048 17.2616  19
   2  -2   0 500.790 17.2544  13
  -2  -2   0 477.060 17.2989  13
   2  -2   0 513.048 18.8195   8
  -2   2   0 478.615 18.1947   5
   2   2   0 494.767 19.9124   2
  -2  -2   0 470.056 17.2745  17
  -2  -2   0 476.925 17.3215  16
  -2   2   0 492.947 17.1844   9
  -2   2   0 494.346 17.1716  14
  -2  -2   0 497.620 17.2883  11
   2   2   0 454.300 17.2761  17
   2  -2   0 530.051 17.1801  14
  -2  -2   0 466.082 17.2455  15
   2   2   0 495.181 17.2646  15
  -2  -2   0 464.817 17.1713  20
   2  -2   0 528.046 17.1720  18
  -2   2   0 494.249 20.3223   3
   2  -2   0 515.866 20.2512   3
  -2  -2   0 504.874 17.2899  18
   2   2   0 479.366 17.2894  11
  -2   2   0 482.089 18.7399   8
   2   2   0 514.453 19.5868   4
  -2  -2   0 468.116 17.2489  19
   2  -2   0 507.534 17.1812   9
   2   2   0 483.688 19.7832   8
  -2  -2   0 468.230 17.2691  10
   2  -2   0 450.101 17.1693  15
  -3   2   0 30.4157 1.29724  13
   3  -2   0 29.0127 2.70484   5
   3  -2   0 32.7894 2.25212   4
  -3  -2   0 31.2431 1.32911  17
   3   2   0 27.6065 1.34973  13
   3   2   0 31.3248 1.33663  17
  -3  -2   0 29.5954 4.53186   5
   3   2   0 31.4370 1.29372  15
   3  -2   0 30.1139 1.17812  16
   3  -2   0 33.0074 1.16897  18
   3   2   0 30.6916 1.31204  18
  -3   2   0 24.7965 4.65006   3
   3  -2   0 32.8877 1.18102  15
   3   2   0 31.0603 1.38952  16
   3  -2   0 31.4298 1.14499  17
  -3  -2   0 30.1368 1.30795  18
   3   2   0 32.6124 1.35596  11
   3   2   0 26.9359 3.54046   4
   3  -2   0 29.0437 1.23158   9
   3  -2   0 31.1065 1.85279   2
   3   2   0 26.0274 4.33594   2
  -3  -2   0 30.5884 1.27931  19
  -3   2   0 30.3667 1.23364   9
   3  -2   0 31.3174 1.24208  19
   3   2   0 33.3307 1.31221  19
  -3  -2   0 31.4340 1.35706   9
   3  -2   0 31.7332 1.92289   2
  -3  -2   0 29.7791 1.16340  20
   3   2   0 34.1706 4.40108   8
   3  -2   0 32.6765 1.24250  14
   3  -2   0 31.9405 1.15362  17
   3  -2   0 27.4813 4.63960   3
   3  -2   0 29.6869 1.31023  13
  -3   2   0 32.7612 1.23198  14
   3   2   0 27.8643 4.50949   5
  -3  -2   0 28.8370 1.26368  15
   3  -2   0 29.8098 3.83563   8
   4   2   0 761.790 28.9572  16
   4  -2   0 785.677 28.7398  16
  -4  -2   0 785.154 28.7903  15
   4   2   0 798.882 28.8419  19
   4   2   0 760.623 28.9543  13
   4  -2   0 858.405 28.7105  17
   4   2   0 868.686 33.3428   2
   4  -2   0 878.407 34.2401   3
  -4   2   0 813.906 28.7955   9
  -4   2   0 796.902 33.9389   3
   4   2   0 857.005 28.9371  11
  -4  -2   0 785.899 28.6461  20
  -4  -2   0 795.789 28.8155  19
  -4  -2   0 790.937 28.8834  17
   4  -2   0 796.807 30.2644   5
   4  -2   0 786.370 30.0050   4
   4   2   0 819.919 33.5631   5
  -4  -2   0 826.394 33.7085   5
   4  -2   0 854.818 28.8209  14
   4  -2   0 760.904 28.8998  13
   4  -2   0 818.566 28.8159   9
   4  -2   0 771.652 28.7785  19
   4   2   0 775.045 28.8986  17
   4   2   0 785.739 28.8495  18
   4  -2   0 800.048 29.9501   2
   4  -2   0 851.903 28.7534  20
  -4  -2   0 841.649 28.8715  18
   4  -2   0 861.570 28.6715  18
   4   2   0 822.011 28.8393  15
  -4  -2   0 822.043 28.9308   9
   4   2   0 750.039 33.1853   8
   4  -2   0 791.628 32.5458   8
   4  -2   0 859.395 28.6734  15
   4   2   0 747.384 32.2349   4
   5  -2   0 1.84807 0.24398  16
   5  -2   0 1.65469 0.14591  15
   5  -2   0 0.34795 2.80187   5
   5   2   0 -0.7604 4.36279   5
   5   2   0 1.58868 0.29338  17
   5  -2   0 3.02855 2.72621   2
   5  -2   0 -4.0774 4.03083   8
   5   2   0 -3.1139 5.21150   2
   5  -2   0 1.73453 2.77773   5
   5  -2   0 1.74668 0.13823  18
   5   2   0 1.56122 0.27178  18
  -5   2   0 1.43652 0.25516   9
   5  -2   0 1.38905 0.30069  13
  -5  -2   0 1.28501 0.28150   9
   5   2   0 1.49977 0.30837  11
   5   2   0 1.34992 0.26141  19
   5   2   0 2.55164 4.00410   4
   5  -2   0 1.51826 0.18685  20
   5   2   0 1.62685 0.33837  16
   5   2   0 0.03788 4.81057   8
   5  -2   0 1.84647 0.26154  14
  -5  -2   0 1.02513 5.00872   5
  -5   2   0 3.98503 5.10414   3
   5  -2   0 1.57479 0.19612  17
  -5  -2   0 1.36760 0.22291  15
   5  -2   0 0.89832 2.46712   4
   5   2   0 1.80392 0.36015  13
   5  -2   0 1.24079 0.22146  19
  -5  -2   0 1.67750 0.29707  17
   6   2   0 8.56232 0.73736  13
  -6  -2   0 9.44746 0.64081  17
   6   2   0 8.93236 0.71679  16
   6   2   0 8.37761 0.58254  18
   6   2   0 8.87113 0.65590  17
   6  -2   0 7.47096 0.38229  18
   6  -2   0 8.10010 0.53679  19
   6  -2   0 8.73020 0.47069  20
   6  -2   0 8.94301 0.49826  17
   6  -2   0 8.90883 0.52980  11
   6   2   0 8.39157 0.67966  11
   6  -2   0 9.36099 0.57140  16
  -6  -2   0 9.89580 0.54313  15
  -6  -2   0 9.49180 0.69538   9
   6  -2   0 8.60631 0.68076  13
   6  -2   0 9.22408 0.40195  15
   6   2   0 7.73202 0.56939  19
  -6   2   0 6.88319 0.55227   9
   6  -2   0 8.68074 0.37775  18
   6  -2   0 7.82091 0.42457  20
   7  -2   0 311.670 12.0556  20
   7  -2   0 339.273 12.0429  15
   7  -2   0 342.671 12.1029  20
   7   2   0 331.081 12.4793  11
   7  -2   0 318.974 12.0048  18
   7  -2   0 339.784 12.2768  11
  -7  -2   0 356.470 12.2316  15
  -7  -2   0 361.905 12.5220   9
   7  -2   0 351.282 12.0061  18
   7  -2   0 316.460 12.2050  17
   7  -2   0 328.177 12.5288  13
   7   2   0 330.080 12.3015  18
   7   2   0 329.026 12.3210  19
   7  -2   0 341.349 12.3030  16
   7  -2   0 335.620 12.2767  19
   7   2   0 350.472 12.5903  16
  -7  -2   0 344.121 12.3925  17
  -7   2   0 349.303 12.3542   9
   7   2   0 347.640 12.6425  13
   8  -2   0 8.21716 0.85686  13
   8   2   0 7.68449 0.65839  19
   8  -2   0 8.74181 0.68572  16
   8   2   0 10.2107 0.92774  13
   8  -2   0 8.36502 0.66785  11
  -8   2   0 10.3776 0.77068   9
   8   2   0 10.5290 0.68845  18
  -8  -2   0 9.39739 0.59460  15
   8   2   0 9.65034 0.89661  16
   8  -2   0 10.4822 0.67513  19
   8  -2   0 10.6175 0.63476  17
   8   2   0 9.92580 0.86869  11
  -8  -2   0 9.69539 0.86089   9
  -9  -2   0 52.3623 2.38884   9
   9   2   0 48.2986 2.14281  19
   9   2   0 49.1735 2.52119  13
  -9  -2   0 47.1782 2.01382  15
   9  -2   0 49.3330 2.08711  19
  -9   2   0 52.2128 2.26038   9
   9  -2   0 48.0199 2.43609  13
   9  -2   0 50.0405 2.07359  17
   9  -2   0 47.2241 2.17540  11
   9  -2   0 49.2168 2.19114  16
   9   2   0 52.3319 2.48987  16
   9   2   0 47.2021 2.34854  11
   9   2   0 46.8306 2.08684  18
  10  -2   0 26.2467 1.30070  17
  10   2   0 27.4678 1.37411  19
  10  -2   0 27.3641 1.45836  16
  10   2   0 26.7472 1.74302  13
  10   2   0 27.7074 1.31023  18
 -10   2   0 24.4638 1.45118   9
  10   2   0 26.8348 1.62494  11
  10  -2   0 24.6489 1.64851  13
 -10  -2   0 30.0649 1.66306   9
  10  -2   0 28.1366 1.31277  19
  10  -2   0 28.4111 1.48154  11
  10   2   0 28.6010 1.72337  16
 -11  -2   0 2.57862 0.58058   9
  11  -2   0 2.37329 0.64390  13
  11   2   0 1.84539 0.51621  11
  11   2   0 3.14380 0.68445  16
  11  -2   0 2.52596 0.51141  11
  11  -2   0 2.31930 0.48367  10
 -11   2   0 2.84690 0.53647   9
  11   2   0 3.08069 0.44603  19
  11  -2   0 2.83649 0.49463  16
  11  -2   0 3.02985 0.37683  17
  11   2   0 2.78421 0.70448  13
  12  -2   0 0.02086 0.19637  17
  12   2   0 0.56424 0.40504  11
  12  -2   0 0.32697 0.35986  10
  12   2   0 -0.0523 0.36692  16
  12  -2   0 -0.0233 0.28052  16
 -12  -2   0 0.69590 0.47699   9
  12  -2   0 0.02672 0.36362  11
  12  -2   0 -0.7627 0.43554  13
 -12   2   0 0.17209 0.39980   9
  12   2   0 0.06853 0.48826  13
  13  -2   0 39.6208 2.11207  10
  13   2   0 36.6546 2.25125  11
  13  -2   0 42.3917 2.38924  13
  13  -2   0 35.6845 1.91596  16
 -13  -2   0 34.7285 2.11683   9
 -13   2   0 36.3074 2.05099   9
  13   2   0 38.2379 2.26542  16
  13   2   0 38.3075 2.46902  13
 -14  -2   0 22.2238 1.58972   9
  14   2   0 16.8795 1.54710  11
  14   2   0 15.8391 1.71071  16
  14  -2   0 19.0590 1.64502  13
  14   2   0 16.8649 1.67412  13
  14   2   0 16.4091 1.38713  17
  14  -2   0 19.1475 1.27064  16
  14   2   0 19.2045 1.53455  14
   0   3   0 0.00724 0.01784  16
   0  -3   0 -1.0586 1.39696   7
   0   3   0 0.13605 0.09098  10
   0   3   0 0.02615 0.08018  11
   0  -3   0 -0.1025 1.79560   5
   0  -3   0 0.12329 0.08260  11
   0   3   0 1.24689 1.56056   2
   0   3   0 -0.0039 1.21525   4
   0   3   0 -1.6155 1.80931   5
   0  -3   0 -0.0654 0.09509  15
   0  -3   0 0.00327 0.08125  13
   0  -3   0 0.18686 0.10084  17
   0   3   0 -0.4489 1.14263   7
   0  -3   0 -0.0418 0.08978  16
   0  -3   0 0.02510 0.10258  18
   0   3   0 0.06823 0.08135  17
   0   3   0 0.03032 0.08639  13
   0   3   0 -0.0516 0.09321  15
   0  -3   0 0.26993 0.10531  10
   1   3   0 218.061 7.84591  15
  -1   3   0 213.806 9.73185   5
   1  -3   0 221.330 10.0415   5
   1  -3   0 214.239 7.71326  11
   1  -3   0 224.667 7.75430   9
  -1   3   0 223.155 8.78745   4
   1  -3   0 189.263 8.51433   7
   1  -3   0 230.062 7.76343  10
   1  -3   0 218.169 7.76220  16
  -1  -3   0 206.190 11.1170   5
  -1   3   0 217.633 7.74596  14
  -1  -3   0 217.640 7.83136   9
  -1  -3   0 222.135 7.86972  18
   1   3   0 218.321 10.1069   7
  -1   3   0 219.792 8.98203   2
  -1   3   0 210.360 7.73544  17
   1  -3   0 217.439 7.74554  14
   1   3   0 214.769 7.84070  17
  -1  -3   0 222.540 7.85374  19
   1   3   0 214.141 7.82327  10
   1  -3   0 220.856 7.73805  17
  -1   3   0 187.704 10.1501   3
   1   3   0 206.527 7.82815  13
  -1  -3   0 207.471 7.82014  10
   1  -3   0 224.021 7.80837  18
   1  -3   0 214.774 7.80500  15
   1  -3   0 224.091 10.7238   3
  -1  -3   0 212.304 7.83877  17
  -1  -3   0 213.318 7.87849  16
   1   3   0 216.243 7.86040  18
   1  -3   0 233.710 8.34810   8
  -1  -3   0 219.585 7.83811  13
  -1  -3   0 214.755 7.83739  11
  -1   3   0 218.644 7.79618  18
  -1   3   0 217.444 7.75566  10
  -1   3   0 208.260 7.74154  16
  -1   3   0 212.002 8.20558   8
   1   3   0 231.427 10.4417   2
  -1   3   0 206.306 7.79343  15
   1   3   0 218.827 7.83564  11
   1   3   0 212.138 7.87278  16
   1   3   0 229.948 10.0472   4
  -2   3   0 935.281 33.2152   4
  -2   3   0 913.780 34.1643   8
  -2   3   0 899.315 36.4750   3
  -2  -3   0 951.656 37.1801   5
   2   3   0 923.466 35.7396   8
   2  -3   0 962.499 34.6810   5
  -2   3   0 910.203 34.4643   5
  -2   3   0 911.981 33.3958   2
   2   3   0 938.830 35.7276   4
   2   3   0 940.396 36.2550   7
   2  -3   0 913.324 34.2787   8
   2   3   0 885.117 36.8373   5
   2  -3   0 939.258 36.6965   3
   2   3   0 964.320 36.2534   2
   3   3   0 37.7738 5.71729   5
  -3   3   0 34.6514 3.47025   5
   3  -3   0 38.2064 1.49200   9
   3   3   0 36.5485 5.07727   8
   3  -3   0 37.8703 1.53335  19
   3   3   0 37.6112 1.64594  11
  -3   3   0 39.1695 1.50441   9
   3  -3   0 38.8663 1.48999  15
   3   3   0 36.0239 1.61777  18
  -3  -3   0 37.8463 1.62527  10
   3  -3   0 38.1369 1.59461  13
   3   3   0 39.1461 1.64812  17
   3  -3   0 35.6991 3.36414   5
   3  -3   0 32.8699 5.77577   3
   3  -3   0 40.8897 1.48129  18
  -3  -3   0 39.1079 1.59277  19
   3  -3   0 39.1053 1.50681  10
  -3   3   0 43.8764 5.77896   3
   3   3   0 37.2517 1.60034  19
   3  -3   0 36.4202 3.91039   8
  -3   3   0 40.0994 1.47944  14
  -3  -3   0 46.6748 6.34618   5
   3   3   0 39.5560 1.71404  16
  -3  -3   0 37.1407 1.48065  20
   3  -3   0 35.9858 1.39270  16
   3   3   0 33.3733 4.74579   7
  -3  -3   0 37.7377 1.63288  17
  -3   3   0 39.9476 1.47500  18
   3  -3   0 42.0496 1.48961  14
  -3   3   0 35.9600 3.85955   8
   3   3   0 34.0755 5.12805   2
   3   3   0 39.1288 4.72608   4
  -3  -3   0 38.1696 1.59404  15
   4  -3   0 616.688 22.7591  13
  -4  -3   0 617.434 22.5464  20
   4  -3   0 630.494 22.9888   4
   4   3   0 659.577 27.8228   2
   4  -3   0 616.572 23.8301   5
   4   3   0 622.658 26.9068   4
   4  -3   0 670.038 22.5647  15
   4   3   0 648.721 28.5708   5
   4  -3   0 673.604 22.5354  16
   4  -3   0 640.459 22.9584   4
   4  -3   0 663.705 22.6334  14
   4  -3   0 621.303 22.6322  10
   4  -3   0 654.937 22.6450   9
   4   3   0 644.036 27.5853   7
  -4   3   0 638.310 22.6049  14
  -4  -3   0 643.096 22.7922  17
   4   3   0 654.672 22.8259  11
   4   3   0 615.883 22.7342  19
   4  -3   0 619.725 22.6537  19
   4  -3   0 621.704 22.6509  20
  -4  -3   0 620.891 22.6992  15
   4   3   0 612.761 27.4519   8
   4  -3   0 630.258 22.5652  15
  -4  -3   0 630.254 22.8158   9
   4  -3   0 666.113 22.5492  18
   4   3   0 579.117 22.8496  16
  -4   3   0 637.172 22.6372   9
   4   3   0 606.094 22.8458  13
  -4  -3   0 599.070 28.0852   5
   4   3   0 624.924 22.7619  18
  -4   3   0 656.127 28.3257   3
   4  -3   0 639.259 26.3795   8
   4  -3   0 681.053 28.4443   3
  -5  -3   0 80.7317 3.16860  17
   5   3   0 105.878 9.32279   4
   5  -3   0 81.3266 4.99207   5
  -5  -3   0 78.6969 3.19332   9
  -5  -3   0 84.8175 9.84396   5
  -5  -3   0 73.5959 2.85037  20
   5  -3   0 77.2412 2.91860  16
   5   3   0 82.2338 3.21285  11
   5   3   0 79.3032 3.10089  19
   5   3   0 79.4882 3.27551  16
   5  -3   0 74.9231 2.97353  20
   5  -3   0 79.6560 2.86295  15
   5   3   0 81.1338 3.26900  13
   5  -3   0 79.0185 2.85791  18
   5  -3   0 76.5427 3.00912  10
   5  -3   0 75.6275 3.15291  13
   5   3   0 68.4078 8.52147   5
  -5   3   0 90.3272 10.0950   3
   5  -3   0 76.3728 4.64857   4
   5   3   0 51.4100 7.48825   8
   5  -3   0 76.9069 2.84022  17
   5   3   0 78.4637 3.11800  18
   5   3   0 69.4435 8.60040   2
   5  -3   0 84.5444 3.03720  14
   5   3   0 80.6893 9.01069   7
  -5  -3   0 78.0908 3.04640  15
   5  -3   0 77.4717 7.90546   8
   5  -3   0 76.5084 2.84675  17
   5  -3   0 79.2683 2.88318  15
   5  -3   0 75.4930 3.01560  19
  -5   3   0 83.3632 3.02531   9
   6  -3   0 11.7267 0.55939  15
   6  -3   0 14.4637 0.61040  17
   6  -3   0 13.2961 0.55493  15
   6  -3   0 15.6908 0.70205  16
   7  -3   0 214.429 8.14069  20
   7   3   0 215.027 8.36071  18
   7  -3   0 218.813 8.12255  17
   7  -3   0 221.798 8.51709  13
   7  -3   0 228.631 8.23606  16
   7  -3   0 225.847 8.22332  11
  -7  -3   0 235.488 8.28009  15
  -7  -3   0 232.378 8.53663   9
   7  -3   0 206.722 8.09499  17
   7   3   0 236.621 8.66683  16
   7  -3   0 215.046 8.28009  19
   7  -3   0 214.412 8.31443  10
   7   3   0 230.711 8.54951  11
  -7   3   0 241.688 8.35177   9
   7   3   0 234.567 8.67371  13
  -7  -3   0 237.282 8.45563  17
   7   3   0 214.706 8.35278  19
   7  -3   0 230.176 8.21741  20
   8  -3   0 627.800 22.0844  17
   8  -3   0 659.665 22.0972  20
   8   3   0 596.008 22.6428  13
   8   3   0 648.414 22.3336  18
   8  -3   0 629.274 22.2509  19
   8  -3   0 594.437 22.2988  10
   8   3   0 642.489 22.3467  19
   8  -3   0 583.105 22.0405  17
   8  -3   0 647.710 22.2308  11
   8   3   0 615.365 22.5344  11
   8   3   0 609.778 22.6229  16
  -8   3   0 627.077 22.3097   9
   8  -3   0 624.821 22.0315  20
  -8  -3   0 611.134 22.1966  15
   8  -3   0 636.055 22.5750  13
  -8  -3   0 539.501 22.4384   9
   9  -3   0 102.790 4.10890  16
  -9   3   0 109.745 4.22203   9
   9  -3   0 99.9785 3.90604  17
   9  -3   0 106.298 3.78162  20
   9  -3   0 102.386 4.21816  10
   9   3   0 110.379 4.19251  18
   9   3   0 110.298 4.56830  16
   9   3   0 106.196 4.19378  19
   9   3   0 104.805 4.57995  13
   9  -3   0 106.676 4.14136  11
  -9  -3   0 104.074 4.40395   9
   9  -3   0 99.6540 4.44085  13
   9   3   0 98.6194 4.40620  11
   9  -3   0 108.006 3.94701  17
  -9  -3   0 109.183 4.07571  15
   9  -3   0 104.769 3.77530  20
   9  -3   0 106.723 4.10479  19
 -10  -3   0 17.9705 0.95026  15
  10  -3   0 17.8275 1.12192  10
  10   3   0 18.8717 1.07741  19
  10   3   0 15.2929 1.25339  11
  10   3   0 17.6719 1.01936  18
 -10  -3   0 17.3428 1.26232   9
 -10   3   0 18.6507 1.12004   9
  10   3   0 17.9712 1.38863  16
  10  -3   0 18.2731 0.97002  19
  10  -3   0 17.1945 0.82194  17
  10  -3   0 16.5643 1.00043  16
  10  -3   0 17.7877 0.80675  17
  10  -3   0 15.3657 1.24901  13
  10   3   0 18.1791 1.44077  13
  10  -3   0 16.5760 1.04326  11
  11   3   0 58.0473 2.95956  16
  11  -3   0 64.4519 2.66169  11
  11   3   0 56.9648 2.89830  11
  11  -3   0 57.0703 2.67791  10
  11   3   0 55.4217 3.03761  13
 -11  -3   0 57.6368 2.42254  15
 -11  -3   0 60.5699 2.86990   9
  11   3   0 60.0248 2.48621  18
  11  -3   0 55.9762 2.90536  13
  11  -3   0 57.2261 2.18417  17
 -11   3   0 61.2364 2.68405   9
  11  -3   0 54.8421 2.51076  16
  12   3   0 14.5309 1.30016  11
  12   3   0 16.0390 1.47074  13
  12  -3   0 14.2545 0.96857  16
 -12   3   0 15.2883 1.13202   9
  12  -3   0 16.2891 1.17413  10
  12  -3   0 16.9812 1.42447  13
 -12  -3   0 15.4621 1.27095   9
  12   3   0 12.5265 1.26862  16
 -13   3   0 2.35156 0.62356   9
  13   3   0 2.44832 0.74234  16
  13   3   0 3.10987 0.87592  13
  13  -3   0 1.41764 0.66248  13
  13   3   0 2.44279 0.70899  11
 -13  -3   0 0.86854 0.55951   9
  13  -3   0 3.43464 0.52867  16
  14  -3   0 1.75677 0.40478  16
 -14  -3   0 2.15032 0.69568   9
  14   3   0 2.49784 0.71088  11
  14   3   0 1.60947 0.76670  13
  14  -3   0 0.85930 0.63570  13
  14   3   0 1.89493 0.71531  14
   0  -4   0 9999.99 341.547   7
   0   4   0 9720.83 342.614   5
   0   4   0 9654.55 341.439   2
   0   4   0 9410.69 340.994   7
   0   4   0 9462.61 340.114   8
   0  -4   0 9192.11 342.795   5
   0   4   0 9620.71 341.133   4
  -1   4   0 29.2804 1.21652  17
  -1   4   0 30.0076 1.22937  10
   1  -4   0 35.7496 4.64054   3
   1   4   0 36.3092 4.07061   4
  -1   4   0 31.2777 1.22806  14
  -1   4   0 32.6676 4.28319   3
   1   4   0 35.8115 4.44487   2
  -1   4   0 30.0129 3.70643   5
   1  -4   0 29.2233 1.29340  15
  -1   4   0 32.3948 1.15912  11
   1  -4   0 30.1480 1.21808  17
   1   4   0 37.4018 4.93974   5
  -1   4   0 28.3096 1.95683   8
  -1  -4   0 29.1381 1.35338  16
  -1   4   0 32.6500 2.10066   7
   1  -4   0 30.3596 1.23567  10
   1   4   0 31.0711 1.30370  11
  -1   4   0 30.5379 1.28902  15
   1  -4   0 31.7818 1.27489  13
   1   4   0 31.5273 1.30124  10
  -1   4   0 31.1794 1.28780  18
  -1  -4   0 31.2069 1.31349  13
  -1   4   0 30.0785 1.14553  11
  -1   4   0 33.4818 2.97113   4
  -1  -4   0 32.5061 4.07884   7
   1  -4   0 31.1394 1.26041  16
  -1  -4   0 27.3886 4.55174   5
  -1  -4   0 30.6234 1.33844  15
   1   4   0 32.3064 3.98582   7
   1  -4   0 33.6750 1.31649  18
   1  -4   0 33.6311 3.19796   7
   1  -4   0 36.6054 4.33538   5
  -1   4   0 29.5021 1.22767  16
  -1  -4   0 30.2479 1.29497  20
   1  -4   0 33.2174 1.21386  11
  -1   4   0 36.5485 3.37478   2
   1  -4   0 31.9669 2.01364   8
  -1  -4   0 28.8770 1.30604  17
   1   4   0 30.4861 1.34314  18
  -1  -4   0 29.7323 1.30528  10
   1   4   0 31.1674 1.31850  13
   2   4   0 153.991 6.04996  16
   2  -4   0 163.805 5.74523  11
  -2   4   0 159.153 7.05087   8
   2   4   0 158.797 5.99606  11
  -2   4   0 165.689 6.86262   4
   2  -4   0 164.073 5.85941  10
  -2  -4   0 162.780 6.06946  16
   2   4   0 178.668 9.72812   4
  -2   4   0 161.804 5.82893  14
   2  -4   0 159.796 5.82556  16
   2  -4   0 170.538 5.78509  17
   2  -4   0 171.856 5.91676  18
   2  -4   0 174.465 5.85178   9
   2   4   0 170.497 10.9807   5
  -2   4   0 142.292 5.76861  16
  -2   4   0 143.313 9.46909   3
  -2   4   0 152.183 5.89182  15
   2  -4   0 167.927 5.92234  15
   2  -4   0 174.870 5.83255  14
  -2  -4   0 154.988 5.90297  20
  -2   4   0 154.003 5.83583  10
  -2  -4   0 155.453 5.98378  15
   2  -4   0 175.194 8.75189   5
   2   4   0 153.445 5.98873  13
  -2   4   0 155.241 5.79337  17
   2  -4   0 170.043 10.4355   3
   2  -4   0 159.695 7.19634   8
   2   4   0 161.655 9.57105   7
  -2   4   0 163.991 8.19571   5
   2  -4   0 173.133 5.74444  11
   2   4   0 152.876 9.97013   2
  -2  -4   0 159.733 5.98293  10
  -2  -4   0 160.268 6.00203  17
  -2  -4   0 166.161 10.8149   5
   2   4   0 166.242 6.02730  18
  -2   4   0 161.140 5.88532  18
  -2  -4   0 155.347 5.98534   9
  -2   4   0 160.694 7.09712   2
   3  -4   0 36.5145 3.71807   8
  -3  -4   0 31.1202 1.44223  10
   3   4   0 27.4280 5.57311   2
  -3  -4   0 31.3968 1.32360  20
   3  -4   0 31.7014 1.31681  18
   3   4   0 29.5681 5.62340   5
  -3   4   0 33.6445 1.30557   9
   3  -4   0 33.1746 1.28554   9
   3   4   0 33.5118 1.48313  18
  -3  -4   0 30.4088 1.45755   9
   3   4   0 32.5920 1.48016  11
   3   4   0 32.0903 1.48193  13
  -3   4   0 28.3073 5.06026   3
  -3   4   0 31.7954 1.26701  14
   3  -4   0 34.3369 1.32311  10
  -3  -4   0 25.8397 5.66947   5
   3   4   0 32.4723 4.95467   7
  -3   4   0 30.7721 2.18871   2
  -3  -4   0 32.4871 1.43220  15
   3   4   0 34.6844 1.46352  19
   3  -4   0 33.3052 1.33317  15
   3  -4   0 39.3046 4.02221   5
  -3   4   0 28.7207 3.39125   5
   3   4   0 28.5124 4.63263   8
   3  -4   0 33.9029 1.26629  14
  -3   4   0 32.6294 1.30055  18
   3  -4   0 39.4016 6.94473   3
   3   4   0 38.6047 5.22898   4
  -3   4   0 32.6497 3.69384   8
   3   4   0 31.8818 1.53036  16
   4   4   0 482.215 17.7643  16
   4   4   0 488.932 17.6244  19
   4  -4   0 462.414 17.5301  20
   4  -4   0 532.987 17.4420  18
  -4   4   0 494.830 17.4160  14
  -4  -4   0 494.965 17.4371  20
  -4  -4   0 510.213 17.6842  17
  -4   4   0 506.738 17.4732   9
   4   4   0 483.407 22.6451   8
   4  -4   0 516.199 17.4659   9
  -4   4   0 472.778 19.3686   5
   4  -4   0 502.578 17.4254  14
   4   4   0 491.518 22.5707   4
  -4  -4   0 503.189 24.8877   5
   4  -4   0 463.144 19.2320   5
  -4   4   0 513.292 17.4268  18
   4   4   0 466.197 17.7115  13
   4  -4   0 488.924 20.8419   8
  -4  -4   0 492.031 17.6952   9
   4  -4   0 487.806 17.4796  10
   4  -4   0 467.066 17.5116  19
   4   4   0 471.348 23.3092   2
  -4  -4   0 486.357 17.5968  15
   4  -4   0 452.825 17.5811  13
   4   4   0 509.892 23.1725   7
  -4   4   0 453.854 23.0290   3
   4   4   0 490.850 17.6581  18
   4   4   0 485.841 17.6859  11
   4  -4   0 510.887 24.0386   3
   4  -4   0 460.330 17.4311  15
   5   4   0 109.982 4.39029  19
   5  -4   0 110.054 4.27163  10
  -5   4   0 119.248 4.27567   9
   5  -4   0 117.921 4.15801  18
   5   4   0 113.620 4.55660  13
  -5  -4   0 116.209 4.50135   9
  -5  -4   0 113.621 4.46110  17
   5  -4   0 111.675 4.42530  13
  -5  -4   0 110.937 4.15778  20
  -5  -4   0 110.339 4.34904  15
   5   4   0 114.638 4.43956  18
   5  -4   0 107.929 4.29713  19
   5   4   0 127.499 4.54815  11
   5  -4   0 114.932 4.10556  16
   5   4   0 112.565 4.58201  16
   5  -4   0 112.965 4.17519  15
   5  -4   0 118.947 4.23627  14
   5  -4   0 112.771 4.16252  15
   5  -4   0 108.350 4.28808  20
  -6  -4   0 129.518 5.11256  17
   6  -4   0 130.339 5.10736  13
  -6  -4   0 133.556 5.17459   9
  -6  -4   0 129.164 4.73966  20
   6   4   0 128.406 5.26240  16
   6  -4   0 136.914 4.91369  14
  -6  -4   0 131.603 4.98755  15
   6   4   0 127.393 5.04372  19
   6   4   0 132.082 5.18227  11
   6  -4   0 141.136 4.73440  15
   6  -4   0 141.076 4.72548  18
  -6   4   0 138.062 4.94275   9
   6  -4   0 127.151 4.95358  19
   6  -4   0 126.334 4.76618  16
   6  -4   0 121.195 4.88577  20
   6  -4   0 125.668 4.92692  10
   6  -4   0 129.797 4.74613  15
   6   4   0 131.709 5.24467  13
   6   4   0 127.822 5.06881  18
   7   4   0 108.109 4.37279  18
  -7   4   0 116.855 4.27881   9
   7  -4   0 103.967 4.44492  13
  -7  -4   0 115.431 4.28942  15
   7   4   0 115.300 4.54258  11
   7   4   0 117.146 4.65184  13
   7  -4   0 106.920 4.17215  20
  -7  -4   0 119.502 4.56177   9
   7  -4   0 105.543 4.11666  11
   7  -4   0 107.367 4.26710  19
   7  -4   0 102.815 4.25606  10
  -7  -4   0 116.062 4.47024  17
   7  -4   0 111.614 4.11014  16
   7   4   0 112.797 4.62830  16
   7   4   0 105.850 4.35312  19
   8   4   0 469.283 17.1456  16
   8   4   0 489.368 17.0613  11
   8   4   0 464.813 16.7981  19
   8   4   0 451.633 17.1217  13
  -8   4   0 464.237 16.7107   9
   8  -4   0 448.693 16.5362  16
   8  -4   0 446.693 16.7180  10
  -8  -4   0 462.898 16.6750  15
   8  -4   0 463.536 16.9677  13
   8  -4   0 461.724 16.5337  20
   8  -4   0 443.602 16.6784  19
   8  -4   0 481.054 16.5910  11
  -8  -4   0 446.960 16.9574   9
   8   4   0 455.392 16.8074  18
  -9  -4   0 22.0988 1.42038   9
   9   4   0 21.9459 1.51880  16
   9  -4   0 20.7349 1.19732  10
   9  -4   0 21.7074 1.10961  11
   9   4   0 20.3017 1.21878  18
   9  -4   0 20.7232 1.12122  19
   9  -4   0 22.1464 0.95272  20
   9   4   0 20.4457 1.20408  19
   9   4   0 21.7398 1.44633  11
  -9   4   0 23.2055 1.21655   9
   9  -4   0 21.6728 1.39449  13
   9  -4   0 22.6700 1.19920  20
  -9  -4   0 20.9938 1.11644  15
   9  -4   0 20.3769 1.03045  16
   9   4   0 22.9984 1.51863  13
 -10  -4   0 42.7743 1.79977  15
  10   4   0 39.0146 2.28570  13
  10  -4   0 35.6496 1.76557  11
 -10  -4   0 36.5833 2.09602   9
  10  -4   0 35.8268 1.68284  16
  10   4   0 40.7892 2.28938  16
  10   4   0 37.9520 2.16308  11
  10  -4   0 39.7390 1.92014  10
  10   4   0 41.8097 1.91095  18
 -10   4   0 40.8368 1.90893   9
  10  -4   0 37.3247 2.09884  13
  10  -4   0 42.3295 1.79598  19
  11   4   0 38.9000 2.24876  11
  11   4   0 36.8506 2.29052  16
 -11   4   0 39.9675 1.95385   9
  11  -4   0 43.4573 2.02595  10
  11  -4   0 43.2540 2.07472  11
  11  -4   0 39.1028 1.73996  16
  11   4   0 41.3873 1.90352  18
  11  -4   0 37.4406 2.19156  13
 -11  -4   0 38.8664 1.78463  15
 -11  -4   0 38.3500 2.19227   9
  11   4   0 32.0759 2.24378  13
  12  -4   0 14.7468 0.86685  16
 -12  -4   0 14.3876 1.25904   9
  12  -4   0 16.1618 1.14114  10
  12   4   0 14.9466 1.44408  13
  12   4   0 14.4884 1.34551  11
 -12   4   0 14.3640 1.08646   9
  12  -4   0 14.6773 1.27631  13
  12   4   0 14.7431 1.38133  16
  13  -4   0 15.9514 1.44568  13
  13   4   0 15.9566 1.50394  11
  13  -4   0 16.4127 0.90410  16
  13   4   0 16.6785 1.52585  16
 -13  -4   0 18.2982 1.43563   9
  13   4   0 16.4025 1.67125  13
  14  -4   0 10.3228 1.38601  13
  14   4   0 11.9006 1.33523  11
 -14  -4   0 10.5783 1.24284   9
  14   4   0 11.0492 1.29641  14
  14   4   0 13.2754 1.50161  13
   0  -5   0 0.24472 0.14252  17
   0  -5   0 1.17935 3.83059   5
   0   5   0 0.15649 0.12882  14
   0   5   0 1.65505 1.73578   8
   0  -5   0 0.83634 2.84757   7
   0  -5   0 0.47412 0.19486  15
   0   5   0 0.63212 3.19659   5
   0   5   0 0.10233 2.44934   4
   0   5   0 -0.5470 2.01215   7
   0  -5   0 0.43659 0.15709  10
   0   5   0 0.92671 0.18298  10
   0   5   0 0.31914 3.03693   2
   0   5   0 0.49039 0.13470  11
   0   5   0 0.28680 0.15601  13
   0  -5   0 0.12789 0.15670  16
   1  -5   0 1246.89 43.9476   7
   1   5   0 1148.19 45.3880   2
  -1   5   0 1128.98 42.0968   8
  -1  -5   0 1155.74 45.3497   7
  -1   5   0 1199.06 43.9945   2
   1  -5   0 1194.84 46.1738   3
   1   5   0 1206.91 44.9246   4
   1   5   0 1071.37 44.7070   7
   1  -5   0 1256.13 46.0695   5
  -1   5   0 1098.53 42.5503   7
  -1   5   0 1144.19 45.2514   5
   1   5   0 1244.34 46.9545   5
  -1  -5   0 1200.42 47.0939   5
  -1   5   0 1116.33 43.4834   4
   2  -5   0 12.0093 0.53812  17
   2   5   0 11.8066 0.76030  16
   2   5   0 6.68897 3.39881   7
   2   5   0 11.8358 3.75988   4
  -2  -5   0 12.5035 0.77650  16
   2  -5   0 13.4950 0.67044  18
  -2   5   0 11.8277 0.62963  18
   2  -5   0 11.3184 0.64511  15
   2   5   0 11.7712 0.71248  13
   2   5   0 11.4411 4.59153   2
  -2   5   0 10.9836 2.24419   4
   2  -5   0 11.7677 0.58559  16
   2   5   0 11.2185 3.26809   8
  -2   5   0 7.58752 2.89199   5
  -2  -5   0 12.3550 0.65773  20
  -2   5   0 10.9158 0.56644  10
  -2   5   0 16.1616 2.84194   2
   2  -5   0 12.2137 0.52376  11
   2  -5   0 13.2214 0.60268  10
  -2  -5   0 11.6569 0.69896  10
   2   5   0 11.5884 0.73094  18
   2  -5   0 19.9413 5.73578   3
   2   5   0 9.51363 4.26009   5
   2  -5   0 11.7866 3.79221   5
   2  -5   0 10.9284 2.14742   7
  -2  -5   0 18.2339 5.41910   5
  -2  -5   0 11.0984 0.69485   9
  -2   5   0 13.8616 1.80518   8
  -2   5   0 11.4371 0.68772  15
  -2  -5   0 11.1132 0.70812  17
   2   5   0 12.0944 0.71136  11
  -2   5   0 15.0338 4.51015   3
   2  -5   0 12.4047 0.57816   9
   2  -5   0 12.1965 1.95206   8
  -2   5   0 12.6687 0.57437  14
  -2  -5   0 11.8377 0.71265  15
  -3   5   0 12.6478 0.63014  18
   3   5   0 14.6499 4.99802   5
  -3   5   0 13.1389 0.51299  17
  -3   5   0 17.5447 2.29936   2
  -3   5   0 14.7164 3.16417   5
   3  -5   0 13.5622 0.62945  10
   3   5   0 13.2361 4.73480   4
  -3  -5   0 11.9691 0.65304  20
  -3  -5   0 11.2159 0.72458  15
  -3  -5   0 12.4998 0.76453  10
   3  -5   0 13.1509 0.66565  18
   3  -5   0 15.4688 6.52078   3
   3   5   0 11.9735 0.82482  16
   3  -5   0 11.9138 0.65941  15
   3  -5   0 12.1591 0.57970   9
   3  -5   0 9.73266 3.63442   5
  -3   5   0 13.1577 0.60399   9
   3  -5   0 14.6167 2.74477   8
   3   5   0 13.0836 0.78338  11
   3   5   0 7.46915 3.79913   7
  -3   5   0 12.4260 0.57718  14
   3   5   0 19.7019 6.20196   2
  -3  -5   0 9.28528 5.83434   5
   3   5   0 3.26000 4.02114   8
   3   5   0 12.8264 0.79052  18
  -3   5   0 12.3881 0.58101  10
  -3   5   0 10.6168 1.57572   4
  -3   5   0 7.11282 4.70339   3
  -3  -5   0 13.2303 0.79181   9
   3  -5   0 12.4671 0.56619  14
   3   5   0 11.2225 0.76395  13
  -4  -5   0 601.056 21.8725   9
   4  -5   0 607.797 24.4623   5
  -4   5   0 616.249 21.5537  14
   4  -5   0 568.025 21.7344  20
  -4  -5   0 640.703 30.0022   5
  -4   5   0 642.188 21.6161  18
   4  -5   0 576.738 21.7611  13
   4   5   0 602.232 21.8583  18
   4   5   0 650.325 28.2424   7
   4   5   0 590.825 28.9923   5
   4   5   0 604.569 21.8236  19
   4  -5   0 604.052 21.5894   9
  -4  -5   0 591.923 21.7955  15
  -4  -5   0 619.183 21.8736  17
  -4   5   0 573.998 27.9037   3
   4  -5   0 645.421 21.6460  18
   4   5   0 601.466 21.8802  11
   4   5   0 616.370 27.5604   8
  -4  -5   0 612.258 21.6337  20
   4   5   0 602.702 27.3259   4
  -4   5   0 634.914 21.6224   9
   4  -5   0 578.168 21.6328  15
  -4   5   0 609.045 24.1689   5
  -4  -5   0 614.187 21.8583  10
   4  -5   0 636.394 21.5559  14
   4  -5   0 609.577 24.8670   8
   4  -5   0 591.100 21.6299  10
   4   5   0 605.271 21.9618  16
   4  -5   0 549.231 21.6821  19
   4   5   0 623.319 28.5540   2
   4   5   0 579.280 21.8855  13
  -5   5   0 91.1586 3.27671   9
   5   5   0 84.4724 3.44602  19
  -5   5   0 87.7449 3.20286  18
  -5  -5   0 87.7414 3.22261  20
  -5  -5   0 87.3775 3.53886   9
   5   5   0 86.2629 3.49396  18
   5   5   0 85.1936 3.63296  16
   5   5   0 86.5988 3.59317  13
  -5   5   0 87.6985 3.18208  14
   5  -5   0 87.9259 3.21700  18
  -5  -5   0 87.9441 3.52386  17
   5  -5   0 80.6857 3.34367  20
   5  -5   0 78.6754 3.40220  13
   5  -5   0 81.7158 3.27080  10
   5  -5   0 78.3418 3.31829  19
   5  -5   0 84.1693 3.22307  15
  -5  -5   0 90.2788 3.43449  15
   5  -5   0 86.4131 3.19230  14
   5  -5   0 86.1542 3.24824   9
   5   5   0 85.4258 3.53840  11
   6  -5   0 218.714 8.53893  13
   6  -5   0 216.153 8.34568  10
  -6  -5   0 236.228 8.66096   9
   6   5   0 230.677 8.58714  18
   6  -5   0 215.598 8.20895  15
   6  -5   0 210.119 8.39055  19
   6  -5   0 232.476 8.20885  15
  -6  -5   0 225.573 8.21591  20
   6   5   0 219.369 8.68742  13
   6   5   0 228.063 8.53133  19
  -6  -5   0 233.223 8.48045  15
   6   5   0 229.979 8.66604  11
  -6  -5   0 232.749 8.61221  17
   6  -5   0 241.711 8.28302  14
  -6   5   0 237.361 8.35980   9
   6  -5   0 236.568 8.20669  18
   7  -5   0 1.76368 0.30258  20
   7   5   0 1.00132 0.34534  19
   7  -5   0 1.54958 0.41116  13
  -7  -5   0 1.41960 0.17226  20
   7  -5   0 1.33705 0.13853  16
   7   5   0 1.26931 0.37694  18
  -7  -5   0 1.73458 0.36750  15
  -7  -5   0 1.18169 0.42430   9
   7  -5   0 1.75056 0.15838  15
  -7   5   0 1.14227 0.28859   9
   7  -5   0 1.81264 0.31664  10
   7   5   0 0.81746 0.38060  13
   7  -5   0 1.95511 0.21397  11
   7   5   0 1.77120 0.50183  16
   7  -5   0 1.76895 0.32758  19
   7  -5   0 1.45853 0.24578  14
   7   5   0 1.77943 0.45095  11
  -7  -5   0 2.34484 0.47398  17
   8  -5   0 8.88306 0.52157  11
  -8  -5   0 7.41872 0.80781   9
   8  -5   0 8.64848 0.42931  16
   8   5   0 9.29055 0.90346  11
   8  -5   0 9.05220 0.82364  13
   8   5   0 8.58224 0.93792  13
   8   5   0 8.04699 0.93569  16
  -8  -5   0 8.14246 0.82686  17
   8   5   0 9.23777 0.76618  19
  -8   5   0 9.17474 0.66791   9
   8  -5   0 7.59897 0.65060  19
   8   5   0 7.93390 0.73814  18
   8  -5   0 8.68586 0.66700  10
   8  -5   0 7.25444 0.55915  20
  -8  -5   0 7.72375 0.66765  15
   9   5   0 1.33247 0.50872  13
  -9   5   0 1.44185 0.34443   9
   9  -5   0 0.58282 0.29413  10
   9  -5   0 1.46721 0.26291  20
   9  -5   0 1.39999 0.32606  19
   9   5   0 1.52260 0.39765  18
   9  -5   0 1.07482 0.43573  13
   9  -5   0 1.41863 0.26993  11
   9   5   0 1.59997 0.50116  11
  -9  -5   0 0.62258 0.39848   9
  -9  -5   0 1.95403 0.38769  15
   9   5   0 0.70554 0.43847  16
   9  -5   0 1.24456 0.18603  16
  10  -5   0 24.2582 1.20821  11
  10  -5   0 24.1530 1.09581  20
 -10  -5   0 23.3687 1.56619   9
 -10   5   0 22.2088 1.28755   9
  10   5   0 24.4036 1.62151  11
  10  -5   0 20.5627 1.47521  13
  10  -5   0 22.9533 1.01500  16
  10   5   0 25.0985 1.40558  18
  10   5   0 23.5305 1.69918  16
  10  -5   0 26.4774 1.28704  19
 -10  -5   0 26.0596 1.29888  15
  10   5   0 21.0517 1.64690  13
  10  -5   0 25.6986 1.36680  10
 -11   5   0 25.8365 1.46494   9
  11  -5   0 29.6943 1.54624  10
 -11  -5   0 27.2014 1.39587  15
  11  -5   0 27.0020 1.71886  13
 -11  -5   0 27.2884 1.75234   9
  11   5   0 25.5636 1.87082  16
  11   5   0 25.9409 1.88554  13
  11   5   0 27.5799 1.50382  18
  11  -5   0 25.5516 1.07516  16
  11   5   0 23.8647 1.74270  11
  12   5   0 8.66074 1.14610  11
  12   5   0 8.82561 1.24980  16
  12   5   0 6.73469 1.11397  13
  12  -5   0 7.03162 0.99331  13
 -12  -5   0 8.40841 1.06864   9
  13   5   0 15.6027 1.58504  13
  13   5   0 15.7701 1.53651  16
 -13  -5   0 13.0660 1.29836   9
  13   5   0 14.4971 1.46401  11
  13  -5   0 16.5145 1.42084  13
   0   6   0 1762.31 64.7917   8
   0  -6   0 1794.60 67.0622   7
   0   6   0 1772.71 66.8972   2
   0   6   0 1840.47 68.5625   5
   0   6   0 1722.50 65.8967   7
   0  -6   0 1837.58 69.2121   5
   0   6   0 1739.80 66.3350   4
  -1   6   0 2340.34 86.3885   7
  -1   6   0 2423.81 88.0839   2
   1  -6   0 2567.71 90.5381   5
  -1  -6   0 2383.74 91.4049   5
  -1   6   0 2399.42 89.5887   5
   1   6   0 2307.89 88.6588   7
   1   6   0 2210.42 90.5636   5
   1  -6   0 2505.78 87.9695   7
  -1   6   0 2278.30 87.3398   4
  -1   6   0 2447.40 85.6494   8
   1   6   0 2392.45 89.3989   2
   1   6   0 2453.27 89.0176   4
   1  -6   0 2433.67 90.4136   3
  -2  -6   0 24.8503 1.14078  20
  -2   6   0 21.3666 0.98771  16
   2   6   0 24.7997 4.88846   7
  -2  -6   0 22.6245 1.19218  15
  -2  -6   0 25.6451 1.19345  10
   2   6   0 24.4338 1.18129  11
  -2  -6   0 24.1282 1.17803   9
   2   6   0 23.8347 1.18600  13
  -2  -6   0 21.8299 1.17500  17
   2   6   0 25.8736 5.75222   4
   2   6   0 23.9242 1.25101  16
   2  -6   0 27.0024 1.01706  17
  -2   6   0 24.6937 2.26812   8
   2  -6   0 20.3794 5.26106   5
  -2   6   0 22.4693 3.21112   4
  -2   6   0 24.1539 1.03627  10
  -2   6   0 25.5215 5.47197   3
   2   6   0 18.5141 5.92473   5
   2  -6   0 24.8855 1.15455  15
   2  -6   0 21.9877 1.05134  16
   2  -6   0 23.6924 1.04700  10
  -2   6   0 18.3156 4.04204   5
  -2   6   0 23.6936 1.10414  18
   2  -6   0 23.6245 0.99302  11
   2  -6   0 22.4937 2.14892   8
   2   6   0 26.5647 4.53284   8
   2   6   0 37.1049 6.84966   2
   2  -6   0 28.7217 6.87568   3
  -2  -6   0 30.1204 7.57032   5
   2   6   0 22.7797 1.20764  18
   2  -6   0 23.4882 1.02883   9
  -2   6   0 31.0450 4.11543   2
   2  -6   0 27.5394 3.54594   7
  -2   6   0 23.8855 1.02304  14
   3   6   0 4.29034 4.07033   8
   3   6   0 14.2901 0.85266  11
  -3   6   0 13.2498 0.69692  18
  -3  -6   0 12.6129 0.82230   9
  -3   6   0 11.5506 3.05287   2
  -3   6   0 13.5873 0.63723  10
  -3   6   0 12.9081 5.00888   3
   3   6   0 12.9673 0.89130  16
   3  -6   0 12.7571 0.62389  16
   3   6   0 13.6791 5.52448   5
   3   6   0 13.3928 0.85186  13
   3  -6   0 13.0561 0.55618  11
   3  -6   0 13.4238 0.63208   9
  -3  -6   0 11.6913 0.79429  10
  -3   6   0 10.8323 2.33311   4
  -3  -6   0 14.0332 0.73836  20
   3  -6   0 10.8220 2.34298   7
  -3  -6   0 12.9733 0.81383  15
   3  -6   0 4.69733 4.56852   5
  -3  -6   0 14.8450 0.87933  17
   3  -6   0 12.8560 2.84960   8
  -3   6   0 13.7998 0.63194  14
   3  -6   0 12.6350 0.65720  10
   3   6   0 11.0650 5.51635   4
   3  -6   0 13.1399 0.73960  15
   3  -6   0 12.5617 0.78276  20
  -3  -6   0 15.3959 7.84650   5
  -3   6   0 13.7111 3.72389   5
   3   6   0 8.94910 4.84583   7
   4  -6   0 162.331 6.34143  15
   4   6   0 178.468 6.69634  16
  -4  -6   0 175.590 6.57138  17
  -4  -6   0 167.330 6.50517  15
   4   6   0 180.101 6.59160  18
  -4   6   0 181.084 6.27542   9
   4  -6   0 167.640 6.45436  20
   4  -6   0 166.297 6.20532  14
  -4   6   0 182.242 6.22961  14
  -4  -6   0 168.569 6.33867  20
  -4  -6   0 170.150 6.56480   9
   4   6   0 171.457 6.56813  11
   4  -6   0 171.960 6.24909   9
   4  -6   0 165.627 6.29054  10
  -4   6   0 173.656 6.30348  18
  -4  -6   0 165.073 6.59351  10
   4   6   0 169.781 6.58572  13
   5  -6   0 348.546 13.3407  15
   5  -6   0 361.500 13.3578  10
   5   6   0 382.959 13.7042  11
   5  -6   0 367.767 13.2411  14
  -5   6   0 377.978 13.2373  14
  -5   6   0 373.915 13.3345   9
   5   6   0 344.785 13.6647  13
  -5  -6   0 353.604 13.6472   9
   5  -6   0 381.570 13.3205   9
   5   6   0 380.715 13.8091  16
  -5  -6   0 367.324 13.3440  20
   5  -6   0 366.323 13.5008  20
  -5   6   0 373.815 13.3197  18
   5  -6   0 396.842 13.3708  18
   5   6   0 377.723 13.6576  18
  -5  -6   0 371.314 13.5642  15
   5  -6   0 357.552 13.4574  19
  -5  -6   0 380.909 13.6580  17
  -6  -6   0 195.819 7.35271   9
   6  -6   0 178.213 7.19039  13
  -6  -6   0 193.949 6.93143  20
   6  -6   0 184.657 6.86782  14
   6   6   0 185.499 7.27465  18
   6  -6   0 173.673 7.07670  19
   6   6   0 210.008 7.54662  16
  -6   6   0 196.366 6.90593  18
  -6  -6   0 191.138 7.18769  15
   6   6   0 182.610 7.37110  13
   6  -6   0 183.357 6.91750  15
   6  -6   0 185.815 7.01236  10
  -6  -6   0 198.869 7.33125  17
   6  -6   0 190.213 6.91939  18
   6   6   0 193.351 7.36369  11
  -6   6   0 202.637 7.00505   9
   6  -6   0 180.703 7.09487  20
   7  -6   0 195.779 7.01978  15
   7  -6   0 184.616 7.29666  19
   7   6   0 191.421 7.66319  13
   7  -6   0 193.454 7.23716  10
   7  -6   0 191.299 7.45893  13
   7   6   0 194.975 7.48613  18
  -7   6   0 204.809 7.22675   9
   7  -6   0 195.419 7.03306  15
   7  -6   0 211.484 7.09665  14
  -7  -6   0 197.716 7.06752  20
   7   6   0 178.057 7.55720  11
   7  -6   0 188.504 6.97445  11
  -7  -6   0 190.093 7.56137   9
   7  -6   0 205.934 7.01441  18
  -7  -6   0 204.264 7.55635  17
  -7  -6   0 207.284 7.40568  15
   7   6   0 182.734 7.68952  16
   7  -6   0 182.310 7.25840  20
  -8  -6   0 82.5283 3.29115  15
   8   6   0 79.5093 3.69861  16
  -8  -6   0 81.6077 2.93977  20
  -8  -6   0 78.6795 2.91121  20
   8   6   0 73.8488 3.53399  11
   8  -6   0 80.2691 3.03234  14
   8  -6   0 76.3847 3.24492  19
  -8  -6   0 78.3647 3.46365  17
   8  -6   0 77.4324 3.19379  10
   8  -6   0 77.5648 3.17607  20
   8  -6   0 75.0838 3.40041  13
  -8   6   0 82.9586 3.18728   9
  -8  -6   0 79.2051 3.53930   9
   8  -6   0 84.7760 2.98985  11
   8   6   0 75.4634 3.60639  13
   8   6   0 79.7337 3.43361  18
   9  -6   0 1.32567 0.37637  19
   9   6   0 1.78155 0.46623  18
   9  -6   0 1.35469 0.29948  20
   9   6   0 1.39449 0.54552  13
   9   6   0 0.23466 0.44654  16
  -9  -6   0 0.27517 0.41355   9
  -9  -6   0 1.20397 0.37461  15
   9  -6   0 0.89045 0.23017  11
   9  -6   0 0.81450 0.31056  10
   9   6   0 0.64007 0.44350  11
   9  -6   0 0.85127 0.40480  13
  -9   6   0 1.13896 0.35135   9
 -10  -6   0 0.85669 0.47397   9
  10  -6   0 0.00015 0.37097  13
 -10   6   0 1.22444 0.36645   9
  10   6   0 1.24098 0.56958  16
  10   6   0 1.33931 0.61521  13
 -10  -6   0 0.92953 0.39392  15
  10   6   0 1.54079 0.53481  11
  10  -6   0 0.96076 0.33889  19
  10  -6   0 1.59572 0.37541  10
  10  -6   0 0.99069 0.25826  20
  10   6   0 0.69393 0.39485  18
  11   6   0 8.74890 0.87362  18
 -11  -6   0 8.03736 1.05425   9
 -11  -6   0 10.0282 0.81080  15
  11   6   0 9.88939 1.14977  13
 -11   6   0 8.66466 0.79911   9
  11   6   0 10.0729 1.18941  16
  11  -6   0 8.90697 0.81389  10
  11  -6   0 8.57851 0.97597  13
  11   6   0 9.12041 1.16707  11
  12   6   0 125.882 5.87049  13
  12   6   0 138.408 5.94546  16
 -12  -6   0 122.486 5.60823   9
  12   6   0 134.714 5.80048  11
  12  -6   0 131.202 5.57456  13
  13  -6   0 25.0822 1.95517  13
  13   6   0 24.6792 1.95474  16
 -13  -6   0 21.8316 1.68787   9
  13   6   0 22.0122 1.82509  11
  13   6   0 22.0185 1.92888  13
   0   7   0 0.53157 0.23718  18
   0  -7   0 0.64684 0.21809  17
   0   7   0 1.09461 4.01589   5
   0   7   0 4.07506 3.09366   7
   0   7   0 0.79408 0.17615  16
   0  -7   0 6.45730 6.18901   5
   0   7   0 0.52351 0.19934  13
   0   7   0 0.63943 0.20007  14
   0   7   0 0.67258 0.18601  11
   0  -7   0 1.09057 4.47839   7
   0  -7   0 0.44332 0.20440  16
   0  -7   0 0.77373 0.22200  10
   0  -7   0 0.69270 0.25928  15
   0   7   0 -0.5608 2.54583   8
   0  -7   0 0.41252 0.24083  20
   0  -7   0 0.83725 0.22352   9
  -1  -7   0 0.65364 0.24504  16
  -1   7   0 1.54809 2.19355   7
   1   7   0 1.12693 0.27999  13
   1  -7   0 0.90362 0.21842  10
  -1  -7   0 1.08118 0.28431  20
   1  -7   0 0.84383 0.25675  15
   1   7   0 0.98618 0.28252  16
   1   7   0 1.84612 0.30675  11
  -1  -7   0 0.61599 0.23004   9
  -1  -7   0 1.00360 0.28538  15
  -1   7   0 1.47414 3.96217   5
  -1   7   0 0.48482 0.18582  14
  -1   7   0 1.06445 0.26258  18
  -1   7   0 3.65524 1.81143   8
   1  -7   0 1.41260 0.25412  17
   1   7   0 1.75442 4.56808   5
  -1  -7   0 1.34647 0.29110  17
  -1   7   0 0.97714 0.16305  11
  -1   7   0 -0.8608 4.33816   2
   1   7   0 5.24530 3.64009   7
  -1  -7   0 0.81281 0.25270  10
   1  -7   0 2.12646 5.62774   5
   1  -7   0 0.95852 0.24088  16
   1  -7   0 0.61322 0.22890  20
  -1   7   0 1.08965 0.21470  16
   1  -7   0 3.97352 4.14693   7
   1   7   0 -4.8905 2.96672   8
  -1  -7   0 1.76929 5.94078   5
   1   7   0 0.95811 0.27804  18
   2  -7   0 573.434 20.4106  20
  -2   7   0 580.202 23.4324   2
   2   7   0 577.034 20.4934  16
  -2  -7   0 570.648 20.4138  17
   2  -7   0 569.266 20.2222  10
   2   7   0 570.346 20.4643  18
   2   7   0 525.918 27.2453   5
  -2  -7   0 605.147 20.4069  10
   2   7   0 566.277 20.4080  13
  -2   7   0 581.516 20.2046  14
  -2  -7   0 522.067 20.4777  16
   2   7   0 581.157 24.3719   8
   2  -7   0 608.295 23.5154   7
  -2   7   0 491.696 20.1511  16
   2  -7   0 552.997 20.2609  16
  -2  -7   0 492.596 28.6289   5
  -2   7   0 583.564 20.3150  18
  -2   7   0 582.636 24.9952   5
  -2  -7   0 584.004 20.4012   9
  -2  -7   0 557.244 20.4350  15
  -2  -7   0 548.849 20.3299  20
   2   7   0 569.504 20.3758  11
   2  -7   0 554.574 20.2004   9
   2  -7   0 580.576 26.4750   5
   2   7   0 562.460 25.5111   7
   3  -7   0 227.980 8.20166  11
  -3  -7   0 230.199 8.54673  17
   3  -7   0 219.608 8.27579  10
   3   7   0 229.569 8.55093  13
   3   7   0 219.596 8.50009  11
  -3  -7   0 229.384 8.51245  10
  -3  -7   0 229.545 8.53426  15
  -3  -7   0 222.665 8.38832  20
  -3   7   0 222.952 8.25264  10
  -3   7   0 234.942 8.25317  14
   3   7   0 230.114 8.57731  18
   3  -7   0 241.646 8.51833  20
  -3   7   0 231.248 8.35531  18
  -3  -7   0 227.031 8.52430   9
   3  -7   0 211.309 8.26582  16
   3  -7   0 232.005 8.26058   9
   3  -7   0 218.261 8.40119  15
   3   7   0 236.429 8.66145  16
  -4   7   0 1392.21 50.3015  10
  -4  -7   0 1463.00 50.6579  15
   4  -7   0 1383.07 50.3593  10
  -4  -7   0 1407.76 50.6686  17
   4   7   0 1401.43 50.6699  11
   4  -7   0 1295.13 50.2045  11
  -4  -7   0 1400.88 50.4524  20
   4   7   0 1472.61 50.8311  16
   4   7   0 1456.28 50.7247  13
  -4  -7   0 1442.12 50.6842   9
  -4   7   0 1438.66 50.4088  18
  -4  -7   0 1448.97 50.6552  10
   4  -7   0 1469.49 50.6153  20
   4  -7   0 1477.88 50.3169   9
   4   7   0 1358.14 50.6712  18
  -4   7   0 1414.60 50.2930  14
   4  -7   0 1362.45 50.4574  15
   5  -7   0 70.6959 2.73639  10
   5   7   0 74.8827 3.22440  16
  -5  -7   0 71.0241 2.97741  15
   5   7   0 68.9171 3.04270  18
   5  -7   0 68.4321 2.86234  19
   5  -7   0 64.6380 2.88634  20
   5  -7   0 67.5928 2.77081  15
   5  -7   0 70.6229 2.67664   9
   5  -7   0 70.4542 2.60560  14
  -5   7   0 71.3226 2.73142  18
  -5   7   0 71.8191 2.60547  14
   5   7   0 71.7798 3.08242  11
  -5  -7   0 70.5111 2.77339  20
  -5  -7   0 70.5510 3.04887  17
   5   7   0 68.1778 3.07904  13
   5  -7   0 66.5149 2.90404  13
  -5  -7   0 69.0513 3.04112   9
   6  -7   0 14.6235 0.90957  20
  -6   7   0 13.9647 0.73684   9
   6  -7   0 13.7094 0.92908  13
  -6   7   0 14.5242 0.73093  18
   6   7   0 14.0389 1.07673  13
   6   7   0 14.6144 1.16240  16
  -6  -7   0 12.4018 1.00429   9
   6  -7   0 15.3836 0.79505  10
   6  -7   0 14.0504 0.75588  15
   6   7   0 13.0524 1.03842  11
  -6  -7   0 13.8572 0.75457  20
   6  -7   0 13.8574 0.87541  19
  -6  -7   0 12.8100 1.00459  17
   6   7   0 13.7933 1.02252  18
  -6  -7   0 13.6655 0.95546  15
   6  -7   0 14.1276 0.61450  14
   7  -7   0 9.38029 0.53990  18
   7  -7   0 10.1308 0.55051  15
   7   7   0 10.7874 0.90454  18
   7  -7   0 9.79229 0.81430  13
  -7  -7   0 8.71556 0.90849   9
   7  -7   0 9.69479 0.64651  10
  -7  -7   0 11.0156 0.82910  15
   7   7   0 9.93895 1.02788  16
  -7  -7   0 10.1705 0.57646  20
   7  -7   0 8.48050 0.72508  19
   7   7   0 9.63247 0.95686  11
   7  -7   0 9.30422 0.53564  15
   7  -7   0 9.15004 0.45164  14
   7   7   0 9.30735 0.97429  13
  -7   7   0 9.69121 0.62977   9
  -7  -7   0 9.47616 0.88518  17
   7  -7   0 8.66752 0.71024  20
   8  -7   0 5.34018 0.60830  19
   8   7   0 6.13078 0.76761  18
  -8  -7   0 5.21321 0.37956  20
  -8  -7   0 5.78596 0.65385  15
   8   7   0 6.12276 0.84825  13
   8  -7   0 6.00365 0.25502  15
   8  -7   0 5.77986 0.56367  20
   8  -7   0 5.44029 0.25102  15
   8  -7   0 5.58296 0.31498  14
  -8   7   0 5.11547 0.49122   9
  -8  -7   0 4.43192 0.72237   9
   8  -7   0 4.62761 0.65886  13
   8  -7   0 5.68171 0.32812  11
   8  -7   0 4.24999 0.47071  10
  -8  -7   0 5.52384 0.74525  17
   8   7   0 4.68800 0.79924  16
   8   7   0 5.55603 0.82514  11
  -9   7   0 194.480 7.05171   9
  -9  -7   0 190.177 7.21956  15
   9   7   0 183.955 7.67020  13
   9   7   0 199.126 7.79348  16
  -9  -7   0 184.256 7.51460   9
   9  -7   0 189.651 7.08236  20
   9  -7   0 189.815 7.39430  13
   9  -7   0 189.572 7.08559  10
   9   7   0 178.575 7.55633  11
   9  -7   0 191.850 7.18802  19
   9   7   0 173.338 7.33535  18
 -10   7   0 66.6768 2.83588   9
 -10  -7   0 70.3946 3.33743   9
  10  -7   0 70.3673 2.94830  19
  10  -7   0 72.4136 2.91222  10
  10   7   0 65.5850 3.42242  13
  10   7   0 63.2793 3.07878  18
  10  -7   0 66.2206 3.17100  13
  10   7   0 65.9360 3.48247  16
  10  -7   0 70.8291 2.81240  20
  10   7   0 66.3217 3.35389  11
 -10  -7   0 69.2116 2.97977  15
  11   7   0 21.2092 1.73890  16
  11   7   0 22.1742 1.42883  18
 -11  -7   0 24.6327 1.33948  15
  11   7   0 21.1747 1.67515  11
  11  -7   0 21.3739 1.51025  13
  11   7   0 18.3270 1.59372  13
 -11  -7   0 20.4966 1.58803   9
  12   7   0 0.32522 0.56983  11
 -12  -7   0 0.75488 0.65310   9
  12  -7   0 0.79416 0.54287  13
  12   7   0 1.26089 0.67116  16
  12   7   0 0.59688 0.70723  13
  13   7   0 0.25002 0.57329  16
 -13  -7   0 1.22084 0.61234   9
  13   7   0 0.40095 0.73140  13
  13   7   0 -0.3112 0.52212  11
   0  -8   0 5.32626 0.47069  17
   0  -8   0 4.29355 0.50103  16
   0   8   0 4.54992 0.44721  14
   0   8   0 4.14856 0.45806  13
   0   8   0 5.43860 0.47143  16
   0  -8   0 3.99012 0.41875  10
   0  -8   0 4.76091 0.48713  20
   0   8   0 4.26663 0.50788  18
   0  -8   0 3.78056 0.49891  15
   0  -8   0 4.58477 0.44116   9
   0   8   0 4.06456 0.38279  11
   1   8   0 22.9050 1.26148  18
  -1   8   0 22.5285 0.98282  11
  -1  -8   0 24.1253 1.21926  17
  -1   8   0 22.9592 1.10395  14
   1  -8   0 22.7920 1.23824  15
  -1   8   0 22.7755 1.18331  18
  -1  -8   0 23.8010 1.19836   9
   1  -8   0 21.9803 1.10769  10
   1  -8   0 24.0226 1.11826  17
   1   8   0 22.6435 1.14474  11
  -1  -8   0 23.0632 1.25935  15
  -1   8   0 23.8155 1.13519  16
   1  -8   0 20.6686 1.16395  16
   1   8   0 23.0758 1.20689  13
   1   8   0 22.5951 1.23194  16
  -1  -8   0 24.3828 1.20653  10
   1  -8   0 23.3210 1.24286  20
  -2  -8   0 49.2876 2.09484  10
  -2  -8   0 48.9043 2.10263   9
  -2  -8   0 43.1116 2.01693  20
   2   8   0 46.3804 2.09432  13
   2   8   0 48.2366 2.18779  16
  -2   8   0 41.9086 1.87368  16
   2  -8   0 46.0324 2.10205  20
  -2  -8   0 46.5579 2.15100  15
   2  -8   0 44.2927 1.91490  10
  -2   8   0 45.5648 1.90156  14
   2  -8   0 45.3756 1.98112  16
   2   8   0 48.6586 2.07647  11
  -2  -8   0 48.0793 2.11597  17
   2  -8   0 47.1952 2.07187  15
   2   8   0 42.0677 2.40845  18
   2  -8   0 47.6418 1.88781  17
  -2   8   0 50.6117 2.05137  18
   3  -8   0 80.0897 3.05299   9
  -3  -8   0 79.5065 3.21119  20
  -3   8   0 77.2417 3.03589  14
   3   8   0 82.7479 3.38601  18
   3  -8   0 75.2380 3.06420  10
  -3   8   0 82.5128 3.16904  18
   3  -8   0 77.2047 3.29236  20
  -3  -8   0 82.3174 3.36113  15
  -3  -8   0 75.5583 3.29723   9
   3   8   0 80.8846 3.31996  11
   3   8   0 81.0256 3.43511  16
  -3  -8   0 83.9193 3.35936  17
   3  -8   0 79.3951 3.22562  15
   3  -8   0 74.4857 3.08915  16
  -3  -8   0 76.9169 3.29017  10
   3   8   0 82.6338 3.35550  13
   4   8   0 64.2868 2.76942  11
   4  -8   0 60.2997 2.34777  11
   4   8   0 62.7251 2.77255  18
  -4   8   0 64.7291 2.39939  14
   4  -8   0 58.2470 2.38601   9
   4  -8   0 60.5739 2.68081  20
   4   8   0 62.4988 2.78706  13
  -4   8   0 63.3263 2.52066  18
  -4  -8   0 65.5104 2.78503  17
  -4  -8   0 63.0256 2.74855  15
  -4  -8   0 64.1076 2.58354  20
  -4  -8   0 58.4918 2.70131  10
   4  -8   0 57.8474 2.55496  15
  -4  -8   0 59.1416 2.73084   9
   4  -8   0 61.9512 2.45338  10
   4   8   0 63.4919 2.87668  16
   5  -8   0 130.882 5.49347  15
   5  -8   0 152.086 5.25898  11
  -5  -8   0 153.792 5.81722  17
   5   8   0 145.089 5.93604  16
  -5   8   0 147.702 5.29179  14
   5  -8   0 149.125 5.36242   9
  -5  -8   0 144.622 5.72777  15
  -5  -8   0 142.178 5.78274   9
  -5   8   0 151.526 5.47338  18
  -5  -8   0 150.067 5.51584  20
   5  -8   0 142.695 5.65701  20
   5  -8   0 131.589 5.60197  13
   5  -8   0 149.968 5.42991  10
   5   8   0 151.485 5.82382  18
   5   8   0 139.926 5.77909  11
   5   8   0 143.944 5.83148  13
  -6   8   0 3.21335 0.37603  18
   6  -8   0 3.82512 0.38576  10
  -6  -8   0 3.97427 0.64709   9
   6   8   0 3.49017 0.62697  13
   6   8   0 3.64343 0.65689  11
   6  -8   0 3.71651 0.54117  13
   6  -8   0 3.22032 0.17933  11
  -6  -8   0 3.88947 0.59607  15
  -6  -8   0 4.30140 0.67474  17
  -6  -8   0 3.92794 0.42509  20
   6   8   0 3.41188 0.58255  18
   6  -8   0 3.81184 0.18829  11
   6  -8   0 3.87605 0.52895  20
   6  -8   0 3.49950 0.42243  15
   6  -8   0 3.33124 0.48136  19
   6   8   0 2.83922 0.59310  16
   7   8   0 10.9579 1.09966  16
   7  -8   0 10.6987 0.80438  20
  -7  -8   0 10.1316 0.63526  20
   7  -8   0 10.6776 0.80730  19
   7   8   0 9.29340 0.89570  18
   7  -8   0 9.99541 0.83490  13
   7   8   0 10.6246 1.00417  11
  -7  -8   0 9.93441 0.87429  15
  -7   8   0 10.7313 0.63004   9
  -7  -8   0 9.35630 0.91776  17
  -7  -8   0 10.6501 1.00297   9
  -7   8   0 11.0137 0.60875  18
   7  -8   0 9.50121 0.63743  10
   7   8   0 11.8908 1.03673  13
   7  -8   0 9.36659 0.60430  15
  -8   8   0 12.4250 0.71322   9
   8  -8   0 11.2172 0.82281  20
   8   8   0 9.67670 1.03249  13
   8  -8   0 10.3466 0.82551  19
   8  -8   0 11.1964 0.48604  11
   8   8   0 12.6871 1.21815  16
  -8  -8   0 11.5172 0.64407  20
   8   8   0 9.87954 1.04993  11
   8  -8   0 11.7134 0.55682  15
   8   8   0 11.7056 1.03089  18
   8  -8   0 10.3121 0.69970  10
  -8  -8   0 10.0661 1.03774   9
  -8  -8   0 11.3522 1.06043  17
   8  -8   0 10.1820 0.90559  13
  -8  -8   0 11.2654 0.92211  15
   9   8   0 22.6012 1.72682  16
  -9   8   0 21.3946 1.09694   9
   9  -8   0 24.5028 1.16779  10
  -9  -8   0 19.4619 1.49700   9
   9  -8   0 22.5932 1.29749  19
   9  -8   0 19.4782 1.34667  13
   9   8   0 21.1982 1.64278  13
   9   8   0 20.4583 1.44398  18
   9   8   0 19.7545 1.53954  11
   9  -8   0 21.2353 1.22640  20
  -9  -8   0 23.5011 1.35809  15
  10  -8   0 1.66788 0.48077  13
  10  -8   0 1.62445 0.44598  19
  10   8   0 1.68360 0.68454  16
 -10  -8   0 1.84213 0.59347   9
  10   8   0 1.00589 0.58314  11
 -10  -8   0 2.69802 0.53136  15
  10   8   0 1.98145 0.52068  18
  10   8   0 3.23382 0.78932  13
  10  -8   0 2.00419 0.42084  20
 -11  -8   0 60.4774 2.77005  15
  11   8   0 60.1598 3.24290  11
  11  -8   0 61.9493 2.96551  13
  11   8   0 59.5160 2.93397  18
  11   8   0 58.1254 3.33927  16
 -11  -8   0 60.7007 3.15107   9
  11   8   0 62.4761 3.38823  13
  12   8   0 17.0052 1.34065  18
  12   8   0 16.9306 1.72414  13
  12   8   0 20.2833 1.79328  16
 -12  -8   0 17.6607 1.61448   9
  12   8   0 18.8899 1.70469  11
  13   8   0 2.12015 0.80856  14
  13   8   0 1.59162 0.80085  13
  13   8   0 1.64865 0.81289  11
  13   8   0 0.25748 0.74727  16
 -13  -8   0 2.56474 0.79582   9
   0  -9   0 0.93320 0.27270  17
   0  -9   0 0.77054 0.28303  16
   0   9   0 1.48267 0.26706  16
   0  -9   0 0.83929 0.26172   9
   0  -9   0 0.76585 0.29212  20
   0  -9   0 0.89646 0.27312  10
   0   9   0 0.68523 0.25825  14
   0   9   0 1.04141 0.30118  13
   0   9   0 0.42438 0.26647  18
   0   9   0 0.99581 0.23119  11
   0  -9   0 0.54693 0.29700  15
  -1  -9   0 219.931 8.22896  16
   1  -9   0 216.401 8.13135  15
   1  -9   0 217.124 8.14534  20
   1   9   0 226.643 8.19224  18
  -1   9   0 221.138 8.09466  18
  -1   9   0 210.384 7.94742  14
  -1  -9   0 220.354 8.06151  10
   1   9   0 213.158 8.13843  16
   1   9   0 212.182 8.06129  14
   1   9   0 218.100 7.99901  11
  -1  -9   0 218.925 8.18351  15
   1  -9   0 195.396 8.05281  16
  -1  -9   0 222.022 8.09301  17
   1  -9   0 201.767 7.94397  10
  -1  -9   0 221.458 8.11979  20
   1   9   0 214.282 8.09386  13
   1  -9   0 204.900 7.93145   9
  -1   9   0 214.759 7.98204  16
   1  -9   0 217.243 7.95911  17
  -1   9   0 210.061 7.78786  11
  -1  -9   0 211.188 8.04632   9
   2   9   0 41.3504 2.00509  13
   2   9   0 44.0394 2.10508  16
  -2  -9   0 44.9850 2.02370   9
   2  -9   0 42.0145 1.92290  16
   2  -9   0 41.0394 1.99019  15
   2  -9   0 44.7851 2.06099  20
  -2  -9   0 42.6275 1.99478  10
  -2  -9   0 44.0344 2.03776  17
   2  -9   0 42.3177 1.84186  10
  -2  -9   0 45.5835 2.01411  20
   2   9   0 42.7166 1.96667  11
  -2  -9   0 41.4456 2.06108  15
   2   9   0 42.3584 2.06140  18
  -2   9   0 45.4354 1.96629  18
  -2   9   0 41.9422 1.81806  14
  -2   9   0 42.0870 1.81401  16
  -3  -9   0 312.860 11.8211  10
   3  -9   0 297.450 11.5596  10
  -3  -9   0 311.506 11.7311  20
  -3  -9   0 346.528 11.9472  15
  -3   9   0 316.221 11.6824  18
   3  -9   0 298.979 11.6179  16
   3   9   0 326.361 11.9278  18
  -3  -9   0 337.614 11.9029  17
  -3   9   0 310.380 11.5414  14
   3  -9   0 316.378 11.7653  15
  -3  -9   0 313.126 11.8420   9
   3   9   0 333.675 12.0110  16
   3   9   0 313.234 11.8658  13
   3   9   0 327.492 11.8470  11
   3  -9   0 318.436 11.8566  20
   4   9   0 4.93008 0.70677  16
   4  -9   0 5.61981 0.45944  10
  -4   9   0 5.59106 0.51728  18
   4  -9   0 5.64303 0.62529  20
  -4   9   0 5.59012 0.41513  14
  -4  -9   0 7.18378 0.73568   9
  -4  -9   0 5.34581 0.69447  15
  -4  -9   0 5.85524 0.71676  10
  -4  -9   0 5.21215 0.67464  17
   4   9   0 6.06433 0.68388  18
   4   9   0 6.14065 0.69870  13
  -4  -9   0 5.76840 0.56068  20
   4   9   0 6.48495 0.70151  11
   4  -9   0 4.97600 0.59915  15
   5  -9   0 16.7952 0.99832  15
  -5  -9   0 17.3605 0.98992  20
   5   9   0 17.7299 1.30902  16
   5   9   0 17.4127 1.22785  13
  -5   9   0 16.4489 0.75998  14
   5  -9   0 16.9532 0.87215  10
  -5  -9   0 15.6105 1.11887  15
   5   9   0 15.0197 1.14752  18
  -5  -9   0 16.7711 1.16794   9
   5  -9   0 18.2117 1.15187  20
   5   9   0 17.3294 1.19561  11
   5  -9   0 16.7573 0.82358   9
  -5  -9   0 17.9587 1.20341  17
  -5   9   0 18.1174 0.95144  18
   6   9   0 18.5421 1.28783  18
   6   9   0 19.1175 1.32643  11
   6  -9   0 17.0345 1.12875  13
  -6  -9   0 17.0565 1.18926  15
   6   9   0 18.8871 1.43396  16
   6  -9   0 19.2721 1.07429   9
  -6  -9   0 19.6029 1.31464  17
   6  -9   0 18.9393 0.92743  10
   6   9   0 18.4753 1.32558  13
   6  -9   0 18.3432 1.11944  19
   6  -9   0 17.9282 1.15137  20
   6  -9   0 16.8884 0.76353  11
  -6  -9   0 17.6034 0.99783  20
   6  -9   0 17.6894 0.99854  15
  -6  -9   0 18.0555 1.25415   9
   7  -9   0 10.2999 0.65289  15
  -7  -9   0 9.67677 0.67611  20
  -7   9   0 9.35694 0.63115  18
  -7  -9   0 9.84237 0.96081  17
   7  -9   0 10.2911 0.45785  11
   7   9   0 9.74484 1.03729  13
   7  -9   0 11.1426 0.65365  10
   7   9   0 10.5560 0.94129  18
   7  -9   0 10.1150 0.83994  20
   7  -9   0 8.12128 0.78022  19
   7   9   0 10.6850 1.14848  16
   7  -9   0 9.24407 0.81759  13
  -7  -9   0 9.44004 0.99208   9
  -7  -9   0 9.71950 0.86617  15
   7   9   0 10.5432 1.02673  11
   8  -9   0 1.56893 0.43161  19
   8   9   0 1.93860 0.58389  13
   8  -9   0 1.18992 0.44160  13
   8   9   0 1.40445 0.53277  11
   8  -9   0 1.47411 0.28790  10
   8   9   0 1.01550 0.47482  18
   8  -9   0 1.50399 0.24687  15
  -8  -9   0 1.61592 0.30269  20
   8   9   0 1.30346 0.61146  16
  -8  -9   0 1.55030 0.49614  15
  -8  -9   0 1.22703 0.55883   9
   8  -9   0 1.93126 0.42231  20
   9   9   0 -0.3022 0.45418  16
   9   9   0 -0.1898 0.35327  18
   9  -9   0 0.10851 0.28547  20
  -9  -9   0 0.37105 0.39198  15
   9  -9   0 0.21527 0.33454  13
   9   9   0 -0.1246 0.37849  13
   9   9   0 -0.1376 0.41490  11
   9  -9   0 -0.2138 0.28897  19
  -9  -9   0 0.37623 0.45756   9
  10   9   0 9.96774 1.31374  13
 -10  -9   0 9.35730 0.93879  15
  10  -9   0 7.53245 0.78085  20
  10  -9   0 9.74648 0.97079  13
  10   9   0 10.0324 1.04108  18
  10   9   0 10.3524 1.30448  16
  10   9   0 8.29853 1.18790  11
  10  -9   0 9.92017 0.84837  19
 -10  -9   0 8.89451 1.14811   9
 -11  -9   0 45.5546 2.78455   9
  11   9   0 51.2997 2.66449  18
  11   9   0 53.3952 3.08134  13
 -11  -9   0 50.1635 2.47424  15
  11   9   0 48.3869 2.89529  11
  11  -9   0 54.9873 2.65494  13
  11   9   0 52.6397 3.10586  16
  12   9   0 96.8221 4.67042  11
 -12  -9   0 93.7770 4.50352   9
  12   9   0 94.4249 4.23369  18
  12   9   0 101.158 4.83109  13
  12   9   0 85.7490 4.66573  16
   0  10   0 128.077 5.01496  16
   0 -10   0 115.499 5.07247  16
   0 -10   0 124.357 4.94517   9
   0  10   0 128.264 4.84385  11
   0 -10   0 135.948 5.12950  20
   0  10   0 133.052 5.10747  18
   0  10   0 125.189 5.01166  13
   0  10   0 130.746 4.97591  14
   0 -10   0 125.938 4.97418  17
   0 -10   0 125.291 4.96158  10
   0 -10   0 129.105 5.13475  15
  -1  10   0 56.6778 2.34332  14
   1 -10   0 57.2459 2.53469  20
  -1  10   0 55.8209 2.35904  16
   1  10   0 54.5074 2.44605  13
   1  10   0 55.0765 2.35737  11
   1 -10   0 51.5522 2.30963   9
  -1  10   0 53.1661 2.15369  11
   1  10   0 56.0973 2.51717  16
  -1  10   0 56.2947 2.46374  18
  -1 -10   0 52.9584 2.42307  10
   1 -10   0 55.1747 2.51288  15
  -1  10   0 53.6147 2.14503  11
   1 -10   0 57.3615 2.34705  17
   1  10   0 55.6624 2.44251  14
   1 -10   0 53.6585 2.33954  10
  -1 -10   0 57.8719 2.51272  20
  -1 -10   0 55.3099 2.42008   9
   1  10   0 56.5276 2.54624  18
  -1 -10   0 50.1496 2.53825  16
   1 -10   0 47.2270 2.40567  16
  -1 -10   0 58.4061 2.48171  17
  -1 -10   0 55.0970 2.54990  15
   2  10   0 128.305 5.13388  18
   2 -10   0 116.080 4.78712   9
  -2 -10   0 133.672 5.03536  20
  -2 -10   0 123.772 5.01096   9
  -2  10   0 126.133 4.81436  14
   2  10   0 136.526 5.08700  14
   2 -10   0 120.676 4.83432  10
  -2  10   0 120.242 4.79066  16
  -2 -10   0 128.463 5.13607  15
  -2  10   0 126.739 4.96703  18
   2 -10   0 120.097 5.04951  20
   2  10   0 142.300 5.02545  11
   2 -10   0 110.336 4.89932  16
  -2 -10   0 126.882 5.04155  17
   2  10   0 130.522 5.05931  13
   2  10   0 131.255 5.15757  16
   2 -10   0 126.459 5.04465  15
  -2 -10   0 123.989 5.00199  10
  -3  10   0 0.29107 0.25567  18
  -3 -10   0 0.85320 0.37941  15
  -3 -10   0 1.27106 0.35931  20
   3  10   0 1.44078 0.41790  13
  -3 -10   0 1.13464 0.39413  10
  -3 -10   0 0.53188 0.34479   9
   3  10   0 0.89688 0.39933  16
   3 -10   0 1.32027 0.41104  20
   3  10   0 1.39621 0.44216  18
   3 -10   0 0.65405 0.24501  16
  -3 -10   0 0.69097 0.33889  17
   3 -10   0 0.72616 0.24712  10
  -3  10   0 1.53876 0.27963  14
   3 -10   0 0.35084 0.30766  15
   3  10   0 1.27681 0.37469  11
  -4 -10   0 129.301 5.32948  17
  -4 -10   0 139.225 5.17032  20
   4 -10   0 123.281 5.24814  20
   4  10   0 130.613 5.34928  13
  -4 -10   0 128.028 5.31645   9
   4  10   0 131.923 5.47013  16
   4 -10   0 131.134 5.17256  15
   4  10   0 127.689 5.35074  18
  -4  10   0 139.994 4.92561  14
   4 -10   0 128.803 4.95993  10
   4  10   0 130.144 5.30720  11
  -4 -10   0 131.943 5.29967  10
  -4  10   0 134.316 5.08533  18
  -4 -10   0 126.454 5.31585  15
  -5  10   0 1.81374 0.24716  14
  -5 -10   0 2.02456 0.55202   9
   5 -10   0 2.32448 0.33404  10
   5  10   0 1.39917 0.53119  16
  -5 -10   0 2.38840 0.42612  20
   5 -10   0 2.03740 0.43451  15
   5  10   0 1.36880 0.47580  18
  -5 -10   0 1.18707 0.44295  17
  -5 -10   0 2.27803 0.51281  15
  -5  10   0 2.41267 0.39849  18
   5  10   0 1.95313 0.51430  11
   5  10   0 1.62282 0.47147  13
   5 -10   0 1.77975 0.45930  20
  -6 -10   0 237.034 9.10009  15
   6  10   0 225.028 9.17531  18
   6 -10   0 228.448 8.96126  19
   6  10   0 246.991 9.43215  16
   6  10   0 235.654 9.24684  13
   6 -10   0 222.530 9.00265  20
  -6 -10   0 234.144 9.17983  17
   6 -10   0 226.286 8.96444  13
   6  10   0 234.444 9.19591  11
   6 -10   0 254.993 8.63211   9
  -6 -10   0 249.159 8.83970  20
  -6 -10   0 226.692 9.15872   9
   6 -10   0 243.600 8.66102  10
   6 -10   0 231.485 8.81609  15
  -6  10   0 245.420 8.76127  18
   7 -10   0 25.4181 1.11577  10
  -7 -10   0 22.4860 1.57390   9
   7  10   0 23.5105 1.59530  11
   7 -10   0 22.9012 1.36816  19
  -7  10   0 23.6686 1.15496  18
   7  10   0 20.2115 1.58917  13
  -7 -10   0 22.6413 1.54776  17
   7 -10   0 21.2371 1.35088  13
  -7 -10   0 23.9372 1.49675  15
   7  10   0 24.2975 1.75458  16
   7 -10   0 23.7524 1.19765  15
   7 -10   0 21.8242 1.37816  20
  -7 -10   0 25.9996 1.24346  20
   7  10   0 20.3338 1.49537  18
   8 -10   0 13.9304 1.07401  19
   8 -10   0 15.0191 1.13219  13
   8  10   0 15.6742 1.35074  11
   8  10   0 17.3526 1.40221  13
   8 -10   0 15.4100 0.84492  10
   8 -10   0 16.0888 1.11616  20
  -8 -10   0 15.0285 0.89017  20
  -8 -10   0 15.8378 1.20782  15
   8 -10   0 15.6815 0.83345  15
   8  10   0 12.3324 1.19126  18
   8  10   0 16.7717 1.51344  16
  -8 -10   0 15.8657 1.31350   9
   9  10   0 57.5257 2.93290  18
  -9 -10   0 61.5295 2.84264  15
   9  10   0 58.7181 3.27169  16
   9  10   0 57.0187 3.13957  13
   9  10   0 62.1926 3.16196  11
   9 -10   0 63.3573 2.77552  19
   9 -10   0 59.4172 2.72526  20
  -9 -10   0 57.9256 3.06494   9
   9 -10   0 51.7772 2.72769  13
  10  10   0 26.6320 2.10761  16
 -10 -10   0 26.6993 1.87377   9
  10 -10   0 27.6689 1.61634  19
  10 -10   0 30.5773 1.59219  20
  10  10   0 25.7593 2.00092  13
  10 -10   0 28.5526 1.71609  13
  10  10   0 28.7815 1.83783  18
 -10 -10   0 26.5808 1.66427  15
  10  10   0 24.3167 1.91565  11
  11  10   0 9.84828 1.39059  13
 -11 -10   0 8.27917 1.23192   9
  11  10   0 9.25303 1.26792  11
  11  10   0 7.44312 1.02273  18
 -11 -10   0 10.3573 1.00524  15
  11  10   0 8.99992 1.37522  16
  12  10   0 190.825 8.27254  16
  12  10   0 178.481 8.02376  11
  12  10   0 197.317 8.31115  13
 -12 -10   0 198.104 7.81966  15
  12  10   0 186.535 7.65051  18
 -12 -10   0 179.975 7.90915   9
  12  10   0 186.943 8.14019  14
  -1 -11   0 30.3828 1.71447  17
  -1  11   0 35.0353 1.67837  16
   1  11   0 36.9062 1.77843  14
   1 -11   0 37.1745 1.86172  15
   1 -11   0 33.3753 1.63486   9
   1  11   0 36.1593 1.78599  13
  -1 -11   0 34.4101 1.79906  20
  -1 -11   0 29.9981 1.81290  15
   1  11   0 30.6738 1.79710  18
  -1 -11   0 36.0716 1.76166   9
   1 -11   0 32.2206 1.77080  16
   1 -11   0 34.0016 1.64456  17
  -1  11   0 34.9594 1.44386  11
  -1  11   0 35.3767 1.79006  18
   1 -11   0 35.1545 1.82178  20
  -1  11   0 34.1294 1.44628  11
  -1 -11   0 35.1541 1.90510  16
   1  11   0 35.5661 1.66370  11
   1  11   0 35.1643 1.81801  16
  -1 -11   0 36.9802 1.77035  10
  -1  11   0 36.1372 1.66441  14
   1 -11   0 34.7218 1.66968  10
  -2  11   0 21.4993 1.26596  18
  -2 -11   0 20.2837 1.27587  20
  -2  11   0 20.0910 1.09024  16
   2 -11   0 21.7034 1.16736  10
  -2 -11   0 20.9292 1.31307  17
   2 -11   0 22.5811 1.36519  15
  -2 -11   0 23.1071 1.40382  15
   2  11   0 21.0979 1.37476  18
  -2 -11   0 21.3347 1.29887   9
  -2  11   0 21.1429 1.12911  14
   2  11   0 23.0250 1.40972  16
   2  11   0 22.2069 1.32530  14
   2 -11   0 21.3050 1.33489  20
   2 -11   0 20.1322 1.23101  16
   2  11   0 22.0770 1.33964  13
   2  11   0 22.5972 1.26606  11
  -2 -11   0 21.7337 1.29620  10
   2 -11   0 20.8428 1.12013   9
  -3 -11   0 80.6641 3.32615  20
  -3 -11   0 79.3663 3.42513  17
  -3 -11   0 71.1247 3.34545   9
   3  11   0 74.8925 3.40439  14
   3 -11   0 81.4130 3.14926  10
  -3 -11   0 78.1935 3.45683  15
   3  11   0 74.5555 3.39808  13
  -3  11   0 81.8070 3.27445  18
   3  11   0 77.3377 3.34383  11
   3 -11   0 73.3708 3.19628  16
   3 -11   0 76.9468 3.07602   9
   3 -11   0 74.8733 3.39896  20
   3 -11   0 76.6723 3.35260  15
   3  11   0 80.3155 3.50909  18
   3  11   0 75.3373 3.49903  16
  -3 -11   0 79.7172 3.39053  10
   4  11   0 224.806 8.82747  11
  -4 -11   0 220.539 8.82224  10
   4  11   0 233.207 9.04266  16
  -4 -11   0 235.443 8.92965  15
   4 -11   0 237.202 8.75145  15
   4  11   0 221.473 8.89461  13
  -4  11   0 229.569 8.62434  18
   4  11   0 222.522 8.92448  18
   4 -11   0 224.665 8.83799  20
  -4 -11   0 236.860 8.92048  17
  -4  11   0 234.242 8.43558  14
  -4 -11   0 220.007 8.84919   9
  -4 -11   0 241.936 8.72623  20
  -5 -11   0 4.00395 0.67196   9
  -5  11   0 4.38797 0.36796  14
   5  11   0 4.75882 0.77133  13
  -5 -11   0 3.23787 0.63094  17
   5  11   0 4.53422 0.69138  11
  -5 -11   0 4.59749 0.60280  20
   5  11   0 4.16040 0.71441  18
   5 -11   0 4.84786 0.44754  10
   5 -11   0 5.21280 0.72745  20
   5  11   0 3.66054 0.76267  16
  -5 -11   0 4.52283 0.74566  15
   5 -11   0 4.07279 0.58562  15
  -5  11   0 4.20402 0.53510  18
  -6 -11   0 76.2466 3.22946  20
   6  11   0 75.8114 3.57396  18
   6 -11   0 76.9865 3.44580  20
   6 -11   0 72.7376 3.33826  19
   6 -11   0 72.8052 3.33133  13
  -6  11   0 79.4919 3.17617  18
   6  11   0 78.2146 3.59909  11
  -6 -11   0 77.5392 3.56431  17
   6 -11   0 80.8583 3.27037  15
   6 -11   0 81.3628 3.03831  10
   6  11   0 72.8860 3.56989  13
   6  11   0 82.6677 3.80553  16
  -6 -11   0 72.1200 3.53283   9
  -6 -11   0 78.6203 3.50509  15
   7  11   0 17.1392 1.46376  13
   7  11   0 16.3328 1.35643  18
   7 -11   0 15.3629 1.21346  20
   7 -11   0 19.0310 1.21212  13
  -7 -11   0 17.1260 1.36384  17
   7 -11   0 17.7769 1.02477  15
  -7 -11   0 16.3678 1.27536  15
   7  11   0 17.9381 1.54261  16
  -7 -11   0 17.3979 1.40464   9
   7  11   0 17.2025 1.42013  11
   7 -11   0 15.4310 1.13938  19
   7 -11   0 17.5849 0.86491  10
  -7  11   0 16.2973 0.96543  18
  -7 -11   0 18.3233 1.06346  20
   8 -11   0 22.2566 1.45308  13
  -8 -11   0 21.1145 1.49828  15
  -8 -11   0 23.7364 1.24234  20
   8 -11   0 25.3339 1.51379  20
   8  11   0 20.5610 1.57378  18
   8  11   0 23.8511 1.80389  13
   8 -11   0 24.3240 1.45409  19
   8  11   0 22.5579 1.68739  11
   8 -11   0 23.7656 1.21504  15
   8  11   0 21.8271 1.83328  16
  -8 -11   0 23.8866 1.68046   9
  -9 -11   0 3.31466 0.64471  15
   9 -11   0 4.17650 0.66421  13
   9 -11   0 3.63609 0.62526  19
   9  11   0 2.49687 0.72546  11
  -9 -11   0 2.84477 0.75802   9
   9  11   0 2.06318 0.66619  18
   9 -11   0 3.36409 0.61008  20
   9  11   0 2.83416 0.84249  16
   9  11   0 1.97658 0.73649  13
  10  11   0 3.17682 0.92718  16
 -10 -11   0 2.67925 0.66153  15
 -10 -11   0 3.57934 0.84297   9
  10  11   0 3.04831 0.79442  11
  10 -11   0 2.94452 0.58405  20
  10  11   0 3.43326 0.84236  13
  10 -11   0 3.83818 0.68871  19
  10  11   0 3.35115 0.74661  18
  11  11   0 25.6166 2.06467  13
  11  11   0 22.6212 1.88932  11
 -11 -11   0 23.5777 1.57826  15
  11  11   0 20.2298 1.63228  18
  11  11   0 22.6652 2.02128  16
 -11 -11   0 20.3560 1.74608   9
  11  11   0 20.7906 1.86578  14
  12  11   0 14.4571 1.74660  16
  12  11   0 14.0510 1.39237  18
 -12 -11   0 15.7012 1.37758  15
  12  11   0 16.5714 1.91537  14
  -1 -12   0 0.55214 0.34025  16
  -1  12   0 0.99698 0.20238  11
   1  12   0 1.27849 0.40065  14
   1  12   0 1.01410 0.33318  11
  -1 -12   0 0.96887 0.38310  10
   1  12   0 1.27331 0.38647  13
  -1  12   0 0.62783 0.32283  14
  -1  12   0 1.48492 0.43754  18
  -1 -12   0 0.93175 0.39200  15
  -1  12   0 1.03391 0.20763  11
   1 -12   0 1.36285 0.37230   9
  -1 -12   0 0.91916 0.36446  17
   1  12   0 0.80918 0.37976  16
   1 -12   0 0.59016 0.35647  16
   1 -12   0 1.59601 0.42373  15
  -1 -12   0 0.55707 0.36532  20
  -1  12   0 1.08626 0.32833  16
  -1 -12   0 0.83956 0.36722   9
   1  12   0 1.01336 0.41759  18
   1 -12   0 0.94696 0.40564  20
   1 -12   0 0.62506 0.31502  10
   2  12   0 38.3529 2.05674  16
  -2  12   0 38.9310 1.78799  14
   2 -12   0 38.2032 1.80472  10
  -2 -12   0 38.0851 1.98966  17
   2  12   0 37.5465 1.88275  11
  -2 -12   0 38.5949 1.98592  20
   2  12   0 39.5607 2.00876  14
  -2 -12   0 38.7096 1.97131   9
   2  12   0 38.6021 2.00875  13
   2 -12   0 37.9406 2.02276  20
   2 -12   0 36.0484 1.74838   9
  -2 -12   0 36.8081 1.95203  10
  -2 -12   0 39.7830 2.09173  15
  -2  12   0 37.0140 1.74307  16
   2  12   0 38.9657 2.06767  18
  -2  12   0 38.6127 1.94048  18
   2 -12   0 36.1114 1.91303  16
   3  12   0 120.313 5.56931  16
  -3 -12   0 134.310 5.60120  15
   3 -12   0 137.065 5.22542  10
  -3 -12   0 146.008 5.48870  20
  -3 -12   0 126.584 5.46113  10
  -3  12   0 141.447 5.20070  14
   3 -12   0 135.692 5.17406   9
   3  12   0 133.650 5.54268  14
  -3 -12   0 127.965 5.50756  17
   3  12   0 143.330 5.49279  11
  -3  12   0 143.503 5.40910  18
   3  12   0 134.891 5.54332  13
   3 -12   0 137.558 5.35911  16
   3 -12   0 137.849 5.50258  15
   3  12   0 131.083 5.58718  18
  -3 -12   0 135.122 5.52531   9
   3 -12   0 129.785 5.52131  20
  -4  12   0 37.1572 1.82245  18
   4  12   0 35.1453 2.03063  14
   4 -12   0 35.6728 1.60539   9
   4  12   0 35.6188 1.96362  11
  -4 -12   0 37.5221 2.04265  17
   4 -12   0 35.4588 1.96332  20
  -4 -12   0 35.2242 2.00255   9
  -4 -12   0 31.9705 1.96721  15
  -4  12   0 37.6333 1.61920  14
   4  12   0 33.5949 1.98807  13
   4  12   0 38.8412 2.20118  16
   4 -12   0 36.2452 1.66342  10
  -4 -12   0 35.4785 1.85498  20
  -4 -12   0 37.0183 1.98489  10
   4  12   0 38.5486 2.12020  18
   4 -12   0 35.7805 1.89066  15
  -5  12   0 15.9698 0.81560  14
  -5 -12   0 16.3364 1.29305   9
  -5 -12   0 15.7460 1.28109  17
   5 -12   0 18.4758 1.16118  15
  -5 -12   0 16.6168 1.29720  15
   5  12   0 19.5250 1.49221  16
   5 -12   0 14.7882 1.20223  20
   5  12   0 15.9388 1.33094  13
  -5  12   0 16.2479 1.04829  18
   5  12   0 14.6732 1.23992  11
  -5 -12   0 18.1920 1.16384  20
   5  12   0 16.7163 1.34789  18
   6 -12   0 35.0514 1.83701  15
  -6  12   0 37.3490 1.78824  18
   6  12   0 37.4136 2.14356  11
  -6 -12   0 37.6695 2.16640  17
  -6 -12   0 39.4045 1.88207  20
   6  12   0 35.4055 2.27396  16
   6  12   0 33.7219 2.10527  18
   6  12   0 38.1148 2.19521  13
   6 -12   0 39.6476 1.62884  10
   6 -12   0 34.4881 1.93553  19
  -6 -12   0 39.3410 2.13861  15
  -6 -12   0 36.4396 2.13045   9
   6 -12   0 34.5756 2.00869  20
   6 -12   0 38.8629 1.96521  13
   7 -12   0 -0.0488 0.32979  19
  -7 -12   0 0.48664 0.49368   9
   7  12   0 -0.1105 0.42881  18
  -7  12   0 0.36498 0.29126  18
   7 -12   0 0.22226 0.30219  15
   7 -12   0 0.30562 0.39035  20
   7  12   0 0.28155 0.42650  11
  -7 -12   0 0.18073 0.45992  15
   7  12   0 0.13260 0.55339  16
   7 -12   0 0.16757 0.33837  13
  -7 -12   0 0.18914 0.31016  20
   7  12   0 0.10811 0.42817  13
   8 -12   0 0.62890 0.41386  20
  -8 -12   0 0.13100 0.49809   9
   8 -12   0 -0.2642 0.35351  19
   8  12   0 0.14423 0.50831  13
   8  12   0 -0.0448 0.43483  11
   8  12   0 0.51055 0.49048  18
  -8 -12   0 -0.2696 0.40214  15
   8 -12   0 0.31119 0.34584  13
   8  12   0 0.30887 0.58332  16
  -8 -12   0 0.04984 0.31271  20
   9  12   0 99.4781 4.72811  18
   9  12   0 100.978 4.93603  13
   9 -12   0 105.416 4.50823  20
   9 -12   0 115.074 4.58391  13
   9  12   0 111.061 5.16906  16
   9  12   0 99.7221 4.84729  11
  -9 -12   0 98.9223 4.80754   9
   9 -12   0 110.723 4.55571  19
  -9 -12   0 103.242 4.58859  15
   9  12   0 103.736 4.96114  14
  10  12   0 4.96963 0.90682  18
  10  12   0 3.08152 0.86916  11
  10  12   0 3.45901 0.90274  14
  10  12   0 4.72970 0.97082  13
 -10 -12   0 3.70508 0.84560   9
 -10 -12   0 4.55116 0.79413  15
  10  12   0 3.67078 0.93426  16
  10 -12   0 2.74256 0.59420  20
  11  12   0 -0.5080 0.61452  14
  11  12   0 0.12115 0.65270  16
  11  12   0 0.37732 0.71129  13
 -11 -12   0 0.68925 0.58290  15
 -11 -12   0 0.72435 0.72540   9
  11  12   0 0.05357 0.62123  11
  11  12   0 -0.0718 0.53146  18
   0  13   0 -0.3609 0.16876  16
  -1 -13   0 15.7408 1.12659  17
  -1  13   0 15.7838 1.15100  18
  -1 -13   0 15.4657 1.18099  20
  -1  13   0 13.4067 0.72305  11
   1 -13   0 15.2498 0.99842   9
   1  13   0 15.8614 1.14150  13
  -1 -13   0 15.9734 1.22432  15
  -1 -13   0 14.9395 1.09663  10
   1  13   0 16.0947 1.17745  16
   1  13   0 13.9163 1.05753  14
  -1  13   0 15.5505 1.03137  14
  -1 -13   0 14.0140 1.20171  16
  -1  13   0 14.8136 0.99695  16
   1 -13   0 14.7992 1.17563  20
   1  13   0 15.4552 1.15882  18
   1 -13   0 15.8879 1.07321  10
   1 -13   0 14.5182 1.16385  15
   1 -13   0 15.7963 1.16973  16
   1  13   0 15.1519 0.98759  11
  -1  13   0 15.2651 0.73428  11
  -1 -13   0 13.6734 1.04840   9
   2 -13   0 0.05047 0.23195  10
  -2 -13   0 -0.0568 0.29810  17
   2  13   0 0.35104 0.37083  13
  -2  13   0 -0.2350 0.23816  14
   2 -13   0 -0.1608 0.23279   9
   2  13   0 -0.2253 0.36293  14
   2 -13   0 -0.1686 0.25365  16
   2  13   0 -0.2071 0.30673  16
  -2 -13   0 0.02449 0.32174  10
  -2  13   0 0.60732 0.34607  18
  -2 -13   0 0.08429 0.37643  15
   2 -13   0 0.04167 0.37195  20
  -2  13   0 -0.0163 0.23151  16
   2  13   0 0.17593 0.29759  11
   2  13   0 0.22717 0.39899  18
   2 -13   0 0.30856 0.33879  15
  -2 -13   0 0.27625 0.33388   9
  -2 -13   0 0.06155 0.29859  20
   3  13   0 90.6559 4.19949  18
   3  13   0 98.7033 4.09121  11
   3 -13   0 93.1368 4.11823  15
  -3 -13   0 95.4713 4.15041  17
  -3 -13   0 92.6992 4.12579   9
  -3  13   0 93.6978 3.79470  14
  -3 -13   0 91.1594 4.21961  15
   3 -13   0 94.1146 4.17762  20
   3  13   0 96.4316 4.20449  13
  -3  13   0 97.8886 4.01612  18
   3 -13   0 96.2602 3.85348  10
   3 -13   0 96.0710 3.78308   9
  -3 -13   0 93.1448 4.11905  10
   3  13   0 93.8060 4.15596  14
   3  13   0 95.0763 4.27395  16
  -3 -13   0 99.4979 4.10289  20
  -4 -13   0 27.8676 1.78508   9
  -4 -13   0 27.0220 1.74679  10
   4  13   0 28.9809 1.90137  16
   4 -13   0 30.4683 1.72631  15
   4  13   0 27.2832 1.70811  11
  -4 -13   0 26.6592 1.78350  15
  -4  13   0 28.3143 1.58457  18
   4 -13   0 29.6852 1.37286   9
   4 -13   0 31.6546 1.46896  10
   4 -13   0 27.9678 1.74948  20
  -4 -13   0 29.6508 1.79384  17
   4  13   0 28.4650 1.82705  18
   4  13   0 27.6184 1.75135  13
   4  13   0 27.2500 1.78785  14
  -4  13   0 30.0630 1.38660  14
  -4 -13   0 26.6729 1.62673  20
   5  13   0 93.5226 4.28182  13
  -5  13   0 94.7269 3.60860  14
   5 -13   0 94.1629 4.03699  15
  -5  13   0 89.0218 3.88169  18
   5  13   0 89.0529 4.25360  14
   5  13   0 89.5794 4.25474  18
  -5 -13   0 93.5688 4.25491  15
   5 -13   0 89.6457 4.15971  20
   5  13   0 100.703 4.45109  16
   5 -13   0 104.444 3.74980  10
   5 -13   0 103.705 3.65534   9
  -5 -13   0 85.6239 4.17197   9
  -5 -13   0 98.5777 4.03560  20
   5  13   0 91.6812 4.18477  11
  -5 -13   0 93.2391 4.25063  17
   6  13   0 0.46034 0.60411  16
   6 -13   0 0.87949 0.35051  10
   6 -13   0 0.39670 0.37490  19
   6  13   0 0.26496 0.47566  11
  -6  13   0 0.85160 0.37655  18
   6 -13   0 1.04217 0.40476  13
   6  13   0 0.16888 0.43354  13
   6 -13   0 1.48878 0.42321  15
  -6 -13   0 1.00568 0.40626  20
  -6 -13   0 1.23758 0.55231   9
   6 -13   0 1.16719 0.48111  20
  -6 -13   0 1.36506 0.57071  15
   6  13   0 0.42205 0.42209  18
   6  13   0 0.78111 0.55688  14
  -7 -13   0 2.36868 0.64791  15
   7 -13   0 1.39461 0.47170  13
  -7 -13   0 2.62221 0.50483  20
   7  13   0 3.08754 0.72320  18
  -7  13   0 2.21292 0.46048  18
   7 -13   0 1.47847 0.54893  20
   7  13   0 1.78034 0.59884  11
   7 -13   0 2.71755 0.48743  15
   7  13   0 1.56596 0.66672  13
   7  13   0 2.02199 0.68188  14
   7  13   0 1.97347 0.76129  16
  -7 -13   0 3.11817 0.75840   9
   7 -13   0 2.03831 0.56535  19
   8 -13   0 3.95709 0.71879  20
   8 -13   0 4.19709 0.68106  13
  -8 -13   0 2.33006 0.62654  15
   8  13   0 3.46533 0.86605  14
   8  13   0 2.82008 0.78883  13
  -8 -13   0 1.60615 0.68444   9
   8 -13   0 3.22921 0.63805  19
   8  13   0 3.34618 0.80755  11
  -8 -13   0 2.71931 0.52709  20
   8  13   0 3.41572 0.86523  16
   8  13   0 2.94827 0.74136  18
  -9 -13   0 1.74107 0.63690  15
   9  13   0 2.03182 0.84105  16
  -9 -13   0 1.61216 0.69358   9
   9 -13   0 2.23585 0.58299  19
   9  13   0 3.31476 0.88701  13
   9 -13   0 2.07592 0.55885  20
   9  13   0 2.60409 0.84298  11
   9  13   0 1.70496 0.77542  14
  10  13   0 14.3393 1.67571  13
  10  13   0 15.6521 1.69288  14
 -10 -13   0 14.3680 1.39565  15
  10  13   0 15.8318 1.80587  16
  10  13   0 18.6425 1.75156  11
 -10 -13   0 15.5822 1.55116   9
  10 -13   0 16.4367 1.31607  20
  10  13   0 15.2509 1.51113  18
  11  13   0 36.9277 2.44985  18
  11  13   0 42.5448 2.94793  16
 -11 -13   0 43.7402 2.42756  15
   0 -14   0 25.8542 1.70138  15
   0  14   0 26.9143 1.31370  11
   0  14   0 26.6181 1.53599  14
   0 -14   0 26.6087 1.53681  10
   0 -14   0 23.2713 1.46530   9
   0  14   0 27.3431 1.66658  18
   0 -14   0 28.6064 1.73050  20
   1  14   0 17.1126 1.05797  11
  -1 -14   0 16.0061 1.17839  10
   1 -14   0 15.9422 1.07433   9
   1  14   0 15.7085 1.21727  16
   1 -14   0 15.6475 1.27861  15
   1 -14   0 15.9952 1.29690  20
  -1 -14   0 16.4062 1.31788  15
   1  14   0 16.0483 1.17207  14
  -1  14   0 16.3170 0.74393  11
  -1  14   0 17.6067 1.25228  18
  -1 -14   0 14.2926 1.13445   9
   1 -14   0 15.8648 1.39165  16
  -1  14   0 16.3168 1.09869  14
   1  14   0 14.9032 1.26003  18
   1 -14   0 17.4218 1.12794  10
  -1 -14   0 16.6666 1.27137  20
   2  14   0 34.8815 2.04937  16
   2 -14   0 35.9304 2.08324  20
  -2  14   0 36.6035 1.95124  18
   2 -14   0 32.2969 1.91078  16
  -2 -14   0 37.7675 2.01281  20
   2 -14   0 36.6315 1.76109   9
   2 -14   0 34.8128 2.01096  15
   2  14   0 33.0110 2.03467  18
  -2 -14   0 37.1492 2.14693  15
   2  14   0 35.0781 1.99836  13
   2  14   0 32.7898 1.93741  14
  -2 -14   0 34.3394 1.93751  10
  -2 -14   0 36.7820 1.99554   9
  -2  14   0 34.4384 1.74658  14
   2 -14   0 39.8730 1.83984  10
   2  14   0 33.8017 1.81690  11
   3  14   0 74.0030 3.66704  18
  -3 -14   0 73.3412 3.53130  10
  -3  14   0 77.4367 3.24262  14
   3 -14   0 83.1096 3.30981  10
   3  14   0 79.9814 3.73445  16
   3  14   0 79.3967 3.64165  13
   3 -14   0 74.7106 3.56032  15
   3  14   0 80.3768 3.50066  11
   3 -14   0 75.6093 3.65100  20
   3 -14   0 83.0809 3.24708   9
   3  14   0 80.1851 3.64865  14
  -3 -14   0 77.9546 3.72494  15
  -3 -14   0 70.3531 3.52955   9
  -3 -14   0 81.7934 3.55904  20
  -3  14   0 78.8258 3.46861  18
  -4 -14   0 10.8484 1.18381  15
  -4  14   0 12.1714 1.00469  18
   4 -14   0 12.4029 1.08398  15
  -4 -14   0 13.2830 1.07503  20
   4 -14   0 13.7835 0.81060   9
  -4  14   0 13.7289 0.84365  14
   4  14   0 12.0820 1.18980  14
   4 -14   0 11.4941 0.84025  10
   4  14   0 11.8744 1.17639  13
   4  14   0 10.8540 1.08045  11
   4  14   0 11.1729 1.23306  16
   4 -14   0 11.3889 1.10900  20
  -4 -14   0 9.49553 1.07339   9
   4  14   0 13.7813 1.29742  18
   5 -14   0 216.160 8.69680  15
   5  14   0 228.680 8.91152  11
  -5 -14   0 226.787 8.96559  15
   5  14   0 207.076 8.92632  13
   5  14   0 248.187 9.26584  16
  -5 -14   0 231.822 8.71796  20
  -5  14   0 240.574 8.63511  18
   5 -14   0 223.079 8.91314  20
  -5 -14   0 217.627 8.91916   9
   5  14   0 209.598 8.96080  14
   5  14   0 221.308 9.03729  18
  -6 -14   0 123.008 5.39269  15
   6 -14   0 132.604 5.20871  13
   6  14   0 124.930 5.50191  13
  -6  14   0 125.921 4.99115  18
   6  14   0 130.802 5.71160  16
   6 -14   0 107.432 5.22346  20
   6  14   0 123.271 5.49222  14
   6 -14   0 118.094 5.19593  19
   6  14   0 120.547 5.44924  18
  -6 -14   0 122.382 5.40958   9
  -6 -14   0 124.030 5.06768  20
   6  14   0 125.376 5.38922  11
   6 -14   0 128.349 5.11810  15
   7  14   0 50.2907 2.99173  13
  -7  14   0 54.4037 2.46028  18
  -7 -14   0 57.5495 2.58187  20
   7  14   0 51.8967 2.89738  18
   7  14   0 50.7888 2.90218  11
  -7 -14   0 55.8559 2.88262  15
   7 -14   0 57.0659 2.54982  15
   7 -14   0 49.4938 2.67640  19
   7 -14   0 55.3364 2.83009  20
  -7 -14   0 50.0658 2.86905   9
   7 -14   0 54.7497 2.66364  13
   7  14   0 56.2796 3.18265  16
   7  14   0 53.8120 3.03397  14
   8  14   0 16.6212 1.76437  16
   8  14   0 14.2575 1.54322  13
   8 -14   0 15.4433 1.29726  19
   8  14   0 13.9882 1.53080  14
   8 -14   0 17.1697 1.41581  20
   8  14   0 15.1316 1.45411  18
  -8 -14   0 15.6239 1.51178   9
   8  14   0 16.2236 1.57787  11
  -8 -14   0 16.2654 1.41058  15
  -8 -14   0 15.2289 1.13438  20
   9  14   0 9.21225 1.41907  13
   9  14   0 9.92173 1.46457  16
   9  14   0 10.2747 1.35249  18
  -9 -14   0 7.12604 1.11585   9
   9  14   0 8.20163 1.28266  14
  -9 -14   0 8.66540 1.12470  15
   9  14   0 9.55354 1.36574  11
   9 -14   0 10.4842 1.05107  19
   9 -14   0 9.50689 1.04483  20
 -10 -14   0 42.5262 2.61531  15
 -10 -14   0 46.6904 2.89448   9
  10  14   0 49.4623 3.16057  11
  10  14   0 48.0748 3.18603  16
  10  14   0 48.4710 2.84526  18
  10  14   0 51.3048 3.14620  14
  10 -14   0 46.5554 2.55470  20
   0 -15   0 3.20500 0.60525  10
   0  15   0 3.72218 0.51706  11
   0 -15   0 3.60847 0.71347  15
  -1 -15   0 86.4048 3.84409  10
  -1 -15   0 90.6851 4.00248  20
   1  15   0 87.3412 3.60705  11
  -1  15   0 91.0222 3.75450  14
  -1 -15   0 89.1140 3.86329   9
   1 -15   0 87.2184 3.74029  10
   1 -15   0 88.0237 4.00799  20
  -1  15   0 80.2262 3.85547  18
  -1 -15   0 83.2345 4.04499  15
   1  15   0 85.3415 3.97591  18
   1 -15   0 85.7194 4.00509  15
   1 -15   0 89.5752 3.72359   9
   1  15   0 87.8314 3.85246  14
  -2  15   0 52.0298 2.64708  18
   2 -15   0 55.4317 2.83111  20
  -2 -15   0 50.2011 2.66499  10
  -2  15   0 53.4616 2.46436  14
   2  15   0 55.2398 2.84115  18
  -2 -15   0 51.9582 2.85583  15
   2  15   0 54.2683 2.53140  11
  -2 -15   0 53.0710 2.71770  20
  -2 -15   0 52.5306 2.68234   9
   2 -15   0 60.1229 2.51558   9
   2  15   0 54.9530 2.73851  14
   2 -15   0 56.1221 2.51860  10
   2  15   0 51.4544 2.72809  13
   2 -15   0 51.4774 2.75498  15
   3 -15   0 200.178 8.30122  15
  -3 -15   0 209.556 8.30134  20
   3 -15   0 221.641 7.99993  10
   3  15   0 202.246 8.35952  13
   3  15   0 206.969 8.17545  11
  -3  15   0 215.851 7.95255  14
   3  15   0 210.705 8.47583  18
  -3 -15   0 203.584 8.31021  10
   3  15   0 211.641 8.47642  16
  -3  15   0 205.789 8.16337  18
   3 -15   0 196.765 8.38085  20
  -3 -15   0 198.454 8.30822   9
   3  15   0 215.787 8.39165  14
  -3 -15   0 210.315 8.47850  15
   3 -15   0 226.952 7.94888   9
   4  15   0 6.26464 1.00307  16
  -4 -15   0 6.79848 0.87825  20
   4 -15   0 6.79969 0.94303  15
   4 -15   0 5.87806 0.92809  20
  -4 -15   0 6.95978 0.97864   9
  -4 -15   0 5.24610 0.90056  15
   4  15   0 6.02969 0.94049  13
   4  15   0 5.95801 0.85035  11
   4 -15   0 6.79018 0.69042  10
   4  15   0 6.22253 1.01106  14
   4 -15   0 7.07394 0.69932   9
   4  15   0 5.58167 0.98193  18
  -4  15   0 7.74620 0.90334  18
  -4  15   0 7.25765 0.67081  14
  -5 -15   0 200.138 8.51736  15
   5  15   0 206.428 8.43191  11
   5  15   0 192.669 8.53853  18
  -5 -15   0 196.185 8.45553   9
  -5  15   0 219.409 8.18514  18
   5 -15   0 216.629 8.54148  20
   5  15   0 225.487 8.79482  16
   5  15   0 211.592 8.59008  14
  -5 -15   0 214.822 8.28178  20
   5  15   0 215.992 8.63680  13
   5 -15   0 217.730 8.35059  15
   6  15   0 7.79488 1.07242  11
  -6 -15   0 10.3610 1.00027  20
   6  15   0 8.64629 1.26640  16
   6  15   0 9.66591 1.13467  18
   6 -15   0 8.57707 1.12091  20
   6  15   0 7.26151 1.09016  13
   6 -15   0 10.3498 0.98785  13
  -6 -15   0 9.18911 1.19315  15
  -6 -15   0 8.98848 1.20660   9
   6 -15   0 9.44417 0.94707  15
   6  15   0 10.8653 1.24263  14
   6 -15   0 8.97109 1.03161  19
  -6  15   0 10.9266 0.94419  18
   7  15   0 9.00618 1.31283  16
  -7 -15   0 10.3134 0.96711  20
   7  15   0 8.28766 1.24238  14
   7  15   0 10.1111 1.35528  18
   7 -15   0 7.49620 1.05437  20
  -7 -15   0 9.24174 1.26697   9
  -7 -15   0 7.41721 1.09409  15
   7 -15   0 7.51302 1.01819  19
   7  15   0 8.71339 1.21138  11
   7  15   0 8.34327 1.23240  13
   7 -15   0 8.69271 0.88845  15
  -8 -15   0 3.33651 0.69128  20
   8 -15   0 5.10175 0.84483  19
   8  15   0 4.09040 0.99231  18
   8  15   0 6.72388 1.18914  14
  -8 -15   0 3.56747 0.92632   9
   8 -15   0 3.45219 0.81670  20
   8  15   0 5.01408 1.10033  13
   8  15   0 6.10878 1.14796  11
   8  15   0 4.88486 1.07222  16
  -8 -15   0 4.79956 0.99529  15
   9  15   0 43.7049 2.87507  13
  -9 -15   0 40.7845 2.51776  15
   9  15   0 46.4834 2.89331  14
   9 -15   0 40.2495 2.42595  19
   9 -15   0 47.1684 2.49323  20
   9  15   0 47.5895 3.02828  16
  -9 -15   0 38.2588 2.60692   9
   9  15   0 42.7972 2.78885  11
   9  15   0 43.8736 2.71049  18
   0  16   0 45.8796 2.66594  18
   0  16   0 51.9519 2.20162  11
   0 -16   0 54.0139 2.58052   9
   0  16   0 54.3955 2.61056  14
   0 -16   0 51.1075 2.57705  10
   0 -16   0 54.6466 2.83101  20
   0 -16   0 56.4242 2.90160  15
   1  16   0 1.46364 0.54416  14
   1 -16   0 0.77024 0.53953  20
  -1 -16   0 0.69986 0.46509  10
  -1 -16   0 1.11196 0.48750   9
   1  16   0 2.09071 0.63659  18
  -1  16   0 1.29980 0.49588  14
   1 -16   0 1.18858 0.43123   9
  -1  16   0 2.31589 0.63141  18
   1  16   0 1.56800 0.39399  11
   1 -16   0 0.57155 0.41024  10
  -1 -16   0 0.83772 0.57404  15
   1 -16   0 1.99221 0.67573  15
  -1 -16   0 0.52857 0.53090  20
  -2 -16   0 2.94485 0.71424  20
  -2 -16   0 4.43823 0.84438  15
   2  16   0 4.93428 0.71336  11
  -2 -16   0 5.05893 0.81405  10
   2  16   0 4.71521 0.79942  14
   2 -16   0 6.48891 0.94954  15
   2 -16   0 5.04822 0.66839   9
   2 -16   0 5.69291 0.72934  10
  -2 -16   0 5.51935 0.87650   9
   2 -16   0 4.69684 0.84256  20
  -2  16   0 4.69825 0.78253  18
   2  16   0 5.03277 0.89454  18
  -2  16   0 5.38128 0.68100  14
   2  16   0 4.47621 0.80565  13
   3 -16   0 52.1358 2.69743  15
   3  16   0 42.3511 2.61939  18
  -3 -16   0 46.3161 2.70878  15
  -3  16   0 46.1118 2.47396  18
   3 -16   0 53.1346 2.32401  10
  -3 -16   0 44.4077 2.51670  20
   3  16   0 46.0243 2.42288  11
   3 -16   0 51.4188 2.25779   9
  -3 -16   0 47.5946 2.59635   9
   3  16   0 46.4282 2.62615  13
  -3  16   0 49.0492 2.25127  14
   3 -16   0 52.5734 2.77238  20
   3  16   0 41.8305 2.54720  14
  -4  16   0 11.3813 1.06921  18
  -4 -16   0 9.98770 1.28426  15
  -4 -16   0 9.17005 1.18498   9
   4  16   0 10.9881 1.18982  18
   4  16   0 10.2307 1.18501  13
   4  16   0 9.52767 1.20419  14
   4  16   0 11.2172 1.12081  11
  -4 -16   0 10.2673 1.07772  20
   4 -16   0 10.4280 1.27613  20
   4 -16   0 11.9082 1.14469  15
   5 -16   0 97.2362 4.24338  15
  -5 -16   0 95.4605 4.17947  20
   5  16   0 87.6881 4.41552  13
   5 -16   0 96.3051 4.41036  20
   5  16   0 88.8000 4.45341  18
   5  16   0 98.9705 4.51708  14
   5  16   0 88.5007 4.25207  11
  -5 -16   0 95.4407 4.45551  15
  -5 -16   0 90.7804 4.35742   9
  -5  16   0 98.1013 4.09361  18
   6 -16   0 33.9981 1.92909  15
   6  16   0 31.2197 2.23332  13
  -6  16   0 32.8577 1.83502  18
   6 -16   0 32.0093 2.11355  20
   6 -16   0 34.1813 2.05795  19
  -6 -16   0 31.5635 1.89104  20
   6  16   0 29.2677 2.06129  11
   6  16   0 31.8115 2.22403  14
   6  16   0 33.4094 2.25004  18
   6 -16   0 36.3757 1.99722  13
  -6 -16   0 31.8844 2.15646  15
  -6 -16   0 27.5786 2.07835   9
  -7 -16   0 0.45025 0.60363   9
  -7 -16   0 -0.0560 0.57367  15
   7  16   0 0.36047 0.71688  16
   7  16   0 1.09766 0.66363  14
   7  16   0 0.71954 0.61952  18
   7  16   0 1.02341 0.68385  13
   7  16   0 0.35069 0.58055  11
  -7 -16   0 -0.0775 0.42944  20
   7 -16   0 -0.7952 0.37666  19
   7 -16   0 0.22796 0.53893  20
   8  16   0 5.58210 1.14666  14
   8  16   0 5.33104 1.15460  13
   8  16   0 7.22187 1.17167  11
  -8 -16   0 6.20915 1.08370  15
   8  16   0 5.62106 1.02227  18
  -8 -16   0 7.30986 1.22781   9
   8 -16   0 7.17893 1.07473  20
   8  16   0 5.93651 1.21726  16
   8 -16   0 5.01629 0.93251  19
   9 -16   0 4.15792 1.02728  19
  -9 -16   0 4.73631 0.96876  15
   9  16   0 2.50023 1.05749  16
   9  16   0 4.80197 1.09088  18
   9 -16   0 4.03615 0.84727  20
   0  17   0 1.69228 0.56065  14
   0 -17   0 0.96082 0.48874  10
   0 -17   0 2.35878 0.65445  20
   0 -17   0 1.84502 0.54976   9
   0  17   0 2.19220 0.61616  18
   0 -17   0 1.58286 0.64166  15
  -1 -17   0 3.07312 0.75135  20
  -1  17   0 2.28553 0.54499  14
  -1  17   0 1.42675 0.56161  18
   1 -17   0 1.87428 0.67518  20
   1  17   0 2.69508 0.47570  11
  -1 -17   0 2.19628 0.63756  10
   1  17   0 1.77806 0.57114  14
  -1 -17   0 2.26394 0.60851   9
   1 -17   0 1.66211 0.47941   9
  -1 -17   0 1.58167 0.67016  15
   1 -17   0 2.78886 0.59614  10
   1  17   0 2.26491 0.67653  18
   1 -17   0 2.16969 0.68048  15
  -2  17   0 51.1676 2.80045  18
   2 -17   0 57.7145 2.67700  10
   2 -17   0 59.1282 2.62387   9
  -2 -17   0 53.5141 2.91918  20
   2 -17   0 60.1620 3.07845  15
  -2 -17   0 51.7747 3.01731  15
   2  17   0 54.3420 2.87034  14
   2  17   0 51.8205 2.97176  18
   2  17   0 59.2527 2.66748  11
  -2  17   0 56.9797 2.64291  14
  -2 -17   0 61.1223 2.93519   9
   2 -17   0 52.7010 2.98921  20
   3  17   0 57.7210 3.14640  13
  -3  17   0 57.7578 2.99648  18
   3 -17   0 63.9896 3.27856  20
  -3 -17   0 62.2058 3.13773  20
   3  17   0 57.4490 2.90508  11
   3  17   0 64.5768 3.33493  18
  -3 -17   0 62.4374 3.30385  15
  -3 -17   0 62.3254 3.15700   9
   3 -17   0 64.4936 3.23850  15
   3  17   0 60.0209 3.13398  14
   4  17   0 42.5617 2.60549  13
   4 -17   0 49.4019 2.59567  15
   4  17   0 42.5511 2.58960  14
   4  17   0 44.9493 2.45493  11
  -4 -17   0 45.1533 2.48856  20
  -4  17   0 44.2412 2.38657  18
   4  17   0 46.3839 2.73469  18
   4 -17   0 46.7846 2.68788  20
  -4 -17   0 45.5962 2.68450  15
  -4 -17   0 45.0528 2.57768   9
  -5 -17   0 14.4969 1.51321  15
   5  17   0 11.7930 1.28356  11
   5  17   0 13.7594 1.39035  14
   5 -17   0 12.5190 1.37537  20
  -5  17   0 11.4845 1.12496  18
  -5 -17   0 13.4206 1.21356  20
   5  17   0 12.6946 1.44926  13
   5  17   0 11.9913 1.41341  18
   5 -17   0 12.2801 1.21460  15
  -5 -17   0 13.2506 1.36664   9
   6 -17   0 8.85696 1.19612  20
  -6 -17   0 6.07515 1.08414   9
   6  17   0 4.29998 0.97283  13
   6 -17   0 6.52108 0.98508  19
  -6 -17   0 6.08258 0.91761  20
   6 -17   0 6.25455 0.91145  15
   6  17   0 4.59907 0.95920  18
   6  17   0 8.28650 1.11884  11
  -6 -17   0 5.79042 1.04268  15
   6  17   0 6.40115 1.12046  14
  -6  17   0 7.34380 0.90362  18
  -7 -17   0 95.4564 4.44005  15
   7  17   0 85.4154 4.50221  13
   7  17   0 89.9442 4.41657  11
   7  17   0 85.8833 4.46570  18
   7 -17   0 90.9262 4.26457  19
   7 -17   0 92.7662 4.39316  20
  -7 -17   0 89.8450 4.02576  20
  -7 -17   0 82.2508 4.35516   9
   7  17   0 93.4296 4.60039  14
   8 -17   0 39.5390 2.41807  19
   8 -17   0 38.4879 2.46824  20
   0  18   0 46.3350 2.50851  14
   0 -18   0 51.1960 2.83940  20
   0 -18   0 46.3035 2.78494  15
   0  18   0 45.2777 2.64867  18
   0 -18   0 50.0719 2.52657   9
   1 -18   0 11.0577 1.02621   9
  -1  18   0 8.24316 0.98867  14
   1 -18   0 9.19853 0.98040  10
  -1 -18   0 9.16266 1.25880  15
   1 -18   0 8.47427 1.17766  20
  -1 -18   0 9.77244 1.04643   9
   1 -18   0 9.11549 1.23961  15
  -1 -18   0 8.90760 1.19042  20
   1  18   0 7.21360 1.10980  18
   1  18   0 9.00095 1.01753  14
  -1  18   0 9.38028 1.11325  18
  -2  18   0 0.43027 0.52812  14
  -2  18   0 -0.0557 0.42653  18
  -2 -18   0 0.86256 0.54048   9
   2 -18   0 1.28736 0.95341  15
   2 -18   0 -0.3739 0.38795  10
  -2 -18   0 0.61728 0.61744  15
   2  18   0 1.00624 0.51783  14
  -2 -18   0 -0.1661 0.50617  20
   2 -18   0 -0.3408 0.48593  20
   2  18   0 -0.0948 0.58932  18
   2  18   0 0.31846 0.40674  11
  -3  18   0 2.17507 0.64689  18
   3  18   0 2.08082 0.69152  14
  -3 -18   0 2.51902 0.69312   9
   3  18   0 2.96856 0.65478  11
  -3 -18   0 2.60643 0.76978  15
   3  18   0 1.90818 0.77799  18
  -3 -18   0 2.92622 0.77030  20
   3 -18   0 2.27086 0.80851  20
   3 -18   0 1.76631 0.68586  15
  -4 -18   0 15.8464 1.50765   9
  -4 -18   0 15.8030 1.61567  15
   4 -18   0 17.7436 1.50831  15
   4 -18   0 17.0647 1.59461  20
  -4  18   0 16.5622 1.39536  18
  -4 -18   0 18.5313 1.47134  20
   4  18   0 17.5046 1.62573  13
   4  18   0 16.5929 1.55897  14
   4  18   0 17.0360 1.39964  11
   4  18   0 17.6970 1.67418  18
   5  18   0 6.78636 1.02582  11
  -5 -18   0 8.14625 1.18328   9
   5  18   0 8.09093 1.20864  14
   5 -18   0 7.05951 1.14418  20
   5  18   0 7.59166 1.20753  18
   5 -18   0 7.34214 0.99687  15
  -5  18   0 6.39299 0.91220  18
  -5 -18   0 7.94934 1.23449  15
   5  18   0 7.75591 1.20559  13
  -5 -18   0 6.11301 0.97539  20
   6  18   0 35.4437 2.40383  13
   6 -18   0 32.4382 2.24506  20
  -6 -18   0 29.0412 2.20322   9
  -6 -18   0 30.6559 1.98823  20
  -6 -18   0 34.7116 2.33350  15
   6  18   0 33.5709 2.39003  14
   6  18   0 33.1238 2.34307  18
   6  18   0 27.8076 2.07046  11
   6 -18   0 28.8609 2.08011  19
  -7 -18   0 -0.3587 0.57385  20
   0 -19   0 0.83785 0.50514   9
   0 -19   0 1.41438 0.71216  20
   0  19   0 2.63662 0.73506  18
   0 -19   0 2.41792 0.77041  15
   0  19   0 0.66988 0.56383  14
   1 -19   0 13.6971 1.48786  20
  -1 -19   0 14.5511 1.29875   9
   1  19   0 13.4715 1.39661  18
  -1  19   0 13.1864 1.36324  18
   1 -19   0 17.9049 1.61004  15
  -1  19   0 14.4475 1.23636  14
   1  19   0 12.1670 1.26725  14
  -1 -19   0 14.2771 1.45888  20
  -1 -19   0 13.3898 1.59886  15
   2 -19   0 0.39800 0.63849  20
   2  19   0 0.74351 0.61957  18
  -2 -19   0 0.46972 0.49631   9
  -2 -19   0 0.48174 0.57152  20
   2  19   0 -0.6631 0.53355  14
  -2 -19   0 0.35598 0.66144  15
  -2  19   0 0.49135 0.56740  18
   2 -19   0 0.25796 0.62558  15
   3 -19   0 9.14600 1.24780  15
   3  19   0 7.31332 1.22257  18
   3  19   0 9.17660 1.23041  14
  -3 -19   0 7.98244 1.13769  20
  -3 -19   0 8.76373 1.33716  15
   3  19   0 7.86847 0.96725  11
   3 -19   0 10.7067 1.39258  20
  -3 -19   0 8.01859 1.15190   9
  -3  19   0 7.79200 1.05180  18
   4  19   0 36.5627 2.46080  14
   4  19   0 37.4314 2.54791  18
   4  19   0 39.6443 2.27039  11
   4 -19   0 43.0387 2.64228  20
  -4 -19   0 41.7154 2.51791   9
  -4 -19   0 35.4068 2.31762  20
  -4  19   0 38.8005 2.28849  18
  -4 -19   0 38.1014 2.58476  15
   4 -19   0 44.1097 2.49602  15
   5  19   0 36.0273 2.33179  11
  -5 -19   0 40.9535 2.56045   9
  -5  19   0 37.4340 2.27470  18
   5  19   0 41.2936 2.63565  14
  -5 -19   0 42.4283 2.43175  20
   5  19   0 41.4945 2.67586  13
   5 -19   0 39.8208 2.37234  15
   5 -19   0 36.7389 2.68603  20
   0 -20   0 20.0575 1.79397  15
   0  20   0 16.1850 1.46661  14
   0  20   0 14.8464 1.51452  18
   0 -20   0 18.3468 1.71210  20
  -1 -20   0 2.27297 0.76092   9
  -1  20   0 1.70325 0.70406  18
   1  20   0 2.64240 0.83682  18
   1 -20   0 2.06103 0.84467  15
   1 -20   0 3.09134 1.01983  20
  -1 -20   0 3.02165 0.88109  20
   1  20   0 3.18929 0.83894  14
  -1 -20   0 1.65145 0.83873  15
  -2 -20   0 8.51286 1.24677  20
  -2 -20   0 9.40606 1.15181   9
   2  20   0 9.62296 1.23543  14
   2 -20   0 9.99153 1.33135  15
  -2  20   0 9.78798 1.12432  18
  -2 -20   0 9.92916 1.79615  15
   2  20   0 11.2501 1.55837  18
  -3  20   0 4.18392 0.86382  18
  -3 -20   0 2.20753 0.75275  20
   3 -20   0 4.53523 0.95792  15
   3  20   0 2.33395 0.79899  14
  -3 -20   0 2.77151 0.79072   9
   1   0  -1 95.7754 3.43490  13
  -1   0  -1 92.2916 3.39856  16
   1   0   1 103.476 3.38215  20
   1   0  -1 97.8540 3.39573  17
  -1   0  -1 89.7036 3.97768   5
   1   0  -1 100.937 4.20547   4
  -1   0  -1 83.7077 4.07429   7
   1   0   1 99.4070 3.39011  11
  -1   0   1 92.7210 3.40210  19
  -1   0   1 88.8421 3.35332  20
   1   0  -1 102.647 4.34497   2
   1   0  -1 102.646 3.38938  10
   1   0   1 100.547 3.38573  15
  -1   0  -1 92.0792 4.52912   8
   1   0  -1 93.4049 3.40755  16
   1   0   1 99.3181 4.53868   8
  -1   0   1 86.5785 3.41488  14
  -1   0   1 94.7121 3.43138  13
   1   0   1 88.4931 3.39878  16
  -1   0  -1 90.5578 4.57200   3
   1   0  -1 101.192 3.36085  20
  -1   0  -1 90.9873 3.35606  18
   1   0  -1 101.867 3.43053  14
  -1   0  -1 89.6431 3.37955  11
  -1   0   1 83.5454 3.38348   9
   1   0   1 93.2203 3.97616   5
  -1   0  -1 85.7859 3.38431  13
   1   0   1 91.7277 4.15711   7
   2   0  -1 39.6411 1.56378  10
   2   0  -1 41.7435 1.48206  20
  -2   0  -1 42.5510 1.51397  18
   2   0   1 41.4837 1.59624  13
   2   0  -1 42.1491 1.50810  15
  -2   0   1 38.8343 1.58112  16
   2   0  -1 44.7684 1.62610  14
   2   0   1 42.7686 1.56538  11
  -2   0   1 39.1994 3.23267   3
  -2   0  -1 42.3110 1.52064  20
   2   0   1 41.6355 1.56260  17
  -2   0   1 40.8262 1.57632   9
   2   0  -1 45.6623 3.05482   4
   2   0  -1 38.2790 1.58319  16
  -2   0  -1 40.3592 2.91096   5
   2   0  -1 40.5998 1.57742  19
   2   0   1 43.8684 1.60249   9
  -2   0  -1 42.2542 3.76955   8
   2   0  -1 41.5935 1.56957  17
  -2   0   1 39.7297 1.60457  14
  -2   0  -1 41.5581 1.54654  11
   2   0   1 41.1624 1.53564  15
  -2   0  -1 40.6344 1.53531  15
   2   0  -1 40.9659 3.29714   2
  -2   0  -1 40.8152 1.59077   9
  -2   0   1 40.8493 1.47860  20
   2   0   1 41.0398 2.86724   5
   2   0   1 40.1561 3.09689   7
   2   0   1 43.3521 1.51691  20
   2   0  -1 39.8185 1.63539  13
  -2   0   1 37.1666 1.61637  13
   2   0   1 43.9583 1.51004  19
  -2   0  -1 40.9467 1.59217  13
  -2   0  -1 39.8069 1.57855  16
   2   0  -1 41.4076 1.57924   9
   2   0   1 41.4485 3.49560   8
  -2   0   1 39.8602 1.55777  17
  -2   0  -1 41.1270 1.50050  19
  -2   0   1 40.0082 1.50052  15
  -2   0   1 38.3895 1.56343  19
  -2   0   1 39.3959 3.12680   2
  -2   0  -1 39.4425 3.68248   3
   2   0   1 43.6919 1.51132  18
   2   0   1 38.8341 1.58488  16
   3   0  -1 1503.24 53.3703   4
  -3   0   1 1449.95 54.6322   3
  -3   0  -1 1428.16 54.9956   3
  -3   0  -1 1445.23 54.4901   8
   3   0  -1 1460.37 54.2271   5
  -3   0   1 1422.59 53.4314   2
   3   0   1 1425.41 53.4230   2
   3   0  -1 1434.33 54.5110   8
  -3   0  -1 1468.61 53.3690   5
   3   0  -1 1458.65 53.5433   2
   3   0   1 1456.31 54.6668   8
   3   0   1 1440.20 53.2506   5
   4   0  -1 2601.52 100.749   2
  -4   0   1 2851.14 100.741   2
   4   0  -1 2775.17 100.641   4
   4   0  -1 2696.89 101.484   5
  -4   0   1 2768.16 102.626   3
   4   0   1 2819.97 100.916   2
   4   0   1 2779.76 102.491   8
  -4   0  -1 2889.49 102.411   8
  -4   0  -1 2801.18 103.037   3
   4   0  -1 2664.35 102.213   8
   4   0   1 2806.43 100.672   5
  -5   0   1 79.4222 2.85437  15
   5   0  -1 75.2724 3.02101  11
  -5   0   1 81.5151 3.06185   9
   5   0   1 80.0189 3.08950  16
  -5   0   1 77.9111 2.98932  17
   5   0  -1 77.7462 3.01801  17
  -5   0  -1 82.6464 2.92106  15
   5   0   1 77.9153 3.13800  13
   5   0  -1 78.2100 2.88499  15
   5   0  -1 76.2656 3.01117  19
   5   0   1 70.0393 6.81356   7
   5   0   1 78.7872 2.92824  15
   5   0  -1 77.9485 2.96749  18
   5   0   1 78.4926 2.78772  20
  -5   0   1 75.0932 2.95456  19
   5   0  -1 76.6924 3.07427  16
  -5   0   1 85.0396 8.89494   3
   5   0   1 76.6440 2.92357  19
  -5   0  -1 64.3915 7.95887   3
   5   0   1 83.2212 8.62522   8
   5   0   1 80.1737 7.41249   2
   5   0  -1 78.7103 3.18681  13
   5   0   1 75.5757 3.01945  11
   5   0   1 74.1688 2.99813  17
   5   0  -1 81.2082 8.50024   8
   5   0   1 80.7650 6.94045   5
   5   0  -1 71.2939 7.94053   5
   5   0  -1 71.8088 6.37176   4
   5   0   1 74.2559 6.70682   4
   5   0   1 76.3175 2.88245  18
   5   0  -1 72.9701 7.25828   2
   6   0  -1 121.467 4.60173  18
  -6   0  -1 129.641 4.55786  15
   6   0   1 121.690 4.69964  11
  -6   0   1 128.889 4.74076   9
  -6   0  -1 120.832 4.52221  19
   6   0   1 125.115 4.85219  13
  -6   0   1 125.267 4.48356  15
   6   0  -1 124.732 4.76289  16
   6   0   1 126.938 4.52082  18
   6   0  -1 117.148 4.65659  19
   6   0   1 129.063 4.77911  16
  -6   0  -1 127.366 4.75672   9
   6   0  -1 123.000 4.88857  13
   6   0  -1 116.095 4.68343  11
   6   0   1 120.317 4.56397  15
   6   0  -1 120.553 4.51375  15
  -6   0   1 123.876 4.64130  17
   6   0   1 120.159 4.67575  17
   6   0   1 120.217 4.57285  19
   6   0  -1 120.258 4.67562  17
  -7   0   1 58.5344 2.42376   9
   7   0  -1 56.1840 2.16635  15
   7   0   1 58.8230 2.47303  16
  -7   0  -1 59.4830 2.44744   9
   7   0   1 55.9915 2.53437  13
   7   0   1 53.4878 2.21957  15
   7   0  -1 55.8449 2.35766  17
  -7   0   1 56.6655 2.30940  17
  -7   0  -1 59.2356 2.21071  15
   7   0   1 49.3929 2.35210  11
   7   0  -1 51.8809 2.36957  11
   7   0   1 55.7204 2.36035  17
   7   0  -1 57.4976 2.45616  16
  -7   0  -1 54.3764 2.16775  19
   7   0  -1 57.6576 2.25347  18
   7   0   1 56.7638 2.24379  19
   7   0   1 56.5282 2.15979  18
   7   0  -1 55.3876 2.33409  19
  -7   0   1 57.7130 2.13305  15
   7   0  -1 58.0614 2.60294  13
  -8   0  -1 811.126 28.5599  15
   8   0  -1 784.832 28.7279  19
   8   0  -1 810.874 28.8900  16
   8   0  -1 799.555 28.7804  17
  -8   0   1 820.643 28.8482   9
   8   0   1 816.034 28.7871  17
   8   0  -1 817.294 28.6050  18
   8   0   1 787.957 28.8732  16
   8   0  -1 804.463 28.5090  15
   8   0  -1 783.357 29.0599  13
   8   0   1 790.194 29.0182  13
  -8   0  -1 792.363 28.8480   9
   8   0   1 779.076 28.8157  11
   8   0   1 837.489 28.6223  19
   8   0  -1 762.734 28.8112  11
  -8   0   1 821.974 28.4758  15
   8   0   1 789.945 28.4893  18
   9   0   1 21.4060 0.85837  18
   9   0   1 20.0728 1.15062  17
   9   0   1 17.6764 1.28359  13
   9   0   1 20.4364 0.98405  19
   9   0   1 20.8926 0.83667  18
   9   0  -1 17.8530 1.17389  11
   9   0  -1 20.1498 1.14944  17
   9   0  -1 20.3414 1.26436  16
   9   0  -1 19.1942 1.08418  19
  -9   0  -1 18.9637 1.22201   9
  -9   0   1 20.2180 1.21450   9
   9   0  -1 20.1762 0.95681  18
   9   0   1 18.5077 1.18649  11
   9   0   1 18.5361 1.21799  16
   9   0  -1 19.2772 1.35523  13
  10   0   1 417.132 15.5652  11
 -10   0  -1 413.256 15.5731   9
 -10   0   1 436.788 15.5786   9
  10   0  -1 420.792 15.5805  11
  10   0  -1 461.395 15.1512  18
  10   0   1 455.499 15.2228  19
  10   0  -1 415.031 15.6147  16
  10   0   1 423.434 15.6204  16
  10   0   1 385.103 15.7267  13
  10   0  -1 415.554 15.3685  19
  10   0  -1 387.376 15.7943  13
  11   0   1 51.3397 2.42675  11
  11   0   1 47.9879 2.56125  13
  11   0  -1 48.1255 2.63405  13
 -11   0   1 47.6336 2.33698   9
  11   0  -1 44.5391 2.36121  11
  11   0   1 47.1219 2.40535  16
 -11   0  -1 50.1295 2.42564   9
  11   0  -1 49.2055 2.41748  16
 -12   0   1 32.1256 1.85001   9
  12   0   1 36.8403 1.97826  11
  12   0  -1 30.4389 1.84979  16
 -12   0  -1 33.4857 1.87672   9
  12   0   1 33.8235 1.67505  17
  12   0   1 32.6454 1.89266  16
  12   0  -1 28.8603 2.05601  13
  12   0   1 32.2202 2.09857  13
  12   0  -1 32.9900 1.90671  11
  13   0   1 44.6100 2.59488  13
  13   0   1 40.8884 2.00505  17
  13   0  -1 43.6258 2.30178  16
 -13   0  -1 40.6510 2.30929   9
  13   0  -1 41.8275 2.32264  11
  13   0   1 44.4548 2.32681  16
  13   0   1 42.7592 2.34278  11
 -13   0   1 39.2899 2.22609   9
  13   0   1 45.5353 2.31301  14
  13   0  -1 39.2098 1.95911  17
  13   0  -1 44.9116 2.63053  13
  14   0   1 22.4907 1.58245  16
  14   0  -1 21.9866 1.55025  16
  14   0   1 20.3921 1.22154  17
  14   0   1 20.8768 1.80596  13
  14   0  -1 21.5018 1.81937  13
 -14   0   1 21.8014 1.58720   9
  14   0  -1 19.9550 1.17483  17
  14   0  -1 19.2493 1.49371  10
 -14   0  -1 21.2411 1.59831   9
  14   0   1 21.8613 1.59349  10
   0  -1   1 403.240 15.7257   8
  -1   1   1 486.341 18.4544   3
   1   1  -1 495.727 18.6340   2
   1  -1   1 487.917 17.7389   4
   1  -1   1 472.604 18.2125   8
  -1  -1  -1 517.928 18.8165   5
  -1  -1  -1 466.974 18.4519   7
   1  -1   1 490.999 17.4954   7
   1   1  -1 487.512 19.1516   5
   1   1  -1 498.405 18.4560   4
   1  -1   1 469.970 17.7993   2
  -1   1   1 477.860 17.5421   4
  -1  -1  -1 468.492 18.4738   8
   1  -1   1 474.779 18.8103   3
  -1   1  -1 469.128 18.9082   3
   1   1   1 506.388 18.6647   7
  -1  -1   1 504.586 19.2815   5
   1   1   1 491.092 18.7660   5
   1   1   1 482.427 18.6073   8
  -1   1  -1 495.532 17.9124   2
   1  -1  -1 485.244 17.6289   4
  -1   1  -1 498.405 17.8046   4
  -1  -1   1 450.388 18.4128   4
   1  -1  -1 493.703 18.5730   3
   1  -1  -1 489.465 18.4532   5
  -1  -1   1 477.097 18.6843   2
  -1   1  -1 482.450 18.2706   8
  -2   1   1 5673.31 201.814   3
   2   1  -1 5435.44 202.123   5
   2   1  -1 5734.31 201.628   2
  -2  -1  -1 5584.41 201.837   8
   2  -1   1 5610.92 201.514   8
  -2   1   1 5094.90 200.141   4
   2  -1   1 5931.74 202.374   3
  -2  -1  -1 5752.84 201.761   5
   2   1  -1 5933.25 201.457   4
   2   1   1 5489.92 199.312   5
   2   1   1 5623.07 199.590   8
  -2  -1   1 5149.64 198.831   4
  -2   1  -1 5521.92 199.103   8
   2  -1  -1 5755.02 198.022   2
   2  -1  -1 5574.22 198.786   5
  -2  -1   1 5519.47 199.276   2
  -2   1  -1 5496.50 199.974   3
   2  -1  -1 6065.15 199.633   3
   2  -1  -1 5663.01 197.966   4
   2   1   1 5429.33 199.181   7
  -3   1   1 654.884 27.0538   3
   3   1  -1 691.369 23.7951   9
   3  -1   1 685.910 23.7141  14
   3  -1   1 634.684 26.4787   8
   3  -1   1 704.427 27.6498   3
  -3  -1  -1 642.155 23.6766  19
   3   1  -1 704.662 23.7725  18
   3   1  -1 673.627 23.7003  15
   3   1  -1 658.508 27.1784   5
   3  -1   1 691.894 23.7494   9
   3  -1   1 652.609 23.6734  17
   3  -1   1 666.036 25.1357   2
   3  -1   1 666.506 23.7688  13
  -3  -1  -1 660.895 23.6972  15
   3   1  -1 667.745 26.1968   4
  -3  -1  -1 660.238 27.0177   8
  -3  -1  -1 663.902 23.7477  17
   3  -1   1 725.648 23.6959  20
   3   1  -1 628.285 23.8304  13
   3  -1   1 628.623 24.5123   5
  -3  -1  -1 675.139 23.7161  18
  -3  -1  -1 645.674 23.6174  20
   3  -1   1 644.361 23.6503  19
  -3   1   1 667.492 23.8065  13
  -3   1   1 679.012 23.7533  14
  -3  -1  -1 636.933 23.7325  11
   3   1  -1 677.344 23.7724  10
   3  -1   1 606.194 23.6578  11
   3   1  -1 685.047 26.5616   2
  -3   1   1 678.091 23.7097   9
   3   1  -1 651.083 23.8126  16
   3   1  -1 711.173 23.8501  14
   3   1  -1 658.781 23.7690  17
  -3  -1  -1 657.356 26.5415   5
  -3  -1  -1 668.953 23.8042  13
  -3   1  -1 680.663 27.8205   3
   3  -1  -1 695.815 23.7338  10
   3  -1  -1 636.874 23.8406  13
   3  -1  -1 709.627 23.7148  18
   3   1   1 692.789 23.7250  19
   3  -1  -1 632.177 24.9989   4
   3   1   1 645.692 26.2681   2
   3   1   1 660.397 27.1294   8
   3  -1  -1 640.893 26.5360   8
   3  -1  -1 700.016 23.8034  14
  -3   1  -1 671.526 23.7689   9
   3  -1  -1 702.745 25.2178   2
  -3  -1   1 650.409 26.3137   2
   3   1   1 704.253 26.6614   5
   3   1   1 646.577 23.8411  13
   3   1   1 689.846 23.7506  15
  -3  -1   1 651.658 23.7857  17
   3  -1  -1 685.742 23.7688  19
  -3  -1   1 634.792 23.7593  19
   3   1   1 629.778 26.4047   7
  -3   1  -1 626.112 23.7760  13
   3  -1  -1 662.293 23.7040  17
  -3  -1   1 660.480 23.7130  15
   3  -1  -1 698.372 27.1842   3
   3   1   1 654.491 23.7947  17
   3  -1  -1 674.244 23.7510   9
   3   1   1 667.533 23.8478  16
  -3  -1   1 650.839 23.8076   9
  -3   1  -1 675.380 26.5747   8
   4   1  -1 185.571 10.0899   4
   4   1  -1 178.903 6.70527  17
   4   1  -1 195.872 11.1519   8
   4   1  -1 171.758 10.5691   5
   4   1  -1 175.204 6.75006  16
   4  -1   1 187.998 6.61288  11
   4  -1   1 172.083 6.71226  13
   4   1  -1 177.486 6.80233  13
   4  -1   1 196.878 6.68251  14
  -4  -1  -1 185.408 6.73418   9
   4   1  -1 181.993 6.67528  18
   4   1  -1 174.547 10.4326   2
   4  -1   1 181.579 6.60665  17
  -4   1   1 170.463 11.2391   3
   4   1  -1 162.616 6.58888  15
   4   1  -1 181.267 6.67995  19
  -4  -1  -1 177.064 6.59631  15
   4  -1   1 199.505 6.49577  18
   4   1  -1 180.070 6.70874  11
   4  -1   1 181.775 8.92451   2
  -4  -1  -1 172.314 6.58098  19
   4  -1   1 186.388 6.55558  15
  -4  -1  -1 188.542 6.49459  20
  -4   1   1 182.925 6.65050   9
  -4  -1  -1 183.608 6.67747  17
   4  -1   1 182.588 6.65390  16
   4  -1   1 195.129 6.57693  20
   4  -1   1 184.886 10.7960   8
   4  -1   1 197.265 6.48955  18
  -4  -1  -1 181.762 6.62395  18
   4  -1   1 174.218 8.34692   5
   4  -1   1 175.780 6.57131  19
  -4  -1  -1 176.934 10.3203   5
  -4   1   1 173.597 6.60716  19
   4  -1  -1 181.824 6.77043   9
   4  -1  -1 191.770 6.69834  18
   4   1   1 179.686 10.4349   7
   4   1   1 193.824 6.89580  13
   4   1   1 177.319 10.3387   2
   4  -1  -1 170.927 10.6351   8
   4  -1  -1 194.297 6.83980  14
  -4   1  -1 185.833 6.67422  15
  -4   1  -1 180.347 11.8398   3
  -4  -1   1 180.165 6.75413  19
   4   1   1 176.745 11.2325   8
  -4   1  -1 181.375 6.64510  19
   4   1   1 185.371 6.73689  15
  -4  -1   1 183.463 6.68214  15
   4   1   1 202.805 6.73851  18
  -4   1  -1 184.406 6.78086   9
  -4  -1   1 191.253 6.80329  17
   4   1   1 187.063 6.58908  20
   4   1   1 183.212 10.3029   5
   4  -1  -1 180.270 8.88999   4
   4   1   1 179.754 6.79827  17
   4   1   1 184.286 6.86549  16
   4  -1  -1 171.229 6.61223  20
   4  -1  -1 192.485 9.26730   2
   4  -1  -1 196.421 6.59906  15
   4   1   1 179.044 6.80518  11
  -4   1  -1 183.184 10.6520   8
   4  -1  -1 179.126 6.74622  16
  -4  -1   1 185.464 6.82954   9
   4  -1  -1 180.593 6.70739  17
   4  -1  -1 176.808 6.75316  19
   4   1   1 198.619 6.72476  19
  -4  -1   1 173.519 9.90815   2
   4  -1  -1 181.285 6.88609  13
   4  -1  -1 185.196 6.74547  10
   5  -1   1 61.6594 2.39824  19
   5   1  -1 61.4584 2.54612  11
  -5  -1  -1 63.6661 2.58449   9
   5  -1   1 58.3129 5.40941   5
   5   1  -1 63.5100 2.51087  19
   5  -1   1 59.6875 2.36281  15
  -5   1   1 65.5380 2.50402   9
   5   1  -1 66.3193 2.69958  13
  -5  -1  -1 68.8629 7.11170   5
  -5  -1  -1 66.0728 2.42429  15
   5  -1   1 65.0078 6.34811   2
   5  -1   1 61.9151 2.29398  18
   5   1  -1 61.8702 6.98044   2
  -5   1   1 70.8757 8.44118   3
   5   1  -1 60.3047 2.53073  17
   5   1  -1 63.1693 2.42521  15
   5   1  -1 61.3258 2.48790  18
   5  -1   1 64.2699 2.44941  17
   5   1  -1 61.4677 2.60548  16
   5   1  -1 52.3281 7.01433   8
   5   1  -1 58.3070 6.24112   4
  -5   1   1 61.0213 2.42051  19
   5  -1   1 55.2512 7.22293   8
  -5  -1  -1 62.3586 2.40281  19
   5  -1   1 64.4547 2.30653  18
   5  -1   1 66.9086 5.56962   4
   5  -1   1 63.2722 2.59523  13
   5   1  -1 63.3188 7.25997   5
  -5  -1  -1 54.8915 7.02416   3
   5  -1   1 64.0782 2.50682  16
   5  -1   1 67.5261 2.35994  20
   5  -1   1 61.2352 2.44993  11
   5  -1  -1 62.2809 2.52770  19
   5   1   1 64.3738 7.26812   2
  -5  -1   1 65.7843 2.61395   9
   5   1   1 61.9272 2.57377  17
  -5   1  -1 62.4734 2.39479  19
   5   1   1 65.5408 2.49941  15
  -5  -1   1 67.1646 2.43110  15
   5  -1  -1 60.7414 6.57365   5
   5   1   1 61.7014 2.47050  19
  -5   1  -1 66.2636 2.42566  15
   5  -1  -1 62.8060 2.44863  18
   5   1   1 65.5842 2.66243  16
   5   1   1 65.7362 2.48156  18
   5   1   1 63.4369 2.59215  11
   5  -1  -1 56.1317 7.13755   8
   5  -1  -1 65.4971 2.34814  15
   5  -1  -1 67.3908 5.59614   4
   5   1   1 51.0754 5.86925   4
  -5   1  -1 66.9818 2.57314   9
   5   1   1 55.1526 7.11717   8
   5  -1  -1 64.3064 2.48742  17
  -5   1  -1 56.3941 7.68831   3
   5  -1  -1 69.1456 6.45791   2
   5  -1  -1 63.0440 2.53989  16
   5   1   1 68.3061 2.70080  13
   5   1   1 73.1361 7.22223   5
  -5  -1   1 61.3739 2.54643  17
  -5  -1   1 54.1284 6.75056   3
   5  -1  -1 64.9692 2.44630  18
   5   1   1 69.2808 7.17870   7
   5  -1  -1 61.6269 2.67525  13
   6   1  -1 816.794 29.5780  19
   6  -1   1 869.814 29.4188  15
   6   1  -1 824.728 29.5431  18
  -6   1   1 843.143 29.4821  17
   6  -1   1 818.405 29.5384  11
   6  -1   1 782.591 29.4414  19
   6  -1   1 820.346 29.5858  16
  -6  -1  -1 829.537 29.6734   9
   6   1  -1 837.356 29.8172  13
  -6  -1  -1 801.592 29.4371  19
   6   1  -1 848.788 29.6433  17
   6   1  -1 807.432 29.6475  11
   6  -1   1 864.291 29.3450  20
   6   1  -1 786.222 29.4584  15
  -6   1   1 850.541 29.5873   9
   6   1  -1 810.371 29.7260  16
   6  -1   1 790.840 29.3244  20
  -6  -1  -1 879.918 29.4721  15
   6  -1   1 810.297 29.7139  13
   6  -1   1 833.946 29.3253  18
   6  -1   1 828.816 29.5193  17
   6   1   1 832.452 29.6549  18
   6  -1  -1 829.219 29.7672  16
  -6   1  -1 862.715 29.8057   9
   6   1   1 839.028 30.0951  16
   6   1   1 866.880 29.8276  17
   6  -1  -1 782.953 29.7076  11
   6  -1  -1 814.073 29.9487  13
   6  -1  -1 821.426 29.6284  18
  -6  -1   1 860.300 29.7839  17
   6  -1  -1 843.119 29.5142  15
   6   1   1 783.918 29.8037  11
   6  -1  -1 810.554 29.4527  20
   6  -1  -1 860.119 29.6296  18
  -6  -1   1 870.628 29.6011  15
   6  -1  -1 822.307 29.7021  17
   6  -1  -1 807.494 29.4557  20
   6   1   1 841.184 29.6788  19
  -6   1  -1 851.613 29.5837  19
   6   1   1 816.949 29.9308  13
  -6  -1   1 847.682 29.8480   9
   6  -1  -1 801.102 29.7304  19
   7  -1   1 28.2756 1.40209  16
  -7  -1  -1 28.0212 1.24641  15
   7   1  -1 28.7806 1.46085  11
   7  -1   1 29.4350 1.20622  15
  -7  -1  -1 28.6915 1.46945   9
  -7   1   1 30.7001 1.41319   9
   7   1  -1 28.2012 1.25518  15
   7   1  -1 28.9178 1.59410  13
   7   1  -1 28.6781 1.37058  19
   7   1  -1 28.1400 1.50515  16
   7  -1   1 27.9306 1.35054  11
   7  -1   1 30.1085 1.26251  19
   7  -1   1 27.4423 1.07760  18
   7  -1   1 29.3673 1.33338  17
   7   1  -1 28.8753 1.42594  17
   7  -1   1 28.1688 1.50378  13
   7  -1   1 28.0369 1.08438  18
   7   1  -1 28.6903 1.31883  18
   7  -1  -1 27.4665 1.27888  17
   7   1   1 27.2447 1.50383  13
   7  -1  -1 26.3518 1.29505  19
   7  -1  -1 27.9001 1.16992  18
   7  -1  -1 27.1469 1.50307  13
  -7  -1   1 27.1959 1.41006   9
   7   1   1 26.5289 1.36395  17
   7  -1  -1 27.3473 1.05756  15
  -7   1  -1 26.9816 1.36468   9
  -7  -1   1 29.5548 1.16759  15
   7  -1  -1 27.8939 1.35779  16
   7  -1  -1 27.7584 1.18051  18
   7   1   1 27.9108 1.47627  16
  -7  -1   1 28.2830 1.33532  17
   7   1   1 24.5350 1.37964  11
   7   1   1 28.1879 1.21732  18
   7   1   1 26.7698 1.23902  19
   7  -1  -1 26.7786 1.31046  11
   8   1  -1 276.674 10.8972  13
   8  -1   1 304.725 10.4648  19
   8  -1   1 290.172 10.3735  15
   8   1  -1 286.083 10.5913  19
  -8  -1  -1 313.327 10.7795   9
   8   1  -1 285.864 10.7906  16
  -8  -1  -1 294.914 10.4394  15
   8  -1   1 277.756 10.6055  11
   8  -1   1 280.885 10.5440  17
   8   1  -1 282.278 10.6693  17
   8  -1   1 298.647 10.6890  16
  -8   1   1 289.012 10.6254   9
   8  -1   1 272.768 10.7941  13
   8   1  -1 286.969 10.5084  18
   8   1  -1 270.186 10.6860  11
   8  -1  -1 276.104 10.6573  17
   8  -1  -1 287.538 11.0257  13
   8  -1  -1 288.122 10.7841  16
   8  -1  -1 281.509 10.7358  11
   8   1   1 284.406 10.9136  16
   8   1   1 291.510 10.8088  17
   8   1   1 280.054 10.8309  11
  -8  -1   1 289.820 10.4930  15
   8   1   1 303.853 10.5614  18
  -8   1  -1 299.643 10.8137   9
   8  -1  -1 289.400 10.6907  19
   8   1   1 307.332 10.6303  19
  -8  -1   1 290.946 10.8347   9
   8  -1  -1 289.047 10.4922  18
   8   1   1 299.206 11.0177  13
   8  -1  -1 296.539 10.5047  18
   9   1  -1 21.4614 1.36820  16
  -9  -1  -1 22.5417 1.04980  15
  -9   1   1 21.6215 1.25740   9
   9  -1   1 21.8394 1.15983  17
   9   1  -1 23.4012 1.35521  11
   9   1  -1 20.1687 1.44658  13
   9  -1   1 22.3415 1.04673  19
   9   1  -1 22.5657 1.10285  18
   9  -1   1 21.8746 1.42461  13
  -9  -1  -1 22.3888 1.32836   9
   9   1  -1 21.6523 1.27089  17
   9  -1   1 19.8461 1.24187  16
   9  -1   1 21.4388 0.95916  15
   9   1  -1 22.5882 1.18929  19
   9  -1   1 21.6527 1.24340  11
   9  -1  -1 21.8420 1.16319  19
   9  -1  -1 19.9964 0.92493  18
   9   1   1 21.7858 1.36486  16
   9   1   1 20.6914 1.25089  17
   9   1   1 23.5161 1.10094  19
   9  -1  -1 22.4223 1.16433  17
  -9  -1   1 22.4156 0.98143  15
   9   1   1 22.2347 1.01200  18
   9   1   1 18.4814 1.37631  13
  -9   1  -1 23.7669 1.32000   9
   9   1   1 21.7715 1.32534  11
   9  -1  -1 21.7942 1.24358  11
   9  -1  -1 20.6106 1.24612  16
   9  -1  -1 22.8308 0.94125  18
   9  -1  -1 21.5103 1.42728  13
  -9  -1   1 21.9150 1.30798   9
  10   1  -1 37.5408 1.70801  19
  10  -1   1 39.2662 1.53046  19
  10   1  -1 31.5647 1.84633  11
 -10   1   1 34.4763 1.80131   9
  10  -1   1 33.3965 1.79160  16
 -10  -1  -1 35.7316 1.89919   9
  10  -1   1 32.5548 1.96015  13
 -10  -1  -1 34.5699 1.51531  15
  10   1  -1 30.9128 2.00680  13
  10  -1   1 36.3454 1.81186  11
  10   1  -1 35.3292 1.55767  18
  10   1  -1 36.5005 1.97335  16
  10  -1  -1 33.9077 1.79122  11
  10  -1  -1 32.3297 2.00637  13
  10   1   1 38.0821 1.96674  16
 -10   1  -1 35.1437 1.81559   9
  10   1   1 37.9868 1.58298  19
  10   1   1 33.0402 1.84654  11
 -10  -1   1 34.2708 1.85529   9
  10   1   1 34.3133 2.01386  13
  10   1   1 38.3372 1.46556  18
  10  -1  -1 32.2484 1.77933  16
  10  -1  -1 33.6789 1.64408  19
  11   1  -1 3.59744 0.65056  11
  11   1  -1 3.36961 0.48359  19
 -11   1   1 3.57327 0.62124   9
  11  -1   1 3.43440 0.58618  16
 -11  -1  -1 3.19814 0.64142   9
  11  -1   1 3.03347 0.68109  13
  11   1  -1 3.23528 0.61700  16
  11  -1   1 3.20645 0.45503  17
  11  -1   1 3.05069 0.56088  11
  11   1   1 3.68821 0.65032  11
  11   1   1 4.01774 0.69563  16
  11  -1  -1 2.66823 0.54912  11
  11   1   1 3.44688 0.74713  13
  11  -1  -1 2.94879 0.54211  16
 -11  -1   1 3.41754 0.63651   9
 -11   1  -1 4.41368 0.67091   9
  11  -1  -1 2.75840 0.65666  13
  11  -1  -1 3.25179 0.46310  19
  12   1  -1 50.8543 2.64225  11
  12  -1   1 56.4873 2.85111  13
  12  -1   1 49.5030 2.49140  16
  12   1  -1 49.6318 2.64503  16
 -12  -1  -1 46.8328 2.56970   9
  12   1  -1 47.1744 2.82099  13
  12  -1   1 48.8191 2.24350  17
 -12   1   1 57.4306 2.58586   9
  12  -1   1 58.4769 2.65423  11
  12  -1   1 53.8238 2.60553  10
  12  -1  -1 55.7527 2.59622  11
  12   1   1 47.5361 2.61456  16
 -12  -1   1 54.2581 2.58615   9
  12   1   1 51.9178 2.65967  11
  12   1   1 50.7570 2.83701  13
  12  -1  -1 49.8348 2.79916  13
  12  -1  -1 49.9766 2.49220  16
  12  -1  -1 50.1146 2.21610  17
 -12   1  -1 53.7776 2.58065   9
  13   1  -1 1.07591 0.65382  13
  13  -1   1 1.38598 0.44370  16
  13   1  -1 0.71860 0.50557  16
 -13   1   1 0.32178 0.46612   9
 -13  -1  -1 1.16646 0.51673   9
  13  -1   1 1.18022 0.48286  10
  13   1  -1 0.92545 0.50628  11
  13  -1   1 0.59611 0.51985  13
  13  -1   1 0.75039 0.32461  17
  13   1   1 1.14432 0.52061  11
  13  -1  -1 1.36542 0.68038  13
  13  -1  -1 1.30930 0.48180  10
  13   1   1 1.14655 0.61581  13
  13   1   1 0.38195 0.46065  14
  13   1   1 0.58694 0.48700  16
 -13  -1   1 0.33286 0.48666   9
  13  -1  -1 0.50572 0.41838  16
  13   1   1 0.34021 0.35689  17
  13  -1  -1 0.94555 0.29666  17
 -13   1  -1 1.10424 0.53554   9
  14   1  -1 31.7830 2.28689  13
  14   1  -1 25.5262 1.51023  17
  14   1  -1 27.2189 1.86942  16
  14  -1   1 27.5417 1.86853  10
 -14  -1  -1 31.1507 1.97198   9
 -14   1   1 30.6195 2.60134   9
  14  -1   1 29.2619 2.09616  13
  14  -1   1 31.1929 1.79450  16
  14   1   1 25.4604 1.87788  16
  14  -1  -1 30.7931 1.76730  16
 -14  -1   1 30.2653 1.90956   9
  14  -1  -1 30.9029 2.18018  13
 -14   1  -1 30.9956 1.89640   9
  14   1   1 28.9664 1.62253  17
  14   1   1 31.4040 2.19404  13
   0   2   1 303.971 10.7896  13
   0   2   1 303.552 10.7800  15
   0   2   1 301.475 10.7418  10
   0  -2  -1 315.391 10.7776  14
   0   2   1 296.154 10.7554  17
   0  -2  -1 313.082 10.7904  13
   0   2  -1 301.021 11.7003   8
   0  -2   1 307.234 11.6888   8
   0  -2  -1 316.630 12.7150   5
   0  -2   1 294.774 10.7930  15
   0  -2  -1 300.026 10.7551  11
   0  -2   1 322.857 10.8113  18
   0  -2   1 297.100 10.7476  13
   0  -2   1 301.193 10.8008  16
   0  -2   1 289.228 10.7711  10
   0  -2   1 299.475 10.7742  17
   0   2   1 290.226 10.7729  20
   0   2  -1 311.913 10.7970  19
   0   2  -1 298.990 12.6291   5
   0   2   1 278.425 11.2185   8
   0  -2  -1 294.319 11.2583   8
   0   2  -1 302.743 12.1353   2
   0   2  -1 308.180 10.8013  18
   0   2  -1 301.089 10.7751  10
   0   2  -1 308.415 10.7629  11
   0  -2   1 295.937 11.9483   4
   0   2  -1 300.869 11.9366   4
   0   2   1 294.218 12.4466   5
   0  -2  -1 298.921 10.7803  16
   0  -2  -1 299.280 10.7793  15
   0  -2  -1 307.056 11.9282   7
   0  -2  -1 316.268 10.7940  18
   0  -2   1 295.628 12.1025   2
   0  -2   1 310.089 10.7975  19
   0  -2   1 276.906 12.5652   5
   0   2  -1 281.925 10.7670  17
   0  -2   1 309.042 10.7729  11
   0   2   1 298.502 10.7732  14
   0   2  -1 289.852 10.7439  13
   0   2   1 301.357 11.8609   7
   0   2   1 313.078 10.7894  18
   0   2   1 305.991 10.7526  11
   1   2  -1 617.474 25.1819   5
   1   2  -1 669.425 24.3967   4
   1  -2   1 644.661 23.0719   7
  -1  -2  -1 622.324 24.0720   8
   1   2  -1 665.239 24.6477   2
  -1  -2  -1 642.980 24.4243   7
  -1  -2  -1 624.900 24.8513   5
  -1   2   1 619.142 24.3947   3
   1  -2   1 634.308 23.6008   8
   1  -2   1 600.778 23.7569   5
  -1   2   1 624.154 24.0283   5
   1  -2   1 675.811 25.0212   3
   1  -2   1 627.701 23.3061   4
   1  -2   1 630.810 23.3958   2
   1   2   1 614.971 24.7386   5
  -1  -2   1 622.583 25.1479   5
   1   2   1 616.978 24.2249   7
   1  -2  -1 643.861 24.4407   3
   1   2   1 628.432 23.9742   8
  -1   2  -1 604.766 23.5678   5
  -1   2  -1 642.760 24.7869   3
  -1   2  -1 623.215 23.3752   8
  -1   2  -1 656.682 23.2298   4
  -1  -2   1 639.113 24.4688   2
   1  -2  -1 645.933 23.9661   5
  -1  -2   1 657.446 24.2734   4
  -1   2  -1 616.146 23.2887   2
  -2   2   1 491.899 19.7988   5
   2   2  -1 499.418 18.2537   9
   2   2  -1 503.271 18.2267  15
  -2  -2  -1 517.685 18.2401  18
  -2   2   1 494.522 18.4731   2
   2  -2   1 539.178 18.1868   9
   2  -2   1 481.128 18.6911   5
  -2  -2  -1 508.983 18.2507  17
   2   2  -1 516.545 18.2731  18
   2   2  -1 492.614 18.2605  11
   2   2  -1 509.769 18.2540  10
  -2   2   1 520.582 18.1897  14
   2   2  -1 500.259 18.3020  16
  -2  -2  -1 517.052 21.2873   5
  -2  -2  -1 515.270 18.2515  11
  -2  -2  -1 508.422 18.2080  19
   2  -2   1 545.635 18.1014  14
  -2   2   1 498.585 18.1198  15
   2  -2   1 535.744 21.6393   3
   2   2  -1 511.851 18.2560  19
  -2   2   1 497.718 18.0838  17
  -2   2   1 469.466 20.7423   3
   2   2  -1 518.705 21.7796   5
   2  -2   1 532.591 20.0329   8
  -2  -2  -1 486.800 18.1435  20
  -2  -2  -1 503.245 18.2211  15
   2  -2   1 533.707 18.1895  13
  -2  -2  -1 496.202 18.2556   9
   2  -2   1 533.014 18.1170  17
   2   2  -1 526.549 20.6264   4
  -2  -2  -1 482.593 18.2809  16
  -2  -2  -1 509.088 20.8121   8
  -2  -2  -1 497.152 18.2583  13
   2  -2   1 507.845 18.7670   4
   2  -2   1 503.657 18.7258   2
  -2   2   1 519.264 18.1699  18
   2   2  -1 563.003 21.2779   2
   2  -2   1 552.865 18.1307  18
  -2   2   1 522.410 18.1218   9
   2   2  -1 474.949 18.2713  13
   2  -2  -1 506.779 19.2477   5
  -2   2  -1 487.156 17.6059  17
  -2   2  -1 509.252 17.6911   9
   2   2   1 480.982 17.7616  13
  -2  -2   1 490.710 17.7244  15
   2   2   1 487.433 20.1890   8
   2  -2  -1 526.643 17.6917  14
  -2  -2   1 474.310 20.1404   2
  -2   2  -1 495.339 17.6695  10
   2  -2  -1 532.899 20.6396   3
  -2  -2   1 527.072 17.7835  18
   2   2   1 469.535 17.7448  11
   2   2   1 437.208 17.7323  17
  -2  -2   1 497.931 21.1745   5
  -2   2  -1 486.566 19.3185   8
   2  -2  -1 553.808 17.6316   9
   2   2   1 460.552 20.4983   5
   2   2   1 511.603 17.7689   9
   2   2   1 503.490 17.7372  18
   2  -2  -1 485.788 17.7465  13
   2   2   1 482.549 17.6529  20
  -2   2  -1 477.033 17.6008  16
  -2  -2   1 472.914 17.7943  16
   2  -2  -1 512.443 17.6220  15
   2   2   1 515.800 17.7397  15
   2  -2  -1 532.470 17.6674  18
  -2  -2   1 503.582 19.9617   4
  -2  -2   1 488.273 17.7767  13
  -2  -2   1 504.635 17.7449  19
   2  -2  -1 479.056 17.6953  19
  -2  -2   1 464.694 17.7497  17
   2   2   1 482.247 17.7955  16
   2   2   1 478.464 20.1917   7
   2  -2  -1 526.973 19.2942   8
  -2   2  -1 513.669 17.6142  18
  -2  -2   1 501.252 17.7537  10
  -3  -2  -1 27.6269 1.20563  17
  -3  -2  -1 27.2414 1.13767  19
   3  -2   1 27.8619 4.72055   3
   3  -2   1 28.3402 1.09625  15
  -3   2   1 28.3157 1.09668   9
  -3   2   1 27.9454 1.14302  14
   3  -2   1 28.0514 1.05427  17
   3  -2   1 28.9011 1.14674   9
  -3  -2  -1 28.8996 1.20953  11
   3   2  -1 26.6505 1.21055  18
   3   2  -1 30.2071 4.02425   4
  -3  -2  -1 26.9044 1.05813  20
   3  -2   1 27.6915 1.05184  17
  -3  -2  -1 23.6946 4.36189   5
  -3   2   1 26.3965 1.03472  17
   3  -2   1 24.9135 2.24284   2
   3   2  -1 27.1022 1.22490  11
   3  -2   1 25.4177 1.07081  16
   3   2  -1 25.9524 1.24910  13
  -3  -2  -1 27.1649 1.22731   9
  -3  -2  -1 27.7794 1.18235  18
   3  -2   1 26.5129 1.08935  19
   3  -2   1 27.2248 1.14014  10
   3   2  -1 27.5556 1.20123  19
   3  -2   1 26.0733 2.32823   2
  -3   2   1 27.6397 2.47209   2
   3   2  -1 21.7860 3.97273   5
   3  -2   1 29.9035 3.80408   8
   3   2  -1 27.1118 1.21882  17
   3   2  -1 34.4256 4.84567   2
   3  -2   1 28.7069 1.17748  13
  -3   2   1 31.8402 4.75401   3
   3   2  -1 27.8046 1.27534  16
   3  -2   1 29.2870 1.01303  18
   3   2  -1 28.1121 1.17124  15
  -3  -2  -1 27.7505 1.16071  15
   3  -2   1 29.4628 1.09285  14
   3  -2  -1 22.7326 3.34574   8
   3  -2  -1 31.6617 2.28385   4
  -3   2  -1 28.7929 1.10367  16
   3   2   1 27.8901 1.27116  11
   3  -2  -1 31.1890 1.08934  17
   3  -2  -1 31.7544 1.16718   9
  -3  -2   1 28.1111 1.22972  19
  -3  -2   1 32.2923 5.14560   5
  -3  -2   1 28.5339 1.10443  20
  -3  -2   1 27.0441 4.03105   2
   3   2   1 28.5078 1.31480  16
   3   2   1 20.4360 3.70619   8
   3  -2  -1 28.0544 1.11296  16
  -3   2  -1 26.8641 1.19839  13
   3   2   1 31.2546 1.21804  19
   3   2   1 23.6585 3.92911   7
  -3   2  -1 22.5519 3.42812   8
  -3   2  -1 29.4435 1.19927   9
   3  -2  -1 31.7846 1.14642  18
   3  -2  -1 30.4732 3.23441   5
   3  -2  -1 28.4795 1.27720  13
   3   2   1 29.2866 1.22769  18
   3   2   1 27.9256 1.28458  13
   3  -2  -1 29.8160 1.20872  14
  -3   2  -1 30.8308 4.85081   3
   3   2   1 30.0266 1.27264  17
   3  -2  -1 33.4059 4.49593   3
  -3  -2   1 28.9220 1.26579  17
   3   2   1 31.3818 4.41362   2
   3  -2  -1 29.4291 1.07056  15
   3   2   1 27.3044 4.18957   5
  -3  -2   1 31.6782 1.30421   9
   3  -2  -1 28.4328 1.20271  19
  -3  -2   1 29.3268 1.26198  10
   3   2   1 28.2292 1.11799  20
   3  -2  -1 27.5074 1.15408  20
   3  -2  -1 27.2616 1.75260   2
  -3  -2   1 27.5819 1.19884  15
   3   2   1 29.1704 1.22961  15
   4   2  -1 195.178 11.5471   2
   4  -2   1 190.747 6.65470  19
   4   2  -1 179.979 6.81035  17
   4  -2   1 189.989 6.61295  11
  -4  -2  -1 179.393 6.68887  19
  -4   2   1 189.018 6.68002   9
   4  -2   1 182.647 8.35768   2
  -4   2   1 183.840 6.67676  19
  -4   2   1 183.852 11.7506   3
   4  -2   1 185.200 12.1550   3
   4  -2   1 181.505 7.19165   5
   4   2  -1 184.584 6.77681  19
  -4  -2  -1 186.717 6.83294   9
   4   2  -1 199.898 6.84978  11
   4   2  -1 155.594 10.3539   4
   4   2  -1 180.766 6.72217  15
   4   2  -1 182.683 11.7939   5
  -4  -2  -1 195.485 11.5082   5
  -4   2   1 186.653 6.72000  14
   4  -2   1 193.890 6.68811  14
  -4  -2  -1 198.258 6.76528  18
   4   2  -1 182.380 6.78531  18
   4   2  -1 172.305 6.87115  13
   4   2  -1 169.315 11.3553   8
   4  -2   1 193.394 6.61984  15
   4  -2   1 187.364 10.6839   8
   4  -2   1 187.308 6.61988  17
  -4  -2  -1 183.591 6.70402  15
  -4   2   1 184.583 6.59800  17
  -4  -2  -1 178.267 6.57332  20
   4   2  -1 160.812 6.83522  16
   4  -2   1 171.195 6.75867  13
   4  -2   1 178.581 6.60576  17
   4  -2   1 182.845 6.65653  16
   4  -2   1 177.247 7.23339   5
  -4  -2  -1 183.079 6.78260  17
   4   2   1 188.618 10.6541   4
   4   2   1 187.139 6.91522  17
   4   2   1 172.235 11.4810   8
   4  -2  -1 180.896 8.13777   2
   4   2   1 189.204 11.2231   7
   4  -2  -1 197.189 6.73614  18
   4  -2  -1 202.624 9.65613   5
   4   2   1 171.573 6.95821  16
  -4  -2   1 178.401 6.64847  20
  -4  -2   1 181.360 6.80012  15
   4  -2  -1 188.802 6.95593  13
   4  -2  -1 192.247 10.6698   8
  -4  -2   1 180.873 6.95002  19
   4  -2  -1 193.552 6.86379  14
   4   2   1 189.889 6.82648  19
   4  -2  -1 192.568 6.81229   9
   4   2   1 183.503 11.0010   5
  -4   2  -1 190.253 6.83642   9
   4   2   1 176.556 6.95453  13
  -4   2  -1 178.038 12.1726   3
   4   2   1 200.425 11.3708   2
   4  -2  -1 188.673 12.3077   3
  -4   2  -1 180.483 6.86328  13
   4  -2  -1 183.118 6.75065  16
   4   2   1 181.280 6.83690  18
   4   2   1 189.135 6.96247  15
  -4   2  -1 178.992 10.6556   8
   4  -2  -1 195.328 6.72137  17
   4  -2  -1 180.748 6.83021  19
  -4  -2   1 191.234 6.94254   9
   4  -2  -1 194.093 6.74919  20
   4  -2  -1 171.749 8.21714   4
  -4  -2   1 193.603 6.67293  20
   4   2   1 200.126 6.94496  11
  -4  -2   1 184.705 6.90343  17
   5  -2   1 182.586 6.41048  14
  -5  -2  -1 173.105 6.36955  19
  -5  -2  -1 173.544 6.37647  15
   5  -2   1 177.388 6.35610  20
   5  -2   1 163.397 6.32234  19
   5  -2   1 176.156 6.26817  15
   5  -2   1 165.056 8.78791   2
  -5   2   1 171.413 6.32541  17
   5   2  -1 166.829 11.4367   4
  -5   2   1 189.062 12.9680   3
   5   2  -1 171.051 6.61890  13
   5  -2   1 169.352 8.63094   4
   5   2  -1 169.494 6.52236  11
   5  -2   1 186.373 6.33414  11
   5   2  -1 167.283 12.6453   8
  -5   2   1 180.408 6.39108   9
   5   2  -1 172.580 6.46664  18
  -5  -2  -1 176.690 6.54340   9
   5   2  -1 162.289 6.49887  17
   5  -2   1 177.029 11.8401   8
   5   2  -1 167.702 12.1195   5
   5  -2   1 174.901 6.31453  17
   5   2  -1 175.602 6.47211  19
  -5  -2  -1 189.837 12.8947   5
  -5  -2  -1 174.775 6.47539  17
   5   2  -1 176.735 6.61042  16
   5  -2   1 180.088 6.37172  16
   5  -2   1 162.746 6.48234  13
  -5  -2  -1 173.880 6.20249  20
   5  -2   1 164.760 7.63359   5
   5   2  -1 172.164 11.9544   2
   5   2   1 176.185 12.1041   8
   5  -2  -1 153.586 11.2323   8
  -5   2  -1 177.718 13.3750   3
   5  -2  -1 176.554 10.0208   5
   5  -2  -1 164.169 8.68772   4
   5   2   1 171.880 6.51218  18
   5  -2  -1 171.965 6.38171  20
   5   2   1 171.806 6.62076  11
   5  -2  -1 185.541 6.47711  16
   5   2   1 161.327 11.2337   4
  -5  -2   1 179.609 6.46595  15
   5   2   1 171.402 6.60847  17
   5   2   1 183.977 6.71813  16
  -5  -2   1 175.155 6.63041   9
   5   2   1 199.523 12.6334   2
   5  -2  -1 177.477 6.41098  17
  -5  -2   1 179.333 6.59457  17
  -5   2  -1 178.217 6.52798   9
   5   2   1 162.067 11.6351   5
   5  -2  -1 168.004 6.51075  19
   5  -2  -1 184.870 6.39268  18
   5   2   1 182.608 6.71167  13
   5  -2  -1 170.479 8.71509   2
   5   2   1 179.365 6.50612  19
   5   2   1 190.089 12.0087   7
   5  -2  -1 194.129 13.8023   3
   6   2  -1 44.7281 2.04673  16
   6   2  -1 44.1087 1.95825  17
  -6   2   1 44.8721 1.84353   9
   6   2  -1 44.4842 2.08666  13
   6  -2   1 43.8920 1.82178  16
   6  -2   1 43.5881 1.68403  15
   6  -2   1 41.7252 1.74976  17
   6  -2   1 43.6604 1.78376  11
   6  -2   1 43.3192 1.76855  19
  -6  -2  -1 45.7336 2.00088   9
  -6  -2  -1 44.8880 1.79839  15
   6  -2   1 46.7632 1.75402  20
   6   2  -1 43.6166 1.89610  19
   6   2  -1 42.0195 1.96958  11
   6  -2   1 41.9801 1.70195  20
   6  -2   1 44.0158 1.97472  13
   6   2  -1 40.2235 1.86272  18
   6  -2  -1 44.4759 1.72203  18
   6   2   1 46.6498 2.12453  17
   6  -2  -1 43.6525 1.74068  18
   6   2   1 44.9973 1.85976  19
  -6   2  -1 46.6086 1.91859   9
   6  -2  -1 42.3454 1.87519  19
  -6  -2   1 42.6492 1.99395   9
   6  -2  -1 46.2771 1.85830  16
   6   2   1 43.2364 2.00344  11
  -6  -2   1 45.3063 1.80284  15
   6  -2  -1 46.7312 2.07833  13
   6   2   1 42.9281 2.06367  13
   6   2   1 41.6833 1.84927  18
   6  -2  -1 43.7237 1.78019  17
   6   2   1 48.0206 2.09664  16
   6  -2  -1 43.1234 1.69824  20
  -6  -2   1 48.3495 1.97777  17
  -7  -2  -1 88.3262 3.40730   9
   7  -2   1 79.3414 3.36708  13
  -7   2   1 84.5366 3.22176   9
   7  -2   1 81.1273 3.10227  19
   7   2  -1 77.6028 3.21079  18
   7  -2   1 75.0000 3.09156  17
   7  -2   1 75.6636 2.97021  20
   7  -2   1 80.3458 3.00969  20
   7  -2   1 79.2515 3.15336  11
   7   2  -1 79.1633 3.35307  11
   7   2  -1 80.7080 3.50054  13
   7   2  -1 82.3305 3.43379  16
  -7  -2  -1 80.3315 3.11690  15
   7  -2   1 83.1145 3.20429  16
   7  -2   1 81.3356 2.99924  15
   7  -2  -1 79.2921 3.23913  19
   7   2   1 85.9375 3.50253  16
   7  -2  -1 85.1069 3.02118  20
   7  -2  -1 81.2728 3.02441  18
   7   2   1 79.9829 3.19636  19
   7  -2  -1 79.7097 3.04573  18
   7  -2  -1 82.1326 3.20399  11
   7   2   1 79.6821 3.19745  18
  -7  -2   1 83.3449 3.39127   9
  -7   2  -1 81.8988 3.27697   9
   7  -2  -1 76.1246 2.97566  20
   7  -2  -1 76.2760 3.12580  17
  -7  -2   1 83.1484 3.12632  15
   7  -2  -1 85.5238 3.24400  16
   7   2   1 80.6640 3.48776  13
   7  -2  -1 83.3805 3.48517  13
  -7  -2   1 83.7135 3.32491  17
   7   2   1 83.3800 3.40689  11
   8  -2   1 144.282 5.11705  20
  -8  -2  -1 144.506 5.63692   9
   8  -2   1 139.151 5.44346  16
   8  -2   1 142.167 5.30732  17
  -8   2   1 151.766 5.49714   9
   8   2  -1 133.358 5.75428  13
   8  -2   1 138.355 5.42312  11
   8   2  -1 148.913 5.66502  11
   8  -2   1 138.074 5.33610  17
   8  -2   1 129.503 5.09905  20
   8   2  -1 145.046 5.49998  19
   8  -2   1 140.142 5.18161  15
   8  -2   1 148.760 5.32905  19
   8   2  -1 137.409 5.69442  16
  -8  -2  -1 143.963 5.33989  15
   8  -2   1 144.211 5.68483  13
   8   2  -1 152.272 5.46563  18
  -8   2  -1 141.142 5.42394   9
   8  -2  -1 143.390 5.07427  18
   8   2   1 141.239 5.65008  16
  -8  -2   1 138.299 5.42842  17
  -8  -2   1 144.579 5.55286   9
   8  -2  -1 142.132 5.65853  13
   8  -2  -1 140.785 5.35575  19
  -8  -2   1 141.844 5.21254  15
   8   2   1 130.050 5.64156  13
   8   2   1 144.070 5.56964  11
   8  -2  -1 138.556 5.34955  11
   8  -2  -1 135.696 5.35975  16
   8  -2  -1 134.890 5.08222  18
   8  -2  -1 140.666 5.26169  17
   8   2   1 142.998 5.31398  19
   8   2   1 142.431 5.30001  18
   9   2  -1 143.055 5.62862  18
   9   2  -1 143.016 6.06671  13
   9  -2   1 150.154 5.58397  17
   9  -2   1 143.287 5.68184  11
   9   2  -1 140.522 5.87229  11
  -9  -2  -1 149.791 5.55401  15
  -9   2   1 153.090 5.73697   9
  -9  -2  -1 155.255 5.91685   9
   9  -2   1 150.820 5.31696  15
   9  -2   1 142.805 5.52730  17
   9  -2   1 149.839 5.52073  19
   9   2  -1 150.179 5.71789  19
   9  -2   1 148.557 5.70889  16
   9   2  -1 155.074 6.02881  16
   9  -2   1 140.974 5.92175  13
   9  -2  -1 139.288 5.41977  17
   9   2   1 145.703 5.42766  18
  -9  -2   1 142.617 5.72599   9
   9   2   1 146.885 5.87292  16
   9   2   1 142.154 5.76132  11
   9   2   1 150.068 5.46984  19
  -9   2  -1 157.080 5.67332   9
   9   2   1 133.882 5.86211  13
   9  -2  -1 143.917 5.52491  19
   9  -2  -1 132.860 5.84124  13
   9  -2  -1 143.603 5.55186  11
   9  -2  -1 144.399 5.56842  16
  -9  -2   1 146.890 5.36156  15
  10   2  -1 36.2551 1.69145  19
  10  -2   1 33.0478 1.90792  13
  10   2  -1 34.2405 1.58997  18
  10   2  -1 34.3154 1.95885  16
  10  -2   1 34.6173 1.60620  17
  10   2  -1 33.2842 2.03242  13
  10   2  -1 32.2695 1.86179  11
 -10  -2  -1 35.4801 1.52975  15
 -10   2   1 32.9853 1.70744   9
  10  -2   1 32.6342 1.68628  11
  10  -2   1 32.2411 1.49733  17
  10  -2   1 30.9520 1.65050  16
 -10  -2  -1 36.1364 1.87460   9
 -10  -2   1 35.0632 1.42888  15
  10  -2  -1 32.5738 1.63691  16
  10   2   1 30.0064 1.79196  11
  10  -2  -1 28.6861 1.87759  13
 -10   2  -1 32.6747 1.71600   9
  10  -2  -1 31.7626 1.49034  17
  10  -2  -1 34.5193 1.68406  11
  10  -2  -1 33.8108 1.58098  19
 -10  -2   1 32.7189 1.80730   9
  10   2   1 31.7995 1.88647  16
  10   2   1 33.2122 1.46537  18
  10   2   1 32.5820 1.97690  13
  11   2  -1 0.00338 0.40771  13
  11   2  -1 0.01272 0.24674  18
 -11  -2  -1 -0.3058 0.35769   9
 -11   2   1 -0.0453 0.32986   9
  11  -2   1 0.01466 0.20435  17
  11   2  -1 0.60446 0.33032  19
  11   2  -1 0.45229 0.41362  16
  11   2  -1 0.32101 0.36939  11
  11  -2   1 -0.0064 0.40275  13
  11  -2   1 0.29426 0.33900  10
  11  -2   1 0.43284 0.33739  11
  11  -2   1 -0.1175 0.25308  16
 -11  -2   1 -0.1959 0.36136   9
  11  -2  -1 0.29706 0.31274  11
  11   2   1 0.07605 0.36123  11
  11  -2  -1 0.18548 0.26054  19
  11  -2  -1 0.39807 0.31477  16
  11   2   1 -0.2239 0.34231  16
  11  -2  -1 1.62118 0.57099  13
 -11   2  -1 1.02450 0.42471   9
  11  -2  -1 0.19314 0.19660  17
  11   2   1 0.76797 0.52525  13
  12  -2   1 22.3495 1.57538  13
  12  -2   1 18.8202 1.30085  11
  12  -2   1 20.4021 1.00468  17
  12  -2   1 19.6845 1.37308  10
  12   2  -1 19.6016 1.46744  11
 -12   2   1 18.9748 1.27967   9
  12   2  -1 18.7799 1.62457  13
 -12  -2  -1 19.7056 1.44425   9
  12   2  -1 17.6605 1.43130  16
  12  -2   1 18.2902 1.21733  16
  12   2   1 17.9485 1.55062  13
 -12   2  -1 20.3127 1.35922   9
  12  -2  -1 21.0012 0.97714  17
  12  -2  -1 19.3800 1.61226  13
  12  -2  -1 17.9736 1.28078  11
 -12  -2   1 17.3015 1.36287   9
  12  -2  -1 21.0542 1.32551  10
  12   2   1 19.2612 1.48947  16
  12   2   1 21.7404 1.52829  11
  12  -2  -1 17.9596 1.20358  16
  13  -2   1 14.3703 1.21924  10
 -13   2   1 14.5984 1.18898   9
  13  -2   1 15.2800 1.11528  16
  13  -2   1 12.8318 1.31079  13
  13   2  -1 15.4477 1.38846  16
 -13  -2  -1 14.2768 1.28386   9
  13   2  -1 15.5738 1.33355  11
  13   2  -1 14.5610 1.50242  13
 -13   2  -1 12.6856 1.18218   9
 -13  -2   1 14.0390 1.28160   9
  13  -2  -1 16.3470 1.24509  10
  13   2   1 13.6936 1.44712  13
  13   2   1 15.4946 1.34900  11
  13  -2  -1 17.7856 1.51385  13
  13   2   1 17.9715 1.43981  16
  13  -2  -1 15.0286 1.08803  16
  14  -2   1 2.69535 0.75208  13
  14   2  -1 2.23580 0.72679  11
 -14  -2  -1 2.77549 0.74235   9
  14  -2   1 2.54774 0.53937  16
  14   2  -1 2.25148 0.81106  16
  14   2  -1 1.90433 0.85963  13
  14  -2  -1 2.62832 0.53413  16
  14   2   1 1.60988 0.47334  17
  14   2   1 2.25098 0.90613  16
 -14  -2   1 1.47343 0.64227   9
  14   2   1 2.16790 0.73499  11
  14   2   1 2.99926 0.82397  13
  14  -2  -1 1.71907 0.76474  13
   0   3  -1 4581.95 166.727   7
   0   3   1 4618.13 166.612   7
   0   3   1 4665.69 165.767   8
   0  -3   1 4684.61 167.086   2
   0   3  -1 4787.72 166.814   4
   0  -3   1 4635.71 167.983   5
   0   3  -1 4720.93 167.085   2
   0   3  -1 4654.04 167.904   5
   0  -3  -1 4710.48 167.861   5
   0   3   1 4577.81 167.707   5
   0   3  -1 4535.67 166.262   8
   0  -3  -1 4877.12 166.853   7
   0  -3   1 4575.33 166.785   4
   1   3  -1 1141.40 42.1573   4
   1  -3   1 1163.82 40.9604   7
  -1  -3  -1 1124.62 43.2606   5
  -1   3   1 1089.60 42.4013   3
   1  -3   1 1134.33 41.0207   4
   1   3  -1 1141.81 42.6011   2
   1  -3   1 1104.77 42.0626   5
  -1   3   1 1077.95 41.9369   5
   1  -3   1 1100.29 41.1119   2
  -1  -3  -1 1168.14 42.4100   7
   1  -3   1 1132.04 42.9335   3
   1  -3   1 1102.70 40.9061   8
  -1  -3   1 1030.18 39.7321   4
   1   3   1 1004.29 42.1686   5
  -1  -3   1 1040.10 41.0863   5
   1  -3  -1 1127.42 40.4129   3
   1  -3  -1 1143.97 40.0386   5
   1   3   1 1055.67 39.2889   8
  -1  -3   1 1026.36 40.0042   2
   1  -3  -1 1045.72 38.3593   7
  -1   3  -1 961.663 40.1245   3
  -1   3  -1 1108.16 38.5739   8
  -1   3  -1 1062.55 37.8336   7
   1   3   1 1063.81 39.9111   7
  -1   3  -1 1111.20 38.7401   4
  -1   3  -1 1065.32 38.9149   2
  -1   3  -1 989.567 38.4973   7
  -1   3  -1 1071.66 39.5460   5
   2   3  -1 176.948 6.82165  16
  -2   3   1 184.419 6.59223   9
   2  -3   1 201.993 7.34450   2
   2   3  -1 165.598 9.55779   4
  -2   3   1 165.415 8.60830   5
  -2   3   1 182.791 6.64639  15
   2   3  -1 173.707 6.76945  13
  -2  -3  -1 184.793 6.82079  16
   2   3  -1 182.991 6.77401  17
   2  -3   1 194.559 6.67313   9
   2  -3   1 187.027 6.68708  10
   2  -3   1 195.652 6.66551  18
  -2  -3  -1 194.273 6.74794  19
  -2  -3  -1 183.740 10.7165   5
  -2  -3  -1 184.050 6.76566  17
   2   3  -1 177.875 6.76440  19
  -2   3   1 187.535 6.96799   4
   2  -3   1 187.793 6.69794  15
   2  -3   1 185.811 7.43750   4
  -2   3   1 187.936 9.85975   3
   2   3  -1 201.576 10.5462   2
   2  -3   1 183.370 8.29804   5
   2  -3   1 193.757 10.8515   3
   2   3  -1 179.070 6.74648  15
  -2  -3  -1 186.109 6.74989  15
   2  -3   1 189.560 6.59310  17
  -2  -3  -1 189.253 6.77133  18
   2   3  -1 177.513 10.7921   5
  -2   3   1 183.788 6.56398  17
   2  -3   1 182.545 8.41152   8
  -2  -3  -1 183.679 6.77017   9
  -2   3   1 177.412 6.58492  10
  -2  -3  -1 175.534 9.87858   7
  -2  -3  -1 179.356 6.66523  20
  -2   3   1 186.348 6.66457  14
  -2   3   1 182.669 6.66547  18
   2   3  -1 184.432 6.79318  18
   2   3  -1 183.027 6.77753  11
  -2   3  -1 187.043 8.35000   8
   2   3   1 182.504 6.76878  18
  -2  -3   1 200.798 6.82583  18
   2  -3  -1 199.333 6.59579   9
  -2   3  -1 188.441 6.64831  18
  -2   3  -1 187.785 6.68344   9
  -2   3  -1 178.640 6.58807  16
   2  -3  -1 189.692 8.84299   5
  -2  -3   1 181.736 6.75382  15
  -2  -3   1 191.188 6.77797  19
   2   3   1 176.370 9.63387   2
  -2   3  -1 184.093 7.97364   5
  -2  -3   1 194.645 10.1062   2
   2   3   1 178.675 9.32621   8
  -2  -3   1 184.970 6.77780   9
   2   3   1 189.937 6.76732  15
  -2  -3   1 166.158 9.17559   4
   2  -3  -1 195.528 10.4269   3
  -2  -3   1 181.853 6.77783  17
   2  -3  -1 175.554 7.91177   8
   2   3   1 188.034 9.78787   7
  -2   3  -1 176.258 7.65624   2
  -2  -3   1 184.132 6.76773  10
  -2   3  -1 185.035 7.43006   4
   2   3   1 176.198 6.81582  16
  -2  -3   1 181.451 6.83459  16
   2   3   1 182.990 6.76931  11
   2   3   1 183.861 6.78450  13
   2   3   1 184.298 10.1933   5
  -2   3  -1 178.986 6.66479  10
  -2   3  -1 174.866 6.58426  16
   2  -3  -1 202.744 6.69363  18
   2  -3  -1 181.284 6.60687  10
   2  -3  -1 181.517 6.58357  16
   2  -3  -1 186.357 6.65760  15
   2  -3  -1 182.021 6.71509  20
  -2  -3   1 184.473 11.2454   5
   2  -3  -1 194.999 6.67144  14
  -2   3  -1 164.127 9.89349   3
   2   3   1 179.533 6.68141  20
  -3   3   1 2.07036 2.15945   5
   3   3  -1 2.78113 0.39075  16
   3  -3   1 2.24744 4.08807   3
   3   3  -1 3.72660 0.34075  17
   3  -3   1 2.56339 0.24592  10
   3   3  -1 0.28415 3.57081   5
   3  -3   1 2.49726 0.13511  17
  -3  -3  -1 2.78322 0.27027  19
   3  -3   1 3.24559 0.15036  17
  -3   3   1 2.65051 0.19699   9
   3  -3   1 2.51265 0.18094  16
   3   3  -1 2.80077 0.35148  11
   3  -3   1 2.73666 0.19655  18
  -3  -3  -1 2.59864 0.21084  20
   3   3  -1 2.79760 0.33874  19
  -3   3   1 1.66113 3.05099   3
   3   3  -1 3.37925 3.23327   4
   3  -3   1 1.31862 2.33375   8
   3  -3   1 3.03079 0.17558  14
   3  -3   1 3.15130 0.24392   9
   3  -3   1 2.35462 1.44233   5
  -3  -3  -1 2.53846 0.28574  15
  -3  -3  -1 2.88888 0.35774   9
  -3   3   1 2.81761 0.22868  18
  -3   3   1 2.80675 0.24335  14
   3   3  -1 3.91691 0.34752  18
   3   3  -1 2.83320 0.36220  13
   3  -3   1 2.81311 0.26232  13
  -3  -3  -1 4.88730 3.96786   5
  -3  -3  -1 2.78164 0.31789  17
   3  -3   1 1.57691 1.09878   4
   3   3  -1 0.00978 3.99129   2
   3   3   1 2.93121 0.30180  18
  -3   3  -1 1.18686 2.29982   8
   3  -3  -1 2.66547 0.26131  19
   3  -3  -1 2.52903 0.22852  14
  -3  -3   1 -0.1137 2.83530   2
   3   3   1 4.46009 2.87910   8
  -3   3  -1 2.96606 0.25185   9
   3  -3  -1 2.86416 0.25868  20
   3  -3  -1 2.60107 0.30012  13
   3   3   1 7.46546 3.93452   2
   3   3   1 2.96873 0.31569  17
   3  -3  -1 2.78453 0.20211  10
   3   3   1 3.34807 2.74684   7
  -3   3  -1 1.09004 3.57601   3
   3  -3  -1 3.23847 3.77240   3
   3   3   1 2.90104 0.36523  16
   3   3   1 4.09666 3.50286   5
  -3   3  -1 2.78198 1.31735   5
   3  -3  -1 4.47728 2.27612   8
   3   3   1 2.63599 0.35021  13
  -3   3  -1 3.17103 0.18614  18
   3   3   1 2.87368 0.28950  19
  -3  -3   1 2.25193 0.30648   9
   3   3   1 2.21424 0.30007  11
   3  -3  -1 2.74041 0.19923   9
   3  -3  -1 3.36402 0.22789  18
   3  -3  -1 1.20484 2.03901   5
  -3  -3   1 2.35695 0.30843  10
  -3  -3   1 6.66529 4.35932   5
   3  -3  -1 3.25387 0.20492  15
  -3  -3   1 2.44869 0.21456  20
   4  -3   1 16.1992 0.63712  17
   4   3  -1 18.2579 5.69611   2
   4   3  -1 13.2190 4.74913   8
  -4  -3  -1 13.9762 5.48916   5
   4   3  -1 16.9832 0.88708  18
  -4  -3  -1 16.4086 0.82330  15
   4  -3   1 16.9977 0.64409  18
   4  -3   1 20.3532 2.04397   4
   4   3  -1 15.9680 0.95428  16
   4  -3   1 16.2409 0.79000  10
  -4  -3  -1 15.3845 0.68659  20
  -4   3   1 16.8205 0.77209  14
   4  -3   1 15.3749 0.63948  17
  -4  -3  -1 15.5806 0.89683   9
   4   3  -1 17.4134 0.92354  11
   4   3  -1 13.1062 4.31612   4
  -4  -3  -1 15.9371 0.87180  17
  -4   3   1 16.8080 0.73461   9
   4  -3   1 15.3894 0.76772   9
   4  -3   1 16.3285 0.75123  19
   4  -3   1 16.2236 0.69039  16
   4  -3   1 15.2166 0.81800  13
  -4   3   1 15.0089 5.19559   3
   4   3  -1 12.7037 5.07556   5
   4  -3   1 8.32390 6.12435   3
   4  -3   1 19.8560 4.06858   8
  -4  -3  -1 17.5892 0.87605  19
   4  -3   1 16.7658 0.71305  14
   4   3  -1 16.5696 0.86835  19
   4   3  -1 15.1579 0.91605  13
   4  -3   1 16.6698 0.72397  15
   4  -3  -1 10.8845 5.19673   3
   4  -3  -1 12.6953 3.58788   8
  -4  -3   1 16.0893 0.82135  15
   4  -3  -1 16.9957 0.81879  19
   4  -3  -1 16.7866 0.73638  10
   4  -3  -1 17.2178 0.65597  15
  -4  -3   1 16.7608 0.91556   9
  -4   3  -1 24.8754 4.60054   8
   4  -3  -1 16.0375 0.70802  18
   4  -3  -1 15.9691 0.65401  15
   4  -3  -1 16.5814 0.89570  13
   4   3   1 15.8224 0.91084  13
   4   3   1 11.7958 4.12318   8
  -4   3  -1 15.9661 0.78632   9
   4   3   1 16.6864 0.85490  18
   4   3   1 16.9557 0.83415  19
   4  -3  -1 17.2662 0.79209  14
   4  -3  -1 17.4680 0.75251   9
  -4  -3   1 15.8100 0.68506  20
   4  -3  -1 15.5950 0.76287  20
  -4  -3   1 18.1074 0.90485  10
   4  -3  -1 16.4305 0.66436  16
   4   3   1 15.6001 0.94737  16
   4   3   1 12.0067 4.63834   5
   4   3   1 15.4660 5.05203   2
  -4  -3   1 15.3311 0.87780  17
   4   3   1 14.8330 4.51019   7
  -4  -3   1 10.3267 5.61440   5
  -4  -3   1 16.6322 4.48992   2
   4  -3  -1 16.7510 3.06371   5
   4   3   1 16.2543 0.90924  11
   4   3   1 7.46610 3.87407   4
  -4   3  -1 18.6997 5.33085   3
   5   3  -1 48.9934 7.72687   5
  -5   3   1 71.5542 9.25635   3
   5   3  -1 69.1479 8.96843   2
   5  -3   1 67.1675 4.50148   4
   5  -3   1 61.4052 2.29981  17
   5  -3   1 61.1277 2.30002  17
  -5  -3  -1 64.0956 2.58289  17
   5  -3   1 59.8232 2.40755  19
   5   3  -1 59.7128 2.55591  18
   5   3  -1 61.6086 2.55192  19
   5  -3   1 64.7916 2.34200  15
   5  -3   1 65.9174 7.43218   8
   5   3  -1 61.0764 2.68703  13
   5   3  -1 54.3997 7.37326   8
   5   3  -1 62.4205 2.69540  16
  -5  -3  -1 59.8463 2.30043  20
   5  -3   1 65.9132 2.41843  14
   5  -3   1 61.4026 3.54026   2
  -5  -3  -1 72.6178 8.77321   5
  -5   3   1 63.8145 2.42005   9
   5   3  -1 52.3653 7.01596   4
   5  -3   1 61.6144 2.32152  11
   5  -3   1 59.1648 2.53572  13
  -5  -3  -1 62.7475 2.47588  15
   5   3  -1 62.3658 2.61988  11
   5  -3   1 59.3070 3.46606   2
  -5  -3  -1 65.8615 2.64288   9
  -5   3   1 63.8459 2.45162  14
   5  -3   1 62.8178 2.47606  10
   5  -3   1 61.3797 2.36125  16
   5  -3  -1 59.7594 2.25640  17
   5   3   1 64.4460 2.63494  11
   5  -3  -1 60.0008 2.50066   9
  -5   3  -1 74.3619 9.69516   3
   5   3   1 57.1157 8.14306   8
   5   3   1 62.2812 2.66836  13
   5  -3  -1 62.5601 2.26988  17
  -5  -3   1 61.0919 2.61770   9
   5  -3  -1 66.9580 4.26635   4
  -5  -3   1 60.5387 2.27587  20
  -5   3  -1 66.4529 2.49110   9
   5  -3  -1 64.0800 5.73531   5
   5   3   1 62.6988 2.50418  19
  -5  -3   1 65.4870 2.31620  20
   5   3   1 54.3302 7.83893   5
   5   3   1 61.7627 2.52911  18
   5   3   1 66.2912 7.90817   7
   5   3   1 60.9384 2.68100  16
   5  -3  -1 55.7430 6.75057   8
   5   3   1 50.8987 6.76007   4
   5  -3  -1 58.0427 2.39032  20
  -5  -3   1 63.5241 2.58893  17
   5  -3  -1 59.0841 2.47829  19
  -5  -3   1 64.1874 2.48394  15
   5  -3  -1 62.6135 2.34017  18
   5   3   1 74.8529 9.12709   2
   5  -3  -1 66.7683 2.49889  14
   5  -3  -1 64.1356 2.35820  16
   6  -3   1 106.129 4.02412  17
   6  -3   1 113.797 4.18668  20
  -6  -3  -1 113.803 4.39515   9
   6  -3   1 111.798 4.02509  15
  -6  -3  -1 95.7943 4.15754  15
   6  -3   1 105.626 4.31455  13
   6  -3   1 115.069 4.09882  11
   6  -3   1 104.702 4.21293  10
   6  -3   1 113.861 4.04473  17
   6   3  -1 114.643 4.48945  16
   6   3  -1 110.428 4.48696  13
   6   3  -1 113.904 4.40743  11
   6  -3   1 102.631 4.12971  19
  -6  -3  -1 107.567 4.30874  17
  -6   3   1 115.009 4.17860   9
   6  -3   1 104.918 4.10833  20
  -6  -3  -1 112.042 3.96311  20
   6   3  -1 107.160 4.29685  18
   6  -3   1 111.382 4.11925  16
   6  -3   1 122.686 4.20714  14
   6   3   1 111.952 4.38615  11
  -6  -3   1 108.019 4.32010  17
   6   3   1 103.900 4.41870  13
   6  -3  -1 108.919 4.39845  13
   6   3   1 116.537 4.49066  16
  -6  -3   1 111.750 4.17851  15
   6   3   1 109.237 4.24317  18
   6  -3  -1 112.165 4.00770  17
   6   3   1 105.110 4.20824  19
   6  -3  -1 115.531 4.10898  16
   6  -3  -1 107.154 4.01063  18
   6  -3  -1 107.422 4.07835  20
   6  -3  -1 105.189 4.21152  19
  -6  -3   1 117.235 4.40334   9
   7  -3   1 167.135 6.22216  16
   7  -3   1 175.217 6.21884  20
   7   3  -1 175.733 6.62903  16
   7   3  -1 172.802 6.53963  11
   7  -3   1 172.474 6.06802  15
  -7   3   1 169.819 6.27287   9
   7  -3   1 167.869 6.21921  19
   7  -3   1 167.467 6.20586  11
  -7  -3  -1 170.940 6.26098  15
   7  -3   1 166.187 6.47662  13
   7   3  -1 162.091 6.37499  18
   7  -3   1 161.098 6.11745  17
   7   3  -1 174.562 6.65506  13
   7   3  -1 164.259 6.37774  19
  -7  -3  -1 171.657 6.51211   9
   7  -3   1 158.281 6.31613  10
   7  -3   1 164.091 6.14482  20
   7  -3   1 162.129 6.10455  17
   7  -3  -1 167.229 6.15707  11
   7   3   1 164.887 6.25721  19
   7  -3  -1 153.423 6.01469  17
   7  -3  -1 168.899 6.16307  16
   7   3   1 171.964 6.48190  11
   7  -3  -1 161.149 6.04801  17
   7   3   1 162.903 6.28290  18
   7   3   1 176.340 6.58557  16
  -7  -3   1 177.395 6.48718   9
  -7   3  -1 176.308 6.30576   9
   7  -3  -1 181.826 6.01002  18
  -7  -3   1 170.190 6.38366  17
   7  -3  -1 162.287 6.47725  13
   7   3   1 167.720 6.55754  13
   7  -3  -1 157.696 6.25297  19
   7  -3  -1 159.009 6.06161  20
   7  -3  -1 156.936 6.01655  18
   8  -3   1 296.830 11.6709  10
   8  -3   1 310.567 11.3240  15
   8  -3   1 302.198 11.4343  17
   8   3  -1 324.234 11.7420  19
  -8  -3  -1 312.660 11.8610   9
   8   3  -1 319.235 12.0476  13
   8  -3   1 298.167 11.4144  17
  -8   3   1 330.651 11.6474   9
   8   3  -1 304.673 11.8694  11
   8   3  -1 316.866 11.9891  16
   8  -3   1 323.346 11.4073  20
   8  -3   1 334.137 11.5458  19
   8  -3   1 292.895 11.5448  16
   8  -3   1 339.481 11.5966  11
   8  -3   1 331.640 11.4604  20
   8   3  -1 310.368 11.6858  18
  -8  -3  -1 325.988 11.5855  15
   8  -3   1 330.038 11.3233  15
   8  -3   1 325.513 11.8733  13
   8  -3  -1 316.394 11.1431  17
  -8  -3   1 305.720 11.4823  17
   8  -3  -1 330.816 11.3172  11
   8  -3  -1 327.125 11.1544  20
   8  -3  -1 314.158 11.0954  20
   8   3   1 320.193 11.3791  18
   8   3   1 318.113 11.7446  16
   8   3   1 278.785 11.3098  19
   8   3   1 317.514 11.6210  11
  -8   3  -1 335.896 11.4462   9
  -8  -3   1 284.307 11.5316   9
   8   3   1 268.616 11.6298  13
  -8  -3   1 324.729 11.2727  15
   8  -3  -1 302.803 11.3571  19
   8  -3  -1 307.987 11.6525  13
   8  -3  -1 297.143 11.1000  17
   9  -3   1 95.3798 3.76072  11
   9  -3   1 101.275 3.44711  20
  -9   3   1 99.7855 3.82019   9
   9  -3   1 86.5443 3.54003  17
   9  -3   1 87.3675 3.71695  16
   9  -3   1 90.6436 4.02168  13
   9  -3   1 95.4837 3.65212  19
   9  -3   1 91.7260 3.86114  10
   9  -3   1 95.3040 3.46206  20
  -9  -3  -1 98.4639 3.72279  15
   9   3  -1 92.7206 3.81332  18
   9   3  -1 93.0070 4.20976  13
  -9  -3  -1 96.5993 4.04690   9
   9  -3   1 98.9127 3.59109  17
   9   3  -1 96.2640 4.16235  16
   9   3  -1 91.7379 3.84303  19
   9   3  -1 93.6817 4.05511  11
   9   3   1 82.3476 3.93901  11
   9   3   1 95.5391 4.13446  13
   9  -3  -1 92.3125 3.66041  16
  -9  -3   1 95.6629 3.60230  15
   9  -3  -1 87.1410 3.72772  10
   9  -3  -1 83.3089 3.97296  13
  -9   3  -1 97.9290 3.81370   9
   9   3   1 94.2861 3.69554  19
   9   3   1 90.8986 3.68450  18
   9  -3  -1 93.0699 3.72435  19
   9  -3  -1 92.9080 3.69577  11
   9  -3  -1 89.7658 3.44955  17
  -9  -3   1 91.9183 3.95344   9
   9  -3  -1 100.039 3.49571  17
   9   3   1 102.608 4.18053  16
  10  -3   1 15.7902 0.80715  19
 -10   3   1 15.0065 0.97826   9
  10   3  -1 13.7268 1.20884  16
  10   3  -1 11.8288 1.10490  11
  10  -3   1 15.3394 0.75005  17
  10   3  -1 14.2352 1.27639  13
  10  -3   1 14.7457 0.92532  16
  10   3  -1 14.1465 0.93028  18
  10  -3   1 13.2876 0.92280  11
  10  -3   1 12.8439 1.10370  13
  10   3  -1 15.2065 1.01106  19
 -10  -3  -1 15.3861 1.16548   9
  10  -3   1 14.9082 0.73232  17
 -10  -3  -1 15.2611 0.87691  15
  10  -3   1 13.5025 1.00770  10
  10   3   1 15.0562 0.88058  18
  10   3   1 15.1464 1.23424  16
 -10   3  -1 15.2852 1.02787   9
  10  -3  -1 13.7648 0.68166  17
  10  -3  -1 13.2376 0.65815  17
  10   3   1 12.8699 1.19448  13
 -10  -3   1 16.1828 1.19438   9
  10   3   1 12.9794 1.11290  11
  10  -3  -1 13.1445 0.87175  16
  10  -3  -1 14.9036 0.98512  10
  10  -3  -1 14.1372 0.92665  11
  10  -3  -1 13.9011 1.18876  13
 -10  -3   1 14.1805 0.80666  15
  10  -3  -1 13.8441 0.89100  19
  11   3  -1 40.7120 2.42615  16
  11  -3   1 43.1916 2.03896  16
  11   3  -1 44.9199 2.40874  11
  11   3  -1 42.7273 2.54175  13
  11   3  -1 49.7742 2.13843  19
  11   3  -1 47.0768 2.02817  18
  11  -3   1 45.0678 2.38011  13
  11  -3   1 45.8228 2.13226  11
 -11   3   1 45.9770 2.13700   9
 -11  -3  -1 43.1359 1.95084  15
 -11  -3  -1 44.3276 2.32604   9
  11  -3   1 41.0216 1.72596  17
  11  -3   1 41.9884 2.17315  10
  11  -3  -1 50.2791 2.22517  11
 -11   3  -1 46.4571 2.26852   9
  11  -3  -1 46.2562 2.09480  16
  11   3   1 45.0720 2.46131  11
  11   3   1 48.2469 2.05494  18
  11   3   1 47.5322 2.61181  13
  11  -3  -1 48.2183 2.56611  13
  11  -3  -1 44.4174 1.71486  17
  11   3   1 43.6990 2.50579  16
 -11  -3   1 47.9822 2.43916   9
 -12  -3  -1 3.28605 0.68842   9
  12   3  -1 4.21198 0.80903  11
  12  -3   1 3.04306 0.50580  16
  12  -3   1 5.02423 0.72614  10
  12   3  -1 3.23360 0.81012  13
 -12   3   1 4.95168 0.67690   9
  12   3  -1 2.67320 0.66500  16
  12  -3   1 3.72782 0.74931  13
  12   3   1 4.06920 0.88923  13
 -12  -3   1 3.83162 0.71477   9
  12  -3  -1 3.10620 0.74874  13
 -12   3  -1 3.20524 0.60327   9
  12   3   1 3.43115 0.78773  16
  12  -3  -1 3.51962 0.50794  16
  12   3   1 4.39009 0.83509  11
  12  -3  -1 3.98328 0.61238  10
  13  -3   1 32.1720 2.02177  13
  13   3  -1 28.1997 2.02473  16
  13  -3   1 32.0798 1.87136  10
  13   3  -1 31.7753 2.06087  11
  13   3  -1 30.8519 2.28881  13
  13  -3   1 32.5988 1.62289  16
 -13  -3  -1 29.4061 1.94314   9
  13  -3  -1 34.0957 2.13776  13
  13   3   1 30.2672 2.01032  11
  13   3   1 28.3900 2.02272  16
  13   3   1 30.8378 1.95465  14
  13   3   1 29.6987 2.12064  13
  13  -3  -1 31.9225 1.56119  16
 -13   3  -1 29.3779 1.77900   9
 -13  -3   1 25.6034 1.82774   9
 -14  -3  -1 0.18076 0.56849   9
  14   3  -1 1.37985 0.65970  11
  14  -3   1 1.15622 0.36093  16
  14   3  -1 0.30861 0.70582  13
  14  -3   1 0.52617 0.60133  13
 -14  -3   1 -0.1931 0.52402   9
  14   3   1 1.14741 0.60600  14
  14   3   1 0.06716 0.63635  13
  14  -3  -1 0.77645 0.63013  13
  14  -3  -1 0.61475 0.30030  16
  14   3   1 1.60374 0.67014  11
   0   4   1 91.7514 6.75052   5
   0  -4   1 95.6855 3.49409  13
   0  -4   1 96.1076 3.50524  11
   0   4  -1 86.2298 5.04143   8
   0   4  -1 92.8827 3.50101  17
   0  -4  -1 94.9609 5.99403   7
   0   4   1 91.5146 3.49850  14
   0   4  -1 86.3013 5.81761   4
   0   4  -1 90.5858 3.46887  11
   0   4  -1 92.0904 3.48639  13
   0  -4   1 94.6156 3.51270  17
   0  -4  -1 95.7458 3.48857  11
   0   4  -1 93.0076 3.50129  10
   0  -4  -1 102.780 3.57420  18
   0  -4   1 100.348 3.57464  19
   0   4  -1 90.8199 5.62253   7
   0   4   1 91.0182 4.50970   8
   0   4   1 96.1795 3.49385  17
   0   4  -1 98.6372 6.79537   5
   0  -4  -1 95.2449 3.47041   9
   0   4  -1 98.1860 6.24825   2
   0  -4  -1 86.0709 3.52053  15
   0  -4   1 89.8417 7.31429   5
   0  -4   1 91.8560 5.72567   4
   0  -4  -1 101.212 7.41330   5
   0   4   1 90.0516 3.46076  11
   0  -4   1 91.2004 5.97848   2
   0   4   1 95.1234 3.53404  13
   0   4   1 94.0219 3.46969  10
   0   4  -1 95.4644 3.55648  18
   0   4   1 91.9860 3.53649  18
   0  -4  -1 92.8051 3.47167  10
   0  -4   1 94.6529 3.55697  16
   0  -4  -1 88.3404 3.51701  20
   0  -4   1 91.6607 3.50424  10
   0  -4  -1 89.8929 3.51635  13
   0  -4   1 92.3502 3.55520  15
   0   4  -1 98.9629 3.55918  15
   0   4   1 96.2798 3.54374  15
   0   4   1 88.0198 5.47419   7
   0  -4   1 98.3165 3.57819  18
   0  -4  -1 90.6725 3.48287  17
   0  -4  -1 91.2958 3.52996  16
   1  -4   1 542.561 22.3970   3
   1  -4   1 518.476 19.5936   8
   1  -4   1 471.029 18.3588  11
  -1  -4  -1 507.363 22.6298   5
  -1  -4  -1 500.296 18.5204  16
  -1  -4  -1 509.126 18.4407  20
  -1  -4  -1 553.292 21.6626   7
  -1   4   1 513.939 18.3664  17
  -1   4   1 481.976 18.3689  16
   1  -4   1 540.799 20.1990   7
   1  -4   1 526.558 18.4204  10
   1   4  -1 530.837 21.2947   4
  -1  -4  -1 508.566 18.4521   9
  -1   4   1 509.374 18.9289   7
   1   4  -1 507.838 18.4616  13
   1   4  -1 498.518 18.4616  11
  -1  -4  -1 500.843 18.4429  10
   1   4  -1 544.966 21.9808   2
   1  -4   1 516.307 20.2734   2
   1   4  -1 529.178 21.5822   7
  -1   4   1 505.750 18.4320  15
  -1   4   1 519.594 18.2938  11
   1  -4   1 506.001 18.3826  17
  -1   4   1 516.858 21.3160   5
  -1   4   1 514.751 18.4026  14
   1  -4   1 541.741 21.7179   5
  -1   4   1 506.144 19.7361   4
   1   4  -1 511.092 18.5276  16
   1   4  -1 502.861 18.4988  19
   1  -4   1 537.662 18.3988  13
   1   4  -1 539.142 22.7373   5
   1  -4   1 509.175 18.4662  15
   1   4  -1 539.015 18.5381  18
   1  -4   1 486.549 18.4006   9
   1  -4   1 493.020 19.9782   4
   1   4  -1 558.243 18.5553  10
  -1   4   1 512.632 18.3545  10
   1  -4   1 545.973 18.4737  18
  -1  -4  -1 498.741 18.4643  17
   1  -4   1 517.785 18.4317  16
  -1   4   1 517.225 18.4423  18
   1  -4  -1 549.807 18.6403  18
   1   4   1 558.496 18.6361  10
   1   4   1 526.524 21.6258   2
   1   4   1 540.366 21.4905   7
  -1   4  -1 517.139 18.5732  16
  -1  -4   1 515.096 21.7303   2
  -1   4  -1 520.816 20.5070   2
   1  -4  -1 554.814 21.9851   5
   1  -4  -1 547.632 18.6387  13
  -1  -4   1 508.551 18.6526  17
  -1   4  -1 521.154 18.5828  10
  -1   4  -1 518.992 18.4814  11
  -1  -4   1 495.068 18.6304  13
   1   4   1 509.761 20.5273   8
  -1   4  -1 496.222 18.6180  15
  -1  -4   1 560.602 23.4168   5
  -1   4  -1 511.604 18.5255  14
   1  -4  -1 521.014 22.0722   3
   1  -4  -1 531.722 18.5320  10
  -1   4  -1 529.518 18.4918  11
  -1   4  -1 519.684 19.6555   8
   1  -4  -1 537.414 18.5272  11
   1  -4  -1 531.999 20.1006   7
  -1  -4   1 512.001 18.6751  15
  -1  -4   1 521.350 21.3309   4
  -1   4  -1 501.725 22.0474   3
   1   4   1 517.138 18.6916  16
   1   4   1 518.460 18.6194   9
  -1   4  -1 531.201 20.2803   4
   1   4   1 501.161 22.3709   5
   1   4   1 516.421 18.6663  18
  -1   4  -1 496.090 18.5507  17
   1  -4  -1 532.840 18.5811  16
  -1   4  -1 506.356 21.3521   5
  -1  -4   1 511.556 18.6436  10
   1   4   1 518.732 18.6255  11
  -1  -4   1 509.959 18.7122  16
  -1   4  -1 529.132 18.6153  18
   1  -4  -1 508.220 18.6093  15
   1  -4  -1 498.744 18.6320  20
  -1   4  -1 514.621 19.3832   7
   1  -4  -1 501.529 18.5649  14
   2   4  -1 160.320 6.16779  18
  -2  -4  -1 166.354 10.1130   7
  -2   4   1 171.620 6.94946   4
   2   4  -1 172.793 10.2172   2
   2  -4   1 180.232 6.06672  18
   2  -4   1 168.229 7.26219   4
   2  -4   1 167.812 6.08239  15
  -2   4   1 170.211 6.01975  14
   2  -4   1 171.152 5.95731  17
  -2  -4  -1 183.350 11.4455   5
   2  -4   1 185.487 8.94784   5
   2  -4   1 150.183 6.00867   9
   2   4  -1 165.419 6.15406  19
  -2  -4  -1 170.189 6.14572  15
   2  -4   1 164.590 6.97099   7
   2   4  -1 163.847 6.14507  13
  -2   4   1 159.298 5.93379  17
   2  -4   1 176.115 6.05166  10
  -2  -4  -1 168.383 6.21516  16
   2  -4   1 166.191 11.0794   3
   2  -4   1 156.125 7.77633   8
   2   4  -1 154.948 10.5267   5
  -2  -4  -1 165.510 6.14026  17
   2  -4   1 170.455 5.93109  11
  -2  -4  -1 164.712 6.05212  20
   2   4  -1 156.758 9.81091   7
  -2   4   1 154.123 5.91362  16
  -2  -4  -1 167.831 6.12896  10
  -2   4   1 159.566 9.90166   3
   2   4  -1 166.099 6.21157  16
  -2   4   1 157.925 5.94782  10
   2  -4   1 178.495 5.92678  11
  -2   4   1 170.424 6.04885  18
  -2   4   1 153.901 8.58504   5
   2   4  -1 160.525 9.56566   4
   2   4  -1 163.815 6.14642  11
  -2  -4  -1 162.219 6.12927   9
   2  -4   1 142.094 6.76089   7
  -2   4   1 165.855 6.03245  15
  -2   4  -1 155.381 8.13364   5
   2  -4  -1 165.886 5.92519  10
  -2  -4   1 164.273 6.12335  17
   2   4   1 160.700 10.3493   5
   2   4   1 159.791 6.16343  16
  -2   4  -1 155.629 5.89957  14
   2   4   1 154.623 8.76376   8
  -2  -4   1 174.236 6.20765  16
   2  -4  -1 179.571 6.04456  18
  -2   4  -1 159.256 7.25225   4
   2  -4  -1 158.806 6.05804  20
   2   4   1 170.682 9.80201   7
  -2  -4   1 157.603 6.09111  10
  -2   4  -1 160.974 7.55766   2
   2  -4  -1 159.505 6.95512   8
  -2   4  -1 168.860 5.99490  18
   2  -4  -1 164.033 5.92882  16
   2  -4  -1 171.997 5.98104  14
  -2   4  -1 158.823 5.92592  17
  -2   4  -1 150.694 5.97396  10
  -2   4  -1 161.347 5.91700  16
  -2  -4   1 167.243 9.24123   4
  -2   4  -1 154.287 9.80248   3
   2   4   1 161.819 6.10778  18
   2  -4  -1 178.056 5.85423  11
  -2  -4   1 155.155 9.56489   2
  -2   4  -1 173.267 6.00131   9
   2   4   1 162.223 6.10247  11
  -2  -4   1 168.100 11.2199   5
   2  -4  -1 172.421 6.01525  15
   2  -4  -1 174.129 8.91592   5
   2  -4  -1 161.331 10.1287   3
  -2  -4   1 159.675 6.10228   9
  -2  -4   1 171.343 6.12285  15
   2   4   1 154.544 6.10406  13
   2  -4  -1 178.007 5.91747   9
  -2   4  -1 167.870 7.59457   8
   2   4   1 160.279 9.71274   2
  -3   4   1 436.619 15.4118   2
   3  -4   1 425.837 15.6750   4
   3   4  -1 411.563 15.3549  11
   3  -4   1 448.084 15.0614  14
   3   4  -1 443.250 15.3567  19
  -3   4   1 409.503 17.6931   5
  -3   4   1 428.724 15.1808  18
  -3  -4  -1 421.721 15.3484   9
   3  -4   1 412.620 15.2057  10
  -3  -4  -1 413.544 15.3291  17
  -3   4   1 392.596 19.6586   3
   3   4  -1 404.348 15.3594  13
   3  -4   1 402.104 15.2181  13
   3   4  -1 434.057 19.6067   4
   3  -4   1 426.770 15.1756   9
   3   4  -1 390.504 20.7515   5
  -3  -4  -1 420.051 15.1827  20
   3   4  -1 425.972 15.4307  16
   3  -4   1 436.124 15.1747  18
   3  -4   1 435.953 17.2542   5
   3  -4   1 416.696 15.2133  15
   3   4  -1 410.465 15.3556  18
   3   4  -1 442.487 20.0868   7
   3   4  -1 431.824 20.6258   2
   3  -4   1 413.728 17.7928   8
  -3   4   1 435.864 15.1760  14
   3  -4   1 429.812 21.1473   3
  -3  -4  -1 428.822 20.7409   5
  -3   4   1 420.743 15.1105   9
  -3  -4  -1 422.393 15.2979  15
   3  -4   1 459.380 15.0300  17
   3  -4  -1 380.639 14.6610  16
   3   4   1 408.662 14.9900  13
  -3   4  -1 434.385 14.7713  18
  -3   4  -1 425.303 14.8250   9
  -3  -4   1 413.769 19.1741   2
  -3  -4   1 407.556 14.8174  20
  -3  -4   1 405.322 14.9295  15
  -3   4  -1 392.941 19.6486   3
   3  -4  -1 403.297 16.8602   8
   3   4   1 424.945 14.9834  11
  -3   4  -1 427.295 14.6881  14
   3  -4  -1 391.112 14.8651  19
   3   4   1 465.708 19.2362   4
  -3  -4   1 401.141 14.9466  10
   3  -4  -1 418.102 20.2202   3
   3   4   1 426.091 19.2030   8
  -3  -4   1 386.910 20.7925   5
   3  -4  -1 439.054 14.7325   9
   3  -4  -1 429.698 14.8240  18
   3  -4  -1 437.625 17.5545   5
   3   4   1 402.848 15.0428  16
   3   4   1 439.019 19.9556   2
   3  -4  -1 388.280 14.7418  10
  -3   4  -1 417.430 15.7700   2
   3  -4  -1 395.373 14.8767  20
  -3   4  -1 430.373 17.2690   8
   3   4   1 396.737 19.2097   7
   3  -4  -1 430.679 14.7986  14
   3   4   1 435.783 14.9792  18
  -3   4  -1 389.946 14.7822  10
  -3   4  -1 408.188 14.6879  17
  -3  -4   1 397.032 14.9625  17
  -3  -4   1 413.092 14.9789   9
   3  -4  -1 436.120 14.7984  15
   3   4   1 398.711 19.8875   5
  -3   4  -1 408.020 16.3591   5
  -4   4   1 32.9715 1.35060  14
   4   4  -1 37.2717 7.12597   5
  -4  -4  -1 33.0545 1.54457   9
   4  -4   1 31.2575 1.39056  10
  -4   4   1 27.8191 4.03317   5
  -4  -4  -1 36.1885 1.55471  17
  -4   4   1 34.7808 1.32653   9
   4   4  -1 31.4773 1.52526  18
   4  -4   1 32.2187 4.64794   8
   4   4  -1 33.4164 1.52062  19
   4   4  -1 28.3268 7.07138   2
   4   4  -1 36.5682 1.59655  11
   4  -4   1 31.7170 1.25700  16
   4  -4   1 33.2164 1.36583  15
   4  -4   1 28.8331 2.96841   5
   4  -4   1 32.4529 1.25635  14
  -4  -4  -1 35.2473 7.30019   5
   4   4  -1 31.2871 1.59595  16
  -4   4   1 34.8998 1.35180  18
   4  -4   1 31.3843 1.37066  19
  -4  -4  -1 32.4480 1.32300  20
   4  -4   1 33.8015 1.36837   9
   4   4  -1 35.9409 6.36398   4
  -4   4   1 24.6286 5.75500   3
   4   4  -1 23.2021 5.20835   8
   4   4  -1 36.8644 6.30712   7
   4  -4   1 32.0992 1.43400  13
   4   4  -1 32.1843 1.56727  13
   4  -4   1 34.2264 1.30184  18
  -4  -4  -1 32.4739 1.46417  15
   4   4   1 21.1913 5.13851   7
  -4   4  -1 34.8639 6.38596   3
   4  -4  -1 35.5338 1.39312  14
   4   4   1 35.1641 1.54643  18
  -4   4  -1 34.0281 1.41507   9
  -4   4  -1 28.9055 4.90507   8
  -4  -4   1 36.7032 1.58271  17
  -4  -4   1 34.2942 1.35655  20
  -4  -4   1 34.3349 1.57904   9
  -4  -4   1 33.7539 1.49263  15
  -4  -4   1 19.9288 6.38973   5
   4  -4  -1 32.7789 1.31906  15
   4  -4  -1 31.5249 1.51456  13
   4   4   1 25.2804 5.64730   4
   4  -4  -1 30.7304 1.43392  19
   4   4   1 33.5795 1.59069  13
   4  -4  -1 38.4846 4.24541   5
  -4   4  -1 35.6611 1.30991  18
  -4  -4   1 31.4346 1.52389  10
   4  -4  -1 30.3783 7.43964   3
   4   4   1 32.2068 6.24809   2
   4  -4  -1 31.5345 1.33293   9
   4   4   1 34.6627 1.58184  11
   4   4   1 33.8240 1.64014  16
   4  -4  -1 36.5903 1.37710  18
   4   4   1 35.8021 7.02853   5
   4   4   1 34.4359 1.50635  19
   4   4   1 37.1332 6.21460   8
   4  -4  -1 32.7176 4.54802   8
   4  -4  -1 33.0423 1.43535  20
   4  -4  -1 32.1761 1.34679  10
   5  -4   1 12.5969 0.56289  14
   5   4  -1 12.3553 0.87654  16
  -5  -4  -1 12.1701 0.71892  15
   5   4  -1 11.1968 0.79088  11
   5  -4   1 10.1447 0.61257  19
  -5   4   1 12.2523 0.60441   9
   5  -4   1 10.9142 0.65656  10
   5  -4   1 10.5194 0.57569  15
   5   4  -1 11.0790 0.75565  18
  -5  -4  -1 10.6077 0.76412   9
  -5  -4  -1 10.4067 0.74899  17
   5  -4   1 12.2248 0.57758  15
  -5   4   1 12.2875 0.62136  14
   5   4  -1 10.9499 0.83487  13
   5  -4   1 12.1597 0.53053  16
   5  -4   1 11.0834 0.71231  13
  -5  -4  -1 11.1476 0.54453  20
   5  -4   1 11.7221 0.49269  18
   5   4  -1 10.8588 0.73625  19
   5  -4  -1 13.0026 0.64222  14
   5   4   1 12.5058 0.81686  11
   5  -4  -1 10.9472 0.62505  20
  -5  -4   1 12.0989 0.77625  17
   5  -4  -1 11.0147 0.75012  13
  -5  -4   1 9.81325 0.66199  15
  -5  -4   1 11.6180 0.78713   9
   5  -4  -1 11.7743 0.59817   9
   5   4   1 11.6099 0.74396  18
   5  -4  -1 10.4217 0.48202  15
   5   4   1 12.0652 0.83234  13
   5   4   1 11.0071 0.83091  16
   5  -4  -1 10.8114 0.58706  10
   5  -4  -1 10.1921 0.53938  18
   5  -4  -1 10.7376 0.45133  16
   5  -4  -1 10.3883 0.65413  19
  -5   4  -1 12.0077 0.65192   9
  -5  -4   1 11.2223 0.52494  20
   5  -4  -1 11.5075 0.48770  15
   5   4   1 10.8597 0.69272  19
   6  -4   1 8.15273 0.55302  19
   6   4  -1 9.73405 0.80075  13
   6  -4   1 9.02197 0.49034  15
   6  -4   1 9.45724 0.61787  10
  -6   4   1 10.2620 0.57323   9
   6  -4   1 9.72571 0.53146  14
   6   4  -1 10.1077 0.70146  19
   6  -4   1 9.09754 0.47787  16
   6  -4   1 8.77342 0.66477  13
   6  -4   1 8.39547 0.55636  20
  -6  -4  -1 9.33333 0.71229  17
   6   4  -1 8.84602 0.69558  18
   6   4  -1 8.84338 0.80548  16
   6  -4   1 8.51987 0.45565  15
  -6  -4  -1 8.70776 0.72247   9
  -6  -4  -1 8.32781 0.43933  20
   6   4  -1 11.0155 0.80633  11
  -6  -4  -1 8.57819 0.62024  15
  -6   4  -1 8.98094 0.59349   9
   6  -4  -1 9.34427 0.46093  18
   6   4   1 9.61381 0.68913  18
   6  -4  -1 8.88523 0.61171  19
  -6  -4   1 8.63477 0.72830   9
   6   4   1 8.57586 0.78280  16
   6   4   1 10.7763 0.83148  13
   6  -4  -1 7.75069 0.70275  13
  -6  -4   1 8.82745 0.40829  20
  -6  -4   1 9.95998 0.45151  20
   6  -4  -1 7.91915 0.53250  10
  -6  -4   1 8.94644 0.70799  17
   6   4   1 9.51078 0.75126  11
   6  -4  -1 8.01306 0.42801  16
   6  -4  -1 8.16638 0.53149  20
   6   4   1 8.52512 0.62129  19
  -6  -4   1 10.1114 0.64248  15
   7   4  -1 14.8212 1.13194  13
   7  -4   1 14.6827 0.68822  15
   7  -4   1 15.2639 0.90685  10
   7   4  -1 15.9081 0.98545  18
  -7  -4  -1 14.6817 0.88025  15
   7  -4   1 14.5522 0.74396  11
  -7  -4  -1 15.9365 0.60569  20
   7  -4   1 16.2173 0.82081  14
   7   4  -1 16.8071 1.16747  16
  -7   4   1 15.9931 0.85301   9
   7   4  -1 14.5597 0.96247  19
   7  -4   1 13.7002 0.96398  13
   7  -4   1 16.4320 0.67273  15
   7  -4   1 15.3697 0.84030  19
   7  -4   1 15.5883 0.76178  16
   7  -4   1 14.4251 0.79848  20
  -7  -4  -1 16.3750 1.08537   9
   7   4  -1 16.4454 1.10881  11
   7  -4  -1 14.3905 0.77104  20
   7  -4  -1 13.4661 0.99342  13
   7   4   1 14.6954 1.10292  13
  -7  -4   1 15.4316 1.04776   9
  -7   4  -1 15.7978 0.89655   9
   7  -4  -1 13.7967 0.87096  19
   7   4   1 14.9464 0.93427  18
   7   4   1 15.2834 1.14271  16
   7  -4  -1 15.7364 0.72205  16
  -7  -4   1 15.3988 0.88043  15
   7   4   1 16.3498 1.08204  11
   7  -4  -1 13.5066 0.80497  10
   7  -4  -1 16.6585 0.65352  18
   7   4   1 16.2153 0.92473  19
  -7  -4   1 15.2314 0.99427  17
   8  -4   1 105.907 3.71198  15
  -8   4   1 105.854 4.03712   9
   8   4  -1 110.837 4.39767  11
   8  -4   1 99.4948 3.90008  20
   8  -4   1 102.862 3.71283  15
  -8  -4  -1 100.926 4.03101  15
   8   4  -1 99.4227 4.43410  13
   8  -4   1 108.226 3.96076  11
   8   4  -1 99.9374 4.16335  18
   8  -4   1 97.7863 4.23046  13
   8   4  -1 103.773 4.19105  19
   8  -4   1 103.662 3.99054  19
   8   4  -1 105.085 4.46519  16
  -8  -4  -1 105.861 4.33480   9
   8  -4   1 100.814 4.10831  10
  -8  -4   1 103.325 4.19543  17
   8   4   1 103.219 4.40119  13
   8  -4  -1 96.1662 3.96812  10
   8  -4  -1 106.026 3.83952  20
   8  -4  -1 99.5898 4.03297  19
   8   4   1 99.2028 4.38263  16
   8  -4  -1 106.342 4.31639  13
   8   4   1 100.726 4.07775  18
   8  -4  -1 99.7819 3.83006  16
  -8  -4   1 100.771 3.96300  15
  -8  -4   1 101.388 4.26866   9
   8   4   1 103.382 4.29819  11
   8   4   1 102.127 4.05361  19
  -8   4  -1 102.976 4.05225   9
   8  -4  -1 104.581 3.89663  11
   9  -4   1 48.8659 2.07731  11
   9  -4   1 49.5790 2.22953  10
   9   4  -1 51.4477 2.49032  11
   9  -4   1 48.4722 1.92921  20
  -9  -4  -1 47.2710 2.40435   9
   9  -4   1 46.8808 2.02330  16
   9  -4   1 47.6794 2.37638  13
   9   4  -1 49.7605 2.25610  19
  -9  -4  -1 49.0259 2.11859  15
   9  -4   1 49.6223 2.05772  19
   9   4  -1 45.2244 2.21428  18
  -9   4   1 51.3860 2.16457   9
   9   4  -1 47.9419 2.54521  16
   9   4  -1 48.0073 2.56004  13
   9  -4  -1 46.9654 2.01617  16
   9   4   1 48.5902 2.55579  13
   9   4   1 48.6329 2.57535  16
   9  -4  -1 51.4385 1.93849  20
   9   4   1 47.6721 2.21000  18
  -9   4  -1 49.4182 2.23540   9
  -9  -4   1 48.9190 2.43194   9
   9  -4  -1 48.0986 2.19197  19
   9  -4  -1 51.8674 2.20868  10
   9  -4  -1 50.3552 2.10901  11
   9  -4  -1 53.6594 2.14428  20
   9   4   1 49.0230 2.46532  11
  -9  -4   1 50.9927 2.12035  15
   9  -4  -1 45.9311 2.43799  13
  10   4  -1 16.5063 1.02842  18
  10   4  -1 12.9858 1.22340  16
  10  -4   1 13.5282 1.10946  13
 -10   4   1 13.9103 0.94547   9
  10  -4   1 14.1110 0.83965  16
  10  -4   1 15.3763 0.81650  19
 -10  -4  -1 13.4236 1.14641   9
  10  -4   1 15.1306 0.90186  11
  10   4  -1 13.7251 0.98995  19
  10   4  -1 12.4540 1.13647  11
  10   4  -1 14.1790 1.28658  13
  10  -4   1 14.4936 1.01745  10
 -10  -4  -1 12.7766 0.86998  15
  10  -4  -1 13.4540 0.78082  16
  10   4   1 15.7654 1.29084  16
  10   4   1 14.7311 1.28587  13
 -10   4  -1 13.1232 0.96041   9
 -10  -4   1 13.0437 1.15801   9
  10  -4  -1 13.1271 0.87026  11
  10   4   1 13.3794 1.17167  11
 -10  -4   1 15.1273 0.86690  15
  10   4   1 14.5395 0.94613  18
  10  -4  -1 14.6690 0.91860  19
  10  -4  -1 13.3213 0.94180  10
  10  -4  -1 15.5028 1.21560  13
 -11  -4  -1 27.7745 1.37293  15
 -11  -4  -1 24.6161 1.68444   9
  11  -4   1 29.4778 1.47664  11
  11   4  -1 26.9683 1.49502  19
  11   4  -1 26.7334 1.44946  18
  11   4  -1 25.2317 1.73842  11
  11  -4   1 24.9401 1.29552  16
  11   4  -1 25.9350 1.89742  13
  11  -4   1 24.5645 1.66640  13
  11  -4   1 26.8120 1.55720  10
  11   4  -1 25.8064 1.82666  16
 -11   4   1 28.5300 1.49555   9
  11   4   1 26.5587 1.36640  18
  11   4   1 24.1601 1.76997  16
  11  -4  -1 24.4296 1.22582  16
 -11  -4   1 26.7726 1.68905   9
 -11   4  -1 27.1133 1.49957   9
  11   4   1 26.2438 1.83089  13
  11  -4  -1 26.7431 1.46496  10
 -11  -4   1 24.9312 1.27263  15
  11   4   1 24.9150 1.71750  11
  11  -4  -1 25.2788 1.71738  13
 -12  -4  -1 5.94260 0.89229   9
 -12   4   1 7.72081 0.80397   9
  12   4  -1 7.74976 1.04501  11
  12   4  -1 6.67708 1.01346  16
  12  -4   1 6.67163 0.84263  10
  12  -4   1 6.73480 0.93719  13
  12   4  -1 5.66581 1.01694  13
  12  -4   1 6.77150 0.59202  16
  12   4   1 8.40794 1.10461  11
  12  -4  -1 7.39639 0.59316  16
  12   4   1 6.44208 1.00626  16
 -12   4  -1 8.45848 0.86007   9
 -12  -4   1 7.89155 1.02300   9
  12   4   1 7.69684 1.12772  13
  12  -4  -1 8.38376 1.10013  13
  12  -4  -1 7.62665 0.88315  10
  13   4  -1 1.75097 0.64175  16
 -13  -4  -1 3.22697 0.73151   9
  13   4  -1 2.24345 0.82161  13
  13   4  -1 1.13338 0.66148  11
  13  -4   1 1.70415 0.86244  13
  13  -4   1 2.44127 0.37744  16
  13   4   1 2.28160 0.69224  14
  13  -4  -1 1.84215 0.31225  16
 -13  -4   1 1.12357 0.57938   9
  13   4   1 2.72450 0.71232  11
  13  -4  -1 0.95753 0.64524  13
  13   4   1 2.23177 0.76740  13
  13   4   1 3.65627 0.83549  16
  14   4  -1 2.15695 0.73691  11
 -14  -4  -1 2.91496 0.77042   9
  14   4  -1 3.29487 0.96102  13
  14  -4   1 2.77963 0.33147  16
  14   4   1 2.90061 0.72385  14
  14   4   1 4.86138 1.05926  13
 -14  -4   1 3.47363 0.77741   9
  14   4   1 3.67778 0.85215  11
  14  -4  -1 2.72329 0.77854  13
   0   5   1 335.566 15.0696   2
   0   5  -1 345.307 13.9840   8
   0   5  -1 352.708 15.5422   2
   0  -5   1 331.025 12.1554  17
   0  -5  -1 343.546 12.1305  10
   0   5   1 329.770 14.4543   7
   0  -5  -1 346.396 12.2113  16
   0   5  -1 332.872 15.0222   4
   0  -5   1 382.308 17.4735   5
   0  -5  -1 348.923 15.2595   7
   0   5   1 323.198 12.0947  11
   0   5   1 329.957 12.1447  14
   0   5   1 325.572 14.5797   4
   0   5  -1 331.874 12.1347  13
   0  -5   1 339.944 12.2222  16
   0   5   1 329.242 16.1827   5
   0   5   1 332.184 12.1802  13
   0  -5   1 323.119 14.6802   4
   0   5  -1 327.477 16.3584   5
   0   5   1 340.540 13.2995   8
   0  -5   1 320.052 12.2059  15
   0  -5  -1 329.217 12.1331  17
   0   5   1 350.446 12.1199  10
   0  -5   1 319.460 12.1421  10
   0  -5  -1 332.841 12.2004  15
   0  -5  -1 354.799 17.0225   5
   0  -5   1 337.717 12.1419  13
   0  -5  -1 332.742 12.1097   9
   0  -5   1 338.154 15.1976   2
   0   5  -1 344.448 14.6892   7
   0   5  -1 337.859 12.1072  11
   0   5  -1 347.737 12.2223  18
   0   5   1 343.803 12.2069  18
   1   5  -1 238.783 14.3181   2
  -1   5   1 294.529 10.5395  18
  -1  -5  -1 323.099 14.6448   7
  -1   5   1 290.853 14.1186   5
  -1  -5  -1 285.157 10.6168  16
  -1  -5  -1 281.979 10.5300   9
  -1  -5  -1 286.206 10.5360  20
   1  -5   1 275.127 10.4610  17
   1  -5   1 273.847 15.2563   3
  -1  -5  -1 305.214 15.8536   5
  -1   5   1 289.860 10.4698  16
  -1  -5  -1 284.518 10.5269  10
   1  -5   1 298.378 12.7669   4
   1  -5   1 287.423 10.4933  10
   1  -5   1 272.169 10.5514  15
   1  -5   1 319.555 10.4991  13
  -1   5   1 290.607 12.5614   4
  -1   5   1 289.572 10.4831  14
   1   5  -1 283.051 10.6171  16
   1   5  -1 313.537 15.6817   5
  -1   5   1 285.685 10.4341  10
   1  -5   1 303.886 13.1253   7
   1   5  -1 295.407 10.5473  11
   1  -5   1 293.928 10.5324  16
  -1  -5  -1 292.197 10.6000  15
  -1   5   1 306.142 12.9240   2
  -1   5   1 286.998 10.3701  11
  -1   5   1 279.141 11.5351   7
   1  -5   1 290.337 11.7762   8
   1   5  -1 289.496 10.5426  13
   1   5  -1 295.200 10.6210  18
   1   5  -1 284.132 13.9953   4
   1  -5   1 299.411 10.4627  11
  -1  -5  -1 286.484 10.5557  17
   1  -5   1 305.490 13.0183   2
   1  -5   1 295.401 14.7718   5
   1   5  -1 299.341 13.9984   7
   1   5   1 284.372 13.7738   7
  -1   5  -1 286.721 12.8888   4
   1   5   1 293.005 10.6931  18
   1  -5  -1 323.578 10.5514  11
  -1   5  -1 270.428 14.0130   5
   1  -5  -1 304.792 12.9106   7
  -1   5  -1 292.944 10.5809  16
   1  -5  -1 316.590 15.1410   3
  -1   5  -1 294.032 10.5339  14
   1  -5  -1 280.076 10.6270  15
  -1   5  -1 294.220 13.2042   2
  -1   5  -1 294.267 11.8839   7
  -1  -5   1 287.154 10.6616  17
  -1  -5   1 279.191 10.7234  16
   1  -5  -1 286.403 10.6539  20
  -1  -5   1 282.542 10.6408  10
  -1   5  -1 295.820 10.4764  11
   1  -5  -1 313.806 10.5471  10
  -1  -5   1 292.244 13.8453   4
   1   5   1 281.873 10.6908  16
   1   5   1 305.133 13.8924   4
  -1  -5   1 298.233 14.3271   2
  -1   5  -1 293.518 10.5789  10
  -1   5  -1 299.365 10.6377  18
   1  -5  -1 307.262 14.9993   5
   1   5   1 296.218 10.6312  11
  -1  -5   1 283.544 10.6428   9
  -1   5  -1 286.924 10.4814  11
   1  -5  -1 302.364 10.6058  16
  -1   5  -1 297.648 11.8815   8
   1   5   1 274.480 12.7629   8
   1   5   1 302.097 10.6827  13
  -1  -5   1 285.232 10.6876  15
  -1  -5   1 315.002 16.1500   5
   1   5   1 292.313 15.2896   5
   1   5   1 266.941 14.2438   2
   2   5  -1 558.631 27.0247   5
   2  -5   1 584.582 21.3851  10
   2  -5   1 617.865 26.9344   3
  -2   5   1 609.427 21.4120  15
   2  -5   1 619.388 22.9909   7
   2   5  -1 600.516 21.5097  13
  -2   5   1 557.149 22.5941   4
   2  -5   1 595.891 23.0167   8
   2  -5   1 614.726 21.4456  18
   2  -5   1 567.352 21.4418  15
   2  -5   1 616.677 23.0074   4
   2   5  -1 566.686 25.5087   7
   2  -5   1 644.851 21.4059  13
   2  -5   1 536.181 21.2859  11
  -2   5   1 607.863 21.3136  10
  -2   5   1 626.732 23.0910   2
  -2  -5  -1 592.188 21.4232  20
  -2  -5  -1 562.398 21.5678  16
  -2  -5  -1 602.510 25.8095   7
   2   5  -1 632.166 25.7524   4
   2  -5   1 624.492 21.3845   9
   2   5  -1 599.798 21.5345  19
  -2   5   1 613.853 21.4194  18
  -2  -5  -1 592.973 21.4971   9
   2   5  -1 611.755 21.6016  16
   2  -5   1 631.047 25.2443   5
  -2   5   1 574.297 24.5443   5
   2  -5   1 561.292 21.3601  16
  -2  -5  -1 595.656 21.4907  10
   2  -5   1 577.635 21.3102  17
  -2   5   1 618.275 21.3697  14
   2   5  -1 600.137 21.5125  11
  -2  -5  -1 613.073 21.5200  17
   2   5  -1 636.574 26.6078   2
  -2   5   1 591.418 26.1858   3
  -2  -5  -1 632.807 27.5483   5
   2   5  -1 592.069 21.5569  18
   2  -5  -1 582.435 22.0148   8
  -2   5  -1 611.390 21.5049  14
   2   5   1 572.272 21.6896  11
   2  -5  -1 640.330 21.5746  14
   2  -5  -1 591.060 21.6820  20
  -2   5  -1 568.815 21.5706  10
   2  -5  -1 640.315 21.5140   9
   2  -5  -1 625.295 25.5500   5
   2  -5  -1 636.724 27.0901   3
   2  -5  -1 612.938 21.4878  11
  -2   5  -1 622.899 23.2748   4
  -2  -5   1 576.517 21.7954  16
  -2   5  -1 609.806 21.6092  18
   2  -5  -1 614.507 21.5529  16
   2   5   1 624.255 25.5536   4
  -2   5  -1 637.771 23.7479   2
   2   5   1 559.323 25.4965   7
  -2   5  -1 618.232 22.9052   8
   2  -5  -1 577.591 21.6239  15
   2   5   1 612.708 21.7973  16
  -2  -5   1 597.477 21.7337  15
   2  -5  -1 645.842 21.5309  10
  -2  -5   1 602.237 25.8979   2
   2  -5  -1 646.538 22.9209   7
  -2   5  -1 591.309 24.4911   5
  -2  -5   1 620.041 27.9371   5
  -2  -5   1 579.714 21.6992  10
  -2  -5   1 592.538 21.7264  17
   2   5   1 610.491 21.7466  18
   2   5   1 594.266 21.7297  13
  -2   5  -1 585.106 21.5175  16
   2   5   1 592.239 26.2392   2
  -2  -5   1 590.286 21.7114   9
   2   5   1 637.915 25.0616   8
  -2   5  -1 574.249 26.3008   3
   2   5   1 581.316 26.7752   5
   3  -5   1 8.17011 0.36103  11
   3   5  -1 9.08763 0.64492  11
  -3   5   1 6.50846 1.99165   2
  -3  -5  -1 8.89483 0.52186  20
   3  -5   1 7.45904 3.45153   5
  -3   5   1 9.89567 1.36129   4
   3  -5   1 8.73031 2.88611   8
  -3   5   1 10.0117 0.52417  18
   3  -5   1 9.34928 0.36067  11
  -3  -5  -1 8.61523 0.59652  15
  -3   5   1 5.87062 4.33967   3
  -3  -5  -1 8.04433 0.61485   9
   3  -5   1 8.51063 0.47691   9
   3   5  -1 10.5274 0.69018  18
   3   5  -1 11.9840 5.46293   5
  -3   5   1 8.29887 0.40927  10
   3  -5   1 5.97766 5.85209   3
   3  -5   1 8.24770 1.33500   7
   3  -5   1 8.08148 0.52987  15
   3  -5   1 9.46876 1.30795   7
   3  -5   1 8.32475 0.50779  18
  -3   5   1 9.16017 0.48597  14
  -3  -5  -1 12.1189 6.24817   5
  -3  -5  -1 7.17979 0.59386  17
   3   5  -1 10.5890 6.11423   2
  -3   5   1 8.43249 0.48758  15
   3   5  -1 10.0834 5.04676   4
   3  -5   1 8.80193 0.51406  10
   3   5  -1 8.19888 0.61572  19
   3   5  -1 8.19766 0.67880  16
   3   5  -1 8.89284 0.64086  13
   3   5  -1 9.57384 4.42067   7
   3  -5   1 9.41580 0.38036  17
  -3   5   1 6.94353 3.02703   5
  -3   5   1 8.90376 0.37046  17
   3  -5  -1 9.98219 0.60605  20
   3   5   1 5.88042 4.46207   5
  -3   5  -1 8.93270 0.41049  14
   3   5   1 12.5648 5.23620   2
   3   5   1 8.78900 0.64916  13
   3   5   1 9.69591 0.65113  11
   3  -5  -1 9.71597 0.53420  15
  -3   5  -1 9.42053 0.49895  18
   3   5   1 12.0037 4.23402   7
  -3  -5   1 9.03885 0.64625   9
  -3  -5   1 7.93790 6.67449   5
   3   5   1 6.96551 4.40054   4
   3   5   1 2.48383 3.31345   8
   3   5   1 9.73554 0.71728  16
   3  -5  -1 9.63132 3.60422   5
   3  -5  -1 8.31138 0.44784  10
  -3   5  -1 9.05353 0.47185  17
   3   5   1 9.21983 0.63596  18
  -3   5  -1 10.3691 2.92108   8
   3  -5  -1 9.11080 0.48033  14
  -3  -5   1 8.43007 0.61340  15
  -3   5  -1 9.36966 0.49751  10
   3  -5  -1 8.96204 0.53079  18
   3  -5  -1 9.37418 0.42765   9
   3  -5  -1 11.9008 6.47241   3
   3  -5  -1 9.17578 2.42530   8
   3  -5  -1 9.32407 0.42392  16
  -3   5  -1 8.67065 0.50721   9
  -3   5  -1 8.67016 1.95030   4
  -3  -5   1 8.93391 0.62370  10
  -3   5  -1 6.88677 2.44969   2
  -3  -5   1 10.7831 0.56392  20
  -3   5  -1 6.41253 2.67320   5
  -3   5  -1 11.5155 4.62162   3
   4   5  -1 268.591 16.0547   4
   4   5  -1 270.016 9.89980  19
  -4  -5  -1 275.941 9.69035  20
  -4  -5  -1 269.450 9.92457   9
   4   5  -1 261.484 9.95172  13
  -4   5   1 264.960 9.66024  14
  -4   5   1 264.080 13.0159   5
   4   5  -1 283.457 16.2377   7
   4  -5   1 268.315 9.67684   9
  -4   5   1 267.127 15.8711   3
   4  -5   1 268.023 9.66853  18
   4  -5   1 275.184 9.53451  14
   4   5  -1 270.604 10.0282  16
   4   5  -1 272.014 16.5626   2
   4  -5   1 270.306 13.4611   8
  -4  -5  -1 264.500 17.4076   5
  -4   5   1 263.961 9.61536   9
   4  -5   1 264.972 9.72216  15
  -4   5   1 274.073 9.68905  18
   4   5  -1 265.950 9.92722  18
   4   5  -1 266.892 15.7326   8
   4   5  -1 272.754 17.2068   5
  -4  -5  -1 254.788 9.82899  15
   4  -5   1 269.272 9.73103  10
  -4  -5  -1 272.485 9.91216  17
   4  -5   1 258.586 9.76872  13
   4  -5   1 262.470 12.3138   5
   4   5  -1 265.677 9.93465  11
   4   5   1 278.114 15.7017   4
   4  -5  -1 261.771 9.58211  15
   4   5   1 256.000 9.85048  13
   4  -5  -1 265.422 9.55412  10
  -4   5  -1 256.758 11.6746   5
   4  -5  -1 282.924 9.63186  18
   4  -5  -1 254.539 9.69519  19
  -4   5  -1 274.287 13.2668   8
  -4  -5   1 255.686 18.1956   5
  -4   5  -1 260.348 16.5478   3
  -4  -5   1 264.529 9.77192  15
  -4  -5   1 263.400 9.81494  10
  -4  -5   1 270.246 9.61130  20
   4   5   1 279.814 15.6902   8
  -4  -5   1 274.374 9.84588  17
   4   5   1 258.153 9.83001  11
  -4   5  -1 266.311 9.62314   9
   4  -5  -1 249.499 9.75636  13
  -4  -5   1 263.081 9.84385   9
   4  -5  -1 277.745 9.53184   9
   4  -5  -1 277.383 9.58479  14
   4   5   1 247.444 16.6014   5
   4   5   1 249.950 15.4871   7
   4   5   1 268.057 9.81640  18
   4  -5  -1 288.821 13.3870   5
   4   5   1 270.117 9.95086  16
   4  -5  -1 248.570 9.69364  20
   4  -5  -1 267.324 12.6990   8
   4   5   1 269.000 16.5594   2
  -4   5  -1 262.731 9.54442  18
   5   5  -1 153.036 6.01612  16
   5   5  -1 150.419 5.95194  13
   5   5  -1 148.488 5.84083  19
  -5  -5  -1 152.739 5.87605  17
   5  -5   1 155.056 5.55690  18
   5  -5   1 144.603 5.67552  10
   5  -5   1 141.727 5.66181  19
  -5  -5  -1 151.353 5.77953  15
  -5   5   1 155.403 5.60864  18
  -5   5   1 163.124 5.60215   9
   5  -5   1 139.783 5.73478  13
  -5   5   1 159.565 5.60859  14
  -5  -5  -1 155.138 5.91138   9
   5  -5   1 155.313 5.49055  14
   5   5  -1 155.360 5.93277  11
   5  -5   1 146.291 5.62432  15
   5   5  -1 155.859 5.90710  18
  -5  -5  -1 159.922 5.59986  20
   5   5   1 147.547 5.91918  13
  -5   5  -1 155.819 5.52369  18
   5  -5  -1 142.287 5.68870  20
   5   5   1 151.128 5.98971  16
   5  -5  -1 157.171 5.61097  14
   5  -5  -1 155.328 5.58049   9
   5  -5  -1 141.182 5.80490  13
   5   5   1 151.691 5.82961  18
  -5   5  -1 162.948 5.67815   9
  -5  -5   1 157.186 5.58382  20
  -5  -5   1 156.899 5.79456  15
   5  -5  -1 148.045 5.58865  10
  -5  -5   1 156.150 5.88939  17
  -5  -5   1 153.725 5.90434   9
   5  -5  -1 147.652 5.53741  15
   5   5   1 149.934 5.89336  11
   5  -5  -1 152.269 5.59273  18
  -6  -5  -1 212.520 7.62414  20
   6  -5   1 198.448 7.53390  11
   6   5  -1 217.877 8.13477  13
   6  -5   1 193.209 7.86810  13
   6  -5   1 218.992 7.65146  15
   6  -5   1 207.277 7.66324  15
  -6  -5  -1 221.790 8.05822   9
   6  -5   1 194.488 7.77731  20
   6  -5   1 195.404 7.74563  19
   6   5  -1 212.424 8.05367  11
   6   5  -1 216.732 7.97285  19
   6   5  -1 230.900 8.20500  16
  -6  -5  -1 214.584 7.98665  17
   6  -5   1 218.273 7.60095  14
  -6  -5  -1 216.178 7.86722  15
   6   5  -1 200.964 7.95815  18
  -6   5   1 223.463 7.69770  14
   6  -5   1 200.513 7.53769  16
   6  -5   1 206.422 7.79246  10
  -6   5   1 213.959 7.70166   9
   6  -5  -1 203.492 7.89036  19
   6  -5  -1 208.506 7.59561  15
   6  -5  -1 197.509 7.74898  10
   6   5   1 226.664 8.25401  16
   6  -5  -1 202.502 8.02115  13
  -6  -5   1 214.349 7.66318  20
  -6   5  -1 219.681 7.84309   9
   6  -5  -1 220.741 7.78664  14
   6  -5  -1 198.992 7.59409  15
   6   5   1 206.606 8.08984  11
  -6  -5   1 217.064 7.92546  15
   6   5   1 218.775 8.01729  18
   6  -5  -1 223.107 7.70569  18
  -6  -5   1 218.348 8.10124   9
  -6  -5   1 213.789 8.05632  17
   6   5   1 206.574 8.13876  13
  -7  -5  -1 268.434 9.55853  20
   7  -5   1 259.794 9.75856  20
  -7  -5  -1 242.443 10.0227   9
   7  -5   1 270.834 9.54956  16
   7  -5   1 245.329 9.54706  15
   7  -5   1 265.131 9.58465  11
  -7  -5  -1 274.789 9.85080  15
   7   5  -1 269.531 9.98968  18
   7   5  -1 263.220 10.0928  11
   7  -5   1 259.857 9.58421  15
   7   5  -1 266.003 9.95794  19
   7   5  -1 272.445 10.2153  16
   7  -5   1 259.731 9.92905  13
  -7   5   1 289.523 9.73914   9
   7   5  -1 278.284 10.2134  13
   7  -5   1 251.397 9.75204  19
   7  -5   1 264.015 9.81526  10
   7  -5   1 288.918 9.63520  14
   7  -5  -1 255.879 10.0510  19
   7   5   1 271.670 10.1499  18
   7   5   1 269.466 10.2958  11
   7  -5  -1 269.243 9.95111  10
  -7  -5   1 287.455 10.2648  17
  -7  -5   1 240.538 10.2304   9
   7  -5  -1 280.116 10.2748  13
  -7  -5   1 277.593 9.77371  20
  -7  -5   1 270.870 9.73625  20
   7   5   1 272.328 10.4248  16
  -7   5  -1 287.767 10.0355   9
   7   5   1 268.976 10.3745  13
  -7  -5   1 279.314 10.0642  15
   7  -5  -1 279.987 9.77987  18
   8  -5   1 62.7408 2.69191  10
   8  -5   1 61.1046 2.79915  13
   8  -5   1 60.4658 2.40392  16
   8  -5   1 60.9523 2.55464  20
   8  -5   1 68.0254 2.51327  14
   8  -5   1 59.6429 2.30920  15
   8   5  -1 62.0266 2.94146  11
  -8   5   1 66.3568 2.60826   9
   8  -5   1 67.2674 2.49465  11
   8  -5   1 67.9505 2.31100  15
   8   5  -1 62.9276 3.06335  16
  -8  -5  -1 66.1139 2.69143  15
   8   5  -1 59.4281 2.78256  18
   8  -5   1 64.0801 2.61467  19
   8   5  -1 61.7055 2.78815  19
  -8  -5  -1 62.6219 2.90965   9
   8   5  -1 60.5456 3.01975  13
   8  -5  -1 62.0988 2.58629  10
   8   5   1 59.0275 2.72440  18
   8  -5  -1 62.6140 2.87763  13
   8  -5  -1 60.8285 2.50888  20
   8  -5  -1 62.8624 2.43823  11
   8  -5  -1 61.3479 2.66355  19
   8  -5  -1 59.8400 2.30470  16
   8   5   1 62.9655 2.92255  11
   8  -5  -1 66.5837 2.30760  16
   8   5   1 63.6093 3.05311  16
   8   5   1 63.7713 3.01381  13
  -8  -5   1 60.4820 2.88316   9
  -8   5  -1 63.0265 2.64085   9
  -8  -5   1 65.6226 2.64646  15
  -8  -5   1 65.0452 2.84910  17
   9  -5   1 21.1206 1.07627  20
   9   5  -1 22.5479 1.60072  16
   9   5  -1 20.4228 1.31240  19
  -9  -5  -1 23.6948 1.49571   9
   9  -5   1 23.1372 1.02195  16
   9  -5   1 25.1176 1.13629  11
   9  -5   1 23.8022 1.41180  13
  -9  -5  -1 24.2401 1.25872  15
   9   5  -1 22.3627 1.61468  13
   9   5  -1 23.3671 1.53109  11
   9  -5   1 23.9870 1.29823  10
   9  -5   1 21.8817 1.15089  19
  -9   5   1 23.2709 1.20254   9
   9   5  -1 22.8210 1.35637  18
   9   5   1 22.8507 1.60775  16
   9  -5  -1 23.3648 1.08958  11
   9   5   1 20.2259 1.26199  18
   9  -5  -1 22.5547 1.19897  10
   9   5   1 22.8821 1.49637  11
   9  -5  -1 21.2121 1.43532  13
   9  -5  -1 21.8202 0.91354  16
  -9   5  -1 23.9652 1.26439   9
   9  -5  -1 22.2454 0.92715  16
   9  -5  -1 21.3302 1.03601  20
  -9  -5   1 24.2854 1.22105  15
   9   5   1 21.1869 1.50692  13
   9  -5  -1 22.0279 1.23774  19
  -9  -5   1 23.7581 1.43231  17
  -9  -5   1 20.8839 1.42061   9
 -10  -5  -1 10.2824 1.06622   9
  10   5  -1 12.6835 1.22731  13
  10  -5   1 11.0942 0.75952  11
  10   5  -1 11.0202 1.16391  16
 -10  -5  -1 12.0731 0.85577  15
  10  -5   1 11.2058 0.90911  10
  10  -5   1 11.1739 0.62495  20
  10  -5   1 10.5991 0.97002  13
  10   5  -1 11.3332 1.10611  11
  10  -5   1 10.4773 0.60736  16
  10   5  -1 11.7231 0.93639  19
  10  -5   1 12.4084 0.75718  19
  10   5  -1 10.8583 0.92379  18
 -10   5   1 12.0785 0.84675   9
  10   5   1 9.86623 1.10513  13
  10  -5  -1 9.66508 0.79827  19
  10  -5  -1 11.0128 1.03657  13
 -10   5  -1 12.1695 0.88877   9
  10  -5  -1 11.3273 0.83534  10
  10   5   1 9.88253 1.13308  16
  10   5   1 11.6590 1.08643  11
 -10  -5   1 11.7244 1.09941   9
  10  -5  -1 10.4005 0.52774  16
 -10  -5   1 11.5444 0.80298  15
  10  -5  -1 11.7519 0.75074  11
  10   5   1 11.5564 0.88085  18
  10  -5  -1 10.4789 0.52369  16
 -11  -5  -1 2.31555 0.63759   9
  11  -5   1 3.21930 0.32195  16
  11   5  -1 3.70577 0.57588  18
 -11  -5  -1 3.37519 0.51772  15
 -11   5   1 3.17325 0.50804   9
  11   5  -1 3.05261 0.76036  16
  11   5  -1 3.95416 0.83041  13
  11  -5   1 3.82091 0.61795  10
  11  -5   1 3.63681 0.65103  13
  11   5  -1 2.57993 0.67897  11
  11  -5  -1 4.10011 0.77239  13
  11  -5  -1 3.04646 0.18920  16
  11   5   1 4.30898 0.58548  18
 -11  -5   1 3.73035 0.75890   9
  11  -5  -1 3.29712 0.19626  16
  11   5   1 3.47963 0.77018  16
  11   5   1 3.27483 0.79618  13
  11   5   1 3.11283 0.68932  11
 -11  -5   1 4.08195 0.50585  15
  11  -5  -1 2.75422 0.52052  10
 -11   5  -1 4.00854 0.60332   9
  12  -5   1 24.1759 1.67673  13
  12  -5   1 24.1485 1.96046  10
  12   5  -1 27.1888 1.85118  11
  12   5  -1 25.5903 1.94343  13
  12   5  -1 24.5787 1.88266  16
 -12  -5  -1 21.5870 1.64211   9
 -12   5  -1 29.8091 1.60774   9
  12   5   1 26.2960 1.96590  16
  12   5   1 26.9342 1.98340  13
  12  -5  -1 26.5608 1.83823  13
 -12  -5   1 25.5589 1.77660   9
  12   5   1 26.7154 1.90700  11
 -13  -5  -1 4.32348 0.85488   9
  13   5  -1 3.44052 0.84764  16
  13   5  -1 3.27614 0.78323  11
  13   5  -1 5.06498 1.09106  13
  13  -5   1 4.76026 0.89013  13
  13   5   1 3.14308 0.80467  14
  13   5   1 5.23094 0.96979  11
  13   5   1 4.46819 0.93354  16
  13  -5  -1 2.90248 0.74213  13
 -13  -5   1 2.84964 0.72899   9
  13   5   1 4.68402 0.98720  13
   0   6   1 1113.70 42.7069   2
   0  -6   1 1148.46 45.1045   5
   0   6  -1 1072.89 42.8406   2
   0   6   1 1074.42 39.0189  11
   0   6   1 1092.80 41.8408   7
   0  -6  -1 1105.06 39.1585  16
   0  -6  -1 1171.97 45.3439   5
   0   6  -1 1109.16 41.0328   8
   0   6  -1 1055.94 39.0749  13
   0  -6   1 1081.37 44.1458   3
   0   6   1 1128.13 42.3006   4
   0   6  -1 1090.73 42.3723   4
   0   6  -1 1041.15 39.1223  16
   0   6   1 1125.54 40.4123   8
   0   6  -1 1127.03 44.4579   5
   0   6   1 1065.36 39.0834  14
   0  -6  -1 1127.74 42.7882   7
   0   6   1 1073.85 44.1718   5
   0   6  -1 1069.64 39.0254  11
   0  -6   1 1075.14 39.1749  15
   0   6  -1 1115.44 39.1695  18
   0  -6   1 1101.68 39.1771  16
   0   6  -1 1105.15 41.9697   7
  -1   6   1 559.331 19.8152  18
   1   6  -1 527.053 25.2960   5
  -1   6   1 549.070 19.7400  14
  -1  -6  -1 586.717 19.8183   9
  -1   6   1 560.195 19.6993  10
   1  -6   1 583.610 23.0428   7
  -1  -6  -1 526.267 19.8910  16
   1   6  -1 541.794 19.7922  11
  -1  -6  -1 561.400 26.0307   5
  -1  -6  -1 541.234 19.8126  17
  -1  -6  -1 579.091 19.8117  10
   1  -6   1 553.162 25.4316   3
  -1   6   1 520.339 22.1160   4
   1   6  -1 543.264 19.8103  13
  -1   6   1 544.773 19.7302  16
  -1   6   1 553.199 24.2033   5
   1   6  -1 551.160 23.6670   7
   1   6  -1 528.958 19.8772  18
   1   6  -1 537.066 19.8883  16
   1  -6   1 563.599 19.8627  15
  -1   6   1 587.825 22.9258   2
  -1  -6  -1 546.356 19.8768  15
  -1  -6  -1 550.956 19.8173  20
   1  -6   1 526.032 19.7402  10
   1  -6   1 561.069 19.7350  17
   1   6  -1 579.260 23.9929   4
  -1   6   1 560.522 19.6180  11
   1  -6   1 521.695 19.7957  16
   1   6  -1 536.403 24.5137   2
  -1  -6  -1 564.433 24.4117   7
  -1   6   1 530.217 21.1896   7
   1  -6   1 586.292 25.3387   5
  -1  -6   1 537.906 19.7930  17
   1  -6  -1 590.225 22.8445   7
  -1   6  -1 569.844 21.1072   8
   1   6   1 566.845 19.7554  11
   1   6   1 488.267 24.7798   5
  -1   6  -1 562.140 19.5928  11
   1  -6  -1 543.703 19.6642  10
   1  -6  -1 570.009 19.8023  15
  -1   6  -1 549.501 24.1830   5
  -1  -6   1 554.503 19.7912  10
   1   6   1 538.121 19.8383  16
   1  -6  -1 542.866 19.8033  20
  -1   6  -1 544.536 22.3962   4
  -1  -6   1 537.072 19.8836  16
  -1   6  -1 551.280 19.6631  14
  -1  -6   1 575.945 19.8000   9
   1   6   1 546.741 22.1855   8
  -1  -6   1 587.168 26.7658   5
  -1   6  -1 536.330 19.7104  16
  -1   6  -1 567.284 19.6072  11
   1   6   1 526.131 19.7899  13
   1   6   1 544.117 19.7950  14
   1   6   1 556.009 23.6446   4
   1   6   1 531.906 19.8262  18
   1   6   1 525.572 23.4518   7
   1  -6  -1 532.775 19.6400   9
  -1  -6   1 539.130 19.8486  15
  -1   6  -1 563.926 23.0360   2
   1  -6  -1 544.962 19.7432  16
   1  -6  -1 543.603 24.8877   3
   1   6   1 554.572 24.3637   2
   1  -6  -1 594.414 25.2836   5
  -1   6  -1 525.287 21.2411   7
  -1   6  -1 572.013 19.7909  18
   2   6  -1 79.4344 9.04965   2
  -2  -6  -1 70.5540 9.48275   5
  -2   6   1 69.4558 2.72334  18
   2  -6   1 71.1126 2.78138  15
  -2   6   1 65.0016 7.22363   3
  -2   6   1 68.8565 2.65718  14
   2  -6   1 67.1687 2.67432  10
   2  -6   1 71.1001 4.84259   8
  -2  -6  -1 68.4682 2.89467  16
  -2  -6  -1 70.9794 2.74753  20
   2  -6   1 77.1496 6.12862   7
   2  -6   1 67.9524 2.68632  13
   2  -6   1 71.9295 2.62100  17
   2   6  -1 70.8730 7.74833   4
  -2  -6  -1 78.5569 8.51873   7
  -2   6   1 63.4765 5.71755   2
   2   6  -1 69.7295 2.89334  16
   2  -6   1 80.0737 8.41091   5
   2  -6   1 69.1276 2.67181   9
   2  -6   1 65.1691 2.67959  16
   2   6  -1 70.2811 2.80516  11
   2  -6   1 66.9747 8.64023   3
   2   6  -1 69.2803 7.26548   7
  -2  -6  -1 66.1963 2.78174   9
   2   6  -1 77.9640 9.22162   5
  -2   6   1 65.9984 2.60019  10
  -2   6   1 66.4319 5.22170   4
  -2   6   1 69.7027 6.63990   5
  -2  -6  -1 69.3248 2.78066  10
   2   6  -1 66.0780 2.78905  13
   2  -6   1 71.3627 2.62028  11
  -2  -6  -1 68.4727 2.82344  15
  -2  -6  -1 68.0889 2.80691  17
   2  -6  -1 65.9035 2.47286  10
  -2   6  -1 65.3225 2.57537  18
   2  -6  -1 65.9979 2.45815   9
  -2  -6   1 65.1241 2.68537  17
  -2   6  -1 66.1924 7.76962   3
  -2  -6   1 67.4593 2.67227  10
  -2   6  -1 65.1390 2.45745  14
   2   6   1 66.4730 2.74382  16
   2   6   1 55.1774 6.35130   7
   2   6   1 72.2535 6.77985   8
   2  -6  -1 64.0048 2.44813  11
   2  -6  -1 63.4363 8.37822   3
   2   6   1 63.3426 2.68982  18
  -2  -6   1 65.3265 2.76859  16
   2  -6  -1 66.6763 2.51473  14
  -2   6  -1 60.7243 6.48579   5
   2  -6  -1 71.3763 5.45350   7
  -2  -6   1 60.7525 2.63875   9
  -2   6  -1 64.0282 2.47351  16
  -2   6  -1 60.5973 6.03767   2
   2   6   1 64.4402 2.67346  13
   2  -6  -1 64.5735 2.59606  15
   2   6   1 61.8645 7.50273   2
   2   6   1 64.1174 6.95894   4
   2  -6  -1 73.1669 7.62772   5
  -2   6  -1 65.3995 2.53254  10
  -2   6  -1 63.1874 5.40342   4
   2   6   1 64.9134 2.64710  11
   2   6   1 52.9163 7.33751   5
   2  -6  -1 61.9478 2.51084  16
  -2   6  -1 65.3089 4.35442   8
   2  -6  -1 66.2522 2.65446  20
  -2  -6   1 82.1664 9.64931   5
   3   6  -1 130.528 11.8788   4
   3  -6   1 154.220 5.46683  17
  -3  -6  -1 153.291 5.65287  20
  -3   6   1 154.609 9.73936   5
   3   6  -1 148.410 5.87730  16
   3  -6   1 147.801 5.60496  10
  -3   6   1 153.240 5.62998  18
   3  -6   1 150.431 5.57894   9
  -3  -6  -1 146.634 13.3184   5
   3   6  -1 154.582 5.81905  11
  -3   6   1 149.406 7.67575   2
   3   6  -1 153.198 12.7812   5
  -3  -6  -1 157.369 5.80350   9
   3  -6   1 156.813 7.51966   7
  -3   6   1 157.152 5.57945  14
   3  -6   1 133.510 5.47428  11
  -3  -6  -1 151.738 5.76783  10
  -3  -6  -1 155.340 5.78971  15
  -3  -6  -1 155.318 5.79447  17
   3  -6   1 126.523 10.0973   5
   3  -6   1 148.913 5.68203  15
  -3   6   1 156.949 7.02073   4
   3   6  -1 163.865 5.84126  19
   3   6  -1 156.583 5.85077  18
   3  -6   1 157.569 5.48100  11
   3   6  -1 170.478 11.7687   7
   3   6  -1 146.638 5.78715  13
  -3   6   1 154.240 11.2713   3
  -3   6   1 136.824 5.48898  10
   3  -6   1 150.998 8.40024   8
  -3  -6   1 161.507 15.1082   5
   3   6   1 148.691 5.82730  16
   3  -6  -1 150.175 5.59272  15
  -3   6  -1 150.923 7.89051   8
  -3  -6   1 152.629 5.73889  15
  -3   6  -1 155.699 5.55938  18
   3  -6  -1 148.394 6.90741   7
  -3   6  -1 149.375 8.98363   5
   3   6   1 145.113 5.74800  13
   3  -6  -1 149.160 5.39624  11
   3  -6  -1 158.898 10.9303   5
  -3  -6   1 146.457 5.73111   9
   3  -6  -1 151.410 7.31403   8
   3   6   1 142.842 12.8463   5
   3  -6  -1 153.269 5.44010   9
  -3   6  -1 152.548 8.08697   2
  -3  -6   1 150.509 5.61152  20
   3   6   1 149.431 5.75231  18
   3  -6  -1 148.707 5.46713  10
   3   6   1 155.074 11.9341   4
   3  -6  -1 149.673 5.50154  14
  -3   6  -1 157.288 7.42471   4
   3   6   1 151.815 5.73938  11
  -3  -6   1 145.088 5.70877  10
   3   6   1 118.966 10.1387   8
  -3  -6   1 153.595 5.75268  17
  -3   6  -1 157.913 5.43880  14
  -3   6  -1 147.358 5.51898  10
   3  -6  -1 151.223 5.68648  20
   3   6   1 153.130 11.3236   7
  -3   6  -1 146.808 11.4550   3
   3  -6  -1 143.266 5.45793  16
  -4   6   1 1217.67 41.5742  14
   4  -6   1 1138.28 41.4092  11
   4  -6   1 1185.69 41.4069  11
  -4  -6  -1 1190.34 41.8600  17
  -4  -6  -1 1164.53 41.8029  15
   4  -6   1 1161.64 41.5735   9
   4  -6   1 1109.44 41.6543  15
   4   6  -1 1205.11 42.0049  16
   4  -6   1 1110.00 41.6219  10
   4   6  -1 1231.81 41.9113  18
   4   6  -1 1210.22 41.8951  11
   4  -6   1 1082.16 41.6749  13
   4  -6   1 1174.23 41.6302  18
   4   6  -1 1155.83 41.8420  19
  -4   6   1 1200.96 41.6194  18
  -4  -6  -1 1184.96 41.8695   9
  -4  -6  -1 1178.51 41.6302  20
   4   6  -1 1140.42 41.8735  13
  -4  -6   1 1179.42 42.2473   9
  -4   6  -1 1176.42 41.9828   9
  -4  -6   1 1169.42 42.1833  15
  -4  -6   1 1178.42 42.0150  20
   4  -6  -1 1180.48 41.9276  14
  -4   6  -1 1212.61 41.8094  14
   4   6   1 1242.33 42.2592  18
   4   6   1 1240.07 42.3831  16
   4  -6  -1 1116.07 41.9793  15
   4  -6  -1 1215.77 41.8730   9
   4  -6  -1 1168.75 42.1269  20
   4  -6  -1 1133.53 42.0922  19
   4  -6  -1 1151.31 41.9088  10
   4   6   1 1166.44 42.2351  11
  -4   6  -1 1168.72 41.9477  18
  -4  -6   1 1175.17 42.2374  17
  -5  -6  -1 85.6467 3.44420  17
   5   6  -1 85.3898 3.48404  11
  -5  -6  -1 82.9770 3.35161  15
  -5   6   1 86.9542 3.09417   9
   5   6  -1 88.9193 3.61386  16
  -5  -6  -1 84.5135 3.15527  20
   5  -6   1 74.9399 3.20573  19
   5  -6   1 79.5288 3.18324  15
  -5   6   1 81.8543 3.15069  18
  -5  -6  -1 78.6131 3.41417   9
   5  -6   1 79.6248 3.19974  10
  -5   6   1 79.5448 3.09857  14
   5   6  -1 82.6594 3.44416  18
   5   6  -1 80.9674 3.39802  19
   5   6  -1 77.9762 3.46522  13
   5  -6   1 77.7658 3.26766  13
   5  -6   1 86.9323 3.14732  18
   5  -6  -1 79.7234 3.34857  19
  -5  -6   1 85.8460 3.44509  15
   5  -6  -1 81.5556 3.17918  14
   5   6   1 83.7378 3.56354  13
  -5  -6   1 85.8394 3.53552   9
   5  -6  -1 84.6066 3.36557  20
   5   6   1 85.1219 3.53634  11
   5  -6  -1 87.4354 3.16311   9
   5   6   1 84.0859 3.63508  16
   5  -6  -1 80.4011 3.43574  13
  -5   6  -1 87.2656 3.26534   9
  -5  -6   1 84.2399 3.22795  20
   5  -6  -1 84.0783 3.20280  15
  -5  -6   1 90.7374 3.52929  10
   5   6   1 80.8705 3.47345  18
  -5  -6   1 83.1044 3.50913  17
  -5   6  -1 87.9124 3.17844  18
   5  -6  -1 81.2671 3.18034  10
   6  -6   1 7.85575 0.32844  11
   6   6  -1 7.56361 0.71474  19
   6   6  -1 7.77804 0.81334  13
  -6  -6  -1 7.22645 0.48149  20
   6  -6   1 8.11290 0.34437  14
   6  -6   1 8.16264 0.54831  15
   6   6  -1 7.71398 0.78764  11
  -6  -6  -1 9.10708 0.76778   9
   6  -6   1 6.41436 0.59769  13
   6   6  -1 7.66281 0.72106  18
  -6  -6  -1 8.14834 0.66313  15
  -6   6   1 8.45550 0.48648  14
   6   6  -1 7.49546 0.83327  16
   6  -6   1 7.77989 0.51564  15
   6  -6   1 6.71859 0.56118  10
  -6   6   1 7.87053 0.49799  18
  -6  -6  -1 8.22266 0.73845  17
  -6   6   1 8.49574 0.50188   9
   6  -6   1 8.71241 0.44909  18
   6  -6   1 7.93131 0.59423  19
   6  -6   1 7.07258 0.60605  20
   6  -6  -1 8.10390 0.48494   9
  -6  -6   1 8.59294 0.76746  17
   6  -6  -1 6.10958 0.58361  19
   6   6   1 6.99745 0.73022  13
   6   6   1 8.38474 0.86214  16
  -6  -6   1 8.25352 0.48044  20
  -6   6  -1 6.92273 0.54616   9
   6  -6  -1 6.54874 0.65922  13
  -6  -6   1 7.98885 0.66344  15
   6  -6  -1 6.87362 0.58037  20
   6   6   1 7.69065 0.76474  11
   6  -6  -1 6.90262 0.42155  15
  -6   6  -1 8.35405 0.42304  18
   6  -6  -1 7.76221 0.50013  10
   6  -6  -1 7.62571 0.48437  18
   6   6   1 8.92988 0.74054  18
  -6  -6   1 7.94736 0.77137   9
   6  -6  -1 7.86213 0.48127  14
   7  -6   1 61.2846 2.77043  13
   7   6  -1 59.5769 2.82798  18
  -7  -6  -1 63.5841 2.47251  20
   7   6  -1 55.6704 2.98656  16
   7   6  -1 65.3628 3.03935  13
   7   6  -1 57.6022 2.90716  11
  -7  -6  -1 62.8044 2.92684   9
   7  -6   1 64.7369 2.39693  11
  -7   6   1 68.3070 2.56796   9
   7  -6   1 65.1928 2.49216  15
   7  -6   1 68.8648 2.69267  19
   7  -6   1 67.2791 2.68770  10
  -7  -6  -1 66.1848 2.74943  15
   7  -6   1 66.0167 2.47024  15
   7  -6   1 68.2684 2.37670  14
   7  -6   1 61.2611 2.66701  20
   7   6  -1 66.4413 2.86293  19
  -7  -6   1 66.3121 2.72415  15
   7  -6  -1 67.7529 2.51491  14
  -7  -6   1 64.3520 2.90227   9
   7   6   1 59.3447 2.98918  16
   7   6   1 62.3626 2.79787  18
   7   6   1 61.8414 2.89268  11
   7  -6  -1 59.3018 2.59662  20
   7  -6  -1 68.8361 2.44391  18
   7  -6  -1 63.5832 2.26871  15
   7   6   1 61.1297 2.94307  13
  -7  -6   1 63.2072 2.40302  20
   7  -6  -1 55.4428 2.63974  19
  -7   6  -1 67.0320 2.61118   9
  -7  -6   1 66.5632 2.87601  17
   7  -6  -1 62.1641 2.52723  10
   7  -6  -1 63.7882 2.84190  13
   7  -6  -1 59.6358 2.26476  15
   8  -6   1 42.3495 1.59101  15
   8   6  -1 37.4118 2.15049  11
  -8  -6  -1 42.6516 1.95824  15
   8  -6   1 39.5598 2.01133  13
  -8   6   1 42.9040 1.80075   9
   8  -6   1 39.6004 1.88468  10
   8   6  -1 41.8464 2.04963  19
   8  -6   1 42.6341 1.57149  15
   8   6  -1 40.5995 2.29195  16
   8  -6   1 38.7270 1.84916  19
   8  -6   1 43.1600 1.60331  14
   8  -6   1 45.1088 1.67153  11
  -8  -6  -1 40.6415 2.15786   9
   8  -6   1 39.9260 1.84171  20
   8   6  -1 39.9128 2.24244  13
   8   6  -1 41.4998 2.08543  18
  -8  -6  -1 40.7120 1.60365  20
   8   6   1 39.5496 2.21225  13
   8  -6  -1 41.6389 1.81807  10
   8   6   1 39.7725 2.17615  11
   8  -6  -1 40.0422 2.09977  13
  -8  -6   1 41.0948 1.56302  20
  -8  -6   1 42.5823 1.58224  20
   8   6   1 41.7194 2.32409  16
   8  -6  -1 41.7568 1.64668  11
   8  -6  -1 41.8171 1.83965  20
   8  -6  -1 40.4831 1.94252  19
  -8  -6   1 42.1425 1.95324  15
  -8  -6   1 44.0504 2.21588   9
  -8   6  -1 43.9238 1.89443   9
   8   6   1 40.9309 2.05227  18
  -8  -6   1 43.1548 2.13882  17
   9   6  -1 195.502 8.25345  11
  -9   6   1 215.650 7.79915   9
  -9  -6  -1 196.976 8.19150   9
   9  -6   1 225.144 7.68386  11
   9  -6   1 211.895 7.91927  10
   9   6  -1 215.729 8.08489  19
  -9  -6  -1 219.653 7.93969  15
   9  -6   1 199.897 7.75256  20
   9  -6   1 197.558 7.80962  19
   9  -6   1 223.911 7.55312  14
   9   6  -1 198.226 8.36793  13
   9  -6   1 213.915 8.11188  13
   9   6  -1 198.860 8.05793  18
   9   6  -1 209.537 8.43493  16
   9   6   1 205.055 8.19606  11
   9   6   1 206.412 8.26759  13
   9  -6  -1 218.708 7.56299  11
   9  -6  -1 198.920 7.63717  20
   9  -6  -1 197.023 8.06265  13
   9   6   1 204.198 7.93389  18
   9   6   1 200.698 8.30589  16
  -9  -6   1 209.638 8.05841  17
  -9   6  -1 220.476 7.80531   9
  -9  -6   1 202.520 8.12188   9
   9  -6  -1 205.387 7.84085  19
  -9  -6   1 210.853 7.80882  15
   9  -6  -1 200.659 7.69734  10
 -10   6   1 140.041 5.26232   9
  10   6  -1 130.107 5.85876  16
  10   6  -1 132.415 5.49209  18
  10  -6   1 139.060 5.39025  10
  10   6  -1 133.420 5.89020  13
 -10  -6  -1 126.353 5.65528   9
  10  -6   1 141.795 5.13952  20
 -10  -6  -1 136.726 5.33879  15
  10  -6   1 149.469 5.25914  19
  10   6  -1 127.295 5.73823  11
  10  -6   1 134.246 5.56786  13
 -10   6  -1 141.748 5.36447   9
  10   6   1 129.895 5.43920  18
  10  -6  -1 145.009 5.13944  20
  10   6   1 125.769 5.72756  11
  10  -6  -1 128.384 5.63385  13
  10  -6  -1 142.923 5.30629  10
 -10  -6   1 136.443 5.32718  15
  10   6   1 138.893 5.90382  13
  10   6   1 135.220 5.90172  16
 -10  -6   1 132.978 5.70137   9
  10  -6  -1 139.321 5.37870  19
 -11  -6  -1 12.7105 1.19329   9
  11  -6   1 14.5898 1.00983  10
  11   6  -1 11.6371 1.22736  13
  11  -6   1 10.9892 1.08015  13
  11   6  -1 11.7429 1.24572  11
 -11  -6  -1 11.9362 0.91808  15
  11   6  -1 12.3909 1.02428  18
  11   6  -1 12.2427 1.31884  16
  11   6   1 15.1749 1.39478  16
  11   6   1 14.8714 1.04129  18
 -11   6  -1 11.8435 0.94432   9
  11   6   1 11.9274 1.31295  13
  11  -6  -1 11.1294 1.14474  13
  11   6   1 11.4280 1.21583  11
 -11  -6   1 10.6772 1.13699   9
 -11  -6   1 13.1732 0.91903  15
  12   6  -1 18.3584 1.57047  11
  12  -6   1 18.4661 1.41372  13
  12   6  -1 18.3247 1.68636  13
 -12  -6  -1 17.0626 1.48392   9
  12   6  -1 17.6440 1.67360  16
  12   6   1 19.1138 1.68053  16
 -12  -6   1 16.4245 1.43725   9
  12   6   1 16.4414 1.57701  13
  12  -6  -1 19.0767 1.48842  13
  12   6   1 16.0936 1.49452  11
  13   6  -1 6.08641 1.12206  13
  13   6  -1 4.46544 0.94468  16
  13   6  -1 5.40119 0.97424  11
 -13  -6  -1 4.08669 0.82218   9
  13   6   1 5.46944 1.01143  14
  13   6   1 5.09397 1.00856  16
  13   6   1 6.51586 1.11472  11
  13  -6  -1 5.66332 0.95702  13
  13   6   1 5.14706 1.09192  13
 -13  -6   1 4.43835 0.91064   9
   0   7   1 208.295 7.60235  18
   0  -7   1 206.939 7.54302  17
   0  -7  -1 197.530 7.59162  16
   0   7  -1 207.802 7.52682  13
   0   7   1 207.813 9.25752   8
   0  -7  -1 201.364 7.60442  15
   0   7  -1 199.263 10.0638   8
   0  -7  -1 195.855 7.56440  20
   0   7   1 199.883 7.56062  13
   0   7  -1 201.764 7.56982  16
   0  -7  -1 204.890 7.51430  17
   0   7   1 208.374 9.34934   8
   0   7   1 203.510 10.8150   7
   0  -7  -1 204.347 7.48979  10
   0   7  -1 205.023 7.44950  11
   0  -7   1 223.548 15.7330   5
   0   7   1 207.403 7.52889  14
   0  -7   1 189.883 7.60195  16
   0  -7  -1 222.923 14.8437   5
   0   7  -1 217.908 7.63902  18
   0  -7   1 203.116 7.62582  15
   0   7   1 184.819 12.6447   5
   0   7  -1 215.494 11.1348   7
   0  -7  -1 198.500 7.47255   9
   0   7  -1 175.191 13.4074   5
   0   7   1 199.203 7.43653  11
   0  -7   1 198.162 7.51602  10
   0  -7  -1 227.124 12.9111   7
  -1   7   1 565.811 20.4426  18
   1   7  -1 590.898 20.5519  18
   1  -7   1 536.235 20.3539  10
  -1   7   1 605.938 24.2968   2
  -1   7   1 578.954 20.2201  11
   1   7  -1 593.438 20.5483  16
  -1  -7  -1 502.536 20.3776  10
   1   7  -1 558.726 20.3953  11
  -1   7   1 573.385 22.2370   7
  -1  -7  -1 562.853 20.4172   9
  -1   7   1 558.736 25.4803   5
  -1  -7  -1 540.427 32.1708   7
   1   7  -1 539.153 24.6092   7
   1  -7   1 599.569 27.1177   5
  -1  -7  -1 584.898 20.5312  15
  -1  -7  -1 569.158 20.4484  20
  -1   7   1 569.686 20.3599  14
  -1   7   1 563.149 20.3538  16
   1  -7   1 565.918 20.4516  16
  -1  -7  -1 562.814 20.4452  17
  -1  -7  -1 527.583 20.5129  16
   1  -7   1 584.465 20.5073  15
   1   7  -1 589.922 23.6766   8
   1  -7   1 586.576 20.3608  17
  -1  -7  -1 584.547 28.6103   5
   1   7  -1 554.990 27.2763   5
   1   7  -1 572.578 20.4465  13
  -1   7  -1 571.357 20.3580  18
   1   7   1 553.519 24.4901   7
   1  -7  -1 550.475 20.2146   9
   1   7   1 576.124 20.4360  16
   1  -7  -1 562.176 24.1945   7
   1   7   1 542.109 20.3719  13
  -1   7  -1 556.152 20.2865  16
  -1   7  -1 565.309 20.2342  14
   1  -7  -1 575.051 20.3481  16
  -1   7  -1 589.437 24.4085   2
  -1   7  -1 566.631 20.1400  11
  -1  -7   1 545.949 20.4205  15
   1  -7  -1 543.287 20.3806  20
  -1   7  -1 593.407 25.8668   5
  -1   7  -1 559.309 21.7733   8
   1   7   1 570.385 20.3153  11
   1   7   1 535.237 26.3945   5
   1  -7  -1 549.612 20.3663  15
  -1  -7   1 610.962 28.2565   5
   1   7   1 596.781 23.1457   8
  -1  -7   1 558.571 20.3786  17
  -1  -7   1 551.776 20.3522   9
   1   7   1 590.344 20.4528  18
  -1   7  -1 566.991 20.1565  11
  -1  -7   1 590.839 20.3864  10
  -1  -7   1 534.605 20.4535  16
   1  -7  -1 571.549 20.2458  10
  -1   7  -1 559.205 22.2317   7
   1  -7  -1 604.743 26.9550   5
   1   7   1 551.799 20.3620  14
  -2  -7  -1 363.960 14.0442  16
   2   7  -1 398.525 14.0827  16
  -2  -7  -1 396.599 13.9555   9
   2   7  -1 375.242 19.0987   7
  -2   7   1 395.662 17.0970   2
   2   7  -1 379.350 13.9500  13
   2  -7   1 378.345 13.9283  15
  -2   7   1 346.853 13.8420  18
   2  -7   1 377.790 13.8444  16
  -2   7   1 406.361 13.8065  14
   2   7  -1 383.333 21.5917   5
   2  -7   1 415.340 20.4149   5
  -2   7   1 350.236 13.7178  16
  -2  -7  -1 413.225 13.9618  10
  -2   7   1 362.430 18.6473   5
  -2   7   1 383.499 13.7391  10
   2   7  -1 386.579 14.0293  18
  -2  -7  -1 388.801 13.9010  20
   2  -7   1 380.263 15.1836   8
  -2  -7  -1 391.511 14.0030  15
   2  -7   1 372.051 13.7427  17
  -2  -7  -1 376.746 21.8945   5
   2  -7   1 385.094 13.8190  10
   2  -7   1 390.697 17.3816   7
  -2  -7  -1 373.702 13.9498  17
   2   7  -1 381.138 13.9415  11
  -2   7  -1 402.420 13.9555  18
   2   7   1 408.428 18.1327   8
   2  -7  -1 369.586 13.9615  15
   2   7   1 394.966 14.0925  18
  -2  -7   1 388.789 14.0280  10
   2  -7  -1 397.048 13.8111   9
   2   7   1 360.630 20.7152   5
   2   7   1 378.457 14.1096  16
  -2  -7   1 403.749 14.0501   9
   2  -7  -1 373.806 13.8846  16
   2   7   1 387.343 14.0020  11
   2  -7  -1 383.315 14.0262  20
  -2  -7   1 352.902 14.2403  16
  -2  -7   1 380.775 13.9741  20
  -2   7  -1 394.840 13.8103  14
  -2   7  -1 402.964 17.5490   2
   2   7   1 354.623 18.8721   7
  -2   7  -1 397.199 15.0708   8
  -2   7  -1 396.359 20.0096   3
   2   7   1 368.519 14.0301  13
  -2   7  -1 397.304 18.6052   5
  -2   7  -1 379.344 13.8269  16
  -2  -7   1 372.467 14.0611  15
   2  -7  -1 404.132 17.1676   7
  -2  -7   1 346.680 22.4505   5
   2  -7  -1 379.254 13.8163  10
  -2  -7   1 391.914 14.0532  17
  -3  -7  -1 54.9941 2.29050  20
  -3  -7  -1 54.7055 2.41054   9
   3   7  -1 57.3954 2.43926  11
   3  -7   1 57.8419 2.14331  11
   3  -7   1 53.5794 2.09845  17
  -3  -7  -1 56.2262 2.42800  17
   3   7  -1 55.7511 2.42423  13
  -3   7   1 56.5703 2.27539  18
  -3   7   1 53.6608 2.12692  10
  -3  -7  -1 54.6794 2.39075  10
   3  -7   1 53.4303 2.32229  15
   3  -7   1 53.5089 2.22806  10
   3   7  -1 55.8159 2.52310  16
   3  -7   1 54.0015 2.26483   9
  -3  -7  -1 58.6456 2.44183  15
  -3   7   1 56.1946 2.20280  14
   3   7  -1 54.6805 2.45345  18
   3  -7  -1 55.3885 2.07740  11
   3   7   1 59.4301 2.51341  16
  -3  -7   1 54.8063 2.39089   9
   3  -7  -1 51.6530 2.10533  10
   3  -7  -1 56.5969 2.34578  20
   3   7   1 55.4979 2.41564  18
  -3  -7   1 55.2598 2.27989  20
  -3  -7   1 54.1304 2.39384  15
  -3   7  -1 56.4156 2.08979  14
  -3  -7   1 52.0886 2.34918  10
  -3  -7   1 53.9072 2.39749  17
   3  -7  -1 48.0444 2.06869   9
  -3   7  -1 57.2465 2.22888  18
   3  -7  -1 56.3671 2.15533  14
   3  -7  -1 51.1827 2.13206  16
   3   7   1 54.6006 2.37274  11
   3  -7  -1 53.2644 2.25720  15
   4  -7   1 116.161 4.35276  11
  -4  -7  -1 120.361 4.71835  15
   4   7  -1 118.370 4.76361  11
  -4   7   1 120.234 4.45069  14
  -4  -7  -1 118.989 4.74736   9
  -4   7   1 125.340 4.53443  18
  -4  -7  -1 116.501 4.53806  20
  -4   7   1 115.896 4.26498  17
   4  -7   1 111.528 4.49306  10
   4  -7   1 116.052 4.57496  15
   4   7  -1 121.360 4.89697  16
   4  -7   1 124.823 4.35082  11
   4   7  -1 127.508 4.81655  13
   4   7  -1 117.189 4.77930  18
  -4  -7  -1 120.249 4.75175  17
   4  -7  -1 118.660 4.72116  20
   4   7   1 118.308 4.80873  11
   4  -7  -1 115.680 4.45970  10
   4   7   1 121.858 4.92919  16
  -4   7  -1 125.884 4.55634  18
   4  -7  -1 128.222 4.49910  14
   4   7   1 127.796 4.86812  13
  -4  -7   1 120.440 4.60973  20
  -4   7  -1 121.758 4.38877  14
  -4  -7   1 118.899 4.78051  10
   4  -7  -1 119.695 4.36685  11
  -4  -7   1 122.723 4.82470   9
  -4  -7   1 126.913 4.80468  15
   4  -7  -1 121.872 4.42269   9
  -4  -7   1 116.090 4.79234  17
   4   7   1 118.569 4.81996  18
   4  -7  -1 113.353 4.58054  15
   5  -7   1 57.4821 2.60937  13
   5  -7   1 63.7026 2.54759  10
  -5   7   1 65.8088 2.53369  18
   5   7  -1 63.9804 2.93143  16
  -5  -7  -1 64.1916 2.53799  20
   5  -7   1 59.5024 2.30978  11
  -5   7   1 63.5984 2.44342  14
   5   7  -1 61.3458 2.77326  19
   5   7  -1 61.5162 2.80440  18
  -5  -7  -1 62.0015 2.79010  17
   5  -7   1 61.6791 2.68920  20
  -5  -7  -1 67.5637 2.84257   9
   5  -7   1 60.5539 2.56639  15
  -5  -7  -1 65.9885 2.75162  15
   5   7  -1 67.2842 2.87707  13
   5  -7   1 64.5959 2.31243  11
   5   7  -1 65.7341 2.84884  11
   5   7   1 62.8337 2.85000  13
  -5  -7   1 62.8749 2.78541  10
   5  -7  -1 61.7854 2.50715  15
   5  -7  -1 60.0680 2.65265  20
   5   7   1 64.1923 2.81851  11
  -5  -7   1 60.8391 2.52484  20
  -5  -7   1 62.0420 2.73669  15
   5  -7  -1 64.5873 2.43678  14
   5  -7  -1 60.6840 2.70670  13
   5  -7  -1 61.4796 2.64344  19
   5  -7  -1 62.5186 2.43358  10
  -5   7  -1 67.5546 2.48427  18
  -5   7  -1 63.9345 2.51097   9
   5   7   1 63.8351 2.79994  18
  -5  -7   1 63.3957 2.80931  17
   5  -7  -1 65.9592 2.40222   9
   5   7   1 64.4079 2.94741  16
  -5  -7   1 62.9903 2.81435   9
  -6   7   1 178.892 6.22429  18
   6  -7   1 173.863 6.18502  18
   6   7  -1 171.388 6.58614  18
   6   7  -1 170.520 6.77737  16
   6  -7   1 158.820 6.26020  10
   6   7  -1 169.427 6.55101  19
   6  -7   1 171.998 5.98080  11
  -6   7   1 177.557 6.14143   9
   6  -7   1 166.791 6.23927  15
   6   7  -1 158.537 6.61647  13
  -6   7   1 174.934 6.12665  14
  -6  -7  -1 168.871 6.56239  17
   6  -7   1 166.006 6.41106  20
   6  -7   1 156.178 6.36804  13
  -6  -7  -1 170.755 6.47407  15
  -6  -7  -1 159.750 6.57554   9
   6  -7   1 155.468 6.31174  19
   6   7  -1 161.761 6.60541  11
  -6   7  -1 177.070 6.20401  18
   6   7   1 157.695 6.62541  11
  -6  -7   1 169.643 6.64449  17
   6  -7  -1 172.840 6.19591  14
   6  -7  -1 161.039 6.44021  19
   6  -7  -1 162.792 6.42922  20
   6   7   1 152.545 6.64926  13
  -6  -7   1 163.162 6.64623   9
   6   7   1 172.127 6.61056  18
   6  -7  -1 173.814 6.22802  15
   6  -7  -1 171.320 6.22579  10
  -6   7  -1 184.610 6.32756   9
  -6  -7   1 172.357 6.26762  20
  -6  -7   1 169.398 6.52691  15
   6  -7  -1 175.112 6.19753   9
   6   7   1 180.391 6.85393  16
   6  -7  -1 157.869 6.52023  13
   7   7  -1 262.424 10.1886  18
   7  -7   1 284.397 9.79872  15
  -7  -7  -1 258.980 10.2315   9
  -7  -7  -1 280.075 10.0812  15
  -7   7   1 281.089 9.76752   9
   7  -7   1 253.134 10.0270  13
   7  -7   1 253.152 9.97391  20
   7  -7   1 256.169 9.93758  19
   7   7  -1 262.309 10.2826  11
  -7  -7  -1 266.459 9.75533  20
   7   7  -1 269.629 10.3505  13
   7   7  -1 279.766 10.4686  16
   7  -7   1 278.921 9.60538  11
   7   7  -1 273.777 10.1818  19
   7   7   1 256.425 10.1318  13
  -7   7  -1 277.195 9.68468   9
   7  -7  -1 259.645 9.55855  18
   7  -7  -1 273.103 9.45521  15
  -7  -7   1 250.838 10.0202   9
  -7  -7   1 267.652 9.54401  20
   7  -7  -1 268.495 9.46041  15
   7  -7  -1 244.844 9.79299  19
   7   7   1 269.888 10.2611  16
  -7  -7   1 275.843 10.0539  17
  -7  -7   1 277.094 9.89090  15
   7  -7  -1 273.327 9.52837  14
   7   7   1 257.423 9.95569  18
   7  -7  -1 279.208 9.60548  10
   7  -7  -1 244.449 9.91367  13
   7  -7  -1 245.869 9.73599  20
   7   7   1 247.596 10.0387  11
   8  -7   1 25.5176 1.09633  15
  -8  -7  -1 26.4188 1.14921  20
  -8  -7  -1 25.5444 1.60880   9
  -8  -7  -1 26.7414 1.46514  15
   8  -7   1 25.3535 1.34507  10
   8  -7   1 23.2199 1.43165  13
   8   7  -1 28.7473 1.76186  13
   8   7  -1 26.5663 1.67304  11
   8  -7   1 25.0491 1.35691  19
   8   7  -1 26.0716 1.76737  16
  -8   7   1 28.5936 1.25284   9
   8  -7   1 29.0858 1.13363  15
   8  -7   1 24.1507 1.33796  20
   8  -7   1 29.3448 1.11167  11
   8  -7  -1 27.6048 1.25829  10
   8  -7  -1 27.5797 1.18129  14
   8  -7  -1 24.8997 1.54659  13
  -8   7  -1 27.5580 1.33090   9
  -8  -7   1 24.9846 1.60677   9
   8   7   1 25.3423 1.52518  18
   8   7   1 27.7684 1.80915  16
   8  -7  -1 24.5561 1.40151  19
  -8  -7   1 26.5082 1.61689  17
  -8  -7   1 26.7957 1.11429  20
   8  -7  -1 26.0990 1.07885  18
   8  -7  -1 26.4803 1.04865  11
   8   7   1 27.1536 1.71876  13
   8   7   1 25.1121 1.64846  11
   8  -7  -1 25.7913 1.33612  20
  -8  -7   1 28.1234 1.48191  15
   9  -7   1 49.0574 2.31844  13
   9   7  -1 50.8230 2.71406  16
   9  -7   1 48.5717 2.15871  10
   9  -7   1 48.6987 2.11793  20
  -9  -7  -1 44.9399 2.46628   9
  -9  -7  -1 49.6448 2.24083  15
   9   7  -1 43.6277 2.56560  13
   9   7  -1 44.5674 2.35350  18
   9   7  -1 48.1506 2.53858  11
  -9   7   1 41.9329 1.97217   9
   9  -7   1 48.4871 2.13928  19
   9  -7  -1 39.0636 2.27037  13
   9   7   1 46.1692 2.50239  11
  -9  -7   1 44.2791 2.37316  17
   9   7   1 44.8412 2.52667  13
  -9  -7   1 48.2658 2.19212  15
  -9  -7   1 49.3091 2.50399   9
   9   7   1 49.9458 2.68024  16
   9  -7  -1 46.8168 2.04466  20
   9  -7  -1 48.3530 2.01394  10
   9   7   1 43.3694 2.25785  18
  -9   7  -1 48.0329 2.08564   9
   9  -7  -1 46.9702 2.19015  19
 -10   7   1 3.38475 0.49508   9
  10  -7   1 3.45014 0.49352  19
 -10  -7  -1 3.50030 0.58124  15
  10   7  -1 3.95690 0.79072  11
  10   7  -1 3.45204 0.77116  13
  10   7  -1 3.40743 0.64829  18
  10   7  -1 3.57684 0.85566  16
 -10  -7  -1 3.28360 0.71344   9
  10  -7   1 2.61098 0.48267  10
  10  -7   1 3.33235 0.59939  13
  10  -7   1 2.49767 0.41357  20
  10  -7  -1 2.82939 0.39805  20
 -10  -7   1 3.44991 0.73436   9
  10  -7  -1 2.44761 0.54280  10
 -10  -7   1 2.89078 0.53196  15
  10  -7  -1 2.43562 0.57427  13
  10   7   1 4.06260 0.81056  11
  10   7   1 3.42804 0.75938  16
 -10   7  -1 3.22376 0.49474   9
  10   7   1 2.72429 0.71644  13
  10   7   1 2.31169 0.55410  18
  10  -7  -1 2.47482 0.51156  19
  11   7  -1 30.5948 2.13828  16
  11   7  -1 29.5979 1.75812  18
  11   7  -1 31.6004 2.05995  11
 -11  -7  -1 31.1220 1.64473  15
 -11  -7  -1 29.6558 1.95669   9
  11  -7   1 30.2154 1.80437  13
  11   7  -1 27.8091 2.06897  13
  11  -7  -1 32.4246 1.95135  13
  11   7   1 33.2552 1.81324  18
  11   7   1 29.9109 2.11828  13
 -11  -7   1 33.2812 1.67596  15
  11   7   1 30.7359 2.05831  11
  11   7   1 31.0062 2.14343  16
 -11  -7   1 29.3794 1.97308   9
 -12  -7  -1 79.1548 3.97667   9
  12   7  -1 84.4455 3.95819  18
  12   7  -1 85.4574 4.26050  13
  12  -7   1 85.9135 3.84183  13
  12   7  -1 80.2597 4.08335  11
  12   7  -1 84.9406 4.28126  16
  12   7   1 81.4352 4.09337  11
  12   7   1 88.2945 4.28712  13
  12  -7  -1 85.7074 3.93326  13
  12   7   1 83.2002 4.20450  16
 -12  -7   1 74.7689 3.89316   9
  13   7  -1 17.9346 1.73869  16
  13   7  -1 19.8092 1.83357  13
  13   7  -1 18.7988 1.73406  11
 -13  -7  -1 17.6835 1.55214   9
  13   7   1 15.7452 1.62196  14
  13   7   1 20.5692 1.88676  13
  13   7   1 15.1219 1.60556  11
  13   7   1 16.2128 1.66674  16
 -13  -7   1 15.9268 1.53843   9
   0   8  -1 82.1035 3.22705  13
   0   8  -1 78.9658 3.13254  11
   0   8   1 81.2729 3.22691  14
   0  -8   1 78.6301 3.32940  16
   0  -8   1 80.8817 3.22620  10
   0   8   1 79.4887 3.26663  13
   0   8   1 81.8654 3.30697  18
   0  -8  -1 81.6898 3.32584  15
   0   8  -1 76.1355 3.18408  14
   0  -8  -1 81.6356 3.32094  16
   0  -8   1 83.7644 3.24532  17
   0   8  -1 81.0636 3.31301  18
   0   8   1 71.0711 3.20934  16
   0  -8  -1 77.1261 3.17436   9
   0  -8  -1 85.4227 3.23360  17
   0   8  -1 83.1838 3.27912  16
   0  -8  -1 83.2201 3.31163  20
   0   8   1 81.1442 3.13271  11
   0  -8   1 83.2031 3.35188  15
  -1   8   1 1.86864 0.34855  18
  -1   8   1 2.62797 0.32754  16
  -1  -8  -1 2.40198 0.37489   9
   1   8  -1 1.80265 0.31281  11
  -1   8   1 2.07945 0.31265  14
  -1  -8  -1 1.52323 0.32716  20
  -1  -8  -1 2.16061 0.41634  15
  -1  -8  -1 2.14250 0.37535  17
   1  -8   1 2.43179 0.33717  17
   1  -8   1 2.53487 0.35358  10
   1  -8   1 2.50250 0.41464  15
   1  -8   1 1.52053 0.31429  16
   1   8  -1 1.73419 0.33783  13
   1   8  -1 2.16697 0.42629  18
  -1  -8  -1 2.10326 0.34597  10
  -1   8   1 2.21855 0.23416  11
   1   8  -1 2.45956 0.43310  16
   1  -8  -1 2.72547 0.41321  20
  -1  -8   1 2.70479 0.41968  17
  -1  -8   1 2.96067 0.42845   9
  -1   8  -1 2.11180 0.23499  11
  -1  -8   1 3.56185 0.51250  16
   1   8   1 2.89477 0.39015  11
   1  -8  -1 2.42669 0.37555  16
  -1  -8   1 1.86533 0.37617  20
  -1   8  -1 2.53985 0.33601  14
  -1   8  -1 1.92442 0.30862  16
   1   8   1 1.62343 0.34185  16
   1   8   1 2.08800 0.36170  14
   1  -8  -1 2.96352 0.44939  15
  -1   8  -1 2.06035 0.35062  18
  -1  -8   1 2.55786 0.38799  10
   1  -8  -1 1.95834 0.29929  10
   1   8   1 1.76300 0.35264  13
  -1  -8   1 2.41667 0.41094  15
   1   8   1 2.08123 0.38302  18
   1  -8  -1 2.25095 0.30816   9
  -1   8  -1 1.97210 0.23144  11
  -2   8   1 78.4171 3.17668  18
  -2   8   1 77.3102 3.04208  16
   2  -8   1 75.8199 3.11034  10
   2  -8   1 77.4727 3.05751  17
   2  -8   1 79.6743 3.25773  15
  -2  -8  -1 75.3865 3.19180  20
   2   8  -1 79.5383 3.25811  13
   2   8  -1 79.4916 3.23897  11
  -2   8   1 82.3703 3.10695  14
  -2  -8  -1 79.3548 3.24468   9
   2  -8   1 76.3775 3.15792  16
   2   8  -1 82.4469 3.37981  16
  -2  -8  -1 81.3776 3.27746  17
  -2  -8  -1 82.7847 3.25213  10
   2  -8  -1 80.5923 3.23809  15
  -2  -8   1 80.2214 3.33725  15
   2   8   1 82.5591 3.25459  11
   2  -8  -1 77.0854 3.05033   9
  -2  -8   1 84.4744 3.29535  10
   2  -8  -1 78.7870 3.15535  16
   2   8   1 80.9155 3.36882  16
  -2   8  -1 80.2705 3.19456  18
  -2  -8   1 77.4174 3.22501  20
   2   8   1 78.3523 3.32475  18
  -2   8  -1 80.3930 3.05913  14
   2  -8  -1 76.6242 3.06615  10
   2   8   1 76.6994 3.28135  13
  -2  -8   1 84.1087 3.30930   9
  -2  -8   1 79.9442 3.29377  17
   2  -8  -1 76.4409 3.25816  20
  -2   8  -1 76.6558 3.06855  16
  -3  -8  -1 159.344 6.10109  17
   3   8  -1 163.639 6.19073  18
   3  -8   1 145.029 5.85359  10
  -3   8   1 152.112 5.76889  10
  -3  -8  -1 150.297 6.05870   9
   3  -8   1 154.477 5.74240  17
   3   8  -1 159.744 6.11094  13
  -3   8   1 162.858 5.93866  18
  -3   8   1 156.523 5.83982  14
   3   8  -1 158.878 6.21776  16
   3   8  -1 159.679 6.09277  11
   3  -8   1 157.955 6.01921  15
  -3  -8  -1 154.967 6.05622  10
  -3  -8  -1 159.946 5.97333  20
  -3  -8  -1 164.181 6.13417  15
  -3   8  -1 154.151 5.77938  14
   3  -8  -1 158.843 5.99409  15
   3  -8  -1 150.071 5.80071  10
   3   8   1 160.321 6.16350  18
   3  -8  -1 152.903 6.06710  20
   3   8   1 164.737 6.11758  11
   3  -8  -1 162.231 5.78864   9
  -3  -8   1 158.999 6.00006  20
  -3  -8   1 159.530 6.14342  15
  -3  -8   1 159.553 6.12448  17
   3   8   1 160.754 6.14394  13
  -3   8  -1 157.102 5.93406  18
  -3  -8   1 158.972 6.11759   9
  -3  -8   1 158.495 6.09807  10
   3  -8  -1 144.911 5.84724  16
   3   8   1 164.722 6.24548  16
   4   8  -1 235.882 8.78807  18
   4   8  -1 229.695 8.84256  16
  -4   8   1 233.341 8.47968  18
  -4   8   1 237.467 8.38937  14
   4   8  -1 233.599 8.75058  13
  -4  -8  -1 240.531 8.74482  17
   4  -8   1 214.577 8.62850  20
  -4  -8  -1 237.354 8.52312  20
   4  -8   1 221.648 8.43379  10
   4  -8   1 221.142 8.54613  15
  -4   8   1 222.256 8.28634  10
   4   8  -1 229.272 8.71756  11
  -4  -8  -1 239.800 8.72512  15
  -4  -8  -1 219.165 8.68683   9
   4  -8  -1 231.032 8.25464   9
   4  -8  -1 220.866 8.24938  11
   4   8   1 239.553 8.70365  11
  -4   8  -1 235.414 8.24590  14
  -4   8  -1 225.512 8.41235  18
   4  -8  -1 227.223 8.30948  10
   4  -8  -1 219.896 8.58744  20
  -4  -8   1 241.888 8.74771  17
  -4  -8   1 234.592 8.69051  15
   4  -8  -1 213.886 8.46046  15
   4   8   1 240.129 8.75878  13
  -4  -8   1 219.901 8.67363   9
  -4  -8   1 225.006 8.65640  10
   4   8   1 234.324 8.72432  18
   4   8   1 221.312 8.80078  16
  -4  -8   1 232.692 8.49796  20
   5   8  -1 14.7417 1.08778  18
   5  -8   1 14.5826 0.97800  20
  -5  -8  -1 15.9948 0.87264  20
   5  -8   1 13.8389 0.66887  11
  -5   8   1 15.5633 0.74982  14
   5   8  -1 16.5451 1.12345  13
   5  -8   1 14.4821 0.90329  13
   5   8  -1 14.6876 1.17566  16
   5  -8   1 15.2029 0.89668  15
  -5  -8  -1 14.6174 1.02929   9
  -5  -8  -1 14.4773 1.00742  15
   5  -8   1 15.1177 0.66874  11
  -5  -8  -1 16.3743 1.08996  17
   5  -8   1 14.3094 0.82370  10
   5   8  -1 16.1649 1.10505  11
   5   8   1 15.7387 1.10471  11
  -5  -8   1 14.9713 1.10515   9
   5  -8  -1 14.3315 0.85375  15
  -5  -8   1 15.3720 1.11265  17
   5   8   1 15.6976 1.10072  18
   5  -8  -1 16.6634 0.77570  10
   5  -8  -1 15.4488 1.00156  20
  -5  -8   1 18.7450 1.12765  15
   5  -8  -1 16.2208 1.03302  13
  -5  -8   1 16.7625 0.90654  20
   5  -8  -1 15.1509 0.97609  19
   5  -8  -1 15.7545 0.65815  11
   5   8   1 16.7364 1.15756  13
   5  -8  -1 15.6879 0.76235  14
   5   8   1 14.9195 1.17200  16
   5  -8  -1 16.8793 0.72593   9
  -5   8  -1 16.5052 0.84354  18
  -5  -8   1 15.9315 1.09008  10
   6   8  -1 88.5836 3.89402  16
   6  -8   1 85.2662 3.38269  10
   6   8  -1 84.3168 3.71355  18
  -6  -8  -1 84.4563 3.71610   9
   6   8  -1 80.2544 3.74018  13
   6   8  -1 87.0820 3.75939  11
   6  -8   1 80.4925 3.49894  13
  -6   8   1 87.9539 3.21506  14
   6  -8   1 86.1197 3.56711  20
  -6   8   1 86.7580 3.35209  18
   6  -8   1 84.0755 3.39776  15
  -6  -8  -1 90.8612 3.64527  15
  -6  -8  -1 92.2807 3.73923  17
   6  -8   1 80.8820 3.46310  19
  -6  -8  -1 86.0367 3.36207  20
   6  -8   1 85.8485 3.14468  11
   6  -8  -1 86.6621 3.41826  15
   6  -8  -1 88.1065 3.64244  20
   6   8   1 85.3329 3.81810  11
  -6   8  -1 90.2577 3.38851  18
  -6  -8   1 94.9092 3.85662  17
   6   8   1 91.6162 4.01007  16
  -6  -8   1 87.3938 3.45298  20
  -6  -8   1 86.2772 3.71026  15
   6  -8  -1 92.7501 3.31639   9
  -6  -8   1 84.4393 3.81055   9
   6  -8  -1 93.5813 3.66850  19
   6  -8  -1 89.3388 3.34985  10
   6  -8  -1 90.0272 3.31861  14
   6  -8  -1 78.8177 3.65556  13
   6   8   1 87.0258 3.78678  18
   6   8   1 86.4703 3.87404  13
  -7  -8  -1 25.7452 1.39536  15
   7   8  -1 23.2280 1.56133  13
   7   8  -1 21.0347 1.42115  18
  -7  -8  -1 23.0659 1.09536  20
   7   8  -1 23.2074 1.63399  16
   7  -8   1 21.2995 1.15337  10
   7  -8   1 22.2962 1.10897  15
  -7  -8  -1 22.6884 1.45825   9
   7  -8   1 22.1065 1.28658  20
  -7   8   1 23.9990 1.09340  18
   7  -8   1 23.3263 0.90885  11
   7  -8   1 22.4970 1.02724  18
   7  -8   1 20.7101 1.25166  13
   7  -8   1 21.5174 1.23695  19
   7   8  -1 21.6250 1.48021  11
  -7  -8   1 22.0874 1.44765   9
   7  -8  -1 21.9631 1.26235  20
   7   8   1 21.8834 1.49808  11
   7  -8  -1 23.2371 1.02384  15
  -7   8  -1 24.7328 1.14084   9
   7   8   1 22.2537 1.41711  18
   7  -8  -1 21.8432 1.36030  13
   7  -8  -1 21.2515 0.96021  14
   7   8   1 21.5716 1.49765  13
   7  -8  -1 22.4590 1.01932   9
   7   8   1 24.4200 1.65595  16
  -7  -8   1 22.7391 1.08936  20
   7  -8  -1 24.2805 1.05611  10
  -7  -8   1 21.1050 1.32761  15
  -7  -8   1 23.9572 1.49017  17
   7  -8  -1 24.0968 1.32433  19
  -7   8  -1 22.9926 0.99814  18
  -8  -8  -1 17.8052 1.19343  15
  -8  -8  -1 18.1445 1.39432   9
   8   8  -1 19.0158 1.42232  13
   8  -8   1 20.9689 0.92216  15
   8  -8   1 19.9959 0.81042  11
   8   8  -1 19.9972 1.55531  16
  -8   8   1 18.4653 0.90316   9
   8  -8   1 17.4462 1.03734  10
   8   8  -1 16.5012 1.36488  11
   8  -8   1 19.9912 1.15915  20
   8  -8   1 18.6812 1.12857  19
   8   8  -1 15.7940 1.27026  18
  -8  -8  -1 18.6934 0.92594  20
   8  -8   1 18.5565 1.18985  13
   8   8   1 16.8950 1.25284  18
  -8  -8   1 18.1285 1.36714   9
   8   8   1 16.3241 1.39503  13
  -8  -8   1 17.5521 0.87939  20
   8  -8  -1 18.7868 1.11556  20
  -8   8  -1 19.8558 1.01874   9
  -8  -8   1 19.1972 1.36116  17
  -8  -8   1 19.5032 1.22779  15
   8  -8  -1 17.0885 1.21986  13
   8  -8  -1 19.5053 0.92836  10
   8   8   1 19.1001 1.53020  16
   8  -8  -1 18.2288 1.15766  19
   8   8   1 17.9664 1.37920  11
   9  -8   1 57.3441 2.45002  20
  -9  -8  -1 48.4007 2.69964   9
   9   8  -1 56.6990 2.95031  13
   9   8  -1 54.9287 2.96245  16
   9  -8   1 54.5649 2.56794  13
  -9   8   1 55.9404 2.20864   9
   9   8  -1 51.6787 2.79387  11
   9  -8   1 56.0461 2.44879  19
   9  -8   1 56.3967 2.37476  10
   9   8  -1 47.7577 2.60554  18
  -9  -8  -1 54.1636 2.52676  15
   9  -8  -1 56.6021 2.52672  19
  -9   8  -1 55.8625 2.31343   9
   9  -8  -1 57.3643 2.21940  10
  -9  -8   1 53.5164 2.70628  17
   9   8   1 48.2600 2.74460  11
   9   8   1 51.2906 2.86329  13
   9  -8  -1 56.6121 2.40902  20
   9  -8  -1 51.8644 2.62993  13
   9   8   1 52.0175 2.93555  16
  -9  -8   1 54.4892 2.50334  15
   9   8   1 50.7719 2.60372  18
  -9  -8   1 52.6313 2.75460   9
  10  -8   1 35.1119 1.61350  20
  10   8  -1 28.3421 1.99200  11
  10   8  -1 33.0742 2.15877  13
  10   8  -1 29.8085 1.81529  18
  10  -8   1 31.8137 1.78447  13
  10  -8   1 30.6551 1.60083  19
 -10  -8  -1 29.4048 1.95774   9
  10   8  -1 31.3908 2.16775  16
 -10  -8  -1 31.0472 1.70281  15
  10   8   1 31.4667 2.11368  13
  10   8   1 29.1775 2.01933  11
  10   8   1 33.7282 2.19746  16
  10   8   1 29.2405 1.79109  18
 -10  -8   1 32.0181 1.71656  15
  10  -8  -1 34.8781 1.74854  19
 -10  -8   1 29.1938 1.94887   9
  10  -8  -1 33.3231 1.57550  20
  10  -8  -1 29.7424 1.82918  13
  11   8  -1 48.0242 2.49002  18
  11   8  -1 44.6863 2.70414  11
 -11  -8  -1 45.9770 2.66744   9
  11   8  -1 47.5866 2.89408  16
  11  -8   1 47.4506 2.44153  13
  11   8  -1 49.1495 2.89840  13
 -11  -8  -1 51.6734 2.36105  15
  11   8   1 48.5770 2.86217  13
 -11  -8   1 43.8169 2.62650   9
  11   8   1 48.4833 2.46180  18
 -11  -8   1 50.9783 2.33249  15
  11   8   1 44.4820 2.70338  11
  11   8   1 48.3526 2.87485  16
  11  -8  -1 51.4016 2.60698  13
  12   8  -1 49.5624 3.06058  13
  12   8  -1 54.4902 3.02971  11
  12   8  -1 46.8982 2.57248  18
 -12  -8  -1 50.5547 2.87550   9
  12   8  -1 54.2181 3.16508  16
  12  -8  -1 52.8948 2.79681  13
  12   8   1 54.6210 3.18449  13
 -12  -8   1 49.2723 2.90249   9
  12   8   1 52.9149 3.06015  11
  12   8   1 54.8885 3.10194  14
  12   8   1 48.8105 3.08593  16
 -13  -8  -1 8.35300 1.24581   9
  13   8  -1 11.2593 2.08650  16
  13   8  -1 9.66978 1.39742  11
  13   8  -1 6.47040 1.28689  13
  13   8   1 7.21086 1.59316  16
  13   8   1 8.88716 1.38071  13
  13   8   1 8.00213 1.25971  14
 -13  -8   1 9.31338 1.27174   9
  13   8   1 8.56976 1.32759  11
   0   9   1 161.787 6.20263  13
   0  -9   1 168.667 6.26257  20
   0  -9  -1 163.951 6.27031  16
   0  -9   1 156.860 6.26765  16
   0  -9  -1 156.141 6.11000  17
   0   9  -1 164.646 6.15564  13
   0   9  -1 162.162 6.02559  11
   0   9   1 160.285 6.01929  11
   0  -9   1 158.367 6.13553  17
   0  -9  -1 161.108 6.10611  10
   0  -9   1 163.981 6.13846   9
   0   9  -1 164.950 6.24292  18
   0   9  -1 158.461 6.18480  16
   0  -9  -1 155.127 6.07573   9
   0   9  -1 163.610 6.11491  14
   0  -9  -1 162.149 6.26617  15
   0  -9  -1 172.744 6.25825  20
   0   9   1 172.834 6.26471  18
   0   9   1 169.471 6.16616  14
   0  -9   1 153.171 6.12234  10
   0  -9   1 157.988 6.27374  15
   0   9   1 142.765 6.11188  16
  -1  -9  -1 153.256 5.58956  20
  -1  -9  -1 139.600 5.49547   9
   1   9  -1 151.422 5.65724  18
  -1  -9  -1 154.393 5.56798  17
  -1   9   1 142.992 5.44876  16
   1  -9   1 140.719 5.43385  17
  -1  -9  -1 145.778 5.62866  15
  -1  -9  -1 142.035 5.66108  16
  -1  -9  -1 142.154 5.50273  10
   1   9  -1 145.904 5.46581  11
   1  -9   1 140.081 5.59580  20
  -1   9   1 145.671 5.54656  18
   1  -9   1 145.239 5.46162  10
   1  -9   1 139.308 5.59044  15
  -1   9   1 142.367 5.43767  14
   1   9  -1 142.945 5.59830  16
   1   9  -1 136.702 5.50855  13
   1  -9   1 126.664 5.50855  16
  -1   9   1 140.343 5.25079  11
   1  -9  -1 141.692 5.59361   9
  -1   9  -1 151.889 5.68988  16
   1   9   1 149.738 5.76149  14
   1   9   1 142.675 5.79423  16
  -1   9  -1 147.122 5.48273  11
  -1  -9   1 147.354 5.90596  16
   1   9   1 149.128 5.79392  13
  -1   9  -1 129.305 5.58277  14
   1   9   1 150.835 5.68169  11
   1  -9  -1 156.986 5.84620  20
  -1   9  -1 150.354 5.50386  11
  -1  -9   1 152.708 5.78902  17
  -1  -9   1 149.802 5.75190   9
   1   9   1 153.573 5.85480  18
  -1  -9   1 150.522 5.76203  10
  -1   9  -1 152.758 5.78291  18
  -1  -9   1 153.517 5.81046  20
  -1  -9   1 157.411 5.88761  15
   1  -9  -1 151.473 5.82091  15
  -2   9   1 76.9895 3.08057  14
  -2   9   1 77.0129 3.03679  16
   2   9  -1 76.0922 3.25045  13
   2  -9   1 80.9728 3.32068  20
   2   9  -1 80.5077 3.35693  16
  -2  -9  -1 74.4176 3.20861  10
  -2   9   1 77.5935 3.18554  18
   2   9  -1 77.5985 3.21725  11
  -2  -9  -1 81.3999 3.26640   9
   2  -9   1 75.7462 3.17625  16
   2   9  -1 78.5817 3.34215  18
  -2  -9  -1 73.0717 3.27888  15
   2  -9   1 78.3716 3.27570  15
   2  -9   1 74.2109 3.09360  10
  -2  -9  -1 78.5567 3.22040  20
   2  -9   1 78.4968 3.05934  17
  -2  -9  -1 80.4510 3.28107  17
   2   9   1 79.5199 3.27402  14
   2   9   1 77.7599 3.20187  11
   2  -9  -1 76.5068 3.04284  10
   2  -9  -1 75.4090 3.21537  15
  -2  -9   1 81.4237 3.29222  17
  -2   9  -1 67.9431 3.01275  16
  -2  -9   1 77.6061 3.22592  20
   2   9   1 79.7905 3.28761  13
   2  -9  -1 80.5874 3.29199  20
  -2   9  -1 82.4105 3.20295  18
  -2  -9   1 73.6233 3.30225  15
  -2  -9   1 80.3792 3.27194   9
  -2   9  -1 80.0154 3.03696  14
   2  -9  -1 75.2961 3.00524   9
   2   9   1 73.4988 3.28494  18
  -2  -9   1 77.1420 3.23785  10
   2   9   1 80.0339 3.34699  16
   2  -9  -1 75.1434 3.14500  16
   3   9  -1 41.1215 1.96349  11
  -3   9   1 43.0689 1.86559  18
  -3  -9  -1 40.4526 1.98777  17
  -3  -9  -1 39.3765 1.94312  10
  -3   9   1 42.1701 1.76103  14
  -3  -9  -1 43.2835 2.04668  15
   3  -9   1 41.1688 1.98819  20
   3   9  -1 42.3758 2.00837  13
  -3  -9  -1 38.1227 1.95209   9
   3  -9   1 38.8654 1.76932  10
   3   9  -1 41.2374 2.07891  16
  -3  -9  -1 41.9593 1.89129  20
   3  -9   1 38.2584 1.90730  15
  -3  -9   1 38.8937 1.94983   9
   3   9   1 41.6767 2.07029  16
  -3   9  -1 41.8974 1.82686  18
   3   9   1 40.7665 1.98730  13
  -3  -9   1 40.3801 1.98909  17
   3  -9  -1 38.3042 1.74625  16
  -3  -9   1 38.0779 1.92458  10
  -3  -9   1 42.0845 2.01383  15
   3   9   1 43.4006 1.97034  11
   3  -9  -1 41.0654 1.69464  10
   3  -9  -1 39.1279 1.85626  15
   3  -9  -1 38.4833 1.64503   9
   3  -9  -1 37.9337 1.91609  20
   3   9   1 42.8827 2.03758  18
  -3  -9   1 39.1074 1.84989  20
  -3   9  -1 39.5281 1.65659  14
   4  -9   1 1.37981 0.39151  20
  -4   9   1 1.61083 0.33859  18
  -4  -9  -1 1.93635 0.47297  15
  -4   9   1 1.39267 0.26966  14
  -4  -9  -1 1.86951 0.45611   9
   4   9  -1 0.91450 0.41178  16
  -4  -9  -1 1.78606 0.44008  17
   4  -9   1 1.47740 0.29835  10
   4   9  -1 1.45108 0.39814  13
   4  -9   1 1.64520 0.37886  15
  -4  -9  -1 2.10940 0.38231  20
   4   9  -1 1.85975 0.44567  11
   4   9  -1 2.36750 0.52314  18
  -4   9   1 1.50213 0.23734  10
  -4  -9   1 1.98804 0.46239   9
   4  -9  -1 1.71178 0.21906   9
   4  -9  -1 2.04136 0.38850  15
   4  -9  -1 1.68448 0.42479  20
   4   9   1 1.69951 0.43446  11
   4   9   1 2.00566 0.52228  16
  -4  -9   1 1.46457 0.42740  17
   4  -9  -1 1.32939 0.23984  10
  -4   9  -1 1.48493 0.30945  18
  -4   9  -1 1.73171 0.22598  14
  -4  -9   1 2.21368 0.47309  15
  -4  -9   1 2.08536 0.38897  20
   4   9   1 1.67553 0.46997  13
   4   9   1 1.59603 0.46053  18
  -4  -9   1 1.90471 0.45698  10
   5   9  -1 94.0028 4.48595  18
   5  -9   1 104.963 4.30170  15
   5  -9   1 106.402 4.18011  10
   5   9  -1 109.033 4.54391  11
  -5  -9  -1 110.457 4.26888  20
  -5   9   1 116.674 4.10181  14
  -5   9   1 113.182 4.23798  18
   5  -9   1 100.204 4.28915  13
   5  -9   1 108.665 4.44720  20
  -5  -9  -1 113.686 4.53929  17
  -5  -9  -1 107.480 4.51607   9
   5   9  -1 112.826 4.59877  13
   5   9  -1 114.181 4.72249  16
   5  -9  -1 112.302 4.04585  10
  -5   9  -1 111.946 4.16519  18
   5   9   1 106.312 4.54799  13
  -5  -9   1 100.557 4.43785  10
   5   9   1 111.572 4.67688  16
   5  -9  -1 103.286 4.21561  15
  -5  -9   1 105.975 4.50513  17
   5  -9  -1 111.279 3.97196   9
   5   9   1 109.422 4.51396  11
   5   9   1 97.0318 4.44860  18
   5  -9  -1 105.023 4.33960  19
  -5  -9   1 110.428 4.24541  20
   5  -9  -1 112.089 4.41654  20
  -5  -9   1 115.101 4.56309   9
  -5  -9   1 102.712 4.43948  15
  -6  -9  -1 57.1747 2.69607  17
  -6   9   1 55.3324 2.14323  14
  -6  -9  -1 54.8073 2.68742   9
   6  -9   1 53.5110 2.54329  20
  -6  -9  -1 56.2362 2.60890  15
   6   9  -1 59.2225 2.75045  11
  -6   9   1 58.0269 2.34890  18
   6  -9   1 52.9323 2.36896  15
   6   9  -1 55.1945 2.73501  13
   6   9  -1 59.5967 2.89932  16
   6  -9   1 54.3450 2.45715  19
   6   9  -1 54.2881 2.68243  18
   6  -9   1 51.3734 2.44474  13
  -6  -9  -1 58.6316 2.36817  20
   6  -9   1 55.9504 2.32288  10
   6  -9  -1 56.7191 2.51452  20
   6  -9  -1 50.2249 2.26324  15
  -6  -9   1 59.3283 2.69962  17
   6  -9  -1 53.8455 2.46720  19
   6  -9  -1 57.3693 2.15860  10
   6  -9  -1 52.8846 2.09399   9
   6   9   1 58.0137 2.85088  16
  -6   9  -1 56.1472 2.25069  18
   6  -9  -1 50.6980 2.48874  13
   6   9   1 54.8767 2.65338  18
  -6  -9   1 54.0409 2.66950   9
  -6  -9   1 53.5033 2.32104  20
   6   9   1 55.9106 2.69174  11
   6  -9  -1 55.4546 2.04849  11
   6   9   1 55.7803 2.73365  13
  -6  -9   1 53.5725 2.56198  15
   7   9  -1 12.1212 1.18828  16
   7  -9   1 10.8293 0.71370  10
   7   9  -1 10.6433 1.04796  11
   7  -9   1 12.1120 0.54357  11
  -7   9   1 11.2150 0.69673  18
   7  -9   1 10.1520 0.81156  19
  -7  -9  -1 9.60714 0.96870   9
   7   9  -1 11.2444 1.06119  13
  -7  -9  -1 11.8218 0.73386  20
   7   9  -1 10.4549 0.99216  18
   7  -9   1 9.49148 0.81464  13
  -7  -9  -1 8.01505 0.86959  15
   7  -9   1 10.2207 0.70900  15
   7  -9   1 10.6432 0.85769  20
   7  -9  -1 10.0864 0.52465   9
   7  -9  -1 9.37704 0.83790  13
  -7  -9   1 10.2770 0.92260  15
  -7  -9   1 9.50517 0.98402   9
   7  -9  -1 9.74693 0.82479  20
   7  -9  -1 8.72811 0.81311  19
   7  -9  -1 8.99950 0.39813  11
   7   9   1 9.79779 1.07463  16
   7   9   1 10.0491 1.00990  13
   7  -9  -1 11.0170 0.56421  10
  -7  -9   1 9.01674 0.64822  20
  -7  -9   1 10.1761 0.99287  17
   7  -9  -1 10.2846 0.62627  15
   7   9   1 8.72353 0.97270  11
   7   9   1 8.61142 0.90957  18
  -7   9  -1 10.4741 0.60157  18
   8  -9   1 115.971 4.66125  13
  -8  -9  -1 116.012 4.35899  20
   8  -9   1 118.789 4.44323  10
   8   9  -1 112.365 4.96736  11
  -8  -9  -1 111.753 4.69377  15
   8   9  -1 118.340 5.06574  13
   8   9  -1 107.728 4.83834  18
   8  -9   1 121.229 4.34541  15
   8   9  -1 114.833 5.14369  16
   8  -9   1 107.305 4.61026  20
  -8  -9  -1 110.138 4.90888   9
   8  -9   1 110.875 4.58841  19
   8  -9  -1 112.561 4.63318  20
  -8  -9   1 102.961 4.89125   9
   8  -9  -1 125.485 4.29140  10
  -8  -9   1 119.165 4.92635  17
   8   9   1 106.140 4.81986  18
  -8  -9   1 112.317 4.73449  15
   8   9   1 109.728 4.97422  11
  -8  -9   1 114.233 4.36156  20
   8  -9  -1 114.194 4.71373  19
   8   9   1 117.376 5.19336  16
   8  -9  -1 119.399 4.22129  15
   8  -9  -1 116.074 4.79909  13
   8   9   1 119.625 5.08843  13
   9  -9   1 21.9617 1.26248  19
   9   9  -1 19.1328 1.69472  16
   9  -9   1 19.3915 1.28529  13
   9  -9   1 21.7464 1.13493  10
   9   9  -1 19.9633 1.45316  18
  -9  -9  -1 21.2693 1.54440   9
   9  -9   1 17.6412 1.19672  20
  -9  -9  -1 22.8265 1.38913  15
   9   9  -1 18.3280 1.53956  13
   9   9  -1 18.5642 1.50610  11
  -9  -9   1 20.3500 1.31996  15
   9   9   1 18.9350 1.39395  18
   9   9   1 19.0022 1.52666  13
   9   9   1 21.9646 1.72487  16
   9  -9  -1 18.8167 1.25861  19
   9  -9  -1 20.1532 1.35390  13
  -9   9  -1 19.6293 1.08293   9
   9   9   1 19.5564 1.54530  11
   9  -9  -1 18.2667 1.17921  20
  -9  -9   1 21.4697 1.54848   9
  10   9  -1 10.7235 1.36512  13
  10   9  -1 10.3903 1.29389  11
  10  -9   1 12.6244 0.92675  20
 -10  -9  -1 8.93059 1.14713   9
 -10  -9  -1 9.50177 0.96351  15
  10  -9   1 11.0392 1.00860  13
  10   9  -1 11.4446 1.12585  18
  10  -9   1 11.3238 0.90589  19
  10   9  -1 13.1977 1.42914  16
  10  -9  -1 11.7912 1.09429  13
  10   9   1 11.5237 1.40015  13
  10   9   1 10.7874 1.32089  11
  10  -9  -1 10.1681 0.94102  19
 -10  -9   1 11.2303 1.00500  15
  10   9   1 11.6597 1.07330  18
  10   9   1 12.1875 1.37869  16
  10  -9  -1 11.0419 0.87100  20
 -10  -9   1 11.9127 1.20836   9
  11   9  -1 14.7166 1.57906  16
  11   9  -1 14.5842 1.18925  18
 -11  -9  -1 13.3288 1.41043   9
  11   9  -1 13.3513 1.43342  11
 -11  -9  -1 13.4430 1.14344  15
  11   9  -1 12.6741 1.59589  13
 -11  -9   1 16.6823 1.19571  15
  11   9   1 15.6734 1.57277  13
  11   9   1 14.0767 1.47124  11
  11   9   1 14.7480 1.51281  14
  11   9   1 12.4464 1.49630  16
  11  -9  -1 15.5498 1.31556  13
  11   9   1 13.3942 1.21030  18
 -11  -9   1 14.3896 1.41675   9
 -12  -9  -1 1.71513 0.60283  15
  12   9  -1 4.55525 1.07670  13
  12   9  -1 2.24596 0.87177  16
  12   9  -1 0.52074 0.72966  11
 -12  -9  -1 3.68448 0.90505   9
  12   9  -1 2.39110 0.65917  18
  12   9   1 2.46001 0.91526  13
  12   9   1 1.68740 0.68419  18
  12   9   1 2.26471 0.86729  14
  12   9   1 1.73021 0.82425  16
  12   9   1 2.41943 0.79707  11
 -12  -9   1 1.12607 0.78539   9
   0  10  -1 223.854 8.32500  14
   0  10  -1 228.183 8.38280  13
   0 -10   1 215.372 8.49777  15
   0 -10   1 209.193 8.49421  16
   0  10  -1 237.629 8.50634  18
   0  10   1 222.557 8.46359  18
   0 -10   1 228.433 8.36257   9
   0  10  -1 220.892 8.40151  16
   0 -10   1 238.855 8.52048  20
   0 -10   1 211.597 8.33615  10
   0 -10  -1 223.988 8.32261  10
   0  10   1 203.299 8.34752  16
   0 -10  -1 204.551 8.45197  16
   0 -10  -1 216.843 8.29669   9
   0 -10   1 217.505 8.35394  17
   0  10   1 226.164 8.36202  14
   0  10  -1 225.698 8.22628  11
   0 -10  -1 240.595 8.50185  20
   0 -10  -1 233.258 8.51475  15
   0  10   1 223.354 8.21299  11
   1 -10   1 100.130 3.89144  17
   1 -10   1 97.0093 4.07990  15
  -1  10   1 96.8930 3.88774  14
   1  10  -1 94.4452 3.97411  13
   1 -10   1 96.5587 4.05628  20
  -1 -10  -1 99.9219 3.98697  17
   1  10  -1 100.068 3.89676  11
  -1 -10  -1 92.1880 4.08613  16
   1  10  -1 105.500 4.12254  18
  -1 -10  -1 102.574 4.04235  20
   1  10  -1 98.0222 4.05623  16
  -1  10   1 99.3039 4.00411  18
  -1  10   1 98.2658 3.67296  11
   1  10  -1 95.1618 3.95923  14
   1 -10   1 95.8399 3.90493  10
  -1 -10  -1 96.2489 4.07217  15
  -1 -10  -1 99.2170 3.95695   9
  -1  10   1 99.2713 3.88953  16
  -1 -10  -1 93.1125 3.92996  10
  -1 -10   1 91.0204 3.88218  10
   1 -10  -1 93.2699 3.96209  20
  -1  10  -1 102.440 3.96317  18
   1 -10  -1 91.3078 3.77136  10
   1 -10  -1 90.1480 3.74786   9
   1  10   1 97.4103 3.82289  11
  -1 -10   1 93.1416 4.05454  16
   1  10   1 96.3423 3.94566  13
  -1  10  -1 97.5382 3.61128  11
  -1  10  -1 96.2350 3.77470  14
  -1  10  -1 94.2379 3.61993  11
  -1 -10   1 105.434 3.98061  17
  -1 -10   1 92.4526 3.89082   9
  -1 -10   1 97.7468 4.03870  15
   1 -10  -1 97.8836 3.98894  15
   1  10   1 99.0758 3.92465  14
   1 -10  -1 83.9011 3.87306  16
  -1  10  -1 96.2493 3.83034  16
   1  10   1 96.8676 3.97175  16
  -1 -10   1 100.490 3.99337  20
   1  10   1 101.163 4.01943  18
  -2 -10  -1 72.4564 3.14620   9
  -2  10   1 75.3872 3.12640  18
  -2  10   1 71.6197 2.94265  16
   2  10  -1 79.7332 3.15315  11
   2 -10   1 72.4295 3.02314  10
  -2  10   1 73.5241 2.99723  14
   2  10  -1 76.6812 3.19523  13
   2  10  -1 72.6121 3.26478  18
  -2 -10  -1 74.5088 3.14875  10
   2 -10   1 70.4486 3.17396  15
   2 -10   1 65.5196 3.07309  16
   2 -10   1 73.8644 2.96616  17
   2 -10   1 73.3195 3.22070  20
  -2 -10  -1 75.4725 3.19039  17
  -2 -10  -1 77.3352 3.16177  20
   2  10  -1 79.4784 3.32134  16
  -2 -10  -1 74.6422 3.24494  15
   2 -10  -1 69.1353 2.91097   9
   2 -10  -1 65.9558 3.04948  16
  -2 -10   1 75.6495 3.20867  17
  -2 -10   1 78.6006 3.17958  20
   2  10   1 75.6071 3.20301  14
   2 -10  -1 74.5530 3.20819  20
  -2 -10   1 72.1077 3.23832  15
  -2  10  -1 74.1850 2.94185  14
  -2  10  -1 70.4747 2.94257  16
  -2 -10   1 75.7057 3.17804   9
  -2  10  -1 75.7828 3.12199  18
  -2 -10   1 73.7816 3.17729  10
   2  10   1 76.8965 3.26868  16
   2  10   1 79.1613 3.14018  11
   2 -10  -1 70.9966 3.14401  15
   2  10   1 73.7722 3.19797  13
   3  10  -1 138.020 5.61582  13
   3 -10   1 145.567 5.66427  20
  -3 -10  -1 141.938 5.63563  17
   3  10  -1 132.004 5.67870  18
  -3 -10  -1 140.823 5.61780   9
   3 -10   1 143.254 5.58165  15
  -3  10   1 142.382 5.35596  14
   3 -10   1 137.313 5.38638  10
  -3 -10  -1 141.440 5.67754  15
  -3  10   1 142.022 5.47760  18
   3  10  -1 142.183 5.75945  16
  -3 -10  -1 145.443 5.61037  10
   3  10  -1 142.403 5.59277  11
  -3 -10  -1 142.330 5.52769  20
   3 -10  -1 138.419 5.34240  16
   3  10   1 140.769 5.59327  13
   3  10   1 143.415 5.69566  16
   3 -10  -1 133.893 5.22747  10
   3  10   1 129.576 5.58343  18
   3 -10  -1 140.882 5.19786   9
  -3 -10   1 133.960 5.55441  17
   3 -10  -1 145.279 5.57102  20
   3  10   1 139.008 5.51197  11
  -3  10  -1 142.083 5.21435  14
  -3 -10   1 141.138 5.61958  15
  -3  10  -1 144.537 5.40576  18
   3  10   1 144.368 5.60490  14
  -3 -10   1 142.310 5.48377  20
   3 -10  -1 134.462 5.45103  15
  -3 -10   1 137.354 5.52944  10
  -3 -10   1 133.836 5.53475   9
   4 -10   1 283.631 10.2004  10
   4 -10   1 276.933 10.3762  15
   4  10  -1 277.399 10.5929  18
   4 -10   1 260.251 10.4575  20
  -4  10   1 281.857 10.1354  14
  -4 -10  -1 274.692 10.4981  17
  -4 -10  -1 274.775 10.5254  15
   4  10  -1 276.085 10.4967  11
  -4  10   1 281.477 10.2778  18
   4  10  -1 260.216 10.4953  13
  -4 -10  -1 293.277 10.3494  20
   4  10  -1 286.512 10.6825  16
   4  10   1 271.230 10.6089  13
   4 -10  -1 280.256 10.0958   9
  -4 -10   1 269.277 10.5770   9
   4 -10  -1 280.936 10.4234  15
   4 -10  -1 293.387 10.1735  10
   4 -10  -1 260.977 10.4959  20
  -4 -10   1 276.710 10.6012  15
  -4 -10   1 265.298 10.5756  17
  -4  10  -1 288.017 10.1144  14
  -4  10  -1 288.673 10.3291  18
   4  10   1 281.928 10.7397  16
  -4 -10   1 288.267 10.4237  20
  -4 -10   1 282.186 10.5768  10
   4  10   1 281.158 10.5724  11
   4  10   1 279.321 10.6382  18
   5 -10   1 109.065 4.33494  10
  -5 -10  -1 106.167 4.64127  15
   5  10  -1 109.210 4.76213  18
  -5 -10  -1 106.937 4.67906   9
  -5  10   1 119.573 4.25883  14
   5  10  -1 124.012 4.97489  16
   5  10  -1 110.641 4.71362  11
   5  10  -1 117.537 4.77728  13
   5 -10   1 106.711 4.49088  15
  -5 -10  -1 118.044 4.47870  20
   5 -10   1 108.157 4.62266  20
  -5 -10  -1 113.470 4.70771  17
  -5  10   1 112.034 4.41118  18
   5  10   1 112.124 4.64300  11
  -5 -10   1 111.706 4.62773  15
   5  10   1 104.911 4.63719  18
   5 -10  -1 97.0358 4.47259  20
   5  10   1 108.913 4.68316  13
   5 -10  -1 108.490 4.36355  15
   5 -10  -1 116.495 4.06558   9
   5  10   1 116.502 4.84042  16
  -5  10  -1 106.254 3.97860  14
  -5 -10   1 113.659 4.40268  20
   5 -10  -1 114.349 4.14532  10
  -5 -10   1 110.283 4.62275  10
  -5 -10   1 109.240 4.65573   9
  -5  10  -1 113.712 4.30619  18
  -5 -10   1 108.655 4.64691  17
   6  10  -1 32.2113 1.89341  13
  -6  10   1 31.6730 1.28936  14
  -6 -10  -1 32.6978 1.78821  15
  -6 -10  -1 32.8725 1.87529   9
  -6  10   1 32.8964 1.52683  18
   6 -10   1 30.9099 1.63789  19
   6 -10   1 33.1438 1.47780  10
   6  10  -1 29.6697 1.83806  18
   6  10  -1 30.2100 1.83532  11
   6 -10   1 30.7520 1.62002  13
   6 -10   1 28.7492 1.54828  15
  -6 -10  -1 31.8936 1.54667  20
   6 -10   1 32.3445 1.74563  20
   6  10  -1 31.4044 2.00568  16
   6 -10  -1 33.6295 1.30596   9
  -6  10  -1 32.8147 1.51751  18
   6  10   1 36.2711 2.10441  16
   6 -10  -1 35.6567 1.38902  10
  -6 -10   1 34.6465 1.62666  20
   6 -10  -1 32.1894 1.73227  19
  -6 -10   1 32.3661 1.90525  17
   6 -10  -1 33.5358 1.78104  20
   6  10   1 31.4225 1.94488  13
  -6 -10   1 33.3397 1.92523   9
  -6 -10   1 33.8343 1.85003  15
   6  10   1 31.1146 1.84813  18
   6 -10  -1 33.2250 1.57409  15
   6  10   1 32.0672 1.89357  11
   6 -10  -1 29.0446 1.73907  13
   7  10  -1 8.78224 1.11893  13
   7 -10   1 9.04527 0.65518  10
   7  10  -1 9.93984 1.14057  16
   7 -10   1 9.76216 0.72255  15
  -7  10   1 9.95718 0.70153  18
  -7 -10  -1 9.91579 1.01398   9
   7 -10   1 8.84074 0.84769  20
   7  10  -1 11.5847 1.08945  11
  -7 -10  -1 9.90655 0.70774  20
  -7 -10  -1 11.4938 0.97073  15
   7 -10   1 8.12588 0.78642  13
   7  10  -1 8.77780 0.94337  18
   7 -10   1 10.2297 0.82181  19
   7 -10  -1 8.81688 0.85662  20
   7  10   1 10.3352 1.16680  16
  -7 -10   1 9.76157 1.03595   9
  -7 -10   1 10.5260 0.72436  20
  -7  10  -1 9.39970 0.64036  18
  -7 -10   1 9.04342 1.01280  17
  -7 -10   1 10.9699 1.00864  15
   7 -10  -1 9.22410 0.86339  13
   7 -10  -1 11.3688 0.54383  10
   7 -10  -1 8.76050 0.85494  19
   7  10   1 10.1044 1.08617  13
   7 -10  -1 9.55289 0.65678  15
   7  10   1 9.80978 1.06021  11
   7  10   1 10.5491 1.01186  18
   8 -10   1 72.1084 3.06070  10
   8 -10   1 75.5726 3.32508  19
   8  10  -1 80.0592 3.89731  16
   8  10  -1 74.7725 3.58773  18
  -8 -10  -1 82.5150 3.70820   9
  -8 -10  -1 76.0418 3.45519  15
   8 -10   1 76.7577 3.37811  20
   8 -10   1 81.3479 3.08877  15
   8  10  -1 70.6139 3.61738  11
   8  10  -1 79.1209 3.76654  13
   8 -10   1 80.1679 3.37310  13
  -8 -10  -1 74.2615 3.08546  20
  -8 -10   1 82.9867 3.58638  15
   8 -10  -1 79.1916 3.56383  13
   8 -10  -1 77.7139 3.49375  19
   8  10   1 84.6731 3.88718  13
   8  10   1 72.8024 3.61297  18
  -8 -10   1 76.0167 3.73821   9
  -8 -10   1 81.3338 3.73134  17
   8 -10  -1 82.4922 3.14259  15
   8 -10  -1 84.8869 3.50818  20
   8  10   1 80.3862 3.98064  16
  -8 -10   1 79.6729 3.19132  20
   8  10   1 78.5438 3.77454  11
   9 -10   1 2.89105 0.55712  20
   9 -10   1 3.44441 0.58840  13
   9 -10   1 3.76197 0.60334  19
  -9 -10  -1 3.17501 0.73557   9
  -9 -10  -1 3.90176 0.68598  15
   9  10  -1 2.98882 0.77334  11
   9  10  -1 2.35130 0.60788  18
   9  10  -1 1.57905 0.68805  16
   9  10  -1 3.39975 0.84039  13
   9 -10  -1 2.93140 0.58904  19
   9  10   1 3.35897 0.77226  11
  -9 -10   1 2.57895 0.70006   9
   9 -10  -1 3.51337 0.67434  13
   9 -10  -1 2.80815 0.54111  20
  -9 -10   1 3.06525 0.61692  15
   9  10   1 2.71374 0.65196  18
   9  10   1 2.03931 0.70798  13
   9  10   1 3.56261 0.90007  16
 -10 -10  -1 95.7699 4.19532  15
  10  10  -1 100.395 4.41555  18
  10 -10   1 99.2776 4.17345  13
  10  10  -1 91.2384 4.62391  13
 -10 -10  -1 95.4110 4.49105   9
  10  10  -1 92.6448 4.55715  11
  10  10  -1 94.7797 4.76653  16
  10 -10   1 102.704 4.08836  20
  10 -10  -1 104.542 4.28198  19
  10  10   1 92.5514 4.66187  14
 -10 -10   1 96.6937 4.24046  15
  10  10   1 99.6535 4.75084  13
  10  10   1 100.701 4.68975  11
  10 -10  -1 101.591 4.11512  20
  10  10   1 97.1557 4.82222  16
  10 -10  -1 107.655 4.42062  13
 -10 -10   1 85.2235 4.45675   9
  10  10   1 100.987 4.45021  18
  11  10  -1 30.9875 2.19686  11
  11  10  -1 27.4364 1.84777  18
 -11 -10  -1 31.4366 1.80125  15
  11  10  -1 29.4071 2.28657  16
 -11 -10  -1 28.2701 2.08044   9
  11  10  -1 32.2689 2.34704  13
  11  10   1 31.4940 2.26208  13
 -11 -10   1 30.9285 2.09897   9
  11  10   1 30.3481 2.17251  11
  11  10   1 29.3440 1.87165  18
  11  10   1 28.4635 2.15864  14
 -11 -10   1 29.0443 1.75180  15
  11  10   1 27.9233 2.20015  16
  11 -10  -1 29.5097 2.15163  13
  12  10  -1 12.4785 1.58601  13
  12  10  -1 10.3055 1.42110  11
  12  10  -1 12.1044 1.67146  16
 -12 -10  -1 11.7336 1.47257   9
 -12 -10  -1 10.8380 1.15911  15
  12  10  -1 10.1261 1.18036  18
  12  10   1 9.45040 1.36542  11
 -12 -10   1 10.8682 1.42053   9
  12  10   1 11.5309 1.50166  14
  12  10   1 11.1631 1.18897  18
  12  10   1 9.95388 1.47548  16
  12  10   1 8.99772 1.44770  13
   0  11   1 16.3683 0.88492  11
   0 -11   1 18.1531 1.07204  17
   0 -11   1 16.8475 1.03573  10
   0  11  -1 16.0962 0.99847  14
   0 -11  -1 16.0476 0.98951   9
   0  11   1 16.8022 1.12535  18
   0 -11  -1 14.9667 0.97408  10
   0  11  -1 16.2843 1.01873  16
   0  11   1 12.8673 0.91889  16
   0 -11   1 16.3189 1.02064   9
   0  11   1 14.7867 0.98063  14
   0 -11   1 14.5275 1.08310  16
   0  11  -1 15.6626 1.10460  18
   0  11  -1 15.5816 0.88053  11
   0  11  -1 18.0556 1.06962  13
   0 -11   1 15.9291 1.14564  15
   0 -11  -1 13.0366 1.04188  20
   0 -11  -1 14.5803 1.07085  15
   0 -11  -1 15.2912 1.10830  16
  -1 -11  -1 54.6632 2.49341  20
  -1  11   1 55.7427 2.11227  11
  -1 -11  -1 54.9468 2.41358  10
   1  11  -1 55.9243 2.53829  16
   1 -11   1 51.9572 2.51683  20
   1  11  -1 54.8778 2.45928  13
  -1 -11  -1 56.1562 2.42962   9
  -1 -11  -1 48.1362 2.39400  17
  -1  11   1 55.9967 2.37163  14
  -1 -11  -1 46.6230 2.48015  15
   1  11  -1 54.3742 2.33703  11
  -1  11   1 53.4670 2.33719  16
   1  11  -1 53.8144 2.42734  14
   1 -11   1 51.6654 2.33797   9
   1 -11   1 55.5633 2.55428  15
  -1  11   1 51.2864 2.43672  18
   1 -11   1 49.8883 2.46805  16
  -1 -11  -1 50.4555 2.56442  16
   1 -11   1 53.8498 2.34575  17
   1 -11   1 56.3760 2.39091  10
  -1 -11   1 56.8356 2.49273  10
   1 -11  -1 54.5923 2.32682   9
   1  11   1 54.2382 2.47469  14
   1 -11  -1 53.5239 2.52881  20
  -1 -11   1 49.4910 2.45264  17
  -1 -11   1 53.3207 2.63519  16
  -1 -11   1 54.1906 2.52937  20
   1 -11  -1 52.0958 2.48749  16
  -1  11  -1 54.5220 2.39318  16
   1 -11  -1 55.2518 2.36425  10
  -1  11  -1 53.7854 2.33330  14
  -1  11  -1 53.5755 2.14184  11
  -1  11  -1 55.4296 2.49858  18
   1  11   1 56.8084 2.52952  13
   1  11   1 53.8020 2.35459  11
  -1 -11   1 49.1795 2.54546  15
  -1  11  -1 54.3267 2.15725  11
   1 -11  -1 54.2176 2.53867  15
   1  11   1 56.6165 2.55486  16
  -1 -11   1 57.4429 2.51292   9
  -2  11   1 56.1214 2.35711  14
   2  11  -1 53.9262 2.60180  18
   2 -11   1 54.9597 2.38712  10
   2 -11   1 53.8053 2.56223  15
   2 -11   1 49.4844 2.44449  16
   2 -11   1 55.5712 2.60267  20
  -2 -11  -1 52.3361 2.57903  15
   2  11  -1 55.8329 2.47069  11
  -2  11   1 58.0362 2.50920  18
  -2 -11  -1 56.8619 2.52857  20
   2  11  -1 55.9186 2.63679  16
   2 -11   1 54.5338 2.31658  17
   2  11  -1 54.6542 2.52557  13
  -2 -11  -1 56.1024 2.52487   9
  -2 -11  -1 53.7699 2.50141  10
  -2 -11  -1 53.6494 2.51300  17
  -2  11   1 53.0935 2.28699  16
   2 -11  -1 47.8243 2.44990  16
   2 -11  -1 60.5589 2.63206  15
   2 -11  -1 55.4611 2.36545  10
  -2 -11   1 55.0557 2.56282  10
   2  11   1 58.0520 2.52690  11
  -2 -11   1 57.9939 2.59147  20
  -2  11  -1 57.0017 2.53457  18
  -2 -11   1 55.0842 2.57486   9
   2  11   1 57.4382 2.60486  14
   2 -11  -1 58.4840 2.64742  20
   2  11   1 56.9285 2.61813  13
  -2 -11   1 55.3157 2.60385  17
  -2 -11   1 52.1949 2.63022  15
   2  11   1 54.7881 2.62921  18
  -2  11  -1 59.3281 2.37029  14
   2  11   1 54.4168 2.63624  16
  -2  11  -1 56.2249 2.37663  16
   3 -11   1 18.9113 1.29723  20
  -3 -11  -1 19.5029 1.20215  20
   3  11  -1 18.3241 1.33836  16
   3 -11   1 20.2463 1.10093  10
   3  11  -1 16.8673 1.27390  18
   3  11  -1 20.2829 1.27673  13
  -3  11   1 19.7870 1.16832  18
  -3 -11  -1 18.1921 1.22198  10
   3  11  -1 18.2829 1.21046  11
  -3 -11  -1 17.5717 1.23300  17
  -3 -11  -1 21.1401 1.29059   9
   3 -11   1 19.6013 1.24514  15
  -3 -11  -1 20.4394 1.32347  15
  -3  11   1 21.3012 1.08207  14
   3 -11  -1 16.7954 0.97730  10
  -3  11  -1 19.2497 0.97907  14
   3 -11  -1 18.8065 1.19579  15
   3 -11  -1 17.5615 1.23679  20
   3  11   1 19.3452 1.36561  16
  -3 -11   1 18.6674 1.26146  17
  -3  11  -1 19.3814 1.14634  18
   3 -11  -1 19.0575 0.96009   9
  -3 -11   1 19.9675 1.33019  15
  -3 -11   1 20.5188 1.21714  20
  -3 -11   1 20.6148 1.27703  10
   3  11   1 20.4422 1.29668  14
   3  11   1 18.2067 1.27148  18
   3  11   1 19.3247 1.21797  11
   3 -11  -1 17.4163 1.07599  16
  -3 -11   1 15.3751 1.17123   9
   3  11   1 19.6519 1.28038  13
  -4  11   1 86.0257 3.44815  18
  -4 -11  -1 81.6788 3.64428  17
   4 -11   1 85.2323 3.56377  15
   4 -11   1 81.7063 3.63644  20
   4  11  -1 80.8074 3.61919  11
   4  11  -1 81.6844 3.79065  16
  -4 -11  -1 84.8121 3.50025  20
   4  11  -1 79.8328 3.65426  13
  -4  11   1 86.1707 3.28961  14
   4 -11   1 81.4690 3.32879  10
  -4 -11  -1 82.5294 3.67921  15
  -4 -11  -1 81.7356 3.64059   9
   4  11  -1 80.8781 3.73528  18
   4 -11  -1 82.2441 3.52442  15
   4 -11  -1 80.8590 3.25391  10
   4  11   1 81.8690 3.65005  11
   4 -11  -1 88.7694 3.21989   9
  -4 -11   1 77.8639 3.62645  10
   4  11   1 86.9955 3.75092  14
  -4 -11   1 86.6150 3.72857  15
  -4 -11   1 84.2996 3.52743  20
   4  11   1 77.3070 3.68315  18
   4  11   1 88.8780 3.77713  13
  -4  11  -1 84.7586 3.22026  14
  -4 -11   1 80.8781 3.67329   9
   4  11   1 79.2601 3.80132  16
  -4 -11   1 88.4442 3.75097  17
  -4  11  -1 85.1550 3.44335  18
   4 -11  -1 81.6741 3.63939  20
  -5  11   1 11.5989 0.82691  18
   5 -11   1 11.3181 0.97316  20
   5 -11   1 9.26277 0.84556  15
  -5 -11  -1 11.0597 1.01692  15
   5  11  -1 9.84750 0.99808  18
   5  11  -1 9.72351 0.96306  13
  -5 -11  -1 10.7478 0.95909   9
  -5  11   1 10.2713 0.64487  14
  -5 -11  -1 10.6474 0.99606  17
   5  11  -1 10.3541 1.12076  16
   5 -11   1 10.7485 0.72297  10
  -5 -11  -1 12.5990 0.90123  20
   5  11  -1 11.3074 1.02787  11
  -5  11  -1 10.4779 0.76419  18
   5  11   1 11.1909 1.00780  18
   5 -11  -1 9.33699 0.78495  15
   5 -11  -1 10.1204 0.53195   9
   5  11   1 10.7598 1.03624  13
  -5 -11   1 10.5766 0.98013  10
  -5 -11   1 10.6297 0.95487  15
  -5 -11   1 10.1170 0.97240  17
  -5 -11   1 11.1061 1.03269   9
  -5  11  -1 10.5823 0.50090  14
  -5 -11   1 10.8913 0.85658  20
   5 -11  -1 10.2569 0.62042  10
   5  11   1 10.7525 1.05219  14
  -5  11  -1 10.3467 0.50160  14
   5 -11  -1 10.7261 0.56204   9
   5 -11  -1 9.87388 0.93968  20
   5  11   1 11.2214 1.12917  16
   5  11   1 10.5169 0.99845  11
   6  11  -1 9.33733 1.00539  18
   6 -11   1 10.8720 0.95510  20
  -6 -11  -1 9.42337 0.77792  20
  -6  11   1 10.2673 0.77514  18
  -6  11   1 10.0639 0.53864  14
   6  11  -1 10.0215 1.04165  11
   6  11  -1 10.3090 1.03313  13
   6 -11   1 10.0335 0.82503  15
   6 -11   1 9.92697 0.83644  13
   6  11  -1 10.6955 1.18600  16
  -6 -11  -1 11.5424 0.98335  15
   6 -11   1 10.0509 0.68415  10
  -6 -11  -1 11.0700 1.05209   9
  -6 -11   1 9.47485 1.01039  17
   6  11   1 8.95789 1.12290  13
   6  11   1 11.1990 1.07438  11
  -6 -11   1 10.7693 1.08169   9
   6  11   1 10.2390 0.99713  18
   6 -11  -1 11.6210 0.48950   9
   6 -11  -1 10.1439 0.79055  15
  -6 -11   1 10.5916 0.84552  20
   6 -11  -1 11.2200 0.58958  10
  -6 -11   1 10.4670 1.00310  15
   6 -11  -1 11.7491 0.98124  20
  -6  11  -1 10.0117 0.74481  18
   6  11   1 11.2710 1.17897  16
   6 -11  -1 9.29682 0.88527  19
   6 -11  -1 9.49290 0.89249  13
  -7 -11  -1 83.3619 3.25423  20
   7 -11   1 78.2439 3.35451  13
   7 -11   1 81.3692 3.27179  15
   7  11  -1 79.1988 3.68551  11
   7 -11   1 71.9971 3.34258  19
   7 -11   1 76.5638 3.08615  10
   7  11  -1 71.1309 3.65440  13
  -7  11   1 79.6953 3.18644  18
   7 -11   1 73.8100 3.44417  20
   7  11  -1 74.0296 3.63239  18
   7  11  -1 82.4972 3.90496  16
  -7 -11  -1 78.5651 3.53815  15
  -7 -11  -1 75.0702 3.62372   9
   7  11   1 85.0025 3.94597  16
   7  11   1 77.9264 3.74223  13
   7  11   1 79.7167 3.70264  11
   7  11   1 72.8034 3.57576  18
   7 -11  -1 75.3154 3.45104  20
  -7 -11   1 78.4150 3.21632  20
  -7 -11   1 76.9248 3.53445  15
  -7 -11   1 76.4642 3.62653  17
   7 -11  -1 76.2465 3.45027  13
  -7  11  -1 78.6644 3.11371  18
   7 -11  -1 73.5105 3.40862  19
   7 -11  -1 79.6079 3.16778  15
  -7 -11   1 78.0012 3.65165   9
   8  11  -1 60.8132 3.04173  11
   8  11  -1 59.6415 3.08693  13
   8  11  -1 56.7363 3.17770  16
   8 -11   1 52.2153 2.63337  19
   8 -11   1 54.0018 2.69256  20
  -8 -11  -1 55.7188 2.44481  20
   8  11  -1 55.9622 2.92114  18
  -8 -11  -1 53.5718 2.76814  15
  -8 -11  -1 55.6110 2.96138   9
   8 -11   1 60.5693 2.68598  13
   8 -11   1 60.0376 2.43032  15
   8  11   1 64.6083 3.32953  16
  -8 -11   1 57.6193 3.03655   9
   8  11   1 60.2901 3.16433  13
   8  11   1 60.5490 3.10179  11
   8 -11  -1 59.9508 2.83590  13
  -8 -11   1 60.6457 3.02245  17
   8 -11  -1 57.8437 2.75639  20
   8 -11  -1 55.6412 2.76101  19
  -8 -11   1 60.1684 2.50733  20
   8  11   1 51.2157 2.87799  18
  -8 -11   1 57.6873 2.85267  15
   9 -11   1 0.41397 0.36048  13
   9 -11   1 0.42358 0.42195  19
   9 -11   1 0.86793 0.44005  20
   9  11  -1 0.79889 0.54601  11
  -9 -11  -1 0.08290 0.44802  15
   9  11  -1 0.82618 0.59763  13
  -9 -11  -1 0.84369 0.59016   9
   9  11  -1 0.14441 0.43599  18
   9  11  -1 0.26087 0.63000  16
   9  11   1 -0.3229 0.42439  11
  -9 -11   1 1.01753 0.57384   9
   9  11   1 0.37622 0.48577  18
   9 -11  -1 1.33847 0.47618  13
   9 -11  -1 0.22839 0.36205  19
  -9 -11   1 1.09059 0.51240  15
   9  11   1 0.48871 0.56906  13
   9  11   1 0.91128 0.54471  14
   9 -11  -1 0.80105 0.42746  20
 -10 -11  -1 2.76682 0.64015  15
  10  11  -1 1.25996 0.75736  16
  10 -11   1 2.22868 0.51316  20
  10  11  -1 1.31965 0.60597  18
  10  11  -1 1.40837 0.67764  11
  10  11  -1 2.52784 0.81962  13
 -10 -11  -1 2.28941 0.75012   9
  10 -11  -1 3.30533 0.69990  13
  10  11   1 1.56401 0.61276  18
  10  11   1 2.79872 0.83395  14
 -10 -11   1 1.51003 0.67003   9
  10 -11  -1 2.73244 0.56852  20
  10 -11  -1 3.24312 0.62720  19
 -10 -11   1 2.03760 0.61157  15
  10  11   1 1.15418 0.68668  16
  10  11   1 2.21618 0.81650  13
  10  11   1 2.40679 0.75958  11
 -11 -11  -1 12.8995 1.43473   9
  11  11  -1 12.5294 1.63031  13
  11  11  -1 13.0791 1.46600  11
  11  11  -1 11.1150 1.20433  18
  11  11  -1 10.2440 1.48837  16
 -11 -11  -1 11.1120 1.14885  15
  11  11   1 9.95203 1.12503  18
  11  11   1 12.2187 1.42682  13
 -11 -11   1 10.7669 1.39072   9
 -11 -11   1 11.7804 1.13008  15
  11  11   1 11.1376 1.57574  16
  11  11   1 10.1576 1.42804  14
  11  11   1 10.8518 1.44014  11
  12  11  -1 38.9179 2.77310  16
 -12 -11  -1 38.3945 2.18138  15
  12  11  -1 35.1380 2.25249  18
  12  11   1 41.8711 2.80173  16
  12  11   1 37.9813 2.94666  14
  12  11   1 36.1992 2.27645  18
   0 -12   1 49.5059 2.22255   9
   0 -12   1 48.1838 2.34129  20
   0  12   1 44.3054 2.26674  18
   0 -12  -1 46.3381 2.35688  16
   0 -12  -1 45.8387 2.34040  15
   0 -12  -1 45.6127 2.14717   9
   0 -12  -1 43.5685 2.28267  20
   0 -12   1 45.1389 2.19319  17
   0  12   1 46.5982 2.01425  11
   0 -12   1 46.4663 2.37543  15
   0 -12   1 45.9320 2.36558  16
   0  12  -1 50.7628 2.25529  16
   0  12  -1 44.1079 2.28524  18
   0  12  -1 44.4258 2.00435  11
   0  12   1 49.7030 2.22994  14
   0 -12  -1 48.3235 2.18813  10
   0  12  -1 47.2375 2.17546  14
   0 -12   1 46.9425 2.20838  10
  -1 -12  -1 0.65165 0.34436   9
  -1  12   1 0.73775 0.27653  16
   1  12  -1 0.70284 0.34418  13
   1 -12   1 1.19265 0.41707  20
   1 -12   1 0.80817 0.35545  10
   1  12  -1 1.37408 0.41039  14
  -1  12   1 1.28249 0.41069  18
  -1  12   1 0.66354 0.30212  14
   1  12  -1 0.51462 0.34325  16
  -1 -12  -1 1.11911 0.37944  10
   1 -12   1 1.20668 0.37860  16
  -1  12   1 0.73871 0.18744  11
  -1 -12  -1 0.99498 0.41485  20
   1  12  -1 0.61789 0.28548  11
   1 -12   1 1.56948 0.35403  17
  -1  12   1 0.94277 0.19463  11
   1  12  -1 0.38511 0.34623  18
   1 -12   1 0.90448 0.34458   9
  -1 -12  -1 1.09063 0.46134  15
  -1 -12  -1 0.53218 0.37142  16
   1 -12   1 0.81348 0.38573  15
  -1  12  -1 0.88972 0.19606  11
   1  12   1 0.56455 0.32744  16
   1 -12  -1 1.40269 0.35602  10
   1 -12  -1 0.61117 0.36142  15
  -1 -12   1 1.18402 0.39701  17
  -1 -12   1 1.28730 0.49416  15
  -1  12  -1 1.24966 0.21986  11
   1 -12  -1 0.56445 0.30381   9
   1 -12  -1 0.74609 0.39388  20
  -1 -12   1 0.68826 0.40271  20
  -1 -12   1 1.60093 0.45059  16
  -1  12  -1 0.92819 0.37417  18
   1  12   1 1.06389 0.32216  11
   1  12   1 0.52993 0.37528  14
   1 -12  -1 0.72797 0.33118  16
  -1 -12   1 1.10123 0.39503   9
   1  12   1 0.19258 0.33265  13
   1  12   1 1.27959 0.44312  18
  -1  12  -1 1.39056 0.34879  14
  -1 -12   1 1.12535 0.40689  10
   2  12  -1 91.1725 4.00815  11
   2  12  -1 104.621 4.17946  14
  -2 -12  -1 98.5251 4.25278  15
   2 -12   1 100.907 4.23902  20
   2 -12   1 97.7803 4.09604  16
   2 -12   1 98.5136 3.97536  10
  -2  12   1 99.9872 3.94210  14
   2 -12   1 96.9264 3.93434   9
  -2  12   1 95.2426 3.86630  16
   2  12  -1 93.5280 4.20990  18
   2  12  -1 101.459 4.25664  16
  -2 -12  -1 101.168 4.15164  20
  -2 -12  -1 103.358 4.14062   9
   2 -12   1 94.4111 4.16572  15
  -2  12   1 83.8346 3.99783  18
   2  12  -1 105.935 4.20702  13
   2 -12  -1 98.6994 3.94457  10
  -2  12  -1 95.7305 3.90582  14
  -2  12  -1 99.7044 3.94675  16
   2  12   1 103.372 4.21117  14
   2  12   1 95.9169 4.18971  13
  -2 -12   1 102.158 4.19366  20
   2 -12  -1 100.532 4.12994  16
   2  12   1 101.009 4.07672  11
   2 -12  -1 93.3952 4.15156  15
  -2 -12   1 99.2320 4.29714  15
  -2 -12   1 98.3802 4.16888  10
   2  12   1 101.899 4.28292  16
  -2  12  -1 100.004 4.11456  18
   2  12   1 96.6169 4.24504  18
   2 -12  -1 102.242 4.25747  20
  -2 -12   1 97.5528 4.17931  17
   2 -12  -1 99.8508 3.90326   9
  -2 -12   1 92.1649 4.13046   9
  -3 -12  -1 194.611 7.79758  10
   3 -12   1 198.069 7.89906  20
   3  12  -1 199.316 7.87028  13
  -3 -12  -1 197.699 7.93221  15
   3  12  -1 198.539 7.98726  16
   3  12  -1 202.411 7.97800  18
  -3  12   1 212.808 7.73289  18
   3 -12   1 191.036 7.80121  15
  -3  12   1 206.667 7.55886  14
   3 -12   1 198.631 7.57745  10
  -3 -12  -1 199.214 7.83830   9
  -3 -12  -1 207.667 7.77930  20
   3  12  -1 203.479 7.79332  11
  -3 -12   1 202.105 7.96660  17
  -3 -12   1 197.068 7.91819  10
  -3  12  -1 211.536 7.57447  14
   3  12   1 199.552 7.95952  14
  -3 -12   1 216.078 7.90533  20
   3 -12  -1 200.861 7.86807  15
  -3 -12   1 201.730 8.03287  15
   3 -12  -1 203.446 7.59065  10
  -3 -12   1 202.451 7.94499   9
   3  12   1 181.476 7.97845  16
   3 -12  -1 200.827 7.75770  16
   3  12   1 200.191 8.01048  18
  -3  12  -1 213.923 7.80240  18
   3 -12  -1 206.412 7.53595   9
   3 -12  -1 206.042 7.98470  20
   3  12   1 196.404 7.97234  13
   3  12   1 212.652 7.88596  11
  -4 -12  -1 46.3727 2.45572  15
   4  12  -1 46.6954 2.38989  11
   4  12  -1 48.0332 2.53644  18
  -4 -12  -1 44.8781 2.40665   9
   4 -12   1 48.8769 2.13111  10
  -4 -12  -1 49.0860 2.30853  20
  -4  12   1 51.7690 2.27841  18
   4 -12   1 49.1336 2.45002  20
   4  12  -1 52.0313 2.62903  16
  -4  12   1 48.1539 2.07497  14
   4 -12   1 45.2088 2.32669  15
   4  12  -1 44.7714 2.41523  13
  -4  12  -1 47.6348 2.25272  18
  -4 -12   1 49.0266 2.53380  15
  -4 -12   1 47.6311 2.48820   9
  -4  12  -1 48.8012 2.02964  14
  -4 -12   1 48.8192 2.50980  17
   4  12   1 49.6752 2.52204  14
   4  12   1 47.8430 2.50777  18
   4  12   1 54.3385 2.68960  16
   4 -12  -1 46.9681 2.43746  20
   4 -12  -1 44.6602 2.04734  10
   4  12   1 49.1445 2.52477  13
   4  12   1 49.6840 2.45305  11
   4 -12  -1 48.4005 2.34039  15
  -4 -12   1 48.4441 2.47524  10
   4 -12  -1 51.7675 2.02107   9
  -4 -12   1 53.0242 2.38501  20
  -5  12   1 55.1438 2.41557  18
  -5 -12  -1 57.0606 2.49245  20
  -5 -12  -1 49.0001 2.62461   9
   5  12  -1 53.6075 2.66852  11
   5 -12   1 48.1063 2.46662  15
   5  12  -1 50.7866 2.70434  18
  -5  12   1 55.5934 2.19350  14
   5 -12   1 54.4602 2.28381  10
   5  12  -1 50.2235 2.67420  13
   5  12  -1 55.2429 2.87353  16
   5 -12   1 51.0968 2.62468  20
  -5 -12  -1 52.5252 2.65677  15
   5  12   1 53.6852 2.74753  14
   5 -12  -1 50.9163 2.59910  20
   5  12   1 49.6400 2.70209  13
   5 -12  -1 52.5838 2.43817  15
  -5 -12   1 56.4476 2.49258  20
  -5  12  -1 52.2118 2.35382  18
  -5 -12   1 53.0770 2.69339  17
   5 -12  -1 59.7759 2.08180   9
  -5  12  -1 53.5284 2.02879  14
  -5 -12   1 45.5570 2.59564  10
   5 -12  -1 54.8524 2.16467  10
  -5 -12   1 49.1105 2.63563   9
   5  12   1 58.3790 2.91745  16
   5  12   1 48.7096 2.64303  18
  -5 -12   1 51.0724 2.67278  15
   5  12   1 50.3744 2.64011  11
   6 -12   1 2.31339 0.56470  20
   6 -12   1 2.81668 0.52070  13
  -6 -12  -1 3.07267 0.69288   9
  -6 -12  -1 2.87805 0.50947  20
   6  12  -1 2.31887 0.63342  11
   6 -12   1 3.09674 0.55221  15
   6  12  -1 3.34952 0.82744  16
   6  12  -1 2.76990 0.69778  13
   6 -12   1 3.13272 0.41891  10
   6  12  -1 2.83274 0.63823  18
  -6  12   1 3.53844 0.52842  18
  -6 -12  -1 2.58068 0.63022  15
   6 -12  -1 2.52172 0.57487  20
   6  12   1 1.88425 0.65779  16
   6  12   1 2.58713 0.62464  18
  -6 -12   1 3.62301 0.69887  15
   6  12   1 3.52011 0.69530  13
   6  12   1 2.51721 0.64024  11
   6  12   1 2.88674 0.67965  14
  -6  12  -1 3.01222 0.48320  18
   6 -12  -1 1.67550 0.51804  19
   6 -12  -1 3.16887 0.32754  10
   6 -12  -1 3.01843 0.52131  15
  -6 -12   1 3.43927 0.55886  20
  -6 -12   1 2.89042 0.68190   9
  -6 -12   1 3.29205 0.69219  17
   6 -12  -1 2.55427 0.53285  13
   7  12  -1 33.3777 1.99726  11
  -7 -12  -1 31.1836 1.54762  20
   7 -12   1 25.8435 1.61076  19
  -7 -12  -1 23.5587 1.79153   9
   7  12  -1 29.2985 2.06225  16
  -7  12   1 27.9331 1.47124  18
   7 -12   1 27.6214 1.38096  10
   7 -12   1 27.4679 1.72798  20
  -7 -12  -1 27.6471 1.76816  15
   7  12  -1 28.1316 1.88990  18
   7 -12   1 32.2952 1.57288  15
   7  12  -1 28.9161 1.95130  13
   7 -12   1 29.9732 1.61320  13
  -7 -12   1 25.5786 1.76831  17
   7 -12  -1 26.9405 1.64762  19
   7  12   1 27.8800 1.89487  14
   7  12   1 24.8415 1.73377  18
  -7 -12   1 28.8297 1.48979  20
   7 -12  -1 28.0069 1.41751  15
  -7  12  -1 27.3594 1.37835  18
   7  12   1 29.4825 2.02273  16
  -7 -12   1 25.2702 1.78292   9
   7 -12  -1 27.3115 1.68424  20
   7 -12  -1 24.4188 1.58051  13
   7  12   1 29.3650 1.91556  13
   7  12   1 30.3743 1.90314  11
  -7 -12   1 27.3223 1.76155  15
   8 -12   1 36.5826 1.84711  13
   8  12  -1 37.3191 2.29810  13
   8  12  -1 35.4844 2.34379  16
   8 -12   1 31.9733 1.84661  19
  -8 -12  -1 32.9192 1.97130  15
   8 -12   1 31.9273 1.90033  20
   8  12  -1 35.3376 2.19914  11
  -8 -12  -1 28.4417 2.03193   9
  -8 -12  -1 33.7905 1.66265  20
   8  12  -1 31.9298 2.07502  18
  -8 -12   1 32.2424 1.62084  20
   8 -12  -1 33.3804 1.87323  20
   8 -12  -1 31.0056 1.84791  19
   8  12   1 32.1357 2.11770  14
  -8 -12   1 30.4999 2.04079   9
   8 -12  -1 34.3914 1.90599  13
   8  12   1 32.1231 2.17829  13
   8  12   1 29.3047 1.98876  18
  -8 -12   1 31.9577 1.93567  15
   8  12   1 36.2550 2.34793  16
   8  12   1 31.9307 2.09666  11
  -9 -12  -1 9.96724 1.28865   9
   9  12  -1 8.36381 1.20327  11
   9 -12   1 12.2009 1.05336  19
   9  12  -1 11.4868 1.25118  18
   9 -12   1 10.4948 1.03588  20
   9  12  -1 9.78194 1.33641  13
   9  12  -1 12.7603 1.45711  16
  -9 -12  -1 10.5818 1.08720  15
  -9 -12   1 11.0219 1.36024   9
  -9 -12   1 10.9315 1.08306  15
   9  12   1 10.1291 1.38832  13
   9 -12  -1 9.99207 1.05233  13
   9 -12  -1 9.88135 0.98397  20
   9  12   1 8.53793 1.27445  14
   9 -12  -1 10.9021 1.07052  19
   9  12   1 11.0941 1.17999  18
   9  12   1 8.82948 1.21619  11
   9  12   1 12.1501 1.44088  16
  10  12  -1 13.1255 1.45119  11
  10  12  -1 11.6764 1.50168  16
 -10 -12  -1 14.8264 1.46952   9
 -10 -12  -1 13.5441 1.25568  15
  10 -12   1 13.2648 1.11145  20
  10  12  -1 14.8591 1.60595  13
  10  12  -1 12.1775 1.28474  18
  10 -12  -1 10.8167 1.05044  20
  10  12   1 14.5807 1.52344  11
 -10 -12   1 14.7791 1.34201   9
  10 -12  -1 12.5157 1.15565  19
  10  12   1 13.6734 1.55265  16
  10  12   1 12.9202 1.48730  13
 -10 -12   1 9.87956 1.17578  15
  10  12   1 12.5405 1.46820  14
  10  12   1 10.5820 1.20889  18
  11  12  -1 8.63952 1.45598  13
  11  12  -1 9.81984 1.23481  18
  11  12  -1 9.08963 1.31104  11
  11  12  -1 10.8895 1.51556  16
  11  12  -1 8.87794 1.36921  14
 -11 -12  -1 9.26831 1.12702  15
 -11 -12  -1 9.49170 1.35200   9
  11  12   1 12.7006 1.67099  13
 -11 -12   1 9.08408 1.36465   9
  11  12   1 9.33801 1.37349  11
  11  12   1 12.1731 1.30314  18
  11  12   1 9.98890 1.46893  14
  11  12   1 9.97398 1.48057  16
 -11 -12   1 9.55129 1.14464  15
   0  13   1 10.6970 0.84978  14
   0 -13   1 8.33260 0.78256  17
   0  13   1 8.65608 0.86365  18
   0  13  -1 9.22925 0.90998  18
   0 -13  -1 8.74881 0.92242  20
   0 -13   1 10.6041 0.98117  20
   0  13  -1 8.88107 0.67107  11
   0 -13  -1 8.93428 0.91879  16
   0 -13  -1 9.05756 0.81685  10
   0 -13  -1 10.4256 0.97873  15
   0  13  -1 10.0681 0.82471  14
   0 -13   1 10.3031 1.00497  15
   0 -13   1 9.61568 0.85282  10
   0 -13  -1 9.97231 0.82417   9
   0 -13   1 8.34398 0.80539   9
   0  13   1 8.93336 0.66146  11
   0 -13   1 7.70654 0.91314  16
  -1  13   1 14.2819 0.95570  16
   1  13  -1 14.3204 1.04800  14
   1 -13   1 13.9379 1.14454  20
   1  13  -1 12.9152 1.09102  18
  -1 -13  -1 13.9449 1.04240   9
  -1 -13  -1 11.6847 1.13242  16
   1 -13   1 14.8490 1.01896  10
   1  13  -1 15.9144 0.98714  11
  -1  13   1 14.8109 1.00632  14
  -1 -13  -1 11.9051 0.97928  10
  -1  13   1 14.2433 0.69393  11
  -1  13   1 13.3790 0.68791  11
   1 -13   1 13.3970 1.12529  15
   1 -13   1 14.3882 0.98810   9
  -1 -13  -1 13.6897 1.11197  20
  -1  13   1 15.1758 1.11838  18
   1  13  -1 12.1747 1.06249  16
  -1 -13  -1 14.0809 1.14790  15
   1  13  -1 15.0019 1.08830  13
   1 -13   1 12.8451 1.08288  16
   1 -13   1 14.7946 0.99486  17
  -1  13  -1 12.5183 0.70800  11
  -1  13  -1 14.3484 1.11093  18
  -1  13  -1 14.1564 0.96787  14
  -1 -13   1 15.7144 1.23981  15
   1 -13  -1 14.7605 1.00441  10
  -1  13  -1 14.5638 0.72057  11
  -1 -13   1 15.6082 1.08908  10
  -1 -13   1 15.1739 1.10508   9
   1  13   1 14.5431 1.12433  13
   1 -13  -1 14.8190 1.12852  15
   1  13   1 13.2478 1.08541  16
   1  13   1 14.5780 1.16792  18
   1 -13  -1 12.7797 1.06430  16
  -1 -13   1 15.5434 1.12181  17
  -1  13  -1 12.7591 0.96830  16
   1  13   1 16.1118 0.98581  11
   1 -13  -1 14.2234 0.95516   9
  -1 -13   1 15.1428 1.16426  20
   1  13   1 13.4928 1.06021  14
   1 -13  -1 14.4188 1.14910  20
  -1 -13   1 13.7737 1.20508  16
   2  13  -1 4.89521 0.77745  16
  -2  13   1 6.06026 0.63017  14
  -2 -13  -1 5.72348 0.87551  15
  -2 -13  -1 7.43219 0.78744  10
   2 -13   1 6.78311 0.91764  20
   2 -13   1 5.37440 0.73553  16
   2  13  -1 6.06862 0.83828  18
  -2  13   1 5.82917 0.66929  16
   2 -13   1 5.15541 0.66093  10
   2  13  -1 7.21352 0.73241  11
   2  13  -1 7.33541 0.82100  14
  -2 -13  -1 6.18854 0.79398   9
   2 -13   1 5.30285 0.61628   9
   2  13  -1 5.83960 0.78482  13
  -2 -13  -1 4.94660 0.71529  20
  -2  13   1 5.70704 0.74595  18
   2 -13   1 6.01095 0.83191  15
   2  13   1 5.84919 0.80020  13
  -2  13  -1 6.29170 0.73350  18
  -2 -13   1 6.57492 0.83157  10
   2  13   1 6.06621 0.69580  11
   2 -13  -1 6.92569 0.64398  10
   2 -13  -1 5.97045 0.80859  20
   2  13   1 5.69160 0.75173  14
   2  13   1 6.75812 0.88828  16
   2 -13  -1 5.80242 0.82748  15
  -2 -13   1 6.20824 0.80938   9
   2 -13  -1 4.87482 0.67741  16
  -2 -13   1 5.52611 0.82844  15
  -2 -13   1 6.19842 0.79513  17
  -2 -13   1 7.01159 0.75994  20
  -2  13  -1 5.11014 0.58667  14
  -2  13  -1 6.13880 0.60219  16
   2 -13  -1 5.18657 0.57540   9
   2  13   1 6.04537 0.86498  18
   3 -13   1 147.821 5.82121  10
   3  13  -1 148.818 6.00995  11
  -3  13   1 151.114 5.95936  18
   3  13  -1 145.098 6.19293  18
   3  13  -1 153.737 6.25494  16
  -3 -13  -1 148.548 6.19412  15
  -3 -13  -1 146.358 6.06777  10
   3 -13   1 145.195 6.15160  20
   3 -13   1 150.846 5.77450   9
   3 -13   1 148.866 6.09565  15
  -3  13   1 152.064 5.78813  14
   3  13  -1 153.701 6.14422  14
  -3 -13  -1 142.425 6.05582   9
  -3 -13  -1 156.058 6.05612  20
   3  13  -1 154.813 6.14909  13
  -3 -13   1 139.080 5.97807  17
  -3  13  -1 153.409 5.61631  14
  -3 -13   1 143.325 5.95914  10
   3  13   1 145.360 6.06353  18
  -3 -13   1 155.888 5.96169  20
   3 -13  -1 136.906 5.96907  20
   3  13   1 151.418 5.91244  11
  -3 -13   1 143.036 5.99186   9
   3 -13  -1 147.079 5.62594  10
   3  13   1 153.206 6.05966  14
   3  13   1 147.454 6.13212  16
  -3 -13   1 141.801 6.06647  15
  -3  13  -1 151.510 5.85092  18
   3 -13  -1 141.665 5.92361  15
   3  13   1 138.859 6.00415  13
   3 -13  -1 148.331 5.57525   9
   3 -13  -1 150.951 5.84512  16
  -4 -13  -1 249.010 10.0335   9
   4 -13   1 258.606 10.0904  20
  -4  13   1 254.838 9.80952  18
   4  13  -1 265.663 10.2638  16
   4  13  -1 257.145 10.1056  14
   4 -13   1 265.579 9.68804  10
   4  13  -1 271.672 10.2361  18
  -4 -13  -1 254.603 10.1042  15
   4 -13   1 255.452 9.61320   9
  -4  13   1 264.335 9.61929  14
   4 -13   1 251.997 9.95711  15
   4  13  -1 251.721 10.0779  13
  -4 -13  -1 274.744 9.94287  20
   4  13  -1 261.958 10.0111  11
   4 -13  -1 249.611 10.1509  20
   4  13   1 279.864 10.4415  16
   4 -13  -1 282.873 9.64382   9
  -4  13  -1 259.716 9.91532  18
  -4 -13   1 266.680 10.0508  20
  -4 -13   1 249.433 10.1516  10
   4  13   1 270.478 10.3123  18
   4  13   1 262.827 10.1218  11
  -4  13  -1 268.730 9.66098  14
  -4 -13   1 264.139 10.2890  15
   4 -13  -1 269.170 9.71321  10
   4 -13  -1 252.882 10.0217  15
  -4 -13   1 267.645 10.2455  17
  -4 -13   1 249.972 10.1703   9
   4  13   1 258.151 10.2478  13
   4  13   1 260.111 10.2408  14
   5  13  -1 60.3189 3.10608  16
  -5 -13  -1 57.8348 2.66038  20
  -5  13   1 59.8010 2.63110  18
  -5 -13  -1 54.6362 2.84378   9
   5  13  -1 54.1276 2.90752  18
   5 -13   1 59.1195 2.45891  10
   5 -13   1 55.4132 2.83526  20
   5 -13   1 54.9623 2.68843  15
  -5  13   1 58.6242 2.36249  14
  -5 -13  -1 60.5342 2.93928  15
   5  13  -1 55.4885 2.84396  11
   5  13  -1 52.3971 2.85474  13
  -5  13  -1 59.2120 2.61235  18
  -5 -13   1 61.5083 3.00004  15
  -5 -13   1 62.3983 2.75163  20
   5  13   1 54.9787 2.92341  13
   5  13   1 60.0248 3.01453  14
  -5 -13   1 53.8905 2.89344   9
   5 -13  -1 62.5552 2.32321   9
  -5 -13   1 54.6644 2.91076  17
   5 -13  -1 57.4681 2.87234  20
   5  13   1 53.6846 2.84601  11
   5  13   1 62.5980 3.16161  16
   5 -13  -1 50.1203 2.64071  15
   5 -13  -1 64.0699 2.38915  10
   5  13   1 52.9863 2.91778  18
  -6 -13  -1 14.1411 1.23969  15
   6 -13   1 13.5488 1.18723  20
   6 -13   1 14.9750 0.87501  10
   6  13  -1 13.1745 1.23280  18
   6  13  -1 12.4810 1.21044  11
  -6 -13  -1 14.5721 1.03558  20
  -6  13   1 15.0178 1.01665  18
  -6 -13  -1 14.6483 1.30186   9
   6  13  -1 12.0505 1.34273  16
   6 -13   1 14.6603 1.06978  13
   6  13  -1 11.9432 1.23688  13
   6 -13   1 11.9562 1.00310  15
  -6 -13   1 9.84386 1.10281   9
   6 -13  -1 14.0321 1.15516  20
   6  13   1 14.2557 1.24440  18
   6  13   1 13.5536 1.36548  16
   6  13   1 12.3740 1.23054  11
   6  13   1 14.0537 1.32708  13
   6  13   1 14.5629 1.28264  14
  -6 -13   1 12.2720 1.16078  15
  -6  13  -1 15.0628 0.97405  18
   6 -13  -1 13.0552 1.10182  13
   6 -13  -1 12.6276 1.09352  19
   6 -13  -1 12.6562 0.98523  15
  -6 -13   1 12.3018 1.00132  20
  -6 -13   1 11.6923 1.18661  17
   7  13  -1 7.30211 1.03086  11
   7  13  -1 7.39374 1.20817  16
   7  13  -1 6.80436 1.01749  18
   7 -13   1 7.07689 0.88789  19
   7  13  -1 8.56920 1.18453  13
   7 -13   1 9.43522 0.82998  15
   7 -13   1 9.28765 0.97470  20
  -7 -13  -1 7.17600 1.02532  15
  -7  13   1 7.42675 0.75655  18
  -7 -13  -1 10.0927 0.85286  20
  -7 -13  -1 7.94619 1.06551   9
   7 -13   1 8.65750 0.83000  13
  -7 -13   1 8.94080 0.83141  20
   7 -13  -1 8.18842 0.92844  19
  -7  13  -1 9.47093 0.76809  18
   7  13   1 8.62475 1.18236  13
   7  13   1 7.60558 1.08972  18
  -7 -13   1 9.57565 1.10550  17
   7 -13  -1 7.66329 0.91976  13
  -7 -13   1 10.5030 1.10214   9
   7 -13  -1 9.41848 0.79306  15
  -7 -13   1 7.68180 1.07194  15
   7 -13  -1 8.90510 1.02022  20
   7  13   1 11.3520 1.36733  14
   7  13   1 8.74358 1.10387  11
   7  13   1 8.41094 1.24300  16
   8  13  -1 34.8374 2.52270  16
  -8 -13  -1 38.3290 2.21384  15
   8  13  -1 36.5385 2.31616  18
  -8 -13  -1 38.2740 2.36552   9
  -8 -13  -1 39.2259 1.90612  20
   8 -13   1 43.0938 2.21586  20
   8 -13   1 40.1246 2.40039  13
   8  13  -1 35.0740 2.32943  11
   8  13  -1 37.0856 2.43613  13
   8 -13   1 38.0068 2.09722  19
   8  13   1 37.1516 2.37931  14
   8 -13  -1 39.8972 2.15157  20
   8  13   1 39.5905 2.59664  16
   8  13   1 37.4401 2.39621  13
   8 -13  -1 36.7144 2.07906  13
  -8 -13   1 39.1787 1.86760  20
   8 -13  -1 34.2713 2.07598  19
  -8 -13   1 38.5228 2.20494  15
   8  13   1 36.7750 2.29044  18
   8  13   1 36.5005 2.36184  11
  -8 -13   1 34.4271 2.26505   9
  -9 -13  -1 12.7024 1.27650  15
  -9 -13  -1 12.2967 1.38611   9
   9  13  -1 16.8574 1.71786  16
   9 -13   1 13.0129 1.20520  20
   9  13  -1 13.9596 1.40500  18
   9  13  -1 14.0520 1.54914  13
   9  13  -1 17.4877 1.62984  11
   9 -13   1 15.8605 1.22477  19
   9  13   1 18.9343 1.76862  16
   9 -13  -1 14.3882 1.19809  20
  -9 -13   1 13.1757 1.25482  15
  -9 -13   1 16.3309 1.52011   9
   9  13   1 17.5647 1.60532  14
   9  13   1 13.9089 1.56924  13
   9  13   1 12.2872 1.32337  18
   9  13   1 14.7705 1.52636  11
   9 -13  -1 16.9013 1.31606  19
  10  13  -1 24.9933 1.97889  11
  10 -13   1 20.5493 1.50051  20
  10  13  -1 22.4268 1.96550  14
  10  13  -1 20.9707 1.93992  13
  10  13  -1 24.2756 2.11516  16
 -10 -13  -1 20.2287 1.80844   9
 -10 -13  -1 23.2563 1.68898  15
  10  13  -1 22.8800 1.81059  18
  10  13   1 21.9021 1.89499  11
  10  13   1 23.6909 1.99588  14
  10  13   1 19.7524 1.92332  13
 -10 -13   1 20.4643 1.60934  15
  10  13   1 22.4000 2.02288  16
 -10 -13   1 18.6379 1.73529   9
  10  13   1 21.8506 1.76666  18
  10 -13  -1 21.1155 1.50988  20
  11  13  -1 29.7497 2.04829  18
 -11 -13  -1 28.0926 1.95904  15
  11  13  -1 33.2470 2.57039  16
  11  13   1 31.2500 2.50555  16
  11  13   1 27.7625 2.07469  18
 -11 -13   1 32.5276 1.99322  15
   0 -14  -1 19.2343 1.22608   9
   0 -14  -1 17.5296 1.35846  20
   0  14   1 20.6647 1.27438  14
   0 -14  -1 16.2755 1.34522  15
   0 -14   1 17.9120 1.22759  17
   0 -14   1 18.8220 1.23826   9
   0  14   1 17.4448 1.29281  18
   0 -14   1 16.8806 1.36845  15
   0 -14   1 19.2779 1.39183  20
   0 -14  -1 15.6738 1.16085  10
   0  14  -1 18.4805 1.02178  11
   0  14  -1 17.8102 1.30573  18
   0  14  -1 19.6179 1.21577  14
   0  14   1 20.1978 1.03369  11
   0 -14   1 19.6423 1.27829  10
   1  14  -1 28.2170 1.70906  16
   1  14  -1 26.0741 1.47340  11
  -1  14   1 28.9783 1.74277  18
   1  14  -1 30.2197 1.68503  14
   1 -14   1 27.4986 1.58279  10
  -1 -14  -1 26.5299 1.59958  10
   1  14  -1 28.7087 1.68542  13
  -1  14   1 29.2529 1.59184  14
   1 -14   1 29.5907 1.83863  15
  -1  14   1 28.6332 1.16362  11
  -1 -14  -1 29.5172 1.66054   9
  -1 -14  -1 27.6638 1.80063  15
   1 -14   1 29.5218 1.58046   9
   1  14  -1 29.7872 1.77970  18
   1 -14   1 27.6269 1.77750  20
  -1 -14  -1 28.3832 1.74585  20
   1 -14   1 30.9149 2.44095  16
   1 -14  -1 27.7858 1.75155  15
  -1 -14   1 26.8302 1.71172  20
   1  14   1 28.4429 1.76579  18
  -1 -14   1 26.3479 1.77320  15
   1  14   1 28.9848 1.71511  16
  -1  14  -1 29.9095 1.72566  18
   1 -14  -1 30.5350 1.54512   9
  -1  14  -1 29.0028 1.54447  14
  -1  14  -1 27.7774 1.17913  11
   1 -14  -1 28.0039 1.54203  10
   1 -14  -1 29.3806 1.78029  20
   1  14   1 27.7386 1.46957  11
  -1 -14   1 26.3783 1.60485   9
   1 -14  -1 27.4937 1.90333  16
  -1 -14   1 26.4115 1.63838  10
   1  14   1 30.5727 1.69710  14
  -1 -14   1 28.0184 1.65469  17
  -2 -14  -1 15.2246 1.17707   9
  -2 -14  -1 13.8465 1.14172  20
   2  14  -1 13.3488 1.16315  13
   2  14  -1 13.4863 1.11355  14
   2  14  -1 13.6740 1.23267  18
   2 -14   1 14.5946 1.02253  10
   2 -14   1 13.1672 1.18024  15
  -2 -14  -1 14.9435 1.27312  15
   2 -14   1 14.9640 1.21715  20
  -2  14   1 14.9379 1.01144  14
   2  14  -1 13.2680 1.18066  16
   2 -14   1 16.1530 1.03533   9
  -2  14   1 15.5651 1.16986  18
  -2 -14  -1 13.1383 1.13036  10
   2  14  -1 14.4653 1.06888  11
  -2 -14   1 12.1420 1.09663  10
  -2  14  -1 12.4209 1.05548  18
   2 -14  -1 14.9020 0.94671   9
  -2 -14   1 14.2153 1.27211  15
  -2 -14   1 13.5371 1.11438   9
   2  14   1 13.3249 1.18716  16
   2  14   1 13.5572 1.14632  13
  -2 -14   1 15.4088 1.20229  20
   2 -14  -1 12.0559 1.11221  15
   2  14   1 14.4750 1.04318  11
   2 -14  -1 13.3450 1.15086  20
  -2 -14   1 14.7634 1.16983  17
   2 -14  -1 14.1516 0.97031  10
  -2  14  -1 12.8953 0.91584  14
   2  14   1 13.0007 1.20225  18
   2  14   1 13.8045 1.16351  14
   2 -14  -1 13.0090 1.09210  16
   3  14  -1 216.729 8.66357  13
   3 -14   1 213.179 8.70100  20
  -3 -14  -1 226.029 8.60337  20
   3 -14   1 206.227 8.60980  15
  -3 -14  -1 216.827 8.75599  15
   3 -14   1 231.334 8.31656   9
   3  14  -1 208.033 8.73019  18
   3  14  -1 229.956 8.57106  11
   3  14  -1 220.459 8.79095  16
   3 -14   1 232.990 8.38127  10
  -3  14   1 226.642 8.32430  14
   3  14  -1 220.807 8.67830  14
  -3  14   1 211.199 8.48361  18
  -3 -14  -1 215.432 8.62351   9
   3 -14  -1 212.357 8.56992  20
   3  14   1 214.799 8.63621  18
  -3 -14   1 216.939 8.65128  15
   3 -14  -1 219.694 8.37481  16
   3 -14  -1 224.105 8.13935  10
   3  14   1 217.779 8.39353  11
   3 -14  -1 222.138 8.09800   9
  -3  14  -1 211.129 8.33545  18
  -3  14  -1 217.412 8.09818  14
  -3 -14   1 210.325 8.50967   9
  -3 -14   1 216.411 8.53279  17
   3 -14  -1 203.261 8.42889  15
   3  14   1 229.080 8.70370  16
  -3 -14   1 217.955 8.45858  20
  -3 -14   1 208.264 8.48001  10
   3  14   1 215.742 8.57957  13
   3  14   1 212.655 8.53958  14
   4  14  -1 51.9392 2.73719  18
   4  14  -1 50.9777 2.63253  14
  -4 -14  -1 48.7605 2.45482  20
  -4  14   1 49.0500 2.38376  18
  -4 -14  -1 50.1796 2.64426  15
  -4  14   1 47.7632 2.16518  14
   4 -14   1 48.6151 2.61526  20
   4  14  -1 45.9290 2.48038  11
   4  14  -1 45.9539 2.58011  13
   4  14  -1 50.3297 2.74491  16
   4 -14   1 54.1671 2.28063  10
   4 -14   1 45.7681 2.51759  15
  -4 -14  -1 43.5620 2.49751   9
   4 -14   1 52.6815 2.19711   9
  -4  14  -1 48.5363 2.35985  18
   4  14   1 47.9949 2.70337  16
   4  14   1 47.2920 2.48137  11
  -4  14  -1 46.9693 2.06954  14
   4  14   1 46.7836 2.59591  14
   4  14   1 47.9940 2.61112  13
  -4 -14   1 47.5335 2.61882  15
  -4 -14   1 49.7053 2.61611  17
  -4 -14   1 48.5189 2.56351  10
   4 -14  -1 47.5160 2.44421  15
  -4 -14   1 45.8047 2.55362   9
   4 -14  -1 52.1868 2.05186   9
   4 -14  -1 50.0113 2.12726  10
   4  14   1 48.8790 2.65028  18
  -4 -14   1 51.1715 2.47681  20
   4 -14  -1 46.3605 2.56141  20
   5  14  -1 15.3904 1.39505  13
   5  14  -1 15.5293 1.42814  18
   5 -14   1 18.1764 0.98920   9
  -5 -14  -1 17.1950 1.27447  20
   5  14  -1 14.5468 1.34006  11
  -5  14   1 16.7565 1.21068  18
  -5 -14  -1 19.3401 1.47800  15
   5 -14   1 17.8867 1.06179  10
   5  14  -1 20.6868 1.67639  16
   5 -14   1 16.7905 1.40898  20
   5 -14   1 17.0761 1.28441  15
  -5 -14  -1 16.1726 1.38700   9
   5  14  -1 15.9735 1.42928  14
   5  14   1 17.6398 1.57935  16
   5  14   1 14.1493 1.37954  13
  -5 -14   1 16.8049 1.24382  20
  -5 -14   1 18.3297 1.46640  15
  -5 -14   1 17.9350 1.43344   9
   5  14   1 16.5675 1.37821  11
   5  14   1 16.4661 1.44775  18
   5 -14  -1 15.9591 1.21408  15
   5 -14  -1 16.3270 1.36035  20
  -5 -14   1 16.5515 1.39909  17
  -5  14  -1 19.9358 1.22902  18
   5  14   1 14.2092 1.31454  14
   6 -14   1 6.86875 0.78367  13
   6  14  -1 6.44437 0.95897  11
   6  14  -1 6.72821 1.05049  18
   6 -14   1 4.69505 0.83440  20
  -6 -14  -1 7.14059 1.04425   9
  -6 -14  -1 6.78428 0.82250  20
   6  14  -1 6.53983 1.05182  13
  -6  14   1 7.18766 0.78003  18
   6 -14   1 7.51918 0.84403  15
  -6 -14  -1 5.79383 0.95091  15
   6  14  -1 6.80120 1.07317  14
   6  14  -1 7.04060 1.09650  16
   6  14   1 6.81137 1.05360  18
  -6 -14   1 7.34264 0.99636  15
   6  14   1 5.95159 0.94251  11
  -6  14  -1 7.61607 0.79087  18
   6  14   1 6.00383 1.00581  14
   6  14   1 7.05707 1.05477  13
  -6 -14   1 6.60683 0.81170  20
   6 -14  -1 6.93393 0.89604  13
  -6 -14   1 6.69721 0.98805  17
   6 -14  -1 6.68501 0.96345  20
   6  14   1 8.44599 1.24095  16
  -6 -14   1 5.78486 0.95832   9
   6 -14  -1 7.75871 0.99235  19
   6 -14  -1 7.68800 0.87106  15
  -7  14   1 16.8262 1.12968  18
   7  14  -1 14.4756 1.41110  14
   7  14  -1 13.6683 1.40339  11
   7 -14   1 17.0958 1.20921  13
   7 -14   1 17.6354 1.20671  15
   7 -14   1 16.8246 1.30006  19
   7  14  -1 15.8839 1.67514  16
  -7 -14  -1 16.4381 1.45730   9
  -7 -14  -1 16.1235 1.40001  15
   7  14  -1 16.3227 1.55343  13
   7 -14   1 16.0236 1.38336  20
   7  14  -1 14.3620 1.43039  18
  -7 -14  -1 19.2265 1.23818  20
   7  14   1 16.3614 1.68058  16
  -7 -14   1 18.6473 1.19440  20
   7 -14  -1 15.3475 1.34321  20
  -7 -14   1 14.6845 1.41613   9
  -7 -14   1 17.2646 1.43576  15
   7 -14  -1 16.8100 1.30247  13
   7 -14  -1 15.6862 1.28542  19
   7  14   1 16.5161 1.47923  18
  -7  14  -1 16.2166 1.40590  18
   7  14   1 14.2127 1.40548  11
   7  14   1 13.7507 1.45550  14
   7 -14  -1 15.2836 1.09002  15
   7  14   1 14.4119 1.49590  13
  -8 -14  -1 29.6102 2.04910   9
   8  14  -1 30.1805 2.31700  16
   8  14  -1 25.8684 1.97982  11
  -8 -14  -1 28.8906 1.58233  20
   8 -14   1 26.2033 1.81994  20
  -8 -14  -1 27.1802 1.86806  15
   8  14  -1 29.8291 2.11149  13
   8 -14   1 26.1968 1.72197  19
   8  14  -1 26.6160 2.05889  14
   8  14  -1 25.1905 1.89494  18
   8 -14  -1 24.6418 1.71583  19
  -8 -14   1 24.1550 1.78271  15
  -8 -14   1 27.2255 1.53459  20
   8  14   1 25.5083 1.98657  11
   8  14   1 29.4163 2.12420  14
   8  14   1 25.0682 1.87795  18
   8 -14  -1 28.5493 1.74827  13
   8 -14  -1 27.3790 1.77880  20
  -8 -14   1 27.0422 1.98761   9
   8  14   1 28.2000 2.12407  13
   8  14   1 27.6282 2.20299  16
   9 -14   1 10.5917 1.10995  20
   9  14  -1 12.9124 1.63340  16
   9  14  -1 11.0003 1.39227  18
   9  14  -1 10.3280 1.45969  11
   9  14  -1 10.2412 1.50969  14
  -9 -14  -1 7.62115 1.18272   9
   9  14  -1 10.6679 1.45311  13
   9 -14   1 9.85066 1.04389  19
  -9 -14  -1 11.5625 1.24458  15
   9 -14  -1 10.7300 1.10164  19
   9  14   1 13.0530 1.63256  14
   9  14   1 10.6860 1.49780  13
   9 -14  -1 10.3704 1.08581  20
  -9 -14   1 10.4837 1.35555   9
   9  14   1 13.1903 1.41217  18
   9  14   1 13.4442 1.52772  11
   9  14   1 10.6318 1.49915  16
  -9 -14   1 11.0667 1.25246  15
  10  14  -1 56.7197 3.20651  18
  10  14  -1 64.1304 3.67635  16
 -10 -14  -1 54.5325 2.98203  15
  10  14  -1 54.8895 3.71125  13
  10  14  -1 63.3739 3.65431  11
  10  14  -1 56.5588 3.45407  14
 -10 -14  -1 53.3896 3.26131   9
  10 -14   1 57.5069 2.92745  20
  10  14   1 68.4088 3.76583  16
  10 -14  -1 59.5730 2.96398  20
  10  14   1 57.2693 3.45445  14
 -10 -14   1 54.1156 3.50436   9
  10  14   1 55.5797 3.74221  13
 -10 -14   1 52.9220 3.01247  15
  10  14   1 62.5112 3.63700  11
  10  14   1 61.5221 3.27376  18
   0  15   1 14.5071 1.10937  14
   0  15  -1 14.8183 1.20284  18
   0  15  -1 13.5164 1.05551  14
   0 -15  -1 13.2860 1.06396  10
   0  15   1 13.2093 1.14695  18
   0 -15   1 15.4697 1.16236  10
   0 -15  -1 13.7822 1.23856  20
   0 -15   1 11.5826 1.14380  20
   0 -15   1 13.2276 1.23892  15
   0 -15   1 13.9101 1.07962   9
   0  15  -1 13.6768 0.85296  11
   0 -15  -1 13.9027 1.04344   9
   0 -15  -1 12.0111 1.20068  15
   0  15   1 14.8602 1.03050  11
   1  15  -1 31.8571 1.61079  11
  -1  15   1 29.0371 1.81321  18
  -1  15   1 32.5641 1.74809  14
   1  15  -1 33.9187 1.82124  14
   1 -15   1 30.6241 1.72851  10
   1 -15   1 32.3774 1.95016  20
  -1 -15  -1 30.8958 1.79603  10
  -1 -15  -1 29.1127 1.93898  15
   1 -15   1 29.1562 1.92483  15
   1  15  -1 31.1564 1.90836  18
   1 -15   1 31.3361 1.71097   9
  -1 -15  -1 31.2782 1.78200   9
  -1 -15  -1 30.5587 1.88072  20
  -1 -15   1 32.9896 1.94882  20
   1  15   1 30.1814 1.59118  11
   1 -15  -1 27.1968 1.63522  10
   1 -15  -1 29.5966 1.91500  15
  -1 -15   1 29.4740 1.79625   9
   1 -15  -1 33.7832 1.70752   9
  -1  15  -1 31.2589 1.83588  18
   1  15   1 32.6693 1.93858  18
  -1 -15   1 31.8506 2.01516  15
   1  15   1 31.6954 1.82114  14
  -1  15  -1 29.3753 1.65322  14
   1 -15  -1 33.7504 1.96499  20
  -1 -15   1 31.2653 1.80860  10
   2 -15   1 46.1343 2.16356   9
   2  15  -1 42.6652 2.35143  13
   2 -15   1 44.2999 2.45567  15
  -2 -15  -1 43.9355 2.38305  20
   2  15  -1 45.1130 2.48677  18
   2  15  -1 43.7814 2.34050  14
   2 -15   1 44.3899 2.47931  20
  -2 -15  -1 44.5121 2.33749   9
  -2  15   1 42.6051 2.30656  18
   2 -15   1 39.7104 2.13909  10
   2  15  -1 50.0930 3.41769  16
   2  15  -1 43.1554 2.16876  11
  -2 -15  -1 46.3255 2.54069  15
  -2  15   1 44.4398 2.14999  14
  -2 -15   1 44.8606 2.53473  15
   2 -15  -1 45.6943 2.12938  10
   2  15   1 44.4558 2.44469  18
  -2  15  -1 43.2959 2.29851  18
   2 -15  -1 41.9513 2.38123  15
  -2 -15   1 42.9075 2.32615   9
   2  15   1 45.5793 2.38032  14
  -2 -15   1 41.9788 2.35691  20
   2 -15  -1 47.6037 2.10129   9
   2 -15  -1 51.1331 2.53335  20
  -2 -15   1 40.5489 2.30109  10
  -2  15  -1 42.9883 2.09227  14
   2  15   1 41.2687 2.36891  13
  -2 -15   1 44.1178 2.36701  17
   2  15   1 42.0335 2.15483  11
   3  15  -1 5.95073 0.90955  14
  -3 -15  -1 5.98779 0.91460   9
   3 -15   1 7.11289 0.73476   9
   3  15  -1 7.54802 1.06856  16
  -3 -15  -1 6.72390 0.93706  20
   3  15  -1 10.4451 1.05049  13
   3  15  -1 7.08523 0.86946  11
  -3 -15  -1 10.6969 1.25863  15
  -3  15   1 8.04891 0.97340  18
   3 -15   1 6.44446 0.94630  15
   3  15  -1 6.70163 1.06651  18
   3 -15   1 8.92838 0.80216  10
   3 -15   1 6.94794 1.04232  20
  -3  15   1 8.48451 0.80570  14
  -3  15  -1 6.08274 0.85943  18
   3  15   1 7.41703 1.00820  14
  -3 -15   1 7.33243 1.03729  15
   3  15   1 8.47407 1.07721  13
   3 -15  -1 7.88635 0.68762   9
  -3 -15   1 5.85769 0.93410   9
  -3 -15   1 8.46247 1.07447  10
   3 -15  -1 6.85260 0.94892  15
  -3 -15   1 8.80859 0.98083  20
   3 -15  -1 8.22692 1.12350  20
   3  15   1 5.41871 0.94913  18
   3 -15  -1 7.88928 0.74519  10
   3  15   1 8.26542 1.03274  16
  -3  15  -1 8.46793 0.73510  14
  -3 -15   1 7.18227 0.97643  17
   3  15   1 6.32216 0.84632  11
  -4 -15  -1 14.6536 1.38329  15
   4  15  -1 17.8387 1.47789  18
   4  15  -1 15.2873 1.39045  13
   4  15  -1 16.9464 1.46683  16
  -4 -15  -1 13.0468 1.30261   9
  -4 -15  -1 15.9240 1.25716  20
  -4  15   1 16.8649 1.25266  18
   4 -15   1 15.5540 1.32219  15
   4  15  -1 16.3785 1.30368  11
   4 -15   1 17.4474 1.09335  10
   4  15  -1 14.9432 1.33801  14
   4 -15   1 16.0055 1.40326  20
  -4  15   1 15.1394 1.01792  14
  -4 -15   1 15.4322 1.43766  15
   4 -15  -1 17.3911 1.00364  10
  -4 -15   1 17.5266 1.42932  17
   4  15   1 16.4794 1.49596  16
  -4 -15   1 12.7884 1.28315  10
  -4  15  -1 16.3373 1.21330  18
   4 -15  -1 16.5470 1.32014  15
   4  15   1 12.9816 1.26968  14
  -4 -15   1 15.7637 1.28200  20
  -4 -15   1 16.7178 1.39838   9
   4 -15  -1 15.9243 1.38246  20
   4  15   1 17.2286 1.45887  18
   4  15   1 14.2801 1.36932  13
   4  15   1 17.0123 1.34444  11
   5 -15   1 21.2881 1.49910  15
   5 -15   1 24.4552 1.49978  10
  -5 -15  -1 21.3531 1.43874  20
  -5  15   1 20.9095 1.38385  18
   5  15  -1 21.7731 1.76635  16
  -5 -15  -1 19.1198 1.55382   9
   5  15  -1 21.3794 1.68071  14
  -5 -15  -1 18.7172 1.60815  15
   5  15  -1 21.5756 1.69079  13
   5  15  -1 20.2113 1.54611  11
   5 -15   1 20.6644 1.60575  20
   5  15  -1 19.0511 1.63678  18
   5 -15  -1 19.3932 1.57223  20
  -5 -15   1 18.3222 1.53939   9
   5  15   1 19.4228 1.60604  13
   5  15   1 22.6044 1.75583  16
   5  15   1 19.6230 1.62116  14
  -5 -15   1 19.0177 1.60895  15
  -5  15  -1 22.0124 1.36935  18
   5  15   1 18.0636 1.48395  11
  -5 -15   1 20.3236 1.44584  20
   5  15   1 17.5664 1.53816  18
   5 -15  -1 21.8777 1.47915  15
  -6 -15  -1 19.1610 1.59612  15
   6 -15   1 23.1614 1.44240  13
  -6 -15  -1 23.0387 1.44817  20
   6  15  -1 22.6881 1.67609  11
   6  15  -1 18.5797 1.60252  14
   6  15  -1 21.6229 1.87469  16
  -6 -15  -1 21.1503 1.64531   9
   6 -15   1 22.4699 1.47857  15
   6  15  -1 19.5200 1.69469  18
   6  15  -1 20.5545 1.68362  13
  -6  15   1 19.8800 1.35511  18
   6 -15   1 20.0939 1.61678  20
   6 -15  -1 20.4386 1.49890  19
   6  15   1 21.2507 1.71494  18
   6  15   1 22.1836 1.74970  14
   6  15   1 18.8143 1.65879  13
  -6 -15   1 20.3265 1.59054  15
   6  15   1 25.1364 1.91369  16
  -6 -15   1 20.7908 1.43222  20
   6 -15  -1 20.3042 1.57186  20
   6  15   1 22.2051 1.65894  11
  -6 -15   1 19.7490 1.61650   9
   6 -15  -1 23.3547 1.43907  15
  -6  15  -1 19.1630 1.30251  18
   7  15  -1 26.0210 1.96589  11
   7 -15   1 31.9633 1.72794  15
   7 -15   1 30.5565 1.85694  19
  -7 -15  -1 29.6730 1.68557  20
  -7 -15  -1 27.4975 1.99037   9
   7  15  -1 26.9764 2.04021  13
   7  15  -1 27.8681 2.22954  16
  -7 -15  -1 28.3152 1.96296  15
   7  15  -1 26.8446 2.08759  14
   7 -15   1 26.8020 1.85939  20
   7  15  -1 24.7974 1.93103  18
  -7 -15   1 30.9899 2.13427   9
   7 -15  -1 31.1571 1.87663  13
   7 -15  -1 27.8228 1.86564  19
   7  15   1 29.5352 2.07791  11
   7  15   1 30.3289 2.18313  14
  -7 -15   1 31.0915 2.03961  15
   7  15   1 27.1535 1.98922  18
   7  15   1 26.8508 2.04916  13
   7  15   1 33.8853 2.36396  16
   7 -15  -1 30.2937 1.98525  20
  -7 -15   1 31.5013 1.76287  20
   8  15  -1 86.5951 4.35634  16
  -8 -15  -1 80.9858 3.90093  15
  -8 -15  -1 78.0103 3.95050   9
   8 -15   1 81.2625 3.82466  20
   8 -15   1 71.9536 3.63225  19
   8  15  -1 73.0714 3.92785  11
   8  15  -1 76.5743 4.07108  14
   8  15  -1 84.2123 4.19513  13
   8  15  -1 78.0222 4.02262  18
  -8 -15  -1 77.1691 3.46087  20
   8  15   1 79.0850 4.19692  16
   8  15   1 78.4501 4.12096  14
   8  15   1 77.5324 3.99392  11
   8  15   1 75.4055 3.92843  18
  -8 -15   1 78.6721 3.85043  15
   8  15   1 75.1326 4.03748  13
   8 -15  -1 83.7660 3.82513  20
  -8 -15   1 79.9188 3.45876  20
  -8 -15   1 72.6737 3.90299   9
   8 -15  -1 74.7406 3.68596  19
   9 -15   1 7.09671 0.96940  19
   9  15  -1 4.80667 1.09852  13
   9  15  -1 4.37104 1.02088  11
  -9 -15  -1 4.62660 0.93387  15
  -9 -15  -1 5.35666 1.00151   9
   9  15  -1 4.49311 1.08351  14
   9  15  -1 6.41236 1.17076  18
   9  15  -1 7.58156 1.33128  16
   9 -15   1 6.09836 0.97629  20
   9 -15  -1 5.77020 0.88643  19
   9  15   1 4.58496 1.06765  14
  -9 -15   1 3.87404 0.90554  15
   9  15   1 4.64813 0.98769  18
  -9 -15   1 5.14550 1.03137   9
   9 -15  -1 5.40191 0.88005  20
   9  15   1 5.66731 1.11324  11
   9  15   1 5.92122 1.16817  13
   9  15   1 4.39403 1.08849  16
   0 -16  -1 1.72901 0.48237  10
   0 -16  -1 0.89949 0.51322  20
   0 -16   1 0.58383 0.43271  10
   0  16   1 0.69857 0.26733  11
   0  16   1 1.01151 0.50391  18
   0 -16  -1 0.66019 0.53214  15
   0  16  -1 0.42115 0.49811  18
   0  16  -1 1.38014 0.42769  14
   0  16   1 1.06295 0.45656  14
   0 -16   1 1.46434 0.60693  15
   0 -16   1 0.56296 0.42864   9
   0 -16  -1 0.79237 0.41304   9
   0  16  -1 0.79716 0.27903  11
   0 -16   1 -0.2523 0.44360  20
  -1  16   1 13.2536 1.18786  18
   1 -16   1 10.1400 1.18483  15
   1  16  -1 11.2235 1.13398  18
  -1 -16  -1 13.4271 1.22810  20
   1 -16   1 13.4409 1.26855  20
   1 -16   1 12.7120 1.06642  10
  -1 -16  -1 12.4365 1.25824  15
  -1 -16  -1 11.1041 1.03971   9
   1  16  -1 10.7576 1.02895  14
   1  16  -1 12.9677 0.93976  11
   1 -16   1 13.5802 1.03829   9
  -1  16   1 11.4435 1.00649  14
  -1 -16   1 13.7795 1.33116  15
  -1  16  -1 13.6914 1.06494  14
   1 -16  -1 15.0474 1.30314  15
  -1  16  -1 13.4236 1.21180  18
   1 -16  -1 13.5460 1.05433  10
   1 -16  -1 12.2553 1.21242  20
  -1 -16   1 14.3045 1.18240  10
  -1 -16   1 13.0592 1.13728   9
  -1 -16   1 13.0800 1.23260  20
   1  16   1 13.9698 0.96067  11
   1  16   1 14.1613 1.16854  14
   1  16   1 14.3009 1.29321  18
   1 -16  -1 11.0401 0.98474   9
  -2  16   1 40.7752 2.09781  14
  -2 -16  -1 44.0265 2.36639  20
   2 -16   1 45.4699 2.12571   9
   2 -16   1 38.5917 2.40206  20
   2  16  -1 42.1632 2.34059  13
   2  16  -1 39.3832 2.41630  18
  -2 -16  -1 43.4608 2.46297  15
   2  16  -1 41.6039 2.11588  11
   2 -16   1 38.5063 2.36157  15
   2  16  -1 43.6877 2.34287  14
  -2 -16  -1 39.4555 2.24529   9
   2 -16   1 45.6404 2.18676  10
  -2  16   1 40.4032 2.26896  18
   2 -16  -1 41.4441 2.35519  20
   2 -16  -1 40.7679 2.03492  10
  -2 -16   1 42.3971 2.30639  10
  -2  16  -1 41.0346 2.00482  14
   2  16   1 39.3517 2.06532  11
  -2  16  -1 39.3093 2.20867  18
  -2 -16   1 40.4993 2.32527  20
  -2 -16   1 38.0136 2.41277  15
   2 -16  -1 46.5933 2.04448   9
   2  16   1 40.1815 2.28051  14
   2  16   1 40.7153 2.38795  18
   2 -16  -1 37.2658 2.28486  15
  -2 -16   1 37.0135 2.20435   9
   3  16  -1 23.0581 1.55785  11
   3  16  -1 26.0844 1.77586  13
   3 -16   1 23.8502 1.75716  20
   3 -16   1 26.4217 1.79751  15
  -3 -16  -1 23.4042 1.69986   9
   3  16  -1 22.4405 1.79744  18
  -3 -16  -1 24.0051 1.68678  20
  -3  16   1 25.9393 1.65609  18
   3 -16   1 29.0076 1.49141   9
  -3  16   1 29.3131 1.51562  14
   3  16  -1 24.7225 1.73579  14
   3 -16   1 24.8657 1.49023  10
  -3 -16  -1 26.5238 1.86377  15
  -3 -16   1 25.7575 1.78191   9
   3  16   1 25.3932 1.61582  11
  -3  16  -1 25.9865 1.64143  18
  -3  16  -1 26.8533 1.42861  14
   3 -16  -1 28.4431 1.46694  10
  -3 -16   1 23.9732 1.81392  15
   3  16   1 26.4028 1.85048  13
   3  16   1 25.0482 1.75547  14
   3  16   1 25.7917 1.86613  18
  -3 -16   1 25.7019 1.71805  20
   3 -16  -1 25.4107 1.80017  20
   3 -16  -1 22.1290 1.65309  15
  -3 -16   1 21.6054 1.65658  10
  -4 -16  -1 60.6447 3.07470  20
   4 -16   1 62.5561 3.27752  20
  -4 -16  -1 62.9778 3.19873   9
   4  16  -1 61.8523 3.24883  13
   4 -16   1 63.1098 3.16412  15
   4 -16   1 70.7367 2.85943  10
  -4 -16  -1 67.6960 3.35676  15
  -4  16   1 59.2678 2.98428  18
   4  16  -1 63.8842 3.32514  18
   4  16  -1 62.9171 3.08584  11
   4  16  -1 58.9178 3.18052  14
  -4 -16   1 59.0584 3.03518  20
  -4 -16   1 59.9901 3.27089  15
   4 -16  -1 65.1524 3.12268  15
  -4  16  -1 62.0913 2.93844  18
  -4 -16   1 63.4895 3.20873   9
   4 -16  -1 63.6156 3.22214  20
   4  16   1 56.9540 3.21327  18
   4  16   1 60.1647 3.22516  14
   4  16   1 64.8092 3.07709  11
   5  16  -1 26.2921 1.83670  11
  -5 -16  -1 26.5619 1.88398   9
  -5  16   1 27.5014 1.69231  18
   5  16  -1 26.6163 1.94634  13
   5  16  -1 29.0545 2.00092  14
  -5 -16  -1 26.0173 1.93332  15
   5  16  -1 27.1789 1.98582  18
   5 -16   1 28.1516 1.81521  15
   5 -16   1 29.8393 1.99527  20
  -5 -16  -1 29.7859 1.78915  20
   5 -16  -1 29.0078 1.76588  15
   5  16   1 23.6340 1.87388  14
  -5 -16   1 26.2587 1.91948  15
   5  16   1 28.2104 1.83601  11
  -5  16  -1 27.6127 1.65017  18
  -5 -16   1 30.4955 1.80373  20
   5  16   1 26.8815 1.97788  18
   5  16   1 26.4698 1.91917  13
  -5 -16   1 24.5478 1.84458   9
   5 -16  -1 25.8159 1.88588  20
  -6 -16  -1 26.3108 1.91099  15
  -6  16   1 26.6944 1.61188  18
  -6 -16  -1 24.8623 1.62975  20
   6 -16   1 22.4236 1.77235  20
   6  16  -1 24.7809 1.91103  14
   6  16  -1 23.5892 1.91010  18
   6  16  -1 24.5096 1.82089  11
   6  16  -1 26.5025 1.96991  13
  -6 -16  -1 23.2040 1.80411   9
   6 -16   1 26.2438 1.68632  15
   6  16   1 25.1132 1.97036  13
  -6 -16   1 23.9129 1.63480  20
   6  16   1 28.2578 2.01822  18
  -6 -16   1 21.1336 1.80564   9
   6 -16  -1 25.3240 1.80003  19
  -6 -16   1 26.2386 1.94689  15
   6 -16  -1 30.1278 1.73133  15
  -6  16  -1 27.9508 1.61015  18
   6  16   1 28.8506 1.96322  11
   6 -16  -1 25.8334 1.85846  20
   6  16   1 29.2946 2.08743  14
  -7 -16  -1 7.40152 1.17581   9
   7  16  -1 5.88414 1.01011  11
   7  16  -1 7.02356 1.29067  16
   7  16  -1 5.48123 1.07413  13
  -7 -16  -1 6.72167 1.09621  15
   7 -16   1 4.70990 0.92646  20
   7  16  -1 5.31252 1.02880  14
  -7 -16  -1 5.43815 0.81925  20
   7 -16   1 4.78764 0.86115  19
   7  16  -1 4.12018 0.96400  18
   7  16   1 5.13003 1.11531  14
   7 -16  -1 4.13391 0.84690  19
   7  16   1 5.40206 0.94985  11
  -7 -16   1 6.50976 0.84465  20
   7  16   1 7.12388 1.52194  16
  -7 -16   1 5.75808 1.02433  15
   7  16   1 4.72085 1.01839  18
   7  16   1 6.80441 1.12256  13
  -7 -16   1 6.25811 1.10352   9
   7 -16  -1 4.87562 0.95423  20
   8  16  -1 35.9630 2.38865  11
   8  16  -1 30.7937 2.53913  16
  -8 -16  -1 34.3099 2.24671  15
   8  16  -1 34.5211 2.46573  14
   8  16  -1 30.8848 2.33934  13
  -8 -16  -1 32.2111 2.28366   9
   8 -16   1 34.4269 2.22656  20
   8 -16   1 32.9809 2.06369  19
   8  16  -1 30.8667 2.27722  18
   8  16   1 32.2118 2.62177  16
   8  16   1 31.7914 2.26177  18
   8  16   1 31.7690 2.39283  13
  -8 -16   1 27.0807 2.07849  15
   8 -16  -1 33.6181 2.12377  19
  -8 -16   1 30.3536 2.22083   9
   8  16   1 32.9275 2.27746  11
   8  16   1 34.5065 2.45583  14
   8 -16  -1 31.9972 2.09967  20
   9  16  -1 7.32684 1.24937  18
   9 -16   1 4.88493 0.93282  20
   9  16  -1 4.58221 1.30887  16
  -9 -16  -1 8.73609 1.21131  15
   9  16   1 8.35032 1.50711  16
   9 -16  -1 7.53138 1.11023  19
   9 -16  -1 6.81536 1.02983  20
  -9 -16   1 7.20452 1.17466  15
   9  16   1 4.91735 1.07916  18
   0  17   1 6.16465 0.95090  18
   0 -17  -1 7.44169 0.91474   9
   0  17  -1 7.76128 0.89540  14
   0 -17  -1 7.17403 1.03481  20
   0  17   1 8.42727 0.97625  14
   0  17  -1 7.71699 1.07562  18
   0 -17   1 6.94667 1.10108  15
   0 -17   1 6.03872 0.99424  20
   0 -17   1 8.19616 0.98019  10
   0 -17  -1 7.71663 1.07254  15
   0 -17   1 8.10030 0.98117   9
   1  17  -1 0.25982 0.30220  11
   1 -17   1 -0.1459 0.37738   9
   1 -17   1 0.20646 0.51741  15
   1  17  -1 0.66516 0.46844  14
   1  17  -1 0.30126 0.44915  18
  -1 -17  -1 -0.0689 0.42287  20
  -1 -17  -1 -0.0087 0.49556  15
  -1  17   1 0.72745 0.47677  14
   1 -17   1 0.32243 0.44097  10
  -1 -17  -1 0.67258 0.46617   9
   1 -17   1 1.55216 0.60685  20
  -1  17   1 0.12940 0.43475  18
  -1 -17   1 -0.0426 0.38218  20
  -1 -17   1 0.88293 0.49697   9
   1  17   1 0.88963 0.35683  11
   1 -17  -1 -0.0016 0.46982  20
  -1  17  -1 0.78552 0.45290  14
   1  17   1 0.03767 0.46939  14
  -1  17  -1 0.34594 0.49460  18
   1 -17  -1 0.16750 0.46245  15
  -1 -17   1 0.15284 0.55326  15
  -1 -17   1 -0.3634 0.41124  10
   1 -17  -1 0.18009 0.39679   9
   1  17   1 0.25504 0.49651  18
   2 -17   1 5.35717 0.93394  20
   2 -17   1 8.45670 0.90775   9
   2 -17   1 6.87039 1.05094  15
  -2 -17  -1 7.86367 1.05230  20
  -2 -17  -1 8.67085 1.06200   9
   2 -17   1 10.0400 0.95296  10
  -2 -17  -1 8.59771 1.16446  15
   2  17  -1 7.20549 0.99639  14
   2  17  -1 9.25775 0.91703  11
  -2  17   1 9.82651 0.93909  14
   2  17  -1 6.42191 1.04992  18
  -2  17   1 8.54539 1.00321  18
   2  17   1 7.32176 1.02330  14
  -2 -17   1 9.86470 1.10802  20
  -2 -17   1 7.31308 1.13880  15
   2 -17  -1 10.0515 0.91789   9
  -2 -17   1 10.0187 1.12024   9
   2  17   1 10.8350 0.97131  11
  -2  17  -1 8.53839 0.86572  14
   2 -17  -1 9.14397 1.14620  15
  -2 -17   1 7.82781 1.03795  10
  -2  17  -1 7.02407 0.99508  18
   2 -17  -1 8.11409 1.08884  20
   2  17   1 9.27326 1.08766  18
   3 -17   1 24.3347 1.75004  15
   3  17  -1 23.9453 1.85205  18
   3  17  -1 21.2716 1.49637  11
  -3  17   1 23.0880 1.60924  18
   3 -17   1 25.2467 1.47708  10
   3 -17   1 20.2883 1.72742  20
  -3 -17  -1 23.3772 1.79866  15
   3  17  -1 22.9274 1.72581  14
  -3  17   1 22.5802 1.58820  14
  -3 -17  -1 24.2533 1.67343  20
  -3 -17  -1 22.8879 1.66468   9
   3  17  -1 22.4782 1.71894  13
  -3 -17   1 23.0711 1.67661  20
   3 -17  -1 24.0882 1.79983  20
   3  17   1 21.6429 1.49897  11
   3 -17  -1 23.8769 1.71855  15
   3  17   1 18.6427 1.60889  14
   3  17   1 22.8476 1.74238  18
   3  17   1 21.6834 1.69457  13
  -3 -17   1 21.0557 1.77885  15
  -3 -17   1 24.4352 1.70560   9
  -3  17  -1 23.3710 1.56438  18
   4  17  -1 18.0538 1.49324  14
  -4 -17  -1 19.1123 1.56791   9
   4  17  -1 18.4727 1.42144  11
  -4 -17  -1 18.1707 1.63809  15
  -4 -17  -1 18.2929 1.45089  20
   4 -17   1 18.2993 1.61264  20
  -4  17   1 18.1634 1.41079  18
   4  17  -1 19.3382 1.69398  18
   4 -17   1 20.5002 1.59271  15
   4  17  -1 17.4914 1.55299  13
  -4 -17   1 21.0484 1.57461  20
   4  17   1 21.2186 1.69487  13
  -4 -17   1 18.6577 1.63073  15
   4  17   1 18.1002 1.44788  11
  -4  17  -1 15.8185 1.36257  18
  -4 -17   1 20.4384 1.62919   9
   4  17   1 20.3193 1.64303  18
   4  17   1 18.6226 1.55550  14
   4 -17  -1 20.2086 1.67609  20
   5  17  -1 79.0135 3.99811  13
  -5 -17  -1 79.8781 3.71526  20
  -5 -17  -1 77.6995 3.89359   9
   5  17  -1 82.1361 4.10172  18
  -5  17   1 72.9520 3.58594  18
   5  17  -1 80.0957 3.83949  11
  -5 -17  -1 80.6166 4.01931  15
   5 -17   1 83.3520 4.01662  20
   5  17  -1 82.1656 4.03913  14
   5 -17   1 78.1554 3.77348  15
   5  17   1 75.7231 3.79421  11
   5  17   1 85.3249 4.08471  14
  -5  17  -1 82.6178 3.62725  18
   5  17   1 83.2399 4.08046  13
  -5 -17   1 80.5024 3.73520  20
   5 -17  -1 75.8084 3.69880  15
   5 -17  -1 85.4209 4.01987  20
   5  17   1 79.3031 4.04181  18
  -5 -17   1 77.3602 3.92019   9
  -5 -17   1 72.7025 3.95063  15
   6  17  -1 3.29771 0.88604  14
   6 -17   1 4.42293 0.84573  19
  -6 -17  -1 3.18626 0.73883  20
   6 -17   1 4.75100 0.82883  15
   6 -17   1 3.92906 0.88988  20
   6  17  -1 2.56987 0.81853  13
  -6  17   1 3.34894 0.67997  18
   6  17  -1 3.46150 0.84581  11
   6  17  -1 3.79291 0.92219  18
  -6 -17  -1 5.01838 1.00261   9
  -6 -17  -1 3.06087 0.82103  15
  -6 -17   1 2.55875 0.79978  15
   6  17   1 1.93863 0.78664  18
   6  17   1 3.39992 0.83134  14
   6 -17  -1 4.97677 0.78791  15
  -6 -17   1 3.69273 0.88290   9
  -6  17  -1 1.60755 0.75120  18
   6 -17  -1 3.53333 0.85084  20
   6  17   1 1.28942 0.62889  11
   6  17   1 3.93885 0.95857  13
   6 -17  -1 4.09603 0.86108  19
  -6 -17   1 2.41919 0.64501  20
   7 -17   1 18.5999 1.55656  19
   7 -17   1 17.3130 1.64764  20
   7  17  -1 21.3538 1.85354  13
  -7 -17  -1 19.9173 1.74143   9
   7  17  -1 21.1043 1.77913  11
   7  17  -1 19.4546 1.83705  14
  -7 -17  -1 20.4584 1.49383  20
  -7 -17  -1 15.6685 1.66045  15
   7  17  -1 16.7655 1.72922  18
   7  17   1 16.8045 1.74294  14
  -7 -17   1 18.8217 1.72835  15
   7  17   1 21.7765 1.80380  11
   7  17   1 19.3551 1.86401  13
   7  17   1 17.6174 1.72553  18
  -7 -17   1 20.2946 1.48913  20
   7 -17  -1 21.7161 1.74161  20
  -7 -17   1 17.5659 1.71223   9
   7 -17  -1 21.4511 1.66442  19
   8 -17   1 92.6083 4.39050  19
   8 -17   1 96.7065 4.57518  20
   8 -17  -1 92.8120 4.52793  20
  -8 -17   1 104.003 6.05621  15
   8 -17  -1 94.3577 4.50712  19
   0 -18  -1 41.6990 2.16470   9
   0  18  -1 36.6223 2.32798  18
   0  18   1 34.9763 2.30968  18
   0 -18   1 45.0443 2.55239  20
   0 -18  -1 37.4556 2.40791  15
   0 -18  -1 43.0587 2.50674  20
   0 -18   1 37.2265 2.20488  10
   0 -18   1 36.7064 2.44454  15
   0  18   1 41.0140 2.23982  14
   0  18  -1 37.2218 2.15909  14
   0 -18   1 39.8713 2.20669   9
  -1  18   1 6.09629 0.95376  18
   1 -18   1 5.41165 1.01100  15
  -1 -18  -1 5.97304 1.01866  20
  -1 -18  -1 7.09174 0.92340   9
   1  18  -1 6.28663 1.06042  18
  -1  18   1 7.37423 0.93131  14
   1 -18   1 8.25918 0.96933   9
  -1 -18  -1 6.93780 1.14256  15
   1 -18   1 7.19230 1.12559  20
   1  18  -1 6.79774 0.95711  14
   1 -18   1 7.43867 0.94608  10
   1  18   1 5.67721 0.92099  14
  -1 -18   1 7.36748 1.09013  20
  -1  18  -1 6.59037 0.84477  14
  -1 -18   1 5.22481 1.03765  15
   1  18   1 5.42684 0.95707  18
  -1 -18   1 7.84385 1.02966  10
   1 -18  -1 7.95281 0.87277   9
   1 -18  -1 5.81509 1.05460  20
   1 -18  -1 6.33259 1.03625  15
  -1 -18   1 5.68962 0.91534   9
  -1  18  -1 4.92449 0.84101  18
   2  18  -1 2.79044 0.56866  11
   2  18  -1 1.53727 0.62516  14
  -2  18   1 2.89619 0.69776  18
  -2 -18  -1 4.08495 0.90313  15
  -2 -18  -1 2.81084 0.70862   9
   2  18  -1 1.76290 0.73505  18
   2 -18   1 2.24242 0.80891  20
  -2  18   1 2.28295 0.61474  14
   2 -18   1 1.73760 0.76746  15
  -2 -18  -1 2.25395 0.70950  20
   2 -18   1 4.08645 0.68530  10
  -2 -18   1 3.47570 0.89263  15
   2  18   1 2.55944 0.69156  14
  -2 -18   1 2.59858 0.73787   9
  -2  18  -1 3.07209 0.73692  18
   2  18   1 2.58936 0.55496  11
   2 -18  -1 1.92490 0.72304  20
   2  18   1 1.46808 0.75725  18
  -2 -18   1 3.84251 0.85727  20
   2 -18  -1 2.76171 0.75604  15
  -3 -18  -1 96.6188 4.43813  20
   3  18  -1 86.7924 4.43983  13
   3 -18   1 100.400 4.58681  15
  -3  18   1 88.9943 4.28593  18
  -3 -18  -1 106.183 4.75662  15
   3  18  -1 91.5744 4.42159  14
   3 -18   1 100.615 4.67011  20
   3  18  -1 98.0751 4.22360  11
   3  18  -1 94.5397 4.62719  18
  -3 -18  -1 96.3222 4.44169   9
   3  18   1 88.3098 4.42261  14
   3 -18  -1 101.548 4.64112  20
  -3  18  -1 87.7392 4.25238  18
  -3 -18   1 97.0679 4.67088  15
  -3 -18   1 99.5353 4.48986   9
   3  18   1 97.4478 4.20592  11
   3  18   1 95.7841 4.62615  18
  -3 -18   1 91.9246 4.41343  20
   3 -18  -1 101.476 4.50921  15
   4 -18   1 1.18148 0.70261  20
   4  18  -1 0.55098 0.64135  13
   4  18  -1 1.54020 0.59197  11
   4  18  -1 0.30121 0.59319  14
  -4 -18  -1 1.12025 0.61995  20
  -4 -18  -1 1.11347 0.70562  15
   4  18  -1 1.02056 0.71425  18
   4 -18   1 1.35295 0.64926  15
  -4  18   1 1.53727 0.61686  18
  -4 -18  -1 3.20678 0.78542   9
   4  18   1 1.03881 0.75174  18
  -4 -18   1 0.79069 0.71290  15
  -4 -18   1 1.77460 0.69801   9
  -4  18  -1 1.25918 0.58558  18
   4  18   1 1.76538 0.75436  14
   4  18   1 1.56189 0.60126  11
   4 -18  -1 1.45400 0.66931  15
   4  18   1 1.14393 0.62862  13
   4 -18  -1 2.43703 0.74124  20
  -4 -18   1 1.91201 0.68291  20
   5  18  -1 4.33664 1.00044  13
  -5 -18  -1 4.55235 0.85816  20
   5  18  -1 4.77738 0.99203  14
  -5 -18  -1 2.98671 0.92388  15
  -5  18   1 4.70194 0.82201  18
   5  18  -1 4.59866 0.82043  11
   5  18  -1 3.80097 0.97535  18
  -5 -18  -1 5.30100 1.01023   9
   5 -18   1 5.73075 0.93046  15
   5 -18   1 3.83683 0.97276  20
   5  18   1 3.53676 0.76889  11
  -5  18  -1 4.18899 0.75722  18
   5 -18  -1 3.49052 0.78113  15
  -5 -18   1 2.91833 0.85741  15
   5 -18  -1 5.22716 0.99757  20
  -5 -18   1 3.87914 0.79248  20
  -5 -18   1 4.87757 1.01106   9
   5  18   1 5.35308 1.00165  18
   5  18   1 2.81395 0.86484  14
   5  18   1 4.71407 0.98702  13
   6 -18   1 12.6590 1.48203  20
   6  18  -1 12.7266 1.43866  14
  -6 -18  -1 13.1834 1.28325  20
  -6 -18  -1 13.7740 1.45595   9
   6  18  -1 14.9305 1.57966  18
  -6 -18  -1 11.8436 1.48906  15
   6  18  -1 12.5332 1.38471  11
   6 -18   1 12.7732 1.23734  15
   6 -18   1 12.7762 1.33607  19
   6  18  -1 10.8760 1.46956  13
  -6 -18   1 14.2390 1.27710  20
   6 -18  -1 10.1818 1.33729  19
   6  18   1 9.29275 1.39642  14
  -6 -18   1 14.1703 1.48927   9
   6 -18  -1 10.5172 1.36671  20
   6  18   1 13.2361 1.51383  18
  -6 -18   1 10.6847 1.45006  15
   6  18   1 11.7975 1.35844  11
   6  18   1 10.0766 1.43302  13
   0  19  -1 2.96198 0.84653  18
   0 -19  -1 3.10906 0.84479  20
   0 -19   1 3.57140 0.75345  10
   0  19   1 2.69797 0.78467  18
   0 -19  -1 2.70318 0.90195  15
   0  19  -1 2.78331 0.69782  14
   0 -19   1 3.59180 0.76137   9
   0 -19   1 2.63737 0.82143  15
   0  19   1 2.29851 0.68606  14
   0 -19  -1 2.93678 0.88590   9
   0 -19   1 3.04475 0.87421  20
   1  19  -1 22.1304 1.65388  14
  -1 -19  -1 20.8516 1.73095  20
   1  19  -1 21.4457 1.77170  18
  -1  19   1 17.8517 1.49162  14
  -1 -19  -1 21.1059 1.79931  15
  -1 -19  -1 24.9011 2.43412   9
   1 -19   1 20.8054 1.79345  15
  -1  19   1 19.3550 1.64343  18
   1 -19   1 22.2522 1.55033  10
   1 -19  -1 22.5801 1.78936  15
  -1 -19   1 18.6910 1.73260  15
   1  19   1 18.0188 1.67477  18
  -1 -19   1 20.1962 1.55258   9
   1  19   1 20.9772 1.61846  14
  -1  19  -1 20.7173 2.07738  14
   1 -19  -1 21.2959 1.78768  20
  -1  19  -1 17.3979 1.55423  18
  -1 -19   1 20.1810 1.71036  20
  -2 -19  -1 7.52339 1.06067   9
   2 -19   1 8.71980 1.25737  20
  -2 -19  -1 7.02242 1.09576  20
   2  19  -1 8.48803 1.14842  14
   2  19  -1 8.03131 1.22592  18
  -2 -19  -1 7.61006 1.27266  15
  -2  19   1 10.2572 1.13609  18
   2 -19   1 10.2048 1.31193  15
  -2  19  -1 8.07404 1.07056  18
   2  19   1 9.40283 1.18187  14
   2  19   1 8.46907 1.20012  18
   2 -19  -1 10.6141 1.36747  15
  -2 -19   1 9.77261 1.25326  20
   2 -19  -1 9.32772 1.30867  20
  -2 -19   1 9.40971 1.33788  15
  -2 -19   1 9.24781 1.19267   9
   3 -19   1 17.3288 1.57608  15
  -3 -19  -1 15.4871 1.43926   9
   3  19  -1 12.2092 1.20971  11
  -3  19   1 14.7366 1.40114  18
   3  19  -1 15.0979 1.46121  14
   3 -19   1 15.3416 1.54881  20
   3  19  -1 15.9887 1.60086  18
  -3 -19  -1 15.1474 1.57806  15
  -3 -19  -1 13.3572 1.37508  20
  -3  19  -1 12.7696 1.29384  18
   3  19   1 12.3832 1.17844  11
   3  19   1 12.3766 1.38341  18
   3 -19  -1 14.2020 1.51754  20
   3  19   1 12.3437 1.32021  14
  -3 -19   1 14.1701 1.52884  15
  -3 -19   1 11.7906 1.33031  20
   3 -19  -1 14.6351 1.46857  15
  -3 -19   1 12.8192 1.36416   9
  -4 -19  -1 9.01936 1.21373   9
   4  19  -1 4.28408 1.03823  18
  -4 -19  -1 7.20595 1.23587  15
   4  19  -1 5.60570 1.00395  14
  -4 -19  -1 5.61920 0.95299  20
   4  19  -1 3.85962 0.81042  11
   4  19  -1 5.94415 1.02255  13
   4 -19   1 6.43858 1.00933  15
  -4  19   1 6.92868 1.01347  18
   4 -19   1 6.23875 1.11292  20
  -4 -19   1 8.38160 1.18869   9
   4  19   1 6.51343 1.12185  14
   4 -19  -1 7.22744 1.17468  20
  -4 -19   1 5.71814 0.99790  20
  -4 -19   1 6.86236 1.21877  15
   4  19   1 8.87809 1.07595  11
   4  19   1 4.72386 1.02254  18
  -4  19  -1 5.24841 0.91017  18
   4 -19  -1 6.41026 1.04757  15
  -5 -19  -1 3.97050 0.80186  20
   5  19  -1 3.42354 0.88299  13
  -5  19   1 1.17206 0.62394  18
  -5 -19  -1 2.63524 0.80570   9
   5 -19   1 2.84424 0.99482  20
   5  19  -1 4.36996 0.94351  14
   5 -19   1 3.16674 0.72181  15
   5  19  -1 2.92336 0.77986  11
   5  19   1 3.46872 0.80918  11
  -5  19  -1 3.75270 0.78836  18
  -5 -19   1 1.49691 0.78081   9
   5 -19  -1 1.90121 0.71955  15
   5  19   1 3.65736 0.90326  14
   5  19   1 2.81800 0.84583  13
   5 -19  -1 3.29455 0.89427  19
   5 -19  -1 1.32398 0.80606  20
  -5 -19   1 2.99266 0.78595  20
   0 -20  -1 1.16569 0.67928  20
   0  20  -1 0.26916 0.60290  18
   0  20  -1 0.01318 0.76771  14
   0  20   1 1.12742 0.66037  14
   0 -20   1 -0.2719 0.60854  20
   0 -20   1 1.05625 0.66590  15
   0 -20  -1 0.28720 0.63328  15
   0  20   1 0.27344 0.56949  18
  -1  20   1 14.3870 1.44748  18
   1 -20   1 16.9304 1.65286  15
  -1 -20  -1 14.3697 1.53054  15
  -1 -20  -1 16.4204 1.57215  20
   1  20  -1 11.8677 1.36576  14
   1 -20   1 16.7013 1.87282  20
   1  20  -1 12.3335 1.41819  18
  -1 -20   1 15.1425 1.52178  20
   1 -20  -1 15.0100 1.57673  15
   1  20   1 14.1470 1.52055  18
  -1  20  -1 12.3707 1.36874  18
  -1 -20   1 15.3020 1.37429   9
   1  20   1 12.1401 1.38909  14
  -1 -20   1 15.3187 1.54937  15
   1 -20  -1 17.2240 1.78295  20
   2 -20   1 9.68761 1.37416  15
   2  20  -1 10.0463 1.25984  14
   2  20  -1 12.3742 2.18157  18
  -2 -20  -1 8.85020 1.13935   9
  -2 -20  -1 9.69652 1.31264  20
  -2  20   1 11.6622 1.22291  18
  -2 -20  -1 7.46996 1.40961  15
  -2  20  -1 10.7191 1.27350  18
   2  20   1 11.2358 2.19304  18
  -2 -20   1 11.3266 2.15417  15
   2  20   1 11.0794 1.36345  14
   2 -20  -1 11.4742 1.42508  15
  -2 -20   1 11.4919 1.42451  20
  -2 -20   1 12.1998 1.29212   9
  -3 -20  -1 3.44358 0.86351  20
   3  20  -1 5.36807 1.03781  14
  -3 -20  -1 2.75216 0.80433   9
   3 -20   1 3.89496 0.90420  15
   3  20   1 4.13466 0.98324  14
  -3 -20   1 4.67210 0.92136   9
  -3  20  -1 3.98636 0.81543  18
   3 -20  -1 5.16622 0.96097  15
  -3 -20   1 4.13500 0.95053  20
   0   0  -2 653.485 25.5811   2
   0   0  -2 655.957 24.4244   3
   0   0  -2 723.238 25.0722   4
  -1   0  -2 1350.72 48.7399   7
   1   0  -2 1316.13 48.9592   8
   1   0   2 1330.11 49.1420   8
  -1   0  -2 1356.27 49.0963   8
  -1   0   2 1306.57 48.8387   2
  -1   0  -2 1384.53 48.6700   5
   1   0  -2 1402.10 48.9714   2
   1   0   2 1333.78 48.8259   7
   1   0  -2 1357.42 48.7719   4
  -1   0  -2 1302.04 49.1104   3
  -2   0   2 1.68365 0.12130  20
  -2   0  -2 2.57806 1.32421   7
  -2   0   2 2.43479 0.20548  19
   2   0   2 2.03045 1.65440   8
   2   0  -2 1.25891 1.38420   4
   2   0   2 0.53714 1.33491   7
   2   0  -2 1.87384 0.13743  20
   2   0  -2 1.71429 0.20679  16
   2   0  -2 2.22414 0.18714  10
  -2   0   2 2.22608 0.24773  13
  -2   0   2 1.72097 0.17719  17
   2   0  -2 1.25436 0.17838  19
  -2   0  -2 1.90138 0.18171  13
  -2   0   2 3.59776 1.50770   3
  -2   0  -2 1.68281 0.16781  15
  -2   0   2 1.35759 0.16956   9
   2   0  -2 -0.0904 1.66207   2
  -2   0  -2 3.24958 1.91159   3
  -2   0   2 1.84887 0.13461  15
  -2   0  -2 1.99310 0.20998   9
   2   0   2 1.71603 0.16650  15
   2   0   2 1.86742 0.15985  20
  -2   0   2 1.67295 0.22345  14
  -2   0  -2 1.97237 0.16691  20
  -2   0  -2 1.30825 1.23863   5
  -2   0  -2 1.66117 0.16595  11
   2   0   2 1.52403 0.17826  11
   2   0   2 1.82090 0.20713  16
   2   0   2 2.24022 1.17237   5
   2   0   2 1.94154 0.13389  18
  -2   0   2 1.71499 1.54265   2
   2   0  -2 1.47810 0.21235  13
  -2   0   2 1.87783 0.17867  10
   2   0   2 1.88996 0.18201  13
   2   0  -2 2.18587 0.23409  14
  -2   0  -2 1.86055 0.13124  18
  -2   0  -2 -0.4205 1.83771   8
  -2   0  -2 1.69444 0.19582  16
   3   0   2 2158.23 78.8575   5
   3   0  -2 2265.73 79.3222   4
  -3   0   2 2157.33 79.4389   2
   3   0   2 2400.36 79.7152   7
  -3   0  -2 2164.71 80.4409   8
   3   0   2 2284.80 80.7643   8
   3   0  -2 2172.15 79.5304   2
  -3   0  -2 2180.71 81.1387   3
  -3   0  -2 2156.96 78.9788   5
  -3   0   2 2083.74 79.2647   4
  -3   0   2 1948.37 79.8922   3
   4   0   2 431.523 18.1250   5
   4   0  -2 463.754 15.8728  15
   4   0   2 442.259 15.8634  18
   4   0  -2 462.893 16.0128  17
  -4   0   2 452.940 16.0134   9
   4   0  -2 440.887 18.7885   4
   4   0   2 458.685 15.9399  15
  -4   0  -2 438.939 20.1254   8
  -4   0   2 457.452 19.0087   2
  -4   0   2 454.678 15.9992  19
   4   0  -2 434.937 20.0401   5
  -4   0  -2 460.108 15.8794  18
   4   0  -2 434.981 16.0280  19
  -4   0   2 451.937 16.0885  14
   4   0  -2 393.519 19.0850   2
   4   0   2 402.689 16.0343  13
   4   0  -2 445.438 16.0522  16
   4   0   2 427.729 20.2544   8
  -4   0  -2 461.718 15.9464  15
  -4   0  -2 444.551 18.4354   5
   4   0   2 452.053 15.9908  17
   4   0  -2 488.217 15.8177  20
  -4   0   2 432.461 20.0955   3
   4   0   2 433.717 18.9087   7
  -4   0   2 431.501 15.9738  17
  -4   0  -2 441.847 15.8436  19
   4   0   2 453.132 15.8651  19
  -4   0  -2 442.563 20.7462   3
  -4   0   2 438.781 18.2126   4
   4   0   2 445.537 15.9968  11
   4   0  -2 424.339 16.1362  13
   4   0   2 468.845 15.8782  20
  -4   0   2 436.600 15.8443  15
   4   0   2 447.292 16.0481  16
  -4   0  -2 447.686 16.0469   9
   5   0  -2 274.128 15.6873   8
   5   0   2 286.869 10.1962  17
   5   0   2 277.764 10.1098  15
   5   0  -2 293.977 10.0405  15
  -5   0   2 281.291 13.8170   2
   5   0   2 286.763 10.0285  18
   5   0  -2 274.860 10.2207  19
  -5   0   2 281.657 10.1677  17
   5   0   2 281.659 10.0057  20
   5   0   2 272.378 16.0570   8
  -5   0   2 286.910 9.99899  15
   5   0   2 266.936 13.0547   5
   5   0   2 259.159 10.2629  13
   5   0   2 278.364 10.2003  11
  -5   0  -2 283.581 10.1130  15
   5   0   2 267.492 10.2393  16
  -5   0   2 261.273 15.0616   3
  -5   0  -2 275.919 10.0123  19
   5   0  -2 277.501 10.1786  18
  -5   0   2 288.328 10.2226   9
   5   0  -2 283.493 13.9112   4
   5   0  -2 291.382 10.3986  13
   5   0   2 284.334 10.0463  19
  -5   0  -2 289.354 10.2599   9
   5   0  -2 285.297 10.2042  17
   5   0  -2 260.761 14.4229   2
  -5   0  -2 284.994 16.2860   8
   5   0  -2 278.463 10.2588  16
   5   0   2 267.777 14.0917   7
   5   0  -2 290.477 15.2775   5
  -5   0  -2 275.692 16.0568   3
   5   0   2 278.387 14.3348   2
  -6   0   2 496.253 16.8356  15
  -6   0  -2 485.314 17.1477   9
   6   0   2 450.921 17.0532  17
   6   0  -2 475.498 16.8705  15
   6   0   2 458.672 17.0767  11
   6   0  -2 462.762 17.0964  11
   6   0  -2 464.162 17.0926  19
   6   0   2 491.420 17.1699  16
   6   0  -2 485.963 17.3157  13
  -6   0  -2 478.094 16.8554  19
  -6   0   2 479.072 17.0992   9
   6   0  -2 462.511 17.0726  17
   6   0  -2 456.595 17.0222  18
  -6   0  -2 490.558 16.9661  15
   6   0  -2 478.885 17.1517  16
  -6   0   2 467.892 17.0207  17
   6   0   2 467.048 16.7970  20
   6   0   2 482.980 16.8622  18
   6   0   2 452.270 17.1796  13
   6   0   2 470.132 16.8976  19
   7   0   2 28.5210 1.40473  11
  -7   0  -2 30.5517 1.48142   9
   7   0   2 27.8557 1.37143  17
   7   0   2 27.9633 1.14713  18
  -7   0   2 30.1855 1.13336  15
   7   0  -2 28.0540 1.58418  13
  -7   0  -2 28.0898 1.15050  19
   7   0  -2 28.5300 1.32024  18
   7   0  -2 28.7766 1.16443  15
  -7   0   2 29.2815 1.34039  17
  -7   0   2 30.6040 1.43589   9
   7   0  -2 28.5088 1.38437  17
   7   0   2 31.2072 1.49603  16
   7   0  -2 26.9917 1.43222  16
   7   0   2 28.0204 1.52005  13
  -7   0  -2 29.7113 1.27359  15
   7   0   2 27.3104 1.19949  19
   8   0   2 0.16561 0.27859  16
  -8   0   2 0.29544 0.32170   9
   8   0  -2 0.32654 0.30150  11
   8   0   2 0.22932 0.32799  13
   8   0   2 0.44577 0.27784  11
   8   0   2 0.23040 0.16961  19
   8   0  -2 0.03908 0.35285  13
  -8   0   2 0.68710 0.25833  17
  -8   0  -2 0.25334 0.13370  19
  -8   0  -2 0.35406 0.21353  15
   8   0   2 0.82923 0.27231  17
  -8   0  -2 0.25653 0.33326   9
   8   0  -2 0.53816 0.31874  16
   8   0  -2 0.30653 0.23317  17
   8   0  -2 0.17364 0.22057  18
   8   0  -2 0.14036 0.25546  19
   8   0   2 0.22792 0.11988  18
   9   0   2 9.87099 0.82647  11
   9   0  -2 11.3516 0.68680  18
   9   0   2 9.80695 0.86491  16
   9   0  -2 9.93842 0.78352  19
   9   0  -2 10.8280 0.89245  16
   9   0   2 10.6723 0.57808  19
   9   0  -2 10.4509 0.85115  11
   9   0  -2 10.3323 1.01952  13
  -9   0  -2 10.2505 0.88960   9
   9   0   2 12.4972 1.00593  13
   9   0   2 9.52954 0.75718  17
  -9   0   2 10.4600 0.84402   9
   9   0  -2 9.47565 0.77323  17
  10   0  -2 15.2448 1.13873  16
  10   0   2 14.5563 1.17135  13
  10   0  -2 14.3792 1.08586  11
 -10   0  -2 13.9671 1.08925   9
  10   0   2 14.2283 1.11686  16
  10   0  -2 15.2955 0.81225  18
  10   0   2 13.9016 1.07253  11
 -10   0   2 13.8534 1.04864   9
  10   0  -2 13.6261 1.23596  13
  10   0  -2 13.6617 0.95247  19
  11   0   2 1.05684 0.46251  16
  11   0  -2 0.79490 0.51734  13
  11   0  -2 0.15189 0.33599  19
 -11   0  -2 1.07743 0.49901   9
  11   0  -2 0.80301 0.38901  16
  11   0  -2 0.48963 0.35135  11
  11   0   2 0.45767 0.39265  11
  11   0   2 1.32895 0.57580  13
 -11   0   2 0.46261 0.40363   9
  11   0   2 0.91158 0.33888  17
  12   0  -2 41.5716 2.52849  13
  12   0  -2 41.5543 2.25061  16
  12   0   2 39.3950 2.23069  16
  12   0   2 45.4834 2.32282  11
  12   0   2 41.2366 2.21023  14
  12   0   2 45.4118 2.46518  13
  12   0  -2 43.7149 2.29732  11
  12   0   2 43.8620 2.03983  17
 -12   0  -2 42.0581 2.27081   9
 -12   0   2 40.5400 2.17491   9
  13   0   2 1.05520 0.51651  11
 -13   0   2 0.60246 0.49190   9
  13   0  -2 1.09644 0.62508  13
  13   0   2 0.45686 0.45015  16
  13   0   2 0.29706 0.45896  10
  13   0  -2 1.13495 0.53430  11
  13   0  -2 0.50190 0.42778  16
 -13   0  -2 0.58670 0.49592   9
  13   0   2 0.84856 0.34400  17
  13   0   2 1.36779 0.61309  13
  14   0   2 70.1573 3.48386  10
  14   0   2 68.1697 3.03803  17
  14   0  -2 75.0843 3.83101  13
  14   0  -2 73.4922 3.41376  16
  14   0   2 75.8131 3.46506  16
  14   0  -2 69.0486 3.03140  17
 -14   0  -2 68.2671 3.44420   9
  14   0   2 72.2604 3.66606  13
 -14   0   2 71.4953 3.37356   9
   0   1   2 646.423 27.0032   8
   0   1   2 775.177 27.3794   7
   0  -1   2 728.580 27.4308   8
   0   1  -2 767.583 27.3343   4
   0  -1   2 742.605 27.3439   4
   0   1  -2 717.195 27.1793   3
   0  -1  -2 759.190 27.3375   7
   0   1   2 753.372 27.8084   5
   0   1  -2 782.938 27.6058   2
   0  -1  -2 734.086 27.1085   8
   0  -1   2 677.505 27.1409   3
   0   1  -2 739.786 27.4345   8
   0  -1   2 745.801 27.5208   2
   0  -1  -2 767.931 27.7538   5
  -1   1   2 768.382 29.4026   5
  -1   1   2 691.855 28.6334   4
  -1  -1  -2 777.221 29.0919   8
   1  -1   2 802.616 29.4855   3
   1   1  -2 812.199 29.4115   2
   1  -1   2 770.564 28.5357   4
  -1  -1  -2 763.765 29.1482   5
   1   1  -2 801.300 29.2615   8
   1  -1   2 771.057 28.5666   7
  -1   1   2 773.329 28.5539   3
  -1  -1  -2 803.477 29.0980   7
   1  -1   2 770.349 28.7659   2
   1  -1   2 761.542 29.0374   8
   1   1  -2 802.348 29.1084   4
  -1  -1   2 756.976 28.9584   4
   1  -1  -2 779.355 28.3318   4
   1  -1  -2 765.379 28.6016   8
   1  -1  -2 813.707 28.6091   3
  -1  -1   2 777.393 29.3033   2
   1   1   2 775.115 29.0780   8
  -1   1  -2 768.592 28.3385   7
  -1   1  -2 790.154 28.4611   4
   1   1   2 766.596 29.1240   5
  -1   1  -2 767.956 29.4075   3
   1  -1  -2 770.732 28.3597   2
  -1   1  -2 776.005 28.9320   8
  -1   1  -2 768.888 28.6596   2
   1  -1  -2 785.332 29.3817   5
   1   1   2 765.147 29.0712   7
  -2  -1  -2 3317.84 119.361   8
  -2  -1  -2 3252.51 118.950   5
   2  -1   2 3330.96 119.728   3
  -2   1   2 3192.52 117.786   4
  -2  -1  -2 3290.99 118.853   7
   2  -1   2 3466.03 117.407   5
   2   1  -2 3430.76 119.344   2
  -2   1   2 3233.53 118.849   3
   2  -1   2 3287.15 119.164   8
   2   1  -2 3334.90 118.874   4
   2  -1   2 3160.55 117.945   7
   2   1   2 3167.56 117.375   5
   2  -1  -2 3381.40 116.583   2
   2  -1  -2 3394.32 116.465   4
   2  -1  -2 3341.79 117.785   5
  -2   1  -2 3168.95 118.288   3
  -2  -1   2 3218.16 117.577   2
  -2   1  -2 3233.50 115.720   5
  -2  -1   2 3087.79 117.161   4
   2   1   2 3336.76 117.568   7
   2  -1  -2 3387.76 117.389   3
   2   1   2 3127.16 117.899   8
  -2   1  -2 3231.93 117.477   8
  -3   1   2 2203.28 82.3119   3
   3   1  -2 2263.24 81.8376   4
   3  -1   2 2346.40 83.3937   3
  -3  -1  -2 2229.30 82.6433   8
  -3  -1  -2 2226.01 81.9268   5
  -3   1   2 2272.39 80.5740   4
   3  -1   2 2192.34 79.8131   5
   3  -1   2 2137.15 80.7732   7
   3   1  -2 2152.72 83.1227   5
   3  -1   2 2231.53 82.3967   8
   3   1  -2 2339.82 82.3437   2
  -3   1  -2 2223.28 81.2903   5
   3   1   2 2162.24 84.0544   8
   3   1   2 2285.22 83.2104   5
   3  -1  -2 2350.07 82.2922   2
  -3   1  -2 2314.92 83.6984   8
   3  -1  -2 2247.62 82.1111   4
  -3  -1   2 2263.98 83.5272   2
   3   1   2 2278.36 83.5262   7
   3  -1  -2 2393.37 83.8395   3
  -3   1  -2 2225.59 84.7629   3
  -4  -1  -2 634.521 22.5648  11
   4  -1   2 595.528 24.8294   7
   4   1  -2 615.364 27.0821   5
   4   1  -2 634.574 25.9544   4
   4  -1   2 604.804 23.5819   5
   4  -1   2 685.661 22.5385  11
  -4  -1  -2 613.630 22.4578  19
  -4  -1  -2 643.682 22.6565   9
   4  -1   2 625.288 26.8486   8
   4   1  -2 638.956 22.7423  13
  -4  -1  -2 659.742 26.1063   5
  -4  -1  -2 633.294 22.4445  20
   4  -1   2 663.664 22.5298  17
   4   1  -2 641.799 22.6302  17
   4  -1   2 659.246 22.4914  15
  -4   1   2 630.956 24.2653   4
  -4   1   2 606.196 26.8754   3
  -4  -1  -2 660.316 27.1507   8
  -4   1   2 653.068 22.5526   9
   4   1  -2 614.056 26.2364   2
   4  -1   2 592.324 22.4235  19
   4  -1   2 613.856 22.6019  13
  -4   1   2 633.562 22.5526  19
  -4   1   2 638.038 22.6257  14
   4  -1   2 662.238 22.5070  20
   4   1  -2 609.733 22.6159  19
   4   1  -2 620.791 22.6117  18
   4   1  -2 625.820 22.5057  15
   4  -1   2 631.732 22.5735  16
   4   1  -2 581.378 22.6585  16
  -4  -1  -2 636.477 22.5285  15
  -4   1  -2 660.707 23.1525   9
   4  -1  -2 668.055 23.1123   9
  -4   1  -2 646.685 23.1439  13
  -4  -1   2 657.045 23.0289  15
   4   1   2 580.201 23.1229  17
   4   1   2 651.754 22.9660  20
  -4   1  -2 651.851 27.1628   8
   4   1   2 668.661 23.2193  13
   4   1   2 628.081 23.1500  11
   4  -1  -2 657.738 23.0863  10
   4  -1  -2 612.266 22.9654  20
   4  -1  -2 609.606 23.1296  19
  -4   1  -2 676.780 23.0603  15
   4   1   2 701.915 23.0607  18
   4   1   2 663.822 23.0948  15
   4   1   2 617.738 27.4448   8
   4  -1  -2 645.440 23.1077  16
   4  -1  -2 635.013 25.1888   4
   4  -1  -2 681.648 25.5498   2
   4   1   2 652.313 26.8283   7
  -4  -1   2 629.669 26.4013   2
   4  -1  -2 648.124 27.1945   8
  -4  -1   2 652.903 23.1493  17
   4  -1  -2 639.099 23.0638  17
   4  -1  -2 647.573 23.2685  13
   4   1   2 605.198 23.2008  16
   4   1   2 646.271 23.0186  19
  -4  -1   2 655.476 23.1718   9
   4  -1  -2 668.436 23.0850  18
   4   1   2 646.579 26.4213   5
  -4   1  -2 630.012 28.2374   3
   5   1  -2 554.191 19.6176  18
   5  -1   2 538.731 19.5799  14
  -5   1   2 511.048 19.4917  17
   5  -1   2 559.563 19.4733  15
  -5  -1  -2 542.680 23.7852   5
   5   1  -2 539.606 19.6299  19
   5  -1   2 532.974 19.5357  11
   5  -1   2 532.475 19.6468  13
  -5   1   2 572.515 19.5741   9
   5   1  -2 552.941 23.8009   4
  -5   1   2 533.507 25.2058   3
  -5  -1  -2 555.678 19.6770   9
   5   1  -2 542.087 19.6540  11
   5   1  -2 549.362 19.4915  15
   5  -1   2 554.532 19.4551  20
   5   1  -2 547.877 19.7046  16
   5  -1   2 548.778 22.6808   2
   5  -1   2 529.426 21.1535   5
   5  -1   2 537.421 19.5253  17
  -5  -1  -2 493.138 24.8643   3
   5  -1   2 522.176 24.9817   8
  -5  -1  -2 562.928 25.5542   8
   5  -1   2 544.837 19.5907  16
   5  -1   2 523.880 22.7702   7
   5   1  -2 546.342 25.0775   5
   5  -1   2 545.094 19.4200  19
   5   1  -2 552.492 25.4696   8
   5   1  -2 562.006 24.4115   2
  -5  -1  -2 550.742 19.5150  15
   5   1  -2 562.141 19.8103  13
  -5  -1  -2 567.738 19.5088  18
  -5   1   2 558.943 22.4123   2
  -5  -1  -2 549.287 19.4442  19
   5   1   2 526.789 19.5000  11
  -5  -1   2 530.387 19.5141   9
   5  -1  -2 549.579 19.4679  16
   5  -1  -2 559.968 19.4153  17
   5   1   2 538.026 19.5773  13
   5   1   2 536.064 19.5827  16
   5   1   2 507.656 23.8297   7
  -5  -1   2 515.591 19.4629  17
   5  -1  -2 540.475 19.6479  13
  -5  -1   2 561.030 23.6668   2
   5   1   2 534.251 19.3585  18
   5  -1  -2 562.263 22.5598   4
   5   1   2 529.003 19.2446  20
  -5   1  -2 582.608 26.1706   3
   5  -1  -2 527.087 19.2514  20
   5   1   2 531.548 25.1969   8
  -5   1  -2 539.374 19.4926   9
  -5  -1   2 562.191 19.3298  15
   5  -1  -2 522.372 22.4704   2
   5   1   2 521.858 19.4909  17
  -5   1  -2 561.036 25.1428   8
   5  -1  -2 541.412 19.4808  19
   5  -1  -2 540.192 24.4494   8
  -5   1  -2 576.449 19.3768  15
   5  -1  -2 558.812 19.4013  18
   5   1   2 546.997 19.3426  19
   5   1   2 521.732 23.9148   2
   5   1   2 568.974 23.5039   5
   6   1  -2 210.374 7.87171  16
   6   1  -2 211.067 7.97976  13
   6  -1   2 208.255 7.70032  11
   6   1  -2 208.402 7.74421  18
   6  -1   2 203.350 7.74153  16
   6  -1   2 207.268 7.53127  20
   6  -1   2 206.837 7.59150  15
  -6  -1  -2 215.088 7.84002   9
   6  -1   2 214.101 7.55259  19
   6   1  -2 207.184 7.60428  15
   6   1  -2 215.297 7.79238  17
   6   1  -2 200.654 7.79913  11
  -6   1   2 216.935 7.64803  17
   6  -1   2 208.841 7.83797  13
  -6  -1  -2 205.912 7.55279  19
  -6   1   2 202.676 7.71118   9
   6  -1   2 206.085 7.67724  17
   6   1  -2 203.579 7.76389  19
  -6  -1  -2 218.192 7.65060  15
   6   1   2 203.935 7.36335  20
   6   1   2 206.248 7.52378  19
   6   1   2 209.692 7.80496  16
   6  -1  -2 200.630 7.66923  16
   6  -1  -2 199.563 7.67253  19
   6   1   2 208.447 7.81867  13
  -6  -1   2 214.972 7.68481  17
   6  -1  -2 204.575 7.58243  18
  -6   1  -2 225.195 7.73695   9
  -6  -1   2 216.735 7.48973  15
   6  -1  -2 206.426 7.37214  20
   6  -1  -2 204.971 7.87606  13
   6   1   2 208.826 7.71711  17
  -6  -1   2 211.427 7.73698   9
   6   1   2 208.796 7.53359  18
   6  -1  -2 206.202 7.60826  17
   6  -1  -2 204.090 7.56535  18
   6   1   2 186.170 7.69416  11
   7  -1   2 183.485 6.62449  20
   7   1  -2 192.014 7.10040  16
   7   1  -2 187.547 6.99492  17
  -7  -1  -2 186.160 6.71027  19
   7   1  -2 187.734 6.76825  15
   7   1  -2 182.575 7.19477  13
   7   1  -2 179.352 6.88882  18
   7   1  -2 178.894 6.94223  19
   7  -1   2 171.609 6.61704  20
   7   1  -2 181.651 7.01056  11
   7  -1   2 185.274 6.86763  17
   7  -1   2 183.206 6.95492  16
   7  -1   2 180.301 6.89480  11
   7  -1   2 183.792 7.06052  13
  -7   1   2 192.282 6.82266  17
   7  -1   2 185.920 6.71124  19
  -7  -1  -2 191.688 7.05099   9
  -7  -1  -2 187.955 6.80636  15
   7  -1   2 182.326 6.77183  15
  -7   1   2 188.266 6.92105   9
   7  -1  -2 184.247 7.05357  11
   7   1   2 185.382 7.14856  11
   7   1   2 187.665 7.11953  17
  -7  -1   2 194.898 7.15678   9
   7  -1  -2 175.760 7.06201  19
   7  -1  -2 192.365 7.11339  16
   7   1   2 188.371 6.90511  19
   7  -1  -2 188.506 6.95324  18
  -7   1  -2 196.966 7.14537   9
   7  -1  -2 184.792 6.93343  18
   7   1   2 187.517 7.22252  16
   7   1   2 193.357 6.90572  18
  -7  -1   2 189.607 7.07280  17
   7   1   2 195.108 7.28208  13
   7  -1  -2 182.275 7.29848  13
   7  -1  -2 188.958 7.01857  17
  -7  -1   2 193.980 6.85013  15
   8  -1   2 133.169 5.32162  11
  -8  -1  -2 135.516 5.06605  19
  -8  -1  -2 143.004 5.46329   9
   8  -1   2 142.441 5.08303  19
   8   1  -2 130.299 5.41114  11
   8  -1   2 137.400 5.50796  13
   8   1  -2 143.838 5.28839  18
   8  -1   2 141.605 5.28201  17
  -8   1   2 139.014 5.33455   9
   8   1  -2 138.298 5.40285  17
   8   1  -2 132.694 5.62427  13
   8  -1   2 138.467 5.37744  16
   8   1  -2 134.432 5.34399  19
   8   1  -2 136.985 5.12527  15
  -8  -1  -2 143.494 5.19338  15
   8   1  -2 137.403 5.49545  16
  -8  -1   2 144.759 5.46349   9
  -8  -1   2 138.757 5.34211  17
   8  -1  -2 138.849 5.36843  11
   8   1   2 149.920 5.64530  13
   8   1   2 132.034 5.39549  17
  -8   1  -2 141.330 5.44097   9
   8   1   2 131.710 5.51504  16
   8  -1  -2 128.810 5.33218  19
   8  -1  -2 139.225 5.19072  18
   8  -1  -2 137.285 5.40110  16
   8  -1  -2 138.445 5.64663  13
  -8  -1   2 142.431 5.09466  15
   8  -1  -2 141.341 5.21396  18
   8   1   2 138.343 5.45876  11
   8   1   2 141.333 5.16432  19
   8  -1  -2 137.130 5.29611  17
   8   1   2 139.766 5.13658  18
   9  -1   2 40.0570 1.95142  16
   9   1  -2 43.4040 2.10851  16
  -9  -1  -2 39.0446 1.59644  19
   9   1  -2 41.1601 2.20381  13
   9  -1   2 41.3809 1.92900  11
   9  -1   2 39.2686 2.07184  13
   9   1  -2 38.6950 1.88492  19
   9  -1   2 41.5828 1.85763  17
  -9   1   2 44.0738 1.94390   9
   9   1  -2 38.8961 1.94189  17
   9   1  -2 38.4250 1.78702  18
  -9  -1  -2 40.8924 2.04177   9
   9  -1   2 42.9502 1.62003  19
   9   1  -2 40.7385 2.03091  11
  -9  -1  -2 35.8124 1.71123  15
   9   1   2 42.4545 2.04530  11
   9  -1  -2 40.5384 1.90093  19
   9  -1  -2 40.3071 1.85585  17
   9   1   2 42.2969 2.11514  16
  -9   1  -2 43.1340 2.01352   9
   9   1   2 40.6777 1.97850  17
   9  -1  -2 39.6650 1.95675  16
   9  -1  -2 39.3733 1.94727  11
   9  -1  -2 43.0447 1.71126  18
  -9  -1   2 37.3712 1.98118   9
   9  -1  -2 39.3544 2.18926  13
   9  -1  -2 41.4866 1.69260  18
   9   1   2 38.9819 2.12092  13
   9   1   2 43.8526 1.66823  18
  -9  -1   2 40.8075 1.61800  15
  10   1  -2 126.336 5.51623  13
  10  -1   2 126.536 5.34118  13
  10  -1   2 123.043 5.16125  16
  10  -1   2 122.306 4.95876  17
  10   1  -2 132.691 5.10315  19
  10   1  -2 126.010 5.25518  11
 -10  -1  -2 128.004 4.87501  15
  10  -1   2 133.827 5.18156  11
 -10  -1  -2 131.978 5.26756   9
 -10   1   2 126.142 5.11909   9
  10   1  -2 130.274 4.93662  18
  10   1  -2 138.724 5.37423  16
  10   1   2 136.989 5.50897  16
  10  -1  -2 143.091 4.92936  18
  10   1   2 129.790 5.57655  13
  10  -1  -2 133.466 5.23237  19
  10  -1  -2 131.489 5.32724  11
 -10   1  -2 135.637 5.38635   9
  10   1   2 139.279 4.88414  18
  10   1   2 126.117 5.39833  11
  10  -1  -2 125.135 5.30296  16
 -10  -1   2 135.119 5.38404   9
  10  -1  -2 128.470 5.63184  13
 -11   1   2 65.4196 2.94035   9
  11   1  -2 63.6141 3.31595  13
  11  -1   2 68.2560 3.02106  11
  11   1  -2 72.7670 2.91566  19
  11  -1   2 65.1608 3.18716  13
  11  -1   2 62.9187 2.76770  17
 -11  -1  -2 63.7636 3.08241   9
  11  -1   2 64.9697 2.99048  16
  11   1  -2 64.5699 3.07434  11
  11   1  -2 68.5831 3.17856  16
  11   1   2 60.9271 3.12955  13
  11   1   2 69.6689 3.11004  16
  11   1   2 61.5689 3.00844  11
 -11  -1   2 62.8770 2.92365   9
  11  -1  -2 61.5821 2.89804  11
 -11   1  -2 66.1779 2.97804   9
  11  -1  -2 57.2633 2.83773  16
  11  -1  -2 69.0232 2.78547  19
  11  -1  -2 63.3853 3.23603  13
  12   1  -2 88.3553 4.21788  13
  12   1  -2 80.9445 3.87208  11
  12  -1   2 86.9305 3.81404  11
  12  -1   2 87.1257 4.01674  13
 -12   1   2 89.8211 3.74245   9
  12  -1   2 85.9950 3.84495  10
  12  -1   2 91.5764 3.76217  14
  12  -1   2 83.6273 3.74193  16
 -12  -1  -2 82.7084 3.83404   9
  12  -1   2 83.5746 3.47935  17
  12   1  -2 83.2128 3.89256  16
  12  -1  -2 79.0275 3.61745  16
  12  -1  -2 84.0118 4.07639  13
  12   1   2 84.0406 3.83022  11
  12   1   2 84.1384 3.84823  16
  12   1   2 79.1183 3.53390  17
 -12   1  -2 83.9750 3.72235   9
  12  -1  -2 89.6278 3.74645  11
  12   1   2 78.7622 3.94565  13
 -12  -1   2 86.9965 3.74575   9
  12   1   2 83.8488 3.78040  14
 -13   1   2 12.6368 1.10185   9
  13  -1   2 13.6158 1.13074  16
  13   1  -2 13.4790 1.23606  16
 -13  -1  -2 13.2297 1.20396   9
  13  -1   2 12.1536 1.26018  13
  13  -1   2 12.4392 1.14947  10
  13   1  -2 13.4791 1.26851  11
  13   1  -2 11.9657 1.35551  13
  13   1   2 12.2811 1.00397  17
 -13   1  -2 14.4267 1.24451   9
  13  -1  -2 15.9913 1.50118  13
 -13  -1   2 15.6307 1.22270   9
  13   1   2 13.0146 1.24510  16
  13  -1  -2 13.3763 0.83037  17
  13   1   2 13.6863 1.18720  14
  13   1   2 13.7244 1.34870  13
  13  -1  -2 12.4234 1.09076  16
  13   1   2 13.0752 1.27699  11
  14   1  -2 -0.1473 0.66362  13
 -14  -1  -2 1.42393 0.60526   9
  14   1  -2 -0.1147 0.42864  16
  14  -1   2 0.43225 0.60902  13
  14  -1   2 -0.2131 0.36329  16
  14  -1   2 0.28748 0.48831  10
  14   1   2 0.52949 0.61133  13
  14  -1  -2 0.15607 0.36646  16
  14   1   2 -0.1202 0.33632  17
  14   1   2 0.59249 0.50142  16
  14  -1  -2 0.97733 0.84405  13
 -14   1  -2 0.50660 0.56462   9
  14   1   2 0.43385 0.51671  10
 -14  -1   2 -0.1137 0.55441   9
   0  -2  -2 654.265 25.7344   5
   0   2  -2 662.644 25.4372   2
   0  -2   2 702.792 25.6473   3
   0   2  -2 657.388 25.1537   4
   0  -2  -2 651.086 24.5193   8
   0  -2   2 654.952 25.4590   2
   0  -2   2 653.464 25.0970   8
   0   2   2 671.853 25.0874   7
   0   2  -2 676.793 26.0433   5
   0  -2  -2 690.927 25.1400   7
   0   2   2 643.152 25.7001   5
   0   2  -2 658.021 25.0810   8
   0  -2   2 691.112 25.2451   4
  -1   2   2 349.117 12.7903  16
  -1   2   2 356.431 12.7942  15
   1  -2   2 392.677 12.7584  14
  -1  -2  -2 367.251 12.8492   9
   1   2  -2 381.580 15.2853   2
   1   2  -2 373.112 14.8380   8
   1   2  -2 356.999 12.8613  10
   1  -2   2 341.387 12.8318  16
  -1  -2  -2 349.296 12.8129  20
   1  -2   2 355.891 12.8231  19
  -1  -2  -2 355.113 14.4571   8
   1   2  -2 366.874 12.8665  13
  -1  -2  -2 354.962 12.8492  15
  -1   2   2 355.901 14.8713   5
   1   2  -2 350.468 12.8791  19
  -1  -2  -2 341.907 12.8551  13
   1  -2   2 370.495 15.3448   3
  -1  -2  -2 367.202 12.8578  18
   1  -2   2 355.472 14.0109   7
   1   2  -2 361.958 12.8784  17
  -1   2   2 352.097 12.8427  14
  -1  -2  -2 345.498 12.8868  16
   1   2  -2 364.032 14.7561   4
   1  -2   2 370.847 12.7390  13
   1  -2   2 359.021 14.0482   4
  -1   2   2 354.005 12.8249  20
  -1   2   2 374.646 12.8450  18
   1   2  -2 346.954 12.8824  14
  -1  -2  -2 357.173 14.8060   7
   1  -2   2 360.169 12.8508  10
  -1   2   2 348.084 14.4722   3
   1   2  -2 363.264 15.8816   5
   1  -2   2 357.529 14.4045   8
   1   2  -2 354.723 12.9137  16
   1   2  -2 358.953 12.8636  15
   1  -2   2 387.167 12.8545   9
  -1  -2  -2 373.596 15.4032   5
   1  -2   2 331.315 12.7901  11
  -1  -2  -2 359.686 12.8538  11
   1  -2   2 360.221 12.8121  17
   1   2  -2 363.646 12.9072  18
   1  -2   2 348.757 14.2148   2
  -1   2  -2 352.650 12.4919  17
  -1  -2   2 340.333 12.5403  10
  -1   2  -2 346.843 12.5006  18
  -1   2  -2 341.974 13.2658   7
  -1  -2   2 350.531 12.5592  17
   1   2   2 338.782 14.4641   7
   1   2   2 339.273 12.5683  16
  -1   2  -2 308.781 12.4919  16
   1   2   2 346.870 12.5409  11
   1  -2  -2 344.930 13.3006   8
  -1   2  -2 326.552 12.5135  10
  -1  -2   2 335.973 12.5923  16
  -1   2  -2 362.139 12.5347   9
  -1  -2   2 362.627 14.5275   4
  -1   2  -2 372.345 13.9798   2
   1  -2  -2 368.497 12.5303  14
  -1   2  -2 367.883 13.7262   4
   1   2   2 357.559 12.5395  18
   1  -2  -2 350.269 12.4529  11
  -1   2  -2 343.825 13.9453   8
  -1   2  -2 360.996 12.4597  11
   1   2   2 345.256 12.4976  20
   1   2   2 341.878 12.5445  13
   1   2   2 338.797 12.5487  14
  -1  -2   2 352.979 12.5492  15
   1   2   2 354.906 14.2059   8
   1  -2  -2 352.737 14.5017   5
   1   2   2 341.661 14.7783   5
  -1  -2   2 346.220 14.6309   2
  -1   2  -2 344.228 13.9537   5
   1  -2  -2 365.046 12.4780  15
   1  -2  -2 346.823 12.5261  19
  -1  -2   2 352.632 12.5650  19
  -1  -2   2 357.695 12.5528  13
   1  -2  -2 350.532 14.2496   3
   1  -2  -2 348.524 12.4764  16
  -1   2  -2 365.836 12.4382  14
   1  -2  -2 348.453 12.5114  20
  -1   2  -2 356.517 12.4545  11
   1   2   2 356.753 12.5383  15
   1  -2  -2 370.721 12.5257  18
   2   2  -2 99.7340 3.83680  18
  -2   2   2 101.940 3.68163  17
  -2  -2  -2 107.180 3.78563  18
  -2   2   2 106.180 6.35224   3
  -2  -2  -2 101.651 3.71565  20
  -2  -2  -2 99.2282 3.84152  16
   2  -2   2 107.441 5.29559   2
   2   2  -2 107.067 3.78883  15
  -2   2   2 101.827 3.66714  15
  -2   2   2 100.173 3.75679  19
  -2   2   2 103.247 3.77553  14
  -2   2   2 98.6339 3.73035  20
   2  -2   2 103.581 4.66041   7
  -2  -2  -2 99.8497 6.72282   5
  -2  -2  -2 96.0421 3.79551  13
   2  -2   2 107.817 3.67784  11
   2   2  -2 110.894 6.55728   4
  -2  -2  -2 98.7970 3.79436  11
   2   2  -2 99.3275 3.84025  13
   2  -2   2 110.036 7.21810   3
  -2   2   2 104.014 3.64836   9
  -2   2   2 83.3318 4.97727   2
   2  -2   2 98.1138 3.72376  16
   2   2  -2 104.756 3.86110  14
   2   2  -2 104.401 3.88190  16
  -2  -2  -2 106.401 3.74786  19
   2  -2   2 90.1555 4.88744   4
   2  -2   2 102.420 6.02005   8
  -2   2   2 104.536 3.75731  18
  -2  -2  -2 100.886 3.80683   9
   2   2  -2 102.173 3.80283  10
   2   2  -2 99.8397 3.81941  17
  -2  -2  -2 109.939 6.53487   7
  -2   2   2 99.7027 4.54240   4
   2   2  -2 109.670 6.95699   2
   2   2  -2 100.965 7.37250   5
   2   2  -2 97.5039 3.81461  19
   2  -2   2 103.498 3.77706  10
   2  -2   2 103.747 3.76178   9
[truncated: 3,969,520 more chars]
