# Supplementary material for: Cobaltaelectro-Catalyzed C–H Annulation with Allenes for Atropochiral and P-Stereogenic Compounds: Late-Stage Diversification and Continuous Flow Scale-Up
Source: ACS Catal. 2023 Jul 11;13(14):9713–23. doi: 10.1021/acscatal.3c02072 (PMC10704562; doi:10.1021/acscatal.3c02072)
Supplement: Supplementary file 2 — cs3c02072_si_002.cif [file cs3c02072_si_002.cif]

data_mo_1909_cg_0m_4
loop_
_audit_author_name
_audit_author_email
_audit_author_address
'von Muenchow, T.' tristan.von-muenchow@uni-goettingen.de
;
Georg-August-Universitaet Goettingen
Institut fuer Organische und Biomolekulare Chemie 
Tammannstrasse 2
Goettingen
D-37077
Germany
;
'Golz, C.' 'cgolz@gwdg.de '
;
Georg-August-Universitaet Goettingen
Institut fuer Organische und Biomolekulare Chemie 
Tammannstrasse 2
Goettingen
D-37077
Germany
;
'Ackermann, L.' Lutz.Ackermann@chemie.uni-goettingen.de
;
Georg-August-Universitaet Goettingen
Institut fuer Organische und Biomolekulare Chemie 
Tammannstrasse 2
Goettingen
D-37077
Germany
;

_audit_creation_method
;FinalCif V118 by Daniel Kratzert, Freiburg 2023,
https://dkratzert.de/finalcif.html
;
_audit_contact_author_address
;Georg-August-Universitaet Goettingen
Institut fuer Organische und Biomolekulare Chemie 
Tammannstrasse 2
Goettingen
D-37077
Germany
;
_audit_contact_author_email       cgolz@gwdg.de
_audit_contact_author_name        'Golz, C.'
_audit_contact_author_phone       '+49(551) 39-21750'
_audit_creation_date              2023-02-24
_publ_contact_author_id_orcid     ''
_publ_section_references
;
Dolomanov, O.V., Bourhis, L.J., Gildea, R.J, Howard, J.A.K. & Puschmann, H.
 (2009), J. Appl. Cryst. 42, 339-341.

Sheldrick, G.M. (2008). Acta Cryst. A64, 112-122.

Sheldrick, G.M. (2015). Acta Cryst. A71, 3-8.
;
_diffrn_source_power              0.07
_exptl_crystal_colour_primary     colourless
_olex2_refinement_description
;
1. Twinned data refinement
 Scales: 0.9717(9)
 0.0283(9)
2. Fixed Uiso
 At 1.2 times of:
  All C(H) groups, All C(H,H) groups
3.a Secondary CH2 refined with riding coordinates:
 C15(H15A,H15B)
3.b Aromatic/amide H refined with riding coordinates:
 C5(H5), C6(H6), C7(H7), C8(H8), C9(H9), C13(H13), C16(H16), C17(H17),
 C18(H18), C19(H19), C21(H21), C22(H22), C23(H23), C24(H24), C25(H25), C27(H27),
  C28(H28), C29(H29), C30(H30), C31(H31)
;
_olex2_submission_special_instructions 'No special instructions were received'
_shelx_SHELXL_version_number      '2018/3'
_chemical_name_systematic         ?
_chemical_name_common             ?
_chemical_formula_sum             'C31 H22 Br N2 O2 P'
_chemical_formula_moiety          'C31 H22 Br N2 O2 P'
_chemical_formula_weight          565.38
_chemical_melting_point           ?
_chemical_absolute_configuration  ad
_space_group_crystal_system       'orthorhombic'
_space_group_IT_number            19
_space_group_name_H-M_alt         'P 21 21 21'
_space_group_name_Hall            'P 2ac 2ab'
_shelx_space_group_comment
;
The symmetry employed for this shelxl refinement is uniquely defined
by the following loop, which should always be used as a source of
symmetry information in preference to the above space-group names.
They are only intended as comments.
;

loop_
_space_group_symop_operation_xyz
'x, y, z'
'-x+1/2, -y, z+1/2'
'-x, y+1/2, -z+1/2'
'x+1/2, -y+1/2, -z'

_cell_length_a                    10.1111(6)
_cell_length_b                    15.5154(17)
_cell_length_c                    16.4591(18)
_cell_angle_alpha                 90
_cell_angle_beta                  90
_cell_angle_gamma                 90
_cell_volume                      2582.1(4)
_cell_formula_units_Z             4
_cell_measurement_temperature     100.00
_cell_measurement_reflns_used     8262
_cell_measurement_theta_min       2.802
_cell_measurement_theta_max       29.582
_exptl_crystal_description        block
_exptl_crystal_colour             colourless
_exptl_crystal_recrystallization_method 'from a mixture of acetonitrile and hexane.'
_exptl_crystal_density_meas       ?
_exptl_crystal_density_method     ?
_exptl_crystal_density_diffrn     1.454
_exptl_crystal_F_000              1152
_exptl_crystal_size_max           0.402
_exptl_crystal_size_mid           0.374
_exptl_crystal_size_min           0.292
_exptl_absorpt_coefficient_mu     1.686
_exptl_absorpt_correction_type    multi-scan
_exptl_absorpt_correction_T_min   0.089233
_exptl_absorpt_correction_T_max   0.128851
_exptl_absorpt_process_details
;
 TWINABS-2012/1 (Bruker,2012) was used for absorption correction.
 
For component 1:
 wR2(int) was 0.0923 before and 0.0559 after correction.
 The Ratio of minimum to maximum transmission is 0.70.

Final HKLF 4 output contains 103134 reflections, Rint = 0.0525
 (57821 with I > 3sig(I), Rint = 0.0473)
;
_exptl_absorpt_special_details    ?
_shelx_estimated_absorpt_T_min    0.551
_shelx_estimated_absorpt_T_max    0.639
_exptl_transmission_factor_min    ?
_exptl_transmission_factor_max    ?
_exptl_special_details            ?
_diffrn_ambient_temperature       100.00
_diffrn_ambient_environment       N~2~
_diffrn_radiation_type            MoK\a
_diffrn_radiation_wavelength      0.71073
_diffrn_radiation_monochromator   'mirror optics'
_diffrn_measurement_ambient_temperature_device_make 'Oxford Cryostream 800'
_diffrn_radiation_probe           x-ray
_diffrn_source                    'microfocus sealed X-ray tube'
_diffrn_source_type               'Incoatec I\ms'
_diffrn_source_voltage            50.0
_diffrn_source_current            1.4
_diffrn_detector                  CPAD
_diffrn_detector_type             'Bruker PHOTON III'
_diffrn_detector_area_resol_mean  7.41
_diffrn_measurement_device        'four-circle diffractometer'
_diffrn_measurement_device_type   'Bruker D8 VENTURE dual wavelength Mo/Ag'
_diffrn_measurement_method        '\w and \f scans'
_diffrn_measurement_specimen_support 'MiTeGen micromount'
_diffrn_reflns_number             7900
_diffrn_reflns_av_unetI/netI      0.0378
_diffrn_reflns_av_R_equivalents   0.0525
_diffrn_reflns_theta_min          2.364
_diffrn_reflns_theta_max          29.610
_diffrn_reflns_theta_full         25.242
_diffrn_reflns_limit_h_min        -14
_diffrn_reflns_limit_h_max        14
_diffrn_reflns_limit_k_min        -21
_diffrn_reflns_limit_k_max        21
_diffrn_reflns_limit_l_min        -22
_diffrn_reflns_limit_l_max        22
_diffrn_standards_number          0
_diffrn_measured_fraction_theta_max 0.999
_diffrn_measured_fraction_theta_full 0.999
_diffrn_reflns_Laue_measured_fraction_max 0.999
_diffrn_reflns_Laue_measured_fraction_full 0.999
_diffrn_reflns_point_group_measured_fraction_max 0.998
_diffrn_reflns_point_group_measured_fraction_full 0.999
_reflns_number_total              7900
_reflns_number_gt                 7488
_reflns_threshold_expression      'I > 2\s(I)'
_reflns_Friedel_coverage          0.790
_reflns_Friedel_fraction_max      0.997
_reflns_Friedel_fraction_full     1.000
_reflns_special_details
;
 _reflns_Friedel_fraction is defined as the number of unique
 Friedel pairs measured divided by the number that would be
 possible theoretically, ignoring centric projections and
 systematic absences. Completness statistics refer to single and
 composite reflections containing twin component 1 only.
;
_computing_data_collection        'Bruker BIS V6.2.15/2021-03-15 && APEX4 2022.1-1'
_computing_cell_refinement        'SAINT V8.40B (?, 2016)'
_computing_data_reduction         'SAINT V8.40B (?, 2016)'
_computing_structure_solution     'XT  (Sheldrick, 2015)'
_computing_structure_refinement   'XL  (Sheldrick, 2008)'
_computing_molecular_graphics     'Olex2 1.5 (Dolomanov et al., 2009)'
_computing_publication_material   'Olex2 1.5 (Dolomanov et al., 2009)'
_refine_special_details
;
 Refined as a 2-component twin.
;
_refine_ls_structure_factor_coef  Fsqd
_refine_ls_matrix_type            full
_refine_ls_weighting_scheme       calc
_refine_ls_weighting_details      'w=1/[\s^2^(Fo^2^)+(0.0281P)^2^+0.5360P] where P=(Fo^2^+2Fc^2^)/3'
_atom_sites_solution_primary      dual
_atom_sites_solution_secondary    ?
_atom_sites_solution_hydrogens    geom
_refine_ls_hydrogen_treatment     constr
_refine_ls_number_reflns          7900
_refine_ls_number_parameters      336
_refine_ls_number_restraints      0
_refine_ls_R_factor_all           0.0280
_refine_ls_R_factor_gt            0.0251
_refine_ls_wR_factor_ref          0.0627
_refine_ls_wR_factor_gt           0.0616
_refine_ls_goodness_of_fit_ref    1.041
_refine_ls_restrained_S_all       1.041
_refine_ls_shift/su_max           0.001
_refine_ls_shift/su_mean          0.000
_refine_diff_density_max          0.276
_refine_diff_density_min          -0.288
_refine_diff_density_rms          0.049
_refine_ls_extinction_method      'SHELXL-2018/3 (Sheldrick 2018)'
_refine_ls_extinction_coef        0.0020(7)
_refine_ls_extinction_expression  'Fc^*^=kFc[1+0.001xFc^2^\l^3^/sin(2\q)]^-1/4^'
_refine_ls_abs_structure_Flack    0.000(2)
_refine_ls_abs_structure_details
;
 Flack x determined using 2898 quotients [(I+)-(I-)]/[(I+)+(I-)]
 (Parsons, Flack and Wagner, Acta Cryst. B69 (2013) 249-259).
;
_twin_special_details             'The data was integrated as a 2-component twin.'
_twin_individual_id               2
_twin_individual_twin_matrix_11   -0.0982
_twin_individual_twin_matrix_12   -0.01683
_twin_individual_twin_matrix_13   -0.98818
_twin_individual_twin_matrix_21   0.98734
_twin_individual_twin_matrix_22   0.04301
_twin_individual_twin_matrix_23   -0.2333
_twin_individual_twin_matrix_31   0.05222
_twin_individual_twin_matrix_32   -0.99858
_twin_individual_twin_matrix_33   0.03288

loop_
_atom_type_symbol
_atom_type_description
_atom_type_scat_dispersion_real
_atom_type_scat_dispersion_imag
_atom_type_scat_source
'C' 'C' 0.0033 0.0016 'International Tables Vol C Tables 4.2.6.8 and 6.1.1.4'
'H' 'H' 0.0000 0.0000 'International Tables Vol C Tables 4.2.6.8 and 6.1.1.4'
'Br' 'Br' -0.2901 2.4595 'International Tables Vol C Tables 4.2.6.8 and 6.1.1.4'
'N' 'N' 0.0061 0.0033 'International Tables Vol C Tables 4.2.6.8 and 6.1.1.4'
'O' 'O' 0.0106 0.0060 'International Tables Vol C Tables 4.2.6.8 and 6.1.1.4'
'P' 'P' 0.1023 0.0942 'International Tables Vol C Tables 4.2.6.8 and 6.1.1.4'

_geom_special_details
;
 All esds (except the esd in the dihedral angle between two l.s. planes)
 are estimated using the full covariance matrix.  The cell esds are taken
 into account individually in the estimation of esds in distances, angles
 and torsion angles; correlations between esds in cell parameters are only
 used when they are defined by crystal symmetry.  An approximate (isotropic)
 treatment of cell esds is used for estimating esds involving l.s. planes.
;

loop_
_atom_site_label
_atom_site_type_symbol
_atom_site_fract_x
_atom_site_fract_y
_atom_site_fract_z
_atom_site_U_iso_or_equiv
_atom_site_adp_type
_atom_site_occupancy
_atom_site_site_symmetry_order
_atom_site_calc_flag
_atom_site_refinement_flags_posn
_atom_site_refinement_flags_adp
_atom_site_refinement_flags_occupancy
_atom_site_disorder_assembly
_atom_site_disorder_group
Br1 Br 0.59195(2) 0.41381(2) 0.74794(2) 0.02622(7) Uani 1 1 d . . . . .
P1 P 0.88422(5) 0.71761(3) 0.78769(3) 0.01565(9) Uani 1 1 d . . . . .
O1 O 1.01160(14) 0.67156(9) 0.80143(9) 0.0218(3) Uani 1 1 d . . . . .
O2 O 0.58789(16) 0.48036(11) 0.53012(9) 0.0268(3) Uani 1 1 d . . . . .
N1 N 0.67617(16) 0.56079(10) 0.63193(10) 0.0167(3) Uani 1 1 d . . . . .
N2 N 0.52313(19) 0.70035(11) 0.58606(12) 0.0236(4) Uani 1 1 d . . . . .
C1 C 0.49134(19) 0.51066(12) 0.71525(13) 0.0191(4) Uani 1 1 d . . . . .
C2 C 0.54465(19) 0.57042(12) 0.66329(12) 0.0170(3) Uani 1 1 d . . . . .
C3 C 0.4670(2) 0.64246(13) 0.63842(12) 0.0189(4) Uani 1 1 d . . . . .
C4 C 0.3365(2) 0.65145(13) 0.66950(13) 0.0219(4) Uani 1 1 d . . . . .
C5 C 0.28638(19) 0.58911(14) 0.72490(13) 0.0237(4) Uani 1 1 d . . . . .
H5 H 0.200219 0.595922 0.747009 0.028 Uiso 1 1 calc R U . . .
C6 C 0.36139(18) 0.51943(13) 0.74656(14) 0.0231(4) Uani 1 1 d . . . . .
H6 H 0.326600 0.477134 0.782407 0.028 Uiso 1 1 calc R U . . .
C7 C 0.2616(2) 0.72298(14) 0.64235(16) 0.0295(5) Uani 1 1 d . . . . .
H7 H 0.174208 0.731881 0.661804 0.035 Uiso 1 1 calc R U . . .
C8 C 0.3159(3) 0.77874(15) 0.58823(18) 0.0353(5) Uani 1 1 d . . . . .
H8 H 0.266185 0.826041 0.568010 0.042 Uiso 1 1 calc R U . . .
C9 C 0.4481(3) 0.76527(14) 0.56234(17) 0.0323(5) Uani 1 1 d . . . . .
H9 H 0.485170 0.805689 0.525435 0.039 Uiso 1 1 calc R U . . .
C10 C 0.6869(2) 0.51176(13) 0.56117(12) 0.0188(4) Uani 1 1 d . . . . .
C11 C 0.8208(2) 0.50116(12) 0.52936(12) 0.0189(4) Uani 1 1 d . . . . .
C12 C 0.93017(19) 0.53670(12) 0.56974(12) 0.0177(3) Uani 1 1 d . . . . .
C13 C 0.90748(19) 0.58726(12) 0.64169(12) 0.0200(3) Uani 1 1 d . . . . .
H13 H 0.980537 0.612615 0.669000 0.024 Uiso 1 1 calc R U . . .
C14 C 0.78426(18) 0.59928(12) 0.67104(11) 0.0167(3) Uani 1 1 d . . . . .
C15 C 0.75316(17) 0.64902(11) 0.74728(13) 0.0184(3) Uani 1 1 d . . . . .
H15A H 0.727833 0.607257 0.790017 0.022 Uiso 1 1 calc R U . . .
H15B H 0.674971 0.685658 0.736439 0.022 Uiso 1 1 calc R U . . .
C16 C 1.0577(2) 0.52170(14) 0.53877(13) 0.0228(4) Uani 1 1 d . . . . .
H16 H 1.132541 0.545043 0.565805 0.027 Uiso 1 1 calc R U . . .
C17 C 1.0745(2) 0.47322(14) 0.46929(13) 0.0255(4) Uani 1 1 d . . . . .
H17 H 1.161008 0.463457 0.448761 0.031 Uiso 1 1 calc R U . . .
C18 C 0.9653(2) 0.43830(16) 0.42875(14) 0.0286(5) Uani 1 1 d . . . . .
H18 H 0.977769 0.404895 0.380994 0.034 Uiso 1 1 calc R U . . .
C19 C 0.8395(2) 0.45248(15) 0.45828(13) 0.0272(5) Uani 1 1 d . . . . .
H19 H 0.765228 0.429269 0.430480 0.033 Uiso 1 1 calc R U . . .
C20 C 0.8976(2) 0.80826(12) 0.71992(12) 0.0192(3) Uani 1 1 d . . . . .
C21 C 0.8301(2) 0.81432(14) 0.64592(13) 0.0249(4) Uani 1 1 d . . . . .
H21 H 0.771324 0.769692 0.629832 0.030 Uiso 1 1 calc R U . . .
C22 C 0.8488(3) 0.88556(15) 0.59585(15) 0.0332(5) Uani 1 1 d . . . . .
H22 H 0.803858 0.889075 0.545258 0.040 Uiso 1 1 calc R U . . .
C23 C 0.9325(3) 0.95111(15) 0.61970(17) 0.0378(6) Uani 1 1 d . . . . .
H23 H 0.944399 0.999949 0.585651 0.045 Uiso 1 1 calc R U . . .
C24 C 0.9992(3) 0.94604(16) 0.69293(19) 0.0394(6) Uani 1 1 d . . . . .
H24 H 1.056714 0.991426 0.708861 0.047 Uiso 1 1 calc R U . . .
C25 C 0.9827(2) 0.87502(14) 0.74331(17) 0.0305(5) Uani 1 1 d . . . . .
H25 H 1.029004 0.871741 0.793449 0.037 Uiso 1 1 calc R U . . .
C26 C 0.81384(19) 0.75777(12) 0.88046(12) 0.0176(3) Uani 1 1 d . . . . .
C27 C 0.7127(2) 0.81907(14) 0.88122(13) 0.0230(4) Uani 1 1 d . . . . .
H27 H 0.682172 0.843410 0.831679 0.028 Uiso 1 1 calc R U . . .
C28 C 0.6567(2) 0.84438(15) 0.95446(14) 0.0279(4) Uani 1 1 d . . . . .
H28 H 0.588219 0.886286 0.954953 0.033 Uiso 1 1 calc R U . . .
C29 C 0.7005(2) 0.80872(15) 1.02692(14) 0.0283(5) Uani 1 1 d . . . . .
H29 H 0.661055 0.825697 1.076812 0.034 Uiso 1 1 calc R U . . .
C30 C 0.8016(2) 0.74834(16) 1.02671(13) 0.0276(4) Uani 1 1 d . . . . .
H30 H 0.832100 0.724368 1.076402 0.033 Uiso 1 1 calc R U . . .
C31 C 0.8583(2) 0.72294(14) 0.95333(13) 0.0234(4) Uani 1 1 d . . . . .
H31 H 0.927726 0.681661 0.953117 0.028 Uiso 1 1 calc R U . . .

loop_
_atom_site_aniso_label
_atom_site_aniso_U_11
_atom_site_aniso_U_22
_atom_site_aniso_U_33
_atom_site_aniso_U_23
_atom_site_aniso_U_13
_atom_site_aniso_U_12
Br1 0.02394(10) 0.02362(10) 0.03109(11) 0.00814(9) -0.00070(9) 0.00119(7)
P1 0.0126(2) 0.01807(19) 0.0163(2) -0.00326(16) -0.00031(17) 0.00037(17)
O1 0.0152(6) 0.0271(7) 0.0232(7) -0.0061(5) -0.0028(5) 0.0050(6)
O2 0.0197(7) 0.0365(8) 0.0242(7) -0.0076(6) -0.0009(6) -0.0090(6)
N1 0.0128(7) 0.0191(7) 0.0182(7) -0.0014(6) -0.0001(6) -0.0029(6)
N2 0.0234(8) 0.0209(8) 0.0266(9) 0.0042(6) -0.0047(7) -0.0036(7)
C1 0.0161(8) 0.0207(8) 0.0205(9) 0.0011(7) -0.0008(7) -0.0013(7)
C2 0.0132(8) 0.0190(8) 0.0186(8) -0.0006(6) -0.0007(6) -0.0016(6)
C3 0.0168(8) 0.0189(8) 0.0208(9) -0.0012(7) -0.0033(7) -0.0028(7)
C4 0.0160(8) 0.0224(9) 0.0273(10) -0.0048(8) -0.0034(8) -0.0006(7)
C5 0.0140(8) 0.0314(10) 0.0259(9) -0.0049(8) 0.0013(7) -0.0033(8)
C6 0.0180(8) 0.0294(9) 0.0218(9) 0.0006(9) 0.0022(9) -0.0054(7)
C7 0.0203(9) 0.0243(9) 0.0440(13) -0.0061(9) -0.0075(9) 0.0032(8)
C8 0.0327(12) 0.0223(10) 0.0509(15) 0.0010(10) -0.0130(11) 0.0052(9)
C9 0.0358(12) 0.0222(10) 0.0389(13) 0.0068(9) -0.0070(10) -0.0035(9)
C10 0.0193(9) 0.0206(8) 0.0165(8) -0.0010(7) 0.0002(7) -0.0035(7)
C11 0.0192(9) 0.0205(9) 0.0170(8) -0.0007(7) 0.0009(7) -0.0025(7)
C12 0.0172(8) 0.0184(8) 0.0174(8) -0.0004(6) 0.0003(7) -0.0001(7)
C13 0.0149(8) 0.0229(8) 0.0221(9) -0.0065(7) 0.0003(7) -0.0014(8)
C14 0.0142(8) 0.0173(8) 0.0187(8) -0.0024(6) -0.0015(7) -0.0024(6)
C15 0.0147(7) 0.0200(7) 0.0203(8) -0.0034(8) 0.0015(8) -0.0016(6)
C16 0.0178(9) 0.0274(10) 0.0232(9) -0.0047(8) 0.0010(8) 0.0009(7)
C17 0.0232(10) 0.0291(10) 0.0241(10) -0.0035(8) 0.0042(8) 0.0028(8)
C18 0.0293(11) 0.0337(11) 0.0228(10) -0.0089(8) 0.0063(9) -0.0035(9)
C19 0.0256(10) 0.0339(11) 0.0221(10) -0.0098(8) 0.0027(9) -0.0071(9)
C20 0.0183(8) 0.0197(8) 0.0195(8) -0.0022(6) 0.0035(7) -0.0006(7)
C21 0.0303(11) 0.0224(9) 0.0220(9) -0.0007(7) 0.0002(8) 0.0028(8)
C22 0.0472(14) 0.0283(10) 0.0241(10) 0.0032(8) 0.0066(10) 0.0100(10)
C23 0.0479(15) 0.0258(11) 0.0398(13) 0.0065(9) 0.0203(12) 0.0021(11)
C24 0.0423(14) 0.0262(11) 0.0499(16) -0.0018(10) 0.0117(12) -0.0120(10)
C25 0.0287(10) 0.0279(10) 0.0347(12) -0.0047(10) 0.0018(11) -0.0087(8)
C26 0.0154(8) 0.0200(8) 0.0174(8) -0.0026(7) 0.0007(7) 0.0001(7)
C27 0.0213(9) 0.0259(9) 0.0217(9) 0.0000(7) 0.0016(8) 0.0052(8)
C28 0.0241(10) 0.0312(11) 0.0284(11) -0.0047(8) 0.0063(9) 0.0066(8)
C29 0.0270(11) 0.0352(11) 0.0227(10) -0.0074(8) 0.0077(8) -0.0018(9)
C30 0.0280(10) 0.0363(11) 0.0184(9) 0.0005(8) 0.0006(8) 0.0001(9)
C31 0.0217(9) 0.0277(9) 0.0208(9) -0.0002(8) -0.0008(8) 0.0034(8)

loop_
_geom_bond_atom_site_label_1
_geom_bond_atom_site_label_2
_geom_bond_distance
_geom_bond_site_symmetry_2
_geom_bond_publ_flag
Br1 C1 1.8927(19) . ?
P1 O1 1.4902(14) . ?
P1 C15 1.8251(18) . ?
P1 C20 1.800(2) . ?
P1 C26 1.7961(19) . ?
O2 C10 1.225(2) . ?
N1 C2 1.434(2) . ?
N1 C10 1.395(2) . ?
N1 C14 1.402(2) . ?
N2 C3 1.368(3) . ?
N2 C9 1.320(3) . ?
C1 C2 1.372(3) . ?
C1 C6 1.418(3) . ?
C2 C3 1.426(3) . ?
C3 C4 1.423(3) . ?
C4 C5 1.423(3) . ?
C4 C7 1.416(3) . ?
C5 H5 0.9500 . ?
C5 C6 1.368(3) . ?
C6 H6 0.9500 . ?
C7 H7 0.9500 . ?
C7 C8 1.358(4) . ?
C8 H8 0.9500 . ?
C8 C9 1.418(4) . ?
C9 H9 0.9500 . ?
C10 C11 1.461(3) . ?
C11 C12 1.403(3) . ?
C11 C19 1.405(3) . ?
C12 C13 1.439(3) . ?
C12 C16 1.406(3) . ?
C13 H13 0.9500 . ?
C13 C14 1.349(3) . ?
C14 C15 1.506(3) . ?
C15 H15A 0.9900 . ?
C15 H15B 0.9900 . ?
C16 H16 0.9500 . ?
C16 C17 1.379(3) . ?
C17 H17 0.9500 . ?
C17 C18 1.399(3) . ?
C18 H18 0.9500 . ?
C18 C19 1.379(3) . ?
C19 H19 0.9500 . ?
C20 C21 1.399(3) . ?
C20 C25 1.401(3) . ?
C21 H21 0.9500 . ?
C21 C22 1.392(3) . ?
C22 H22 0.9500 . ?
C22 C23 1.381(4) . ?
C23 H23 0.9500 . ?
C23 C24 1.383(4) . ?
C24 H24 0.9500 . ?
C24 C25 1.389(4) . ?
C25 H25 0.9500 . ?
C26 C27 1.397(3) . ?
C26 C31 1.390(3) . ?
C27 H27 0.9500 . ?
C27 C28 1.388(3) . ?
C28 H28 0.9500 . ?
C28 C29 1.387(3) . ?
C29 H29 0.9500 . ?
C29 C30 1.387(3) . ?
C30 H30 0.9500 . ?
C30 C31 1.394(3) . ?
C31 H31 0.9500 . ?

loop_
_geom_angle_atom_site_label_1
_geom_angle_atom_site_label_2
_geom_angle_atom_site_label_3
_geom_angle
_geom_angle_site_symmetry_1
_geom_angle_site_symmetry_3
_geom_angle_publ_flag
O1 P1 C15 113.78(8) . . ?
O1 P1 C20 113.82(9) . . ?
O1 P1 C26 112.32(9) . . ?
C20 P1 C15 106.52(10) . . ?
C26 P1 C15 102.97(9) . . ?
C26 P1 C20 106.59(9) . . ?
C10 N1 C2 115.43(16) . . ?
C10 N1 C14 123.69(16) . . ?
C14 N1 C2 120.87(15) . . ?
C9 N2 C3 116.7(2) . . ?
C2 C1 Br1 120.18(15) . . ?
C2 C1 C6 121.72(18) . . ?
C6 C1 Br1 118.10(15) . . ?
C1 C2 N1 121.22(17) . . ?
C1 C2 C3 119.52(18) . . ?
C3 C2 N1 119.25(17) . . ?
N2 C3 C2 117.87(18) . . ?
N2 C3 C4 123.15(19) . . ?
C4 C3 C2 118.97(18) . . ?
C5 C4 C3 119.62(19) . . ?
C7 C4 C3 117.4(2) . . ?
C7 C4 C5 123.0(2) . . ?
C4 C5 H5 119.8 . . ?
C6 C5 C4 120.46(19) . . ?
C6 C5 H5 119.8 . . ?
C1 C6 H6 120.2 . . ?
C5 C6 C1 119.67(19) . . ?
C5 C6 H6 120.2 . . ?
C4 C7 H7 120.3 . . ?
C8 C7 C4 119.3(2) . . ?
C8 C7 H7 120.3 . . ?
C7 C8 H8 120.5 . . ?
C7 C8 C9 119.0(2) . . ?
C9 C8 H8 120.5 . . ?
N2 C9 C8 124.4(2) . . ?
N2 C9 H9 117.8 . . ?
C8 C9 H9 117.8 . . ?
O2 C10 N1 120.09(19) . . ?
O2 C10 C11 124.27(18) . . ?
N1 C10 C11 115.65(17) . . ?
C12 C11 C10 121.09(18) . . ?
C12 C11 C19 119.98(19) . . ?
C19 C11 C10 118.91(18) . . ?
C11 C12 C13 118.58(17) . . ?
C11 C12 C16 119.08(18) . . ?
C16 C12 C13 122.34(18) . . ?
C12 C13 H13 119.4 . . ?
C14 C13 C12 121.15(17) . . ?
C14 C13 H13 119.4 . . ?
N1 C14 C15 115.98(15) . . ?
C13 C14 N1 119.77(17) . . ?
C13 C14 C15 124.19(16) . . ?
P1 C15 H15A 108.1 . . ?
P1 C15 H15B 108.1 . . ?
C14 C15 P1 116.79(13) . . ?
C14 C15 H15A 108.1 . . ?
C14 C15 H15B 108.1 . . ?
H15A C15 H15B 107.3 . . ?
C12 C16 H16 119.9 . . ?
C17 C16 C12 120.3(2) . . ?
C17 C16 H16 119.9 . . ?
C16 C17 H17 119.7 . . ?
C16 C17 C18 120.6(2) . . ?
C18 C17 H17 119.7 . . ?
C17 C18 H18 120.1 . . ?
C19 C18 C17 119.87(19) . . ?
C19 C18 H18 120.1 . . ?
C11 C19 H19 119.9 . . ?
C18 C19 C11 120.2(2) . . ?
C18 C19 H19 119.9 . . ?
C21 C20 P1 123.72(15) . . ?
C21 C20 C25 119.3(2) . . ?
C25 C20 P1 116.97(17) . . ?
C20 C21 H21 119.9 . . ?
C22 C21 C20 120.2(2) . . ?
C22 C21 H21 119.9 . . ?
C21 C22 H22 120.0 . . ?
C23 C22 C21 120.0(2) . . ?
C23 C22 H22 120.0 . . ?
C22 C23 H23 119.8 . . ?
C22 C23 C24 120.3(2) . . ?
C24 C23 H23 119.8 . . ?
C23 C24 H24 119.8 . . ?
C23 C24 C25 120.4(2) . . ?
C25 C24 H24 119.8 . . ?
C20 C25 H25 120.1 . . ?
C24 C25 C20 119.8(2) . . ?
C24 C25 H25 120.1 . . ?
C27 C26 P1 122.27(15) . . ?
C31 C26 P1 118.06(15) . . ?
C31 C26 C27 119.59(18) . . ?
C26 C27 H27 120.0 . . ?
C28 C27 C26 119.9(2) . . ?
C28 C27 H27 120.0 . . ?
C27 C28 H28 119.9 . . ?
C29 C28 C27 120.3(2) . . ?
C29 C28 H28 119.9 . . ?
C28 C29 H29 119.9 . . ?
C30 C29 C28 120.2(2) . . ?
C30 C29 H29 119.9 . . ?
C29 C30 H30 120.1 . . ?
C29 C30 C31 119.8(2) . . ?
C31 C30 H30 120.1 . . ?
C26 C31 C30 120.29(19) . . ?
C26 C31 H31 119.9 . . ?
C30 C31 H31 119.9 . . ?

loop_
_geom_torsion_atom_site_label_1
_geom_torsion_atom_site_label_2
_geom_torsion_atom_site_label_3
_geom_torsion_atom_site_label_4
_geom_torsion
_geom_torsion_site_symmetry_1
_geom_torsion_site_symmetry_2
_geom_torsion_site_symmetry_3
_geom_torsion_site_symmetry_4
_geom_torsion_publ_flag
Br1 C1 C2 N1 0.7(3) . . . . ?
Br1 C1 C2 C3 179.22(14) . . . . ?
Br1 C1 C6 C5 179.32(16) . . . . ?
P1 C20 C21 C22 -178.14(17) . . . . ?
P1 C20 C25 C24 178.82(19) . . . . ?
P1 C26 C27 C28 176.42(17) . . . . ?
P1 C26 C31 C30 -176.34(18) . . . . ?
O1 P1 C15 C14 -53.90(17) . . . . ?
O1 P1 C20 C21 118.40(18) . . . . ?
O1 P1 C20 C25 -60.51(19) . . . . ?
O1 P1 C26 C27 164.95(17) . . . . ?
O1 P1 C26 C31 -18.17(19) . . . . ?
O2 C10 C11 C12 -177.9(2) . . . . ?
O2 C10 C11 C19 0.4(3) . . . . ?
N1 C2 C3 N2 -0.9(3) . . . . ?
N1 C2 C3 C4 179.75(17) . . . . ?
N1 C10 C11 C12 1.6(3) . . . . ?
N1 C10 C11 C19 179.93(19) . . . . ?
N1 C14 C15 P1 -167.79(13) . . . . ?
N2 C3 C4 C5 -178.9(2) . . . . ?
N2 C3 C4 C7 1.8(3) . . . . ?
C1 C2 C3 N2 -179.49(19) . . . . ?
C1 C2 C3 C4 1.2(3) . . . . ?
C2 N1 C10 O2 0.0(3) . . . . ?
C2 N1 C10 C11 -179.51(16) . . . . ?
C2 N1 C14 C13 178.11(19) . . . . ?
C2 N1 C14 C15 1.0(2) . . . . ?
C2 C1 C6 C5 -0.1(3) . . . . ?
C2 C3 C4 C5 0.4(3) . . . . ?
C2 C3 C4 C7 -178.93(19) . . . . ?
C3 N2 C9 C8 0.8(4) . . . . ?
C3 C4 C5 C6 -1.9(3) . . . . ?
C3 C4 C7 C8 0.5(3) . . . . ?
C4 C5 C6 C1 1.7(3) . . . . ?
C4 C7 C8 C9 -2.0(4) . . . . ?
C5 C4 C7 C8 -178.8(2) . . . . ?
C6 C1 C2 N1 -179.92(18) . . . . ?
C6 C1 C2 C3 -1.4(3) . . . . ?
C7 C4 C5 C6 177.4(2) . . . . ?
C7 C8 C9 N2 1.4(4) . . . . ?
C9 N2 C3 C2 178.32(19) . . . . ?
C9 N2 C3 C4 -2.4(3) . . . . ?
C10 N1 C2 C1 87.0(2) . . . . ?
C10 N1 C2 C3 -91.5(2) . . . . ?
C10 N1 C14 C13 -2.2(3) . . . . ?
C10 N1 C14 C15 -179.38(17) . . . . ?
C10 C11 C12 C13 -2.6(3) . . . . ?
C10 C11 C12 C16 177.29(19) . . . . ?
C10 C11 C19 C18 -177.2(2) . . . . ?
C11 C12 C13 C14 1.2(3) . . . . ?
C11 C12 C16 C17 0.5(3) . . . . ?
C12 C11 C19 C18 1.1(3) . . . . ?
C12 C13 C14 N1 1.2(3) . . . . ?
C12 C13 C14 C15 178.06(18) . . . . ?
C12 C16 C17 C18 -0.1(4) . . . . ?
C13 C12 C16 C17 -179.6(2) . . . . ?
C13 C14 C15 P1 15.2(3) . . . . ?
C14 N1 C2 C1 -93.3(2) . . . . ?
C14 N1 C2 C3 88.2(2) . . . . ?
C14 N1 C10 O2 -179.67(19) . . . . ?
C14 N1 C10 C11 0.8(3) . . . . ?
C15 P1 C20 C21 -7.8(2) . . . . ?
C15 P1 C20 C25 173.29(16) . . . . ?
C15 P1 C26 C27 -72.25(19) . . . . ?
C15 P1 C26 C31 104.63(17) . . . . ?
C16 C12 C13 C14 -178.7(2) . . . . ?
C16 C17 C18 C19 0.1(4) . . . . ?
C17 C18 C19 C11 -0.6(4) . . . . ?
C19 C11 C12 C13 179.10(19) . . . . ?
C19 C11 C12 C16 -1.0(3) . . . . ?
C20 P1 C15 C14 72.32(16) . . . . ?
C20 P1 C26 C27 39.7(2) . . . . ?
C20 P1 C26 C31 -143.47(16) . . . . ?
C20 C21 C22 C23 -1.0(4) . . . . ?
C21 C20 C25 C24 -0.1(3) . . . . ?
C21 C22 C23 C24 0.6(4) . . . . ?
C22 C23 C24 C25 0.0(4) . . . . ?
C23 C24 C25 C20 -0.2(4) . . . . ?
C25 C20 C21 C22 0.7(3) . . . . ?
C26 P1 C15 C14 -175.72(14) . . . . ?
C26 P1 C20 C21 -117.23(18) . . . . ?
C26 P1 C20 C25 63.87(18) . . . . ?
C26 C27 C28 C29 -0.3(3) . . . . ?
C27 C26 C31 C30 0.6(3) . . . . ?
C27 C28 C29 C30 0.8(4) . . . . ?
C28 C29 C30 C31 -0.6(4) . . . . ?
C29 C30 C31 C26 -0.1(3) . . . . ?
C31 C26 C27 C28 -0.4(3) . . . . ?

_shelx_res_file
;
TITL mo_1909_cg_0m_4_a.res in P2(1)2(1)2(1)
    mo_1909_cg_0m_4.res
    created by SHELXL-2018/3 at 14:42:08 on 24-Feb-2023
REM Old TITL mo_1909_CG_0m_4 in P2(1)2(1)2(1)
REM SHELXT solution in P2(1)2(1)2(1): R1 0.155, Rweak 0.031, Alpha 0.001
REM <I/s> 0.361 for 20 systematic absences, Orientation as input
REM Flack x = 0.360 ( 0.013 ) from 949 Parsons' quotients
REM Formula found by SHELXT: C31 N2 O3 Br
CELL 0.71073 10.1111 15.5154 16.4591 90 90 90
ZERR 4 0.0006 0.0017 0.0018 0 0 0
LATT -1
SYMM 0.5-X,-Y,0.5+Z
SYMM -X,0.5+Y,0.5-Z
SYMM 0.5+X,0.5-Y,-Z
SFAC C H Br N O P
UNIT 124 88 4 8 8 4

L.S. 12 0 0
PLAN  11
SIZE 0.292 0.374 0.402
TEMP -173.15
CONF
BOND
list 4
MORE -1
BOND $H
fmap 2 53
acta
OMIT -5 -1 -6
REM <olex2.extras>
REM <HklSrc "%.\\mo_1909_CG_0m_5.hkl">
REM </olex2.extras>

WGHT    0.028100    0.536000
EXTI    0.002042
BASF   0.02833
FVAR       0.50260
BR1   3    0.591952    0.413806    0.747937    11.00000    0.02394    0.02362 =
         0.03109    0.00814   -0.00070    0.00119
P1    6    0.884217    0.717615    0.787686    11.00000    0.01263    0.01807 =
         0.01625   -0.00326   -0.00031    0.00037
O1    5    1.011598    0.671556    0.801432    11.00000    0.01520    0.02705 =
         0.02315   -0.00608   -0.00280    0.00504
O2    5    0.587894    0.480356    0.530122    11.00000    0.01967    0.03655 =
         0.02415   -0.00764   -0.00090   -0.00901
N1    4    0.676166    0.560786    0.631925    11.00000    0.01284    0.01914 =
         0.01816   -0.00137   -0.00013   -0.00291
N2    4    0.523129    0.700347    0.586059    11.00000    0.02335    0.02087 =
         0.02656    0.00424   -0.00470   -0.00365
C1    1    0.491344    0.510660    0.715253    11.00000    0.01607    0.02067 =
         0.02046    0.00106   -0.00084   -0.00129
C2    1    0.544645    0.570415    0.663291    11.00000    0.01323    0.01904 =
         0.01861   -0.00056   -0.00067   -0.00164
C3    1    0.467045    0.642458    0.638423    11.00000    0.01683    0.01890 =
         0.02083   -0.00123   -0.00330   -0.00278
C4    1    0.336492    0.651452    0.669504    11.00000    0.01602    0.02237 =
         0.02735   -0.00478   -0.00340   -0.00056
C5    1    0.286380    0.589114    0.724903    11.00000    0.01396    0.03135 =
         0.02587   -0.00488    0.00127   -0.00333
AFIX  43
H5    2    0.200219    0.595922    0.747009    11.00000   -1.20000
AFIX   0
C6    1    0.361394    0.519434    0.746565    11.00000    0.01803    0.02938 =
         0.02179    0.00059    0.00215   -0.00541
AFIX  43
H6    2    0.326600    0.477134    0.782407    11.00000   -1.20000
AFIX   0
C7    1    0.261606    0.722983    0.642349    11.00000    0.02032    0.02432 =
         0.04397   -0.00610   -0.00746    0.00324
AFIX  43
H7    2    0.174208    0.731881    0.661804    11.00000   -1.20000
AFIX   0
C8    1    0.315944    0.778737    0.588225    11.00000    0.03266    0.02225 =
         0.05091    0.00095   -0.01301    0.00517
AFIX  43
H8    2    0.266185    0.826041    0.568010    11.00000   -1.20000
AFIX   0
C9    1    0.448124    0.765267    0.562335    11.00000    0.03581    0.02225 =
         0.03889    0.00684   -0.00703   -0.00352
AFIX  43
H9    2    0.485170    0.805689    0.525435    11.00000   -1.20000
AFIX   0
C10   1    0.686920    0.511761    0.561173    11.00000    0.01929    0.02062 =
         0.01649   -0.00097    0.00023   -0.00348
C11   1    0.820804    0.501155    0.529363    11.00000    0.01922    0.02049 =
         0.01695   -0.00074    0.00087   -0.00248
C12   1    0.930172    0.536698    0.569739    11.00000    0.01720    0.01844 =
         0.01738   -0.00038    0.00027   -0.00006
C13   1    0.907483    0.587258    0.641686    11.00000    0.01487    0.02290 =
         0.02209   -0.00652    0.00033   -0.00140
AFIX  43
H13   2    0.980537    0.612615    0.669000    11.00000   -1.20000
AFIX   0
C14   1    0.784263    0.599284    0.671035    11.00000    0.01422    0.01726 =
         0.01869   -0.00239   -0.00148   -0.00237
C15   1    0.753163    0.649017    0.747284    11.00000    0.01471    0.02004 =
         0.02032   -0.00341    0.00149   -0.00160
AFIX  23
H15A  2    0.727833    0.607257    0.790017    11.00000   -1.20000
H15B  2    0.674971    0.685658    0.736439    11.00000   -1.20000
AFIX   0
C16   1    1.057656    0.521698    0.538770    11.00000    0.01784    0.02745 =
         0.02319   -0.00474    0.00095    0.00091
AFIX  43
H16   2    1.132541    0.545043    0.565805    11.00000   -1.20000
AFIX   0
C17   1    1.074481    0.473223    0.469286    11.00000    0.02316    0.02913 =
         0.02413   -0.00352    0.00417    0.00281
AFIX  43
H17   2    1.161008    0.463457    0.448761    11.00000   -1.20000
AFIX   0
C18   1    0.965288    0.438302    0.428753    11.00000    0.02935    0.03373 =
         0.02277   -0.00894    0.00630   -0.00353
AFIX  43
H18   2    0.977769    0.404895    0.380994    11.00000   -1.20000
AFIX   0
C19   1    0.839468    0.452478    0.458279    11.00000    0.02559    0.03388 =
         0.02208   -0.00984    0.00269   -0.00711
AFIX  43
H19   2    0.765228    0.429269    0.430480    11.00000   -1.20000
AFIX   0
C20   1    0.897592    0.808259    0.719920    11.00000    0.01832    0.01966 =
         0.01953   -0.00215    0.00346   -0.00056
C21   1    0.830070    0.814323    0.645924    11.00000    0.03030    0.02240 =
         0.02204   -0.00072    0.00018    0.00278
AFIX  43
H21   2    0.771324    0.769692    0.629832    11.00000   -1.20000
AFIX   0
C22   1    0.848751    0.885556    0.595854    11.00000    0.04720    0.02830 =
         0.02410    0.00323    0.00663    0.01002
AFIX  43
H22   2    0.803858    0.889075    0.545258    11.00000   -1.20000
AFIX   0
C23   1    0.932513    0.951115    0.619695    11.00000    0.04794    0.02585 =
         0.03975    0.00648    0.02029    0.00213
AFIX  43
H23   2    0.944399    0.999949    0.585651    11.00000   -1.20000
AFIX   0
C24   1    0.999230    0.946039    0.692926    11.00000    0.04228    0.02617 =
         0.04989   -0.00177    0.01171   -0.01197
AFIX  43
H24   2    1.056714    0.991426    0.708861    11.00000   -1.20000
AFIX   0
C25   1    0.982725    0.875019    0.743312    11.00000    0.02874    0.02793 =
         0.03474   -0.00465    0.00182   -0.00868
AFIX  43
H25   2    1.029004    0.871741    0.793449    11.00000   -1.20000
AFIX   0
C26   1    0.813836    0.757769    0.880455    11.00000    0.01539    0.02002 =
         0.01743   -0.00264    0.00067    0.00014
C27   1    0.712662    0.819070    0.881218    11.00000    0.02133    0.02594 =
         0.02173    0.00002    0.00160    0.00523
AFIX  43
H27   2    0.682172    0.843410    0.831679    11.00000   -1.20000
AFIX   0
C28   1    0.656720    0.844382    0.954458    11.00000    0.02411    0.03117 =
         0.02840   -0.00471    0.00631    0.00664
AFIX  43
H28   2    0.588219    0.886286    0.954953    11.00000   -1.20000
AFIX   0
C29   1    0.700467    0.808719    1.026921    11.00000    0.02698    0.03525 =
         0.02268   -0.00735    0.00773   -0.00179
AFIX  43
H29   2    0.661055    0.825697    1.076812    11.00000   -1.20000
AFIX   0
C30   1    0.801597    0.748341    1.026706    11.00000    0.02805    0.03627 =
         0.01837    0.00054    0.00065    0.00014
AFIX  43
H30   2    0.832100    0.724368    1.076402    11.00000   -1.20000
AFIX   0
C31   1    0.858340    0.722945    0.953332    11.00000    0.02169    0.02771 =
         0.02084   -0.00019   -0.00083    0.00340
AFIX  43
H31   2    0.927726    0.681661    0.953117    11.00000   -1.20000
AFIX   0
HKLF 5


REM  mo_1909_cg_0m_4_a.res in P2(1)2(1)2(1)
REM wR2 = 0.062671, GooF = S = 1.04124, Restrained GooF = 1.04124 for all data
REM R1 = 0.025056 for 7488 Fo > 4sig(Fo) and 0.028032 for all 7900 data
REM 336 parameters refined using 0 restraints

END

WGHT      0.0281      0.5360

REM Highest difference peak  0.276,  deepest hole -0.288,  1-sigma level  0.049
Q1    1   0.3158  0.6218  0.6975  11.00000  0.05    0.28
Q2    1   0.9950  0.5192  0.5580  11.00000  0.05    0.25
Q3    1   0.8115  0.6916  0.7557  11.00000  0.05    0.25
Q4    1   0.6707  0.4156  0.7224  11.00000  0.05    0.24
Q5    1   0.6689  0.4210  0.7830  11.00000  0.05    0.23
Q6    1   1.0276  0.4432  0.4567  11.00000  0.05    0.22
Q7    1   0.8821  0.7627  0.7444  11.00000  0.05    0.22
Q8    1   0.3374  0.5667  0.7417  11.00000  0.05    0.22
Q9    1   0.4191  0.5048  0.7200  11.00000  0.05    0.21
Q10   1   1.0580  0.5006  0.5032  11.00000  0.05    0.21
Q11   1   0.9014  0.4573  0.4385  11.00000  0.05    0.21
;
_shelx_res_checksum               50666
_shelx_hkl_file
;
   1   0   0 0.76470 0.09947   1
   2   0   0 991.332 41.5729   1
   3   0   0 0.55836 0.12968   1
   4   1   0 762.655 23.1611  -2
   4   0   0 762.655 23.1611   1
   5   1   0 5.59175 1.05448  -2
   5   0   0 5.59175 1.05448   1
   6   0   0 99.7226 3.68363   1
   7   0   0 0.63820 0.38148   1
   8   2   0 125.713 8.90272  -2
   8   0   0 125.713 8.90272   1
   9   2   0 68.4174 7.52404  -2
   9   0   0 68.4174 7.52404   1
  10   0   0 839.091 30.0591   1
  11   0   0 -1.1908 1.06485   1
  12   0   0 231.484 9.00951   1
  13   0   0 -0.6291 1.64977   1
  14   0   0 67.4957 6.52262   1
   1   1   0 1799.69 102.754   1
   2   1   0 9999.99 400.708   1
   3   1   0 2030.43 82.3660   1
   4   2   0 166.638 5.17387  -2
   4   1   0 166.638 5.17387   1
   4   0   0 183.212 7.24277  -2
   4   1   0 183.212 7.24277   1
   5   0   0 182.902 9.85700  -2
   5   1   0 182.902 9.85700   1
   6   1   0 410.352 7.97310   1
   7   1   0 663.409 13.5400   1
   8   1   0 771.084 16.6687   1
   9   1   0 885.568 19.2378   1
  10   1   0 4.79448 0.75487   1
  11   1   0 0.77560 0.76524   1
  12   1   0 77.5006 3.01791   1
  13   1   0 327.311 8.65025   1
  14   1   0 4.45209 1.57922   1
   0   2   0 987.001 57.7165   1
   1   2   0 203.591 3.12173   1
   2   2   0 3926.44 158.310   1
   3   2   0 471.526 6.80790   1
   4   1   0 262.927 27.3097  -2
   4   2   0 262.927 27.3097   1
   5   2   0 3088.46 89.8890   1
   6   2   0 583.068 10.7971   1
   7   2   0 874.158 16.1139   1
   8   2   0 474.950 9.78510   1
   9   2   0 647.180 15.0491   1
  10   2   0 7.80879 0.49055   1
  11   2   0 319.912 9.18078   1
  12   2   0 306.326 8.90336   1
  13   2   0 31.6906 1.76087   1
   0   3   0 0.56151 0.13968   1
   1   3   0 2049.48 96.8312   1
   2   3   0 401.067 5.18115   1
   3   3   0 211.902 3.15635   1
   4   3   0 2900.31 118.466   1
   5   3   0 232.143 3.94919   1
   6   3   0 29.6194 0.72033   1
   7   3   0 654.214 13.4202   1
   8   3   0 1551.27 28.5246   1
   9   3   0 100.351 2.86414   1
  10   3   0 123.347 3.40036   1
  11   3   0 4.10813 0.97355   1
  12   3   0 8.13033 1.31616   1
  13   3   0 76.5204 3.15392   1
   0   4   0 1246.63 30.8149   1
   1   4   0 78.4989 1.18393   1
   2   4   0 63.7215 0.94385   1
   3   4   0 88.2839 1.28028   1
   4   4   0 160.240 2.65045   1
   5   4   0 3515.98 76.6288   1
   6   4   0 213.128 4.21303   1
   7   4   0 787.893 17.1626   1
   8   4   0 67.4570 1.75900   1
   9   4   0 36.3066 1.01918   1
  10   4   0 11.6967 0.82042   1
  11   4   0 387.672 10.9628   1
  12   4   0 73.3011 2.95170   1
  13   4   0 87.7754 3.10561   1
   0   5   0 1.65027 0.24248   1
   1   5   0 732.120 10.6705   1
   2   5   0 2434.89 61.8516   1
   3   5   0 842.583 12.6919   1
   4   5   0 315.954 5.00517   1
   5   5   0 701.217 12.3572   1
   6   5   0 110.136 2.07765   1
   7   5   0 412.049 8.03072   1
   8   5   0 1050.18 21.4513   1
   9   5   0 418.939 8.68374   1
  10   5   0 2.23799 0.53943   1
  11   5   0 24.9583 1.23919   1
  12   5   0 13.8477 1.31476   1
  13   5   0 89.9600 4.15878   1
   0   6   0 1234.22 24.9740   1
   1   6   0 8.58098 0.30682   1
   2   6   0 24.5981 0.58415   1
   3   6   0 90.4533 1.49230   1
   4   6   0 943.537 15.0395   1
   5   6   0 191.965 4.07740   1
   6   6   0 1823.55 31.9649   1
   7   6   0 7.59733 0.48498   1
   8   6   0 20.7492 0.70533   1
   9   6   0 51.6265 1.42097   1
  10   6   0 372.695 9.51561   1
  11   6   0 34.9156 1.48422   1
  12   6   0 4.62514 0.94216   1
  13   6   0 59.4562 5.29662   1
   0   7   0 1.46558 0.35837   1
   1   7   0 1616.57 25.2301   1
   2   7   0 1925.85 30.1742   1
   3   7   0 5527.83 260.425   1
   4   7   0 212.561 3.73296   1
   5   7   0 15.7977 0.53393   1
   6   7   0 273.050 5.39453   1
   7   7   0 36.7754 0.95761   1
   8   7   0 116.960 2.63446   1
   8   9   0 49.8403 4.94106  -2
   9   7   0 49.8403 4.94106   1
   9   9   0 19.7794 3.96884  -2
  10   7   0 19.7794 3.96884   1
  11   7   0 101.876 2.77230   1
  11  10   0 105.586 7.36482  -2
  12   7   0 105.586 7.36482   1
  12  10   0 84.8067 10.4913  -2
  13   7   0 84.8067 10.4913   1
   0   8   0 452.465 11.8339   1
   1   8   0 2486.53 74.4011   1
   2   8   0 304.453 5.85861   1
   3   8   0 849.608 15.6646   1
   4   8   0 61.5271 1.35886   1
   5   8   0 1726.79 39.8298   1
   6   8   0 112.923 2.19317   1
   7   8   0 41.6771 1.10882   1
   7  10   0 2.54724 4.05324  -2
   8   8   0 2.54724 4.05324   1
   8  10   0 183.115 9.02903  -2
   9   8   0 183.115 9.02903   1
   9  10   0 63.0548 4.57528  -2
  10   8   0 63.0548 4.57528   1
  11   8   0 254.895 6.79421   1
  11  11   0 5.12521 7.88325  -2
  12   8   0 5.12521 7.88325   1
  12  11   0 22.7276 3.64568  -2
  13   8   0 22.7276 3.64568   1
   0   9   0 3.19030 0.55390   1
   1   9   0 451.845 8.52766   1
   2   9   0 525.118 10.1787   1
   3   9   0 424.722 7.93876   1
   4   9   0 242.481 4.68716   1
   5   9   0 142.294 2.87517   1
   6   9   0 768.981 15.0189   1
   7   9   0 56.3701 1.44076   1
   9   7   1 1049.69 63.4100  -2
   8   9   0 1049.69 63.4100   1
   8  11   0 85.2480 6.66620  -2
   9   9   0 85.2480 6.66620   1
   9  11   0 126.984 7.03025  -2
  10   9   0 126.984 7.03025   1
  11   9   0 112.889 3.18262   1
  11  12   0 41.2550 4.90198  -2
  12   9   0 41.2550 4.90198   1
   0  10   0 806.626 24.9170   1
   1  10   0 168.494 3.68749   1
   2  10   0 19.4500 0.75463   1
   3  10   0 42.8440 1.17193   1
   4  10   0 410.418 8.17239   1
   5  10   0 8.91708 0.63654   1
   6  10   0 515.035 10.7095   1
  -8  -8  -1 46.4166 5.45157  -2
   7  10   0 46.4166 5.45157   1
  -9  -8  -1 30.0475 4.29715  -2
   8  10   0 30.0475 4.29715   1
   9   8   1 31.5677 4.07324  -2
   8  10   0 31.5677 4.07324   1
   8  12   0 118.462 6.79504  -2
   9  10   0 118.462 6.79504   1
 -10  -8  -1 107.341 5.84460  -2
   9  10   0 107.341 5.84460   1
  10   8   1 110.903 8.17498  -2
   9  10   0 110.903 8.17498   1
   9  12   0 579.549 37.3948  -2
  10  10   0 579.549 37.3948   1
 -12  -7  -1 214.616 14.5791  -2
  11  10   0 214.616 14.5791   1
  11  13   0 5.08617 3.65854  -2
  12  10   0 5.08617 3.65854   1
   0  11   0 1.03502 0.73398   1
   1  11   0 18.7117 0.80632   1
   2  11   0 152.208 3.19725   1
   4  10   1 512.796 32.0470  -2
   3  11   0 512.796 32.0470   1
   4  11   0 2.46887 0.64785   1
   5  11   0 267.840 5.45311   1
   6  11   0 85.7478 2.65288   1
  -8  -9  -1 112.088 6.11764  -2
   7  11   0 112.088 6.11764   1
   8   9   1 105.581 7.82314  -2
   7  11   0 105.581 7.82314   1
  -9  -9  -1 51.7388 5.44771  -2
   8  11   0 51.7388 5.44771   1
   9   9   1 60.0824 5.42357  -2
   8  11   0 60.0824 5.42357   1
  10   9   1 337.469 21.6707  -2
   9  11   0 337.469 21.6707   1
 -10  -9  -1 336.488 15.3722  -2
   9  11   0 336.488 15.3722   1
  10  11   0 68.9726 2.45954   1
  12   8   1 42.3544 5.49658  -2
  11  11   0 42.3544 5.49658   1
 -12  -8  -1 39.1053 3.66146  -2
  11  11   0 39.1053 3.66146   1
  12  11   0 7.35194 1.87761   1
   0  12   0 810.837 22.1160   1
   1  12   0 48.9593 1.41419   1
   2  12   0 3.85598 0.69680   1
   3  12   0 144.148 3.06914   1
   4  12   0 45.9832 1.50285   1
   5  12   0 74.4559 2.02166   1
   6  12   0 240.856 5.24405   1
  -8 -10  -1 282.775 18.8383  -2
   7  12   0 282.775 18.8383   1
   8  10   1 255.507 11.8126  -2
   7  12   0 255.507 11.8126   1
  -9 -10  -1 120.231 6.37463  -2
   8  12   0 120.231 6.37463   1
   9  10   1 118.100 6.09371  -2
   8  12   0 118.100 6.09371   1
 -10 -10  -1 22.3375 3.48683  -2
   9  12   0 22.3375 3.48683   1
  10  10   1 17.0937 4.58964  -2
   9  12   0 17.0937 4.58964   1
  10  12   0 251.737 6.78148   1
 -12  -9  -1 3.74476 4.46346  -2
  11  12   0 3.74476 4.46346   1
   0  13   0 0.61236 0.86262   1
   1  13   0 696.552 13.5009   1
   2  13   0 354.773 7.98569   1
   3  13   0 830.380 16.0306   1
   4  13   0 82.3037 2.08182   1
   5  13   0 8.76563 0.80058   1
   6  13   0 19.0942 1.03917   1
   8  11   1 179.033 8.81609  -2
   7  13   0 179.033 8.81609   1
  -8 -11  -1 192.641 9.67892  -2
   7  13   0 192.641 9.67892   1
   9  11   1 152.052 7.67846  -2
   8  13   0 152.052 7.67846   1
  -9 -11  -1 152.231 7.97821  -2
   8  13   0 152.231 7.97821   1
   9  13   0 168.045 4.79421   1
  10  13   0 140.037 4.15346   1
 -12 -10  -1 23.2140 4.95511  -2
  11  13   0 23.2140 4.95511   1
   0  14   0 303.253 8.65448   1
   1  14   0 2019.70 40.9490   1
   2  14   0 20.0889 0.94907   1
   3  14   0 1.10165 0.58791   1
   4  14   0 89.3491 2.26076   1
   5  14   0 598.351 11.8015   1
   6  14   0 6.77586 0.86733   1
   7  14   0 58.3788 1.97221   1
   8  14   0 109.464 2.95771   1
   9  14   0 36.6105 2.01455   1
  10  14   0 1.68428 1.08250   1
   0  15   0 0.48600 1.00019   1
   1  15   0 0.20623 0.69818   1
   2  15   0 1186.25 22.8055   1
   3  15   0 75.6896 1.98884   1
   4  15   0 208.172 4.69106   1
   5  15   0 3.30251 0.82879   1
   6  15   0 171.324 4.02350   1
   7  15   0 132.033 3.68458   1
   8  15   0 378.694 9.14818   1
   9  15   0 46.2431 2.63946   1
  10  15   0 15.9306 1.42770   1
   0  16   0 473.909 13.2691   1
   1  16   0 26.4026 1.15404   1
   2  16   0 9.30871 0.87430   1
   3  16   0 87.0851 2.77458   1
   4  16   0 436.255 9.26969   1
   5  16   0 399.772 9.03196   1
   6  16   0 690.779 14.3740   1
   7  16   0 68.3853 2.29195   1
   8  16   0 70.2876 2.54921   1
   9  16   0 1.36599 1.18839   1
   0  17   0 0.18735 1.09328   1
   1  17   0 117.558 3.07106   1
   2  17   0 30.5915 1.29547   1
   3  17   0 284.844 6.63714   1
   4  17   0 0.79678 1.06732   1
   5  17   0 41.1305 1.54541   1
   6  17   0 14.3389 1.14848   1
   7  17   0 386.580 8.82261   1
   8  17   0 0.49435 1.05264   1
   0  18   0 110.586 4.35851   1
   1  18   1 131.789 10.8486  -2
   1  18   0 131.789 10.8486   1
  -1 -18  -1 135.696 11.6972  -2
   1  18   0 135.696 11.6972   1
   2  18   0 76.5521 2.19007   1
   3  18   0 51.1519 1.87466   1
   4  18   0 36.9549 1.49014   1
   3  19   1 28.4185 6.68099  -2
   5  18   0 28.4185 6.68099   1
  -3 -19  -1 24.3006 7.86414  -2
   5  18   0 24.3006 7.86414   1
   6  18   0 342.489 7.47349   1
   7  18   0 2.40290 1.16601   1
   2  19   1 6.10981 3.28134  -2
   0  19   0 6.10981 3.28134   1
  -2 -19  -1 2.50116 7.33279  -2
   0  19   0 2.50116 7.33279   1
  -1 -19  -1 37.2066 4.79444  -2
   1  19   0 37.2066 4.79444   1
   1  19   1 36.2817 3.49315  -2
   1  19   0 36.2817 3.49315   1
   0  19   1 112.282 4.59410  -2
   2  19   0 112.282 4.59410   1
   4  18   1 128.820 11.6126  -2
   2  19   0 128.820 11.6126   1
  -4 -18  -1 112.507 11.4678  -2
   2  19   0 112.507 11.4678   1
  -5 -18  -1 137.106 8.56473  -2
   3  19   0 137.106 8.56473   1
   5  18   1 132.830 6.46681  -2
   3  19   0 132.830 6.46681   1
   2  20   1 73.0777 6.38534  -2
   4  19   0 73.0777 6.38534   1
   6  18   1 76.0335 8.25469  -2
   4  19   0 76.0335 8.25469   1
  -6 -18  -1 70.2124 9.48595  -2
   4  19   0 70.2124 9.48595   1
  -2 -20  -1 74.1665 9.48588  -2
   4  19   0 74.1665 9.48588   1
  -3 -20  -1 25.4929 7.81872  -2
   5  19   0 25.4929 7.81872   1
   3  20   1 30.8362 6.12490  -2
   5  19   0 30.8362 6.12490   1
   4  20   1 78.4988 8.04739  -2
   6  19   0 78.4988 8.04739   1
  -4 -20  -1 76.2078 9.03802  -2
   6  19   0 76.2078 9.03802   1
  -2 -20  -1 7.58210 7.86005  -2
   0  20   0 7.58210 7.86005   1
   2  20   1 13.0317 4.92409  -2
   0  20   0 13.0317 4.92409   1
   1  20   1 122.041 5.51027  -2
   1  20   0 122.041 5.51027   1
  -1 -20  -1 127.734 7.61294  -2
   1  20   0 127.734 7.61294   1
   0  20   1 42.3999 5.21866  -2
   2  20   0 42.3999 5.21866   1
   4  19   1 28.5039 4.86012  -2
   2  20   0 28.5039 4.86012   1
  -4 -19  -1 35.2736 8.59638  -2
   2  20   0 35.2736 8.59638   1
   5  19   1 3.50656 4.50661  -2
   3  20   0 3.50656 4.50661   1
  -1 -20  -1 3.32186 6.02628  -2
   3  20   0 3.32186 6.02628   1
  -5 -19  -1 0.25683 7.37164  -2
   3  20   0 0.25683 7.37164   1
   1  20   1 -3.0899 7.95759  -2
   3  20   0 -3.0899 7.95759   1
   6  19   1 32.7706 4.94981  -2
   4  20   0 32.7706 4.94981   1
  -2 -21  -1 41.7302 5.49314  -2
   4  20   0 41.7302 5.49314   1
  -3 -21  -1 39.2999 7.75131  -2
   5  20   0 39.2999 7.75131   1
   2  21   1 -2.4623 6.74821  -2
   0  21   0 -2.4623 6.74821   1
  -2 -21  -1 8.15331 5.87091  -2
   0  21   0 8.15331 5.87091   1
  -1 -21  -1 1.04773 5.02495  -2
   1  21   0 1.04773 5.02495   1
   1  21   1 -3.1601 5.37092  -2
   1  21   0 -3.1601 5.37092   1
   0  21   1 285.472 9.85987  -2
   2  21   0 285.472 9.85987   1
  -4 -20  -1 299.316 15.2066  -2
   2  21   0 299.316 15.2066   1
   4  20   1 301.930 14.9643  -2
   2  21   0 301.930 14.9643   1
   5  20   1 3.84363 3.82322  -2
   3  21   0 3.84363 3.82322   1
  -1 -21  -1 -1.3385 5.07327  -2
   3  21   0 -1.3385 5.07327   1
  -5 -20  -1 4.44486 7.85697  -2
   3  21   0 4.44486 7.85697   1
   1   0   1 616.641 51.1590   1
   2   0   1 416.433 7.28315   1
   3   0   1 337.625 5.51002   1
   4   1   1 441.531 14.5133  -2
   4   0   1 441.531 14.5133   1
  -4  -1  -1 496.474 14.1599  -2
   4   0   1 496.474 14.1599   1
  -5  -1  -1 214.659 9.38195  -2
   5   0   1 214.659 9.38195   1
   5   1   1 215.218 8.89106  -2
   5   0   1 215.218 8.89106   1
   6   0   1 172.703 3.61208   1
   7   0   1 802.937 20.1172   1
   8   0   1 50.8453 1.73317   1
  -9  -2  -1 89.2604 4.85952  -2
   9   0   1 89.2604 4.85952   1
  10   0   1 3.25734 0.52658   1
  11   0   1 139.020 3.66757   1
  12   0   1 22.4232 1.39867   1
  13   0   1 76.2587 3.15685   1
  14   0   1 42.2000 2.32954   1
  -1  -1  -1 774.844 36.7392   1
   1   1   1 710.601 33.7691   1
  -2  -1  -1 2841.27 132.068   1
   2   1   1 2298.52 107.397   1
  -3  -1  -1 104.441 1.80048   1
   3   1   1 201.631 3.01455   1
  -4  -2  -1 2048.82 67.1317  -2
  -4  -1  -1 2048.82 67.1317   1
   4   0   1 1898.93 93.0739  -2
  -4  -1  -1 1898.93 93.0739   1
   4   0   1 1829.52 78.7223  -2
   4   1   1 1829.52 78.7223   1
   4   2   1 1799.29 62.5647  -2
   4   1   1 1799.29 62.5647   1
   5   0   1 377.490 37.7060  -2
  -5  -1  -1 377.490 37.7060   1
   5   0   1 355.260 18.0695  -2
   5   1   1 355.260 18.0695   1
  -6  -1  -1 39.9612 1.09542   1
   6   1   1 20.1496 0.60279   1
  -7  -1  -1 29.5108 0.96889   1
   7   1   1 69.6580 1.92013   1
  -8  -1  -1 250.289 5.94811   1
   8   1   1 232.298 5.56828   1
  -9  -3  -1 209.525 13.4762  -2
  -9  -1  -1 209.525 13.4762   1
   9   1   1 182.447 11.6225  -2
  -9  -1  -1 182.447 11.6225   1
   9   1   1 197.432 4.76138   1
 -10  -1  -1 324.911 7.26015   1
  10   1   1 293.424 7.68346   1
 -11  -1  -1 80.2527 2.52400   1
  11   1   1 74.9938 2.32037   1
 -12  -1  -1 185.241 5.18195   1
  12   1   1 173.244 4.90335   1
 -13  -1  -1 23.2289 1.99298   1
  13   1   1 33.3141 2.01566   1
 -14  -1  -1 69.0875 3.06034   1
  14   1   1 88.6034 4.10577   1
   0   2   1 33.5565 5.93696  -2
   0   2   1 33.5565 5.93696   1
  -1  -2  -1 3044.60 174.173   1
   1   2   1 3407.80 137.628   1
  -2  -2  -1 960.318 12.8441   1
   2   2   1 989.855 16.3527   1
  -3  -2  -1 1006.82 15.3249   1
   3   2   1 1020.56 15.2412   1
  -4  -1  -1 2028.08 99.5714  -2
  -4  -2  -1 2028.08 99.5714   1
   4   2   1 1900.57 31.6820   1
  -5  -2  -1 819.687 13.8422   1
   5   2   1 779.401 11.5335   1
  -6  -2  -1 1007.40 18.5349   1
   6   2   1 859.778 16.6428   1
  -7  -2  -1 64.3365 1.53020   1
   7   2   1 45.8785 0.97093   1
  -8  -2  -1 93.6083 2.40626   1
   8   2   1 103.161 2.41027   1
  -9  -2  -1 335.746 7.45132   1
   9   2   1 311.561 8.01128   1
 -10  -2  -1 418.375 9.24476   1
  10   2   1 361.500 9.28085   1
 -11  -2  -1 129.478 2.96726   1
  11   2   1 140.583 4.06251   1
 -12  -2  -1 213.360 5.84505   1
  12   2   1 190.883 5.34335   1
 -13  -2  -1 42.1374 2.19365   1
  13   2   1 40.4550 2.29694   1
   0   3   1 1015.06 21.8184   1
  -1  -3  -1 2458.21 100.330   1
   1   3   1 2994.68 140.439   1
  -2  -3  -1 318.684 4.51739   1
   2   3   1 308.037 4.20729   1
  -3  -3  -1 4115.83 166.599   1
   3   3   1 3717.23 150.723   1
  -4  -3  -1 174.138 2.61351   1
   4   3   1 165.495 2.71015   1
  -5  -3  -1 242.582 3.99319   1
   5   3   1 287.985 4.70702   1
  -6  -3  -1 24.5109 0.61032   1
   6   3   1 25.7621 0.64889   1
  -7  -3  -1 1648.81 30.3161   1
   7   3   1 1521.17 29.3018   1
  -8  -3  -1 64.5716 1.82089   1
   8   3   1 63.6373 1.51496   1
  -9  -3  -1 487.501 11.4455   1
   9   3   1 560.107 13.0326   1
 -10  -3  -1 35.8592 1.34800   1
  10   3   1 34.1618 1.85832   1
 -11  -3  -1 177.702 4.15517   1
  11   3   1 168.862 5.66358   1
 -12  -3  -1 25.6767 1.68204   1
  12   3   1 27.9302 1.53357   1
 -13  -3  -1 90.6042 3.42953   1
  13   0   0 120.117 12.1468  -2
  13   3   1 120.117 12.1468   1
   0   4   1 1265.86 21.1921   1
  -1  -4  -1 357.058 5.11278   1
   1   4   1 434.882 5.80706   1
  -2  -4  -1 3391.27 159.457   1
   2   4   1 3815.79 219.515   1
  -3  -4  -1 425.634 5.91378   1
   3   4   1 425.084 6.48547   1
  -4  -4  -1 322.172 4.93374   1
   4   4   1 367.889 5.77906   1
  -5  -4  -1 1601.24 27.8699   1
   5   4   1 1533.88 24.8142   1
  -6  -4  -1 788.105 13.8548   1
   6   4   1 771.373 14.1976   1
  -7  -4  -1 334.594 6.23060   1
   7   4   1 278.507 7.11554   1
  -8  -4  -1 382.824 7.93616   1
   8   4   1 372.503 7.68615   1
  -9  -4  -1 23.2784 1.20900   1
   9   4   1 29.8877 0.94011   1
 -10  -4  -1 268.965 5.98569   1
  10   4   1 275.847 7.12751   1
 -11  -4  -1 68.5553 2.33195   1
  11   4   1 86.6506 3.40957   1
 -12  -4  -1 125.706 3.71668   1
  12   4   1 135.463 4.05521   1
 -13  -4  -1 44.7354 2.68580   1
  13   4   1 37.4563 2.15933   1
   0   5   1 18.0279 0.41435   1
  -1  -5  -1 363.307 4.97237   1
   1   5   1 301.264 4.04893   1
  -2  -5  -1 2265.72 45.4068   1
   2   5   1 2459.32 74.0824   1
  -3  -5  -1 50.7190 1.03343   1
   3   5   1 80.4166 1.40921   1
  -4  -5  -1 1210.72 18.6233   1
   4   5   1 1331.96 22.4965   1
  -5  -5  -1 97.9184 1.78868   1
   5   5   1 89.2752 1.97596   1
  -6  -5  -1 788.090 15.1726   1
   6   5   1 813.327 14.9446   1
  -7  -5  -1 395.508 8.11285   1
   7   5   1 387.088 8.03031   1
  -8  -5  -1 399.429 8.31766   1
   8   5   1 455.611 9.99686   1
  -9  -5  -1 231.679 4.88720   1
   9   5   1 295.028 6.20117   1
 -10  -5  -1 2.05931 0.61342   1
  10   5   1 10.1849 0.60580   1
 -11  -5  -1 24.8364 1.27392   1
  11   5   1 26.7115 1.17005   1
 -12  -5  -1 47.5796 1.89997   1
  12   5   1 54.9468 2.49433   1
 -13  -5  -1 7.27485 1.79870   1
  13   5   1 8.61417 1.93411   1
   0   6   1 714.529 10.1876   1
  -1  -6  -1 1272.67 18.2572   1
   1   6   1 1216.65 17.3043   1
  -2  -6  -1 292.506 4.76443   1
   2   6   1 296.599 4.52494   1
  -3  -6  -1 123.113 2.12047   1
   3   6   1 106.802 2.03486   1
  -4  -6  -1 1303.31 19.8839   1
   4   6   1 1344.79 22.3042   1
  -5  -6  -1 873.172 16.6555   1
   5   6   1 917.038 16.1382   1
  -6  -6  -1 4.52607 0.31717   1
   6   6   1 4.12011 0.42256   1
  -7  -6  -1 706.787 15.2857   1
   7   6   1 823.920 15.1550   1
  -8  -6  -1 193.554 3.72298   1
   8   6   1 192.006 4.41545   1
  -9  -6  -1 55.1481 1.40280   1
   9   6   1 83.1925 2.01447   1
 -10  -6  -1 2.62315 0.63441   1
  10   6   1 3.59797 0.54426   1
 -11  -6  -1 268.914 7.01618   1
  11   6   1 237.327 5.45626   1
 -12  -6  -1 28.5600 1.82432   1
  12   6   1 28.7231 1.74551   1
 -13  -6  -1 15.2352 1.86271   1
  13   6   1 16.4715 3.94708   1
   0   7   1 62.8413 1.24384   1
  -1  -7  -1 426.151 7.16319   1
   1   7   1 450.393 8.42719   1
  -2  -7  -1 1428.06 24.1362   1
   2   7   1 1431.32 22.6595   1
  -3  -7  -1 361.011 5.74885   1
   3   7   1 361.320 5.88226   1
  -4  -7  -1 412.310 7.35184   1
   4   7   1 426.740 7.31196   1
  -5  -7  -1 93.8795 1.95967   1
   5   7   1 91.9763 1.81893   1
  -6  -7  -1 90.5118 1.67815   1
   6   7   1 80.9543 1.65525   1
  -7  -7  -1 147.104 2.72806   1
   7   7   1 145.714 2.85474   1
  -8  -7  -1 6.47917 0.44982   1
   8   7   1 47.1806 1.14791   1
  -8  -9  -1 318.240 14.7023  -2
  -9  -7  -1 318.240 14.7023   1
   8   9   1 357.924 13.1241  -2
   9   7   1 357.924 13.1241   1
  -9  -9  -1 314.397 19.8610  -2
 -10  -7  -1 314.397 19.8610   1
   9   9   1 310.603 19.4349  -2
  10   7   1 310.603 19.4349   1
 -11  -7  -1 20.8970 1.16650   1
  11   7   1 21.5382 1.27586   1
 -12  -7  -1 27.1117 2.05223   1
  11  10   1 33.6321 2.76014  -2
  12   7   1 33.6321 2.76014   1
 -12 -10  -1 47.8246 10.2946  -2
 -13  -7  -1 47.8246 10.2946   1
   0   8   1 944.986 16.1205   1
  -1  -8  -1 41.4030 1.11456   1
   1   8   1 23.4613 0.72492   1
  -2  -8  -1 680.289 11.7669   1
   2   8   1 624.271 11.5952   1
  -3  -8  -1 164.791 3.07004   1
   3   8   1 147.347 2.56586   1
  -4  -8  -1 225.174 4.30770   1
   4   8   1 182.098 3.23644   1
  -5  -8  -1 131.501 2.92264   1
   5   8   1 83.4718 1.96227   1
  -6  -8  -1 162.737 3.36923   1
   6   8   1 214.288 4.11165   1
  -7  -8  -1 208.183 4.25953   1
   7   8   1 184.257 3.56123   1
  -8  -8  -1 200.792 4.01721   1
   7  10   1 198.260 12.8921  -2
   8   8   1 198.260 12.8921   1
  -8 -10  -1 29.3132 4.56620  -2
  -9  -8  -1 29.3132 4.56620   1
   8  10   1 19.6800 3.05623  -2
   9   8   1 19.6800 3.05623   1
  -9 -10  -1 37.7360 4.10282  -2
 -10  -8  -1 37.7360 4.10282   1
   9  10   1 62.6867 4.52435  -2
  10   8   1 62.6867 4.52435   1
 -11  -8  -1 2.42461 0.79360   1
  11   8   1 8.56445 0.89477   1
 -11 -11  -1 448.744 27.6969  -2
 -12  -8  -1 448.744 27.6969   1
  11  11   1 426.110 19.3691  -2
  12   8   1 426.110 19.3691   1
 -12 -11  -1 14.2377 3.57970  -2
 -13  -8  -1 14.2377 3.57970   1
  12  11   1 19.2214 4.65810  -2
  13   8   1 19.2214 4.65810   1
   0   9   1 44.0630 1.13239   1
  -1  -9  -1 143.376 3.13644   1
   1   9   1 128.071 2.56830   1
  -2  -9  -1 184.624 3.76605   1
   2   9   1 172.707 3.36311   1
  -3  -9  -1 229.350 4.21509   1
   3   9   1 266.638 4.60877   1
  -4  -9  -1 67.9067 1.51318   1
   4   9   1 55.9276 1.19828   1
  -5  -9  -1 284.727 5.45132   1
   5   9   1 243.158 4.62325   1
  -5 -10  -1 45.1042 6.23395  -2
  -6  -9  -1 45.1042 6.23395   1
   6   9   1 49.1740 1.41812   1
  -7  -9  -1 453.696 8.95054   1
   7   9   1 393.992 7.42495   1
  -8  -9  -1 3.05233 0.64086   1
   7  11   1 6.69393 1.96720  -2
   8   9   1 6.69393 1.96720   1
  -8 -11  -1 501.970 31.0318  -2
  -9  -9  -1 501.970 31.0318   1
   8  11   1 430.103 26.6446  -2
   9   9   1 430.103 26.6446   1
  -9 -11  -1 192.252 14.6104  -2
 -10  -9  -1 192.252 14.6104   1
   9  11   1 182.625 9.14575  -2
  10   9   1 182.625 9.14575   1
 -10 -11  -1 19.7973 8.34286  -2
 -11  -9  -1 19.7973 8.34286   1
  11   9   1 21.8040 1.33013   1
 -11 -12  -1 41.8657 5.42115  -2
 -12  -9  -1 41.8657 5.42115   1
  12   9   1 33.2931 3.54416   1
   0  10   1 1276.42 25.9032   1
  -1 -10  -1 381.334 7.45648   1
   1  10   1 297.369 5.87240   1
  -2 -10  -1 27.4640 1.02328   1
   2  10   1 14.8665 0.64661   1
  -3 -10  -1 207.908 4.06356   1
   3  10   1 214.276 4.08160   1
   5   9   0 1448.07 89.2890  -2
  -4 -10  -1 1448.07 89.2890   1
   4  10   1 1608.59 29.5649   1
  -5 -10  -1 85.0342 1.99586   1
   5  10   1 68.3179 1.51863   1
  -5 -11  -1 797.351 49.9026  -2
  -6 -10  -1 797.351 49.9026   1
   6  10   1 760.718 14.7818   1
  -8  -8  -2 148.464 10.3580  -2
  -7 -10  -1 148.464 10.3580   1
   7  10   1 117.354 2.77908   1
   9   8   0 201.535 13.5005  -2
  -8 -10  -1 201.535 13.5005   1
  -9  -8  -2 208.964 13.8497  -2
  -8 -10  -1 208.964 13.8497   1
   9   8   0 197.730 9.42156  -2
   8  10   1 197.730 9.42156   1
   9   8   2 196.319 9.08335  -2
   8  10   1 196.319 9.08335   1
  -8 -12  -1 112.588 10.4774  -2
  -9 -10  -1 112.588 10.4774   1
  10   8   0 109.333 8.34143  -2
  -9 -10  -1 109.333 8.34143   1
  10   8   0 97.8770 5.50097  -2
   9  10   1 97.8770 5.50097   1
   8  12   1 96.3617 5.86827  -2
   9  10   1 96.3617 5.86827   1
  -9 -12  -1 97.3929 8.45433  -2
 -10 -10  -1 97.3929 8.45433   1
   9  12   1 149.034 12.9640  -2
  10  10   1 149.034 12.9640   1
 -11 -10  -1 136.919 4.42879   1
  12   7   0 126.602 9.83944  -2
  11  10   1 126.602 9.83944   1
 -13  -7  -2 25.7315 3.59387  -2
 -12 -10  -1 25.7315 3.59387   1
  11  13   1 50.3713 4.39828  -2
  12  10   1 50.3713 4.39828   1
   0  11   1 72.6181 1.85577   1
  -1 -11  -1 72.2195 1.82539   1
   1  11   1 87.5905 2.42681   1
  -2 -11  -1 1286.62 27.7038   1
   2  11   1 1327.26 26.7078   1
  -3 -11  -1 289.913 5.80951   1
   3  11   1 294.059 5.52671   1
   5  10   0 798.072 45.5106  -2
  -4 -11  -1 798.072 45.5106   1
   5  10   2 814.137 50.5493  -2
   4  11   1 814.137 50.5493   1
  -5 -11  -1 36.6891 1.36109   1
   5  11   1 43.2546 1.28580   1
  -6 -11  -1 509.086 10.6321   1
   6  11   1 557.904 10.9751   1
   8   9   0 127.138 6.51102  -2
  -7 -11  -1 127.138 6.51102   1
  -8  -9  -2 151.426 10.6762  -2
  -7 -11  -1 151.426 10.6762   1
   8   9   0 172.171 8.52013  -2
   7  11   1 172.171 8.52013   1
   9   9   0 279.191 12.6806  -2
  -8 -11  -1 279.191 12.6806   1
  -9  -9  -2 255.105 16.8647  -2
  -8 -11  -1 255.105 16.8647   1
   9   9   2 260.604 16.5800  -2
   8  11   1 260.604 16.5800   1
   9   9   0 271.308 17.8412  -2
   8  11   1 271.308 17.8412   1
 -10  -9  -2 21.4393 3.09544  -2
  -9 -11  -1 21.4393 3.09544   1
  10   9   0 29.4261 4.86367  -2
  -9 -11  -1 29.4261 4.86367   1
  -8 -13  -1 46.8228 8.43456  -2
  -9 -11  -1 46.8228 8.43456   1
  10   9   0 38.1214 3.53413  -2
   9  11   1 38.1214 3.53413   1
  10   9   2 28.1502 4.44804  -2
   9  11   1 28.1502 4.44804   1
 -10 -11  -1 10.0939 1.09984   1
  10  11   1 5.56067 0.97844   1
 -12  -8  -2 86.8289 6.77476  -2
 -11 -11  -1 86.8289 6.77476   1
  12   8   0 85.4541 7.59310  -2
 -11 -11  -1 85.4541 7.59310   1
  12   8   0 84.0059 5.11278  -2
  11  11   1 84.0059 5.11278   1
 -12 -11  -1 89.7062 3.90379   1
  13   8   0 90.6105 6.95705  -2
  12  11   1 90.6105 6.95705   1
   0  12   1 284.927 6.02773   1
  -1 -12  -1 1326.86 25.3956   1
   1  12   1 1398.00 26.7432   1
  -2 -12  -1 14.2878 0.75205   1
   2  12   1 15.2281 0.75109   1
  -3 -12  -1 78.4298 2.06481   1
   4  11   2 85.1374 6.93024  -2
   3  12   1 85.1374 6.93024   1
  -4 -12  -1 223.580 4.81878   1
   4  12   1 222.108 4.86221   1
  -5 -12  -1 938.609 20.5757   1
   5  12   1 886.682 17.2599   1
  -6 -12  -1 151.179 3.69621   1
   6  12   1 141.722 3.30180   1
   8  10   0 106.926 5.86166  -2
  -7 -12  -1 106.926 5.86166   1
  -8 -10  -2 107.949 8.65388  -2
  -7 -12  -1 107.949 8.65388   1
   8  10   2 119.778 6.18509  -2
   7  12   1 119.778 6.18509   1
   8  10   0 127.056 9.90764  -2
   7  12   1 127.056 9.90764   1
  -9 -10  -2 12.2436 2.90323  -2
  -8 -12  -1 12.2436 2.90323   1
   9  10   0 11.0992 2.78966  -2
  -8 -12  -1 11.0992 2.78966   1
   9  10   2 11.9662 2.48950  -2
   8  12   1 11.9662 2.48950   1
   9  10   0 16.0708 3.09992  -2
   8  12   1 16.0708 3.09992   1
  10  10   0 206.835 14.1106  -2
  -9 -12  -1 206.835 14.1106   1
 -10 -10  -2 209.558 10.2223  -2
  -9 -12  -1 209.558 10.2223   1
  10  10   2 211.438 14.2004  -2
   9  12   1 211.438 14.2004   1
  10  10   0 236.147 11.2768  -2
   9  12   1 236.147 11.2768   1
 -10 -12  -1 36.2546 1.72922   1
  10  12   1 25.9881 1.40415   1
 -12  -9  -2 85.1943 7.28938  -2
 -11 -12  -1 85.1943 7.28938   1
  12   9   0 80.3868 7.68251  -2
 -11 -12  -1 80.3868 7.68251   1
  11  12   1 116.096 5.39993   1
   0  13   1 46.2573 1.48426   1
  -1 -13  -1 274.677 5.90539   1
   1  13   1 284.251 6.12889   1
  -2 -13  -1 27.2522 1.07670   1
   2  13   1 32.9769 1.26523   1
  -3 -13  -1 1032.79 21.1042   1
   3  13   1 1005.86 18.3113   1
  -4 -13  -1 159.954 3.24978   1
   4  13   1 196.291 4.15517   1
  -5 -13  -1 31.5746 1.19108   1
   5  13   1 41.7470 1.41880   1
  -6 -13  -1 4.22642 0.79379   1
   6  13   1 2.00433 0.81162   1
   8  11   0 193.807 9.49073  -2
  -7 -13  -1 193.807 9.49073   1
  -8 -11  -2 217.219 10.7098  -2
  -7 -13  -1 217.219 10.7098   1
   8  11   2 218.108 10.3561  -2
   7  13   1 218.108 10.3561   1
   9  11   0 170.720 8.46453  -2
  -8 -13  -1 170.720 8.46453   1
  -9 -11  -2 184.822 9.25700  -2
  -8 -13  -1 184.822 9.25700   1
   9  11   2 191.862 9.15506  -2
   8  13   1 191.862 9.15506   1
   9  11   0 208.355 10.2791  -2
   8  13   1 208.355 10.2791   1
  -9 -13  -1 13.0327 1.27559   1
   9  13   1 2.88069 1.04404   1
 -10 -13  -1 116.257 3.69265   1
  10  13   1 106.224 3.73342   1
 -11 -13  -1 40.3931 2.50283   1
  12  10   0 44.1603 5.92872  -2
  11  13   1 44.1603 5.92872   1
   0  14   1 20.6681 0.97261   1
  -1 -14  -1 158.777 3.42828   1
   1  14   1 168.470 3.59644   1
  -2 -14  -1 55.2321 1.62146   1
   2  14   1 72.0651 1.88458   1
  -3 -14  -1 25.6904 1.06885   1
   3  14   1 25.2284 0.93123   1
  -4 -14  -1 276.098 5.35929   1
   4  14   1 259.628 5.37619   1
  -5 -14  -1 88.4783 2.25774   1
   5  14   1 97.1895 2.41897   1
  -6 -14  -1 283.903 6.55502   1
   6  14   1 309.769 7.13284   1
  -7 -14  -1 32.9576 1.44914   1
   7  14   1 26.5947 1.27936   1
  -8 -14  -1 120.197 3.18659   1
   8  14   1 122.843 3.45704   1
  -9 -14  -1 50.6433 2.24610   1
   9  14   1 48.5264 1.91032   1
 -10 -14  -1 31.7942 1.71710   1
  10  14   1 54.7236 2.32587   1
   0  15   1 14.0004 0.90006   1
  -1 -15  -1 382.287 8.10486   1
   1  15   1 323.366 6.50929   1
  -2 -15  -1 55.2171 1.69847   1
   2  15   1 40.0102 1.36163   1
  -3 -15  -1 328.500 6.62139   1
   3  15   1 285.567 5.48244   1
  -4 -15  -1 108.523 2.56969   1
   4  15   1 121.592 3.03178   1
  -5 -15  -1 49.3793 1.67450   1
   5  15   1 41.0211 1.46428   1
  -6 -15  -1 23.3797 1.16771   1
   6  15   1 22.7552 1.23883   1
  -7 -15  -1 74.9352 2.55316   1
   7  15   1 24.3497 1.30212   1
  -8 -15  -1 25.7304 1.44760   1
   8  15   1 36.8910 1.63151   1
  -9 -15  -1 183.641 7.34942   1
   9  15   1 139.720 4.94854   1
 -10 -15  -1 18.5582 1.47332   1
  10  15   1 13.6870 1.56932   1
   0  16   1 6.36925 0.94198   1
  -1 -16  -1 88.4983 2.28875   1
   1  16   1 73.1630 2.02866   1
  -2 -16  -1 17.7793 1.01552   1
   2  16   1 11.8764 0.97735   1
  -3 -16  -1 5.38390 0.78392   1
   3  16   1 4.15621 0.73474   1
  -4 -16  -1 110.951 2.82000   1
   4  16   1 130.020 3.09241   1
  -5 -16  -1 58.4607 1.90586   1
   5  16   1 27.9326 1.26522   1
  -6 -16  -1 187.113 4.35531   1
   6  16   1 162.783 3.68973   1
  -7 -16  -1 32.2621 1.52075   1
   7  16   1 33.6787 1.65273   1
  -8 -16  -1 -0.0500 1.03719   1
   8  16   1 0.28286 1.02086   1
  -9 -16  -1 6.18574 1.28862   1
   9  16   1 3.61788 1.38908   1
   0  17   1 0.26551 0.87363   1
  -1 -17  -1 27.2551 1.28349   1
   1  17   1 25.6504 1.17600   1
  -2 -17  -1 22.8253 1.13457   1
   2  17   1 65.5447 1.94834   1
  -3 -17  -1 115.307 2.66857   1
   3  17   1 120.010 3.11633   1
  -4 -17  -1 201.592 4.69799   1
   4  17   1 172.322 3.91380   1
  -5 -17  -1 6.20115 0.96604   1
   5  17   1 8.40775 1.02152   1
  -6 -17  -1 83.5509 2.48800   1
   6  17   1 70.1165 2.39132   1
  -7 -17  -1 115.619 3.25651   1
   7  17   1 104.796 3.22284   1
  -8 -17  -1 233.993 6.07091   1
   8  17   1 205.413 5.39033   1
   2  18   0 16.5790 7.25487  -2
   0  18   1 16.5790 7.25487   1
   1  18   0 472.664 30.8521  -2
  -1 -18  -1 472.664 30.8521   1
   1  18   2 438.881 28.5163  -2
  -1 -18  -1 438.881 28.5163   1
   1  18   0 434.285 19.1844  -2
   1  18   1 434.285 19.1844   1
  -1 -18  -2 427.171 28.2961  -2
   1  18   1 427.171 28.2961   1
  -2 -18  -1 85.0430 2.55756   1
   2  18   1 85.5731 2.36347   1
  -3 -18  -1 5.15408 1.06056   1
   3  18   1 1.83424 1.01920   1
   2  19   0 -4.0477 6.20511  -2
  -4 -18  -1 -4.0477 6.20511   1
   6  17   0 2.06886 7.02752  -2
   4  18   1 2.06886 7.02752   1
   3  19   0 225.674 15.8559  -2
  -5 -18  -1 225.674 15.8559   1
   3  19   0 225.981 11.9441  -2
   5  18   1 225.981 11.9441   1
   3  19   2 228.146 16.5770  -2
   5  18   1 228.146 16.5770   1
  -6 -18  -1 25.7687 1.46351   1
   6  18   1 15.2215 1.26724   1
  -7 -18  -1 5.56802 1.30474   1
   7  18   1 17.9864 1.52734   1
  -2 -19  -2 0.04144 7.81121  -2
   0  19   1 0.04144 7.81121   1
   2  19   2 1.88637 3.74403  -2
   0  19   1 1.88637 3.74403   1
   1  19   0 58.7926 5.74616  -2
  -1 -19  -1 58.7926 5.74616   1
   1  19   2 62.1328 4.28233  -2
  -1 -19  -1 62.1328 4.28233   1
   1  19   0 81.3570 4.63418  -2
   1  19   1 81.3570 4.63418   1
  -1 -19  -2 82.7058 9.28486  -2
   1  19   1 82.7058 9.28486   1
   0  19   2 306.227 11.8089  -2
  -2 -19  -1 306.227 11.8089   1
   0  19   0 313.364 15.5287  -2
  -2 -19  -1 313.364 15.5287   1
  -4 -18  -2 337.364 23.4561  -2
  -2 -19  -1 337.364 23.4561   1
   0  19   0 246.316 9.88651  -2
   2  19   1 246.316 9.88651   1
   0  19   2 269.392 13.7525  -2
   2  19   1 269.392 13.7525   1
   4  18   2 253.722 18.1715  -2
   2  19   1 253.722 18.1715   1
   4  18   0 256.975 18.6647  -2
   2  19   1 256.975 18.6647   1
   5  18   0 204.367 8.73424  -2
  -3 -19  -1 204.367 8.73424   1
  -5 -18  -2 206.909 15.7896  -2
  -3 -19  -1 206.909 15.7896   1
   5  18   0 220.770 11.7038  -2
   3  19   1 220.770 11.7038   1
  -6 -18  -2 50.1648 9.11718  -2
  -4 -19  -1 50.1648 9.11718   1
   6  18   0 37.8423 4.87514  -2
  -4 -19  -1 37.8423 4.87514   1
   2  20   0 33.3781 6.30445  -2
  -4 -19  -1 33.3781 6.30445   1
   2  20   2 46.1683 7.88768  -2
   4  19   1 46.1683 7.88768   1
   2  20   0 40.8131 5.46187  -2
   4  19   1 40.8131 5.46187   1
   6  18   0 42.2399 5.55914  -2
   4  19   1 42.2399 5.55914   1
   3  20   0 15.5053 5.61567  -2
  -5 -19  -1 15.5053 5.61567   1
  -3 -20  -2 26.0933 7.80782  -2
  -5 -19  -1 26.0933 7.80782   1
   3  20   2 19.1973 6.54827  -2
   5  19   1 19.1973 6.54827   1
   4  20   0 56.5044 7.25254  -2
  -6 -19  -1 56.5044 7.25254   1
  -4 -20  -2 50.6375 8.04290  -2
  -6 -19  -1 50.6375 8.04290   1
   4  20   2 46.1806 6.45927  -2
   6  19   1 46.1806 6.45927   1
   4  20   0 46.0822 7.98608  -2
   6  19   1 46.0822 7.98608   1
   2  20   0 538.467 16.9995  -2
   0  20   1 538.467 16.9995   1
   2  20   2 519.035 23.6160  -2
   0  20   1 519.035 23.6160   1
  -2 -20  -2 541.756 35.8256  -2
   0  20   1 541.756 35.8256   1
   1  20   2 4.66115 2.75115  -2
  -1 -20  -1 4.66115 2.75115   1
   1  20   0 4.67782 4.65956  -2
  -1 -20  -1 4.67782 4.65956   1
   3  20   0 5.64052 7.66359  -2
  -1 -20  -1 5.64052 7.66359   1
   1  20   0 4.49053 2.42259  -2
   1  20   1 4.49053 2.42259   1
  -1 -20  -2 8.11461 7.41871  -2
   1  20   1 8.11461 7.41871   1
  -4 -19  -2 66.4446 9.79258  -2
  -2 -20  -1 66.4446 9.79258   1
   0  20   2 57.5586 5.48539  -2
  -2 -20  -1 57.5586 5.48539   1
   4  19   0 53.6305 5.58682  -2
  -2 -20  -1 53.6305 5.58682   1
   0  20   0 55.4904 9.31474  -2
  -2 -20  -1 55.4904 9.31474   1
   0  20   0 84.6656 6.56953  -2
   2  20   1 84.6656 6.56953   1
   4  19   0 85.6307 10.2213  -2
   2  20   1 85.6307 10.2213   1
   4  19   2 73.4532 6.13225  -2
   2  20   1 73.4532 6.13225   1
  -1 -20  -2 30.1084 5.10629  -2
  -3 -20  -1 30.1084 5.10629   1
   5  19   0 23.4268 4.98161  -2
  -3 -20  -1 23.4268 4.98161   1
  -5 -19  -2 24.8419 7.81016  -2
  -3 -20  -1 24.8419 7.81016   1
   5  19   2 17.1881 4.46249  -2
   3  20   1 17.1881 4.46249   1
   5  19   0 19.0431 7.57568  -2
   3  20   1 19.0431 7.57568   1
   1  20   2 13.2471 8.86996  -2
   3  20   1 13.2471 8.86996   1
   6  19   0 161.338 9.07861  -2
  -4 -20  -1 161.338 9.07861   1
  -2 -21  -2 168.100 14.1479  -2
  -4 -20  -1 168.100 14.1479   1
   6  19   2 142.576 8.46758  -2
   4  20   1 142.576 8.46758   1
   2  21   0 150.992 8.64069  -2
   4  20   1 150.992 8.64069   1
  -5 -20  -1 12.5314 1.34861   1
   3  21   0 14.2367 4.55285  -2
   5  20   1 14.2367 4.55285   1
   2  21   0 3.63505 4.27113  -2
   0  21   1 3.63505 4.27113   1
  -2 -21  -2 11.2387 6.25287  -2
   0  21   1 11.2387 6.25287   1
   2  21   2 -0.3074 7.04419  -2
   0  21   1 -0.3074 7.04419   1
   1  21   0 56.0639 6.13950  -2
  -1 -21  -1 56.0639 6.13950   1
   1  21   2 54.5088 7.10828  -2
  -1 -21  -1 54.5088 7.10828   1
  -3 -20  -2 61.0256 10.5791  -2
  -1 -21  -1 61.0256 10.5791   1
   1  21   0 57.1380 8.01854  -2
   1  21   1 57.1380 8.01854   1
  -1 -21  -2 54.1380 5.83500  -2
   1  21   1 54.1380 5.83500   1
   0  21   2 76.4840 5.63808  -2
  -2 -21  -1 76.4840 5.63808   1
  -4 -20  -2 79.9147 7.13702  -2
  -2 -21  -1 79.9147 7.13702   1
   4  20   0 76.4886 6.77140  -2
  -2 -21  -1 76.4886 6.77140   1
   0  21   0 77.4097 7.02970  -2
  -2 -21  -1 77.4097 7.02970   1
   4  20   2 74.2687 6.11467  -2
   2  21   1 74.2687 6.11467   1
   0  21   2 80.7053 6.92315  -2
   2  21   1 80.7053 6.92315   1
   0  21   0 77.8090 6.00525  -2
   2  21   1 77.8090 6.00525   1
   4  20   0 73.6686 7.08166  -2
   2  21   1 73.6686 7.08166   1
  -1 -21  -2 19.5984 4.97066  -2
  -3 -21  -1 19.5984 4.97066   1
  -5 -20  -2 28.5377 7.98022  -2
  -3 -21  -1 28.5377 7.98022   1
   5  20   0 24.9968 8.22880  -2
  -3 -21  -1 24.9968 8.22880   1
   1  21   0 48.1921 7.30821  -2
   3  21   1 48.1921 7.30821   1
   5  20   2 41.3007 8.21650  -2
   3  21   1 41.3007 8.21650   1
   0   0   2 3387.22 193.009   1
   1   0   2 1.30685 0.07654   1
   2   0   2 1570.40 73.5470   1
  -3  -1  -2 695.365 42.8303  -2
   3   0   2 695.365 42.8303   1
   3   1   2 737.611 45.1998  -2
   3   0   2 737.611 45.1998   1
   4   1   2 129.192 8.18080  -2
   4   0   2 129.192 8.18080   1
  -4  -1  -2 150.619 9.08357  -2
   4   0   2 150.619 9.08357   1
  -5  -1  -2 56.4447 3.95751  -2
   5   0   2 56.4447 3.95751   1
   5   1   2 58.5148 2.79399  -2
   5   0   2 58.5148 2.79399   1
   6   0   2 1298.42 32.4634   1
   7   0   2 26.0444 0.84252   1
   8   2   2 1451.91 63.0213  -2
   8   0   2 1451.91 63.0213   1
  -9  -2  -2 182.295 11.8979  -2
   9   0   2 182.295 11.8979   1
  10   0   2 878.037 18.9825   1
  11   0   2 12.6637 0.98345   1
  12   0   2 52.0743 2.15075   1
  13   0   2 21.9850 1.77201   1
   0   1   2 1317.67 53.8648   1
  -1  -1  -2 872.834 36.1597   1
   1   1   2 597.465 9.56574   1
  -2  -1  -2 3007.14 140.207   1
   2   1   2 2846.89 163.020   1
  -3  -1  -2 1739.25 41.5935   1
   3   1   2 1520.08 37.2948   1
  -4  -2  -2 332.175 14.4733  -2
  -4  -1  -2 332.175 14.4733   1
   4   2   2 313.307 12.7037  -2
   4   1   2 313.307 12.7037   1
   4   0   2 304.226 13.0162  -2
   4   1   2 304.226 13.0162   1
  -5  -2  -2 693.543 42.7342  -2
  -5  -1  -2 693.543 42.7342   1
   5   2   2 695.124 24.7441  -2
   5   1   2 695.124 24.7441   1
   5   0   2 523.664 22.6451  -2
   5   1   2 523.664 22.6451   1
  -6  -1  -2 363.081 8.50555   1
   6   1   2 344.527 7.56012   1
  -7  -1  -2 1109.61 23.9994   1
   7   1   2 1187.67 27.5231   1
   8   1   2 762.040 47.3674  -2
  -8  -1  -2 762.040 47.3674   1
   8   3   2 672.716 41.9650  -2
   8   1   2 672.716 41.9650   1
  -9  -3  -2 402.358 25.1847  -2
  -9  -1  -2 402.358 25.1847   1
   9   3   2 408.698 26.1240  -2
   9   1   2 408.698 26.1240   1
 -10  -1  -2 28.9462 1.03711   1
  10   1   2 36.7221 1.25729   1
 -11  -1  -2 7.42662 0.61386   1
  11   1   2 10.8947 1.09342   1
 -12  -1  -2 110.637 3.44424   1
  12   1   2 112.560 3.48784   1
 -13  -1  -2 58.9436 3.08492   1
  13   1   2 101.946 4.26638   1
   0   2   2 8.08580 0.53350  -2
   0   2   2 8.08580 0.53350   1
  -1  -2  -2 3845.98 155.529   1
   1   2   2 4630.30 186.746   1
  -2  -2  -2 242.267 3.81212   1
   2   2   2 288.548 4.16635   1
  -3  -2  -2 138.930 2.04550   1
   3   2   2 103.755 1.73082   1
  -4  -1  -2 285.368 25.4717  -2
  -4  -2  -2 285.368 25.4717   1
   4   1   2 410.473 24.8561  -2
   4   2   2 410.473 24.8561   1
   4   3   2 415.667 43.0039  -2
   4   2   2 415.667 43.0039   1
  -5  -2  -2 1807.35 31.2389   1
   5   2   2 1754.53 28.5207   1
  -6  -2  -2 51.4237 1.24934   1
   6   2   2 87.1604 1.63831   1
  -7  -2  -2 242.875 5.41251   1
   7   2   2 235.213 4.64776   1
  -8  -2  -2 38.4927 1.04828   1
   8   2   2 33.2103 0.98944   1
  -9  -2  -2 368.896 9.37611   1
   9   2   2 318.432 7.03580   1
 -10  -2  -2 46.8549 1.45944   1
  10   2   2 35.1997 1.41653   1
 -11  -2  -2 285.520 6.44337   1
  11   2   2 256.077 7.41355   1
 -12  -2  -2 4.45776 0.75786   1
  12   2   2 0.44931 1.01728   1
 -13  -2  -2 7.31595 1.43358   1
  13   2   2 4.01661 1.70796   1
   0   3   2 108.470 1.53890   1
  -1  -3  -2 4468.09 180.734   1
   1   3   2 4441.62 179.768   1
  -2  -3  -2 2737.74 157.843   1
   2   3   2 2889.67 135.984   1
  -3  -3  -2 90.8442 1.41390   1
   3   3   2 94.5460 1.51470   1
  -4  -3  -2 375.517 5.66112   1
   4   3   2 588.048 8.72060   1
  -5  -3  -2 319.736 5.29380   1
   5   3   2 340.703 6.49457   1
  -6  -3  -2 64.4562 1.35949   1
   6   3   2 82.9815 1.66998   1
  -7  -3  -2 108.394 2.17930   1
   7   3   2 99.9920 2.11528   1
  -8  -3  -2 383.445 7.88079   1
   8   3   2 368.863 8.65966   1
  -9  -3  -2 59.5365 1.55354   1
   9   3   2 60.2220 1.68816   1
 -10  -3  -2 160.012 3.54876   1
  10   3   2 196.778 5.22513   1
 -11  -3  -2 0.28418 0.61997   1
  11   3   2 0.66564 0.97483   1
 -12  -3  -2 29.9351 1.55745   1
  12   3   2 17.2684 1.32984   1
 -13  -3  -2 5.06322 1.36471   1
  13   3   2 3.56301 1.75068   1
   0   4   2 9037.78 364.929   1
  -1  -4  -2 976.776 13.8885   1
   1   4   2 800.736 11.3510   1
  -2  -4  -2 432.671 6.69435   1
   2   4   2 487.647 7.45322   1
  -3  -4  -2 1481.26 21.1943   1
   3   4   2 1426.83 20.3763   1
  -4  -4  -2 28.6341 0.61294   1
   4   4   2 27.1997 0.59708   1
  -5  -4  -2 771.878 12.0910   1
   5   4   2 709.715 13.0880   1
  -6  -4  -2 501.309 8.85324   1
   6   4   2 542.545 9.23143   1
  -7  -4  -2 567.468 9.98155   1
   7   4   2 488.750 8.70531   1
  -8  -4  -2 600.354 12.2415   1
   8   4   2 606.369 11.7090   1
  -9  -4  -2 30.0418 1.12958   1
   9   4   2 16.0161 0.65970   1
 -10  -4  -2 102.127 2.45623   1
  10   4   2 131.333 3.38244   1
 -11  -4  -2 301.497 7.27244   1
  11   4   2 290.783 9.44883   1
 -12  -4  -2 155.488 4.81178   1
  12   4   2 160.939 5.82350   1
 -13  -4  -2 41.9812 2.57789   1
  13   4   2 48.0270 2.85174   1
   0   5   2 193.682 2.75687   1
  -1  -5  -2 2069.98 53.7042   1
   1   5   2 2034.00 39.7413   1
  -2  -5  -2 57.4513 0.93326   1
   2   5   2 63.6669 1.07149   1
  -3  -5  -2 3663.94 133.957   1
   3   5   2 3137.46 132.929   1
  -4  -5  -2 493.219 7.17221   1
   4   5   2 388.227 6.32590   1
  -5  -5  -2 92.0790 1.60746   1
   5   5   2 121.353 2.27250   1
  -6  -5  -2 252.331 4.71493   1
   6   5   2 247.555 5.13765   1
  -7  -5  -2 165.899 3.18629   1
   7   5   2 159.214 3.24194   1
  -8  -5  -2 117.968 2.48531   1
   8   5   2 110.150 2.28208   1
  -9  -5  -2 375.664 7.76868   1
   9   5   2 368.980 6.91070   1
 -10  -5  -2 56.6561 1.78984   1
  10   5   2 45.6401 1.41658   1
 -11  -5  -2 26.9433 1.24411   1
  11   5   2 25.1593 1.51885   1
 -12  -5  -2 63.1961 2.63415   1
  12   5   2 54.4113 2.40279   1
 -13  -5  -2 332.598 12.7827   1
  13   5   2 311.165 11.8189   1
   0   6   2 3158.10 130.393   1
  -1  -6  -2 33.6983 0.81332   1
   1   6   2 35.0289 0.66799   1
  -2  -6  -2 879.330 13.5673   1
   2   6   2 687.155 10.7465   1
  -3  -6  -2 18.8942 0.57252   1
   3   6   2 17.6802 0.55354   1
  -4  -6  -2 1316.90 20.2087   1
   4   6   2 1377.36 24.0970   1
  -5  -6  -2 9.74196 0.40093   1
   5   6   2 6.66949 0.45026   1
  -6  -6  -2 1815.88 32.9564   1
   6   6   2 1865.96 34.1161   1
  -7  -6  -2 142.462 2.88989   1
   7   6   2 145.443 2.88112   1
  -8  -6  -2 199.539 3.81281   1
   8   6   2 204.054 3.94786   1
  -9  -6  -2 19.1087 0.78896   1
   9   6   2 18.8681 0.72466   1
 -10  -6  -2 491.765 10.7410   1
  10   6   2 467.827 9.65918   1
 -11  -6  -2 7.98016 0.87594   1
  11   6   2 5.03223 0.74260   1
 -12  -6  -2 108.135 3.88050   1
  12   6   2 69.1356 3.31317   1
 -13  -6  -2 51.6638 2.93158   1
  13   6   2 47.5758 5.81898   1
   0   7   2 438.865 7.45949   1
  -1  -7  -2 680.098 11.5748   1
   1   7   2 637.109 10.1313   1
  -2  -7  -2 170.775 2.95254   1
   2   7   2 236.202 3.71162   1
  -3  -7  -2 2168.10 35.0379   1
   3   7   2 2152.23 37.5205   1
  -4  -7  -2 1441.93 24.3140   1
   4   7   2 1332.98 22.3899   1
  -5  -7  -2 60.3708 1.47860   1
   5   7   2 73.7515 1.46209   1
  -6  -7  -2 91.0667 1.81251   1
   6   7   2 69.1568 1.46980   1
  -7  -7  -2 604.588 11.1025   1
   7   7   2 509.764 8.99878   1
  -8  -7  -2 637.459 12.2828   1
   7   9   2 682.752 41.5423  -2
   8   7   2 682.752 41.5423   1
  -8  -9  -2 574.504 36.8564  -2
  -9  -7  -2 574.504 36.8564   1
   8   9   2 482.560 21.1954  -2
   9   7   2 482.560 21.1954   1
  -9  -9  -2 17.6155 3.69034  -2
 -10  -7  -2 17.6155 3.69034   1
  10   7   2 17.8175 1.26871   1
 -11  -7  -2 176.442 5.41668   1
  11   7   2 176.169 4.47874   1
 -12  -7  -2 39.5296 2.48782   1
  11  10   2 45.5671 8.90970  -2
  12   7   2 45.5671 8.90970   1
 -12 -10  -2 118.626 7.14199  -2
 -13  -7  -2 118.626 7.14199   1
   0   8   2 767.881 13.8011   1
  -1  -8  -2 2527.24 42.3004   1
   1   8   2 2601.37 54.4888   1
  -2  -8  -2 115.579 2.20778   1
   2   8   2 140.151 2.49650   1
  -3  -8  -2 316.222 5.94729   1
   3   8   2 275.908 4.78983   1
  -4  -8  -2 439.679 8.18918   1
   4   8   2 402.572 6.90377   1
  -5  -8  -2 2266.09 43.4815   1
   5   8   2 2233.37 38.9230   1
  -6  -8  -2 205.361 4.64645   1
   6   8   2 239.941 4.62517   1
  -7  -8  -2 233.774 4.49111   1
   7   8   2 156.795 2.95325   1
  -8  -8  -2 236.986 5.37732   1
   7  10   2 256.902 11.9929  -2
   8   8   2 256.902 11.9929   1
  -8 -10  -2 226.667 14.7750  -2
  -9  -8  -2 226.667 14.7750   1
   8  10   2 281.912 13.0747  -2
   9   8   2 281.912 13.0747   1
  -9 -10  -2 117.107 6.69369  -2
 -10  -8  -2 117.107 6.69369   1
   9  10   2 125.684 6.89250  -2
  10   8   2 125.684 6.89250   1
 -10 -10  -2 208.331 15.9772  -2
 -11  -8  -2 208.331 15.9772   1
  11   8   2 189.199 4.83743   1
 -12  -8  -2 31.3005 2.23859   1
  11  11   2 42.6415 8.53413  -2
  12   8   2 42.6415 8.53413   1
   0   9   2 2.11886 0.47162   1
  -1  -9  -2 8.45683 0.57008   1
   1   9   2 12.4166 0.56729   1
  -2  -9  -2 2362.74 47.7090   1
   2   9   2 2402.73 39.8062   1
  -3  -9  -2 400.831 7.50164   1
   3   9   2 420.956 7.53363   1
  -4  -9  -2 1087.80 22.0786   1
   4   9   2 1321.72 24.1450   1
  -5  -9  -2 28.1367 0.86830   1
   5   9   2 26.8255 0.80978   1
  -5 -10  -2 56.1199 4.19988  -2
  -6  -9  -2 56.1199 4.19988   1
   6   9   2 47.2658 1.15942   1
  -7  -9  -2 197.032 4.03609   1
   7   9   2 195.691 4.04665   1
  -8  -9  -2 1547.62 38.6860   1
   7  11   2 1600.01 68.9356  -2
   8   9   2 1600.01 68.9356   1
  -8 -11  -2 10.0357 6.16108  -2
  -9  -9  -2 10.0357 6.16108   1
 -10  -7  -1 7.78828 4.42319  -2
  -9  -9  -2 7.78828 4.42319   1
   8  11   2 11.0601 3.48699  -2
   9   9   2 11.0601 3.48699   1
  -9 -11  -2 139.419 11.6405  -2
 -10  -9  -2 139.419 11.6405   1
   9  11   2 107.890 6.22812  -2
  10   9   2 107.890 6.22812   1
 -10 -11  -2 59.5450 9.16384  -2
 -11  -9  -2 59.5450 9.16384   1
  11   9   2 48.4254 1.83093   1
 -11 -12  -2 136.448 10.0648  -2
 -12  -9  -2 136.448 10.0648   1
  12   9   2 145.051 9.89787   1
   0  10   2 1059.73 21.5530   1
  -1 -10  -2 1297.24 28.1643   1
   1  10   2 1217.40 23.2862   1
  -2 -10  -2 136.488 3.04021   1
   2  10   2 160.724 3.01121   1
  -3 -10  -2 194.382 4.20440   1
   3  10   2 200.799 4.29651   1
  -4 -10  -2 641.051 13.0895   1
   4  10   2 623.305 11.0897   1
  -5 -10  -2 231.203 4.46635   1
   5  10   2 194.941 3.68483   1
  -5 -11  -2 416.316 26.1366  -2
  -6 -10  -2 416.316 26.1366   1
   6  10   2 491.673 9.20624   1
  -8  -8  -3 116.003 8.55791  -2
  -7 -10  -2 116.003 8.55791   1
   7  10   2 169.998 3.24844   1
  -9  -8  -3 2.04642 2.72038  -2
  -8 -10  -2 2.04642 2.72038   1
  -9  -8  -1 -1.6191 2.53236  -2
  -8 -10  -2 -1.6191 2.53236   1
   9   8   3 4.60926 2.19791  -2
   8  10   2 4.60926 2.19791   1
   9   8   1 -2.9675 3.77266  -2
   8  10   2 -2.9675 3.77266   1
  -8 -12  -2 17.5406 6.97668  -2
  -9 -10  -2 17.5406 6.97668   1
 -10  -8  -1 6.57164 4.11269  -2
  -9 -10  -2 6.57164 4.11269   1
  10   8   1 -0.7073 2.87194  -2
   9  10   2 -0.7073 2.87194   1
   8  12   2 5.90009 1.95897  -2
   9  10   2 5.90009 1.95897   1
  -9 -12  -2 134.645 7.43235  -2
 -10 -10  -2 134.645 7.43235   1
   9  12   2 157.214 13.3548  -2
  10  10   2 157.214 13.3548   1
 -10 -12  -2 126.536 12.3857  -2
 -11 -10  -2 126.536 12.3857   1
  11  10   2 106.948 3.43572   1
 -12 -10  -2 2.87772 1.13059   1
  11  13   2 14.0942 3.47789  -2
  12  10   2 14.0942 3.47789   1
   0  11   2 180.068 3.91365   1
  -1 -11  -2 125.563 3.05901   1
   1  11   2 169.529 3.52620   1
  -2 -11  -2 8.70060 0.69541   1
   2  11   2 17.2657 0.67705   1
  -3 -11  -2 682.859 15.8449   1
   4  10   3 651.075 40.2911  -2
   3  11   2 651.075 40.2911   1
  -5 -10  -1 62.4977 4.17542  -2
  -4 -11  -2 62.4977 4.17542   1
   5  10   3 51.9118 5.02059  -2
   4  11   2 51.9118 5.02059   1
  -6 -10  -1 93.8809 5.82126  -2
  -5 -11  -2 93.8809 5.82126   1
   5  11   2 78.4861 1.68174   1
  -6 -11  -2 52.0802 1.59192   1
   6  11   2 53.3134 1.53041   1
  -8  -9  -1 55.7626 3.97888  -2
  -7 -11  -2 55.7626 3.97888   1
  -8  -9  -3 44.3140 4.20601  -2
  -7 -11  -2 44.3140 4.20601   1
   8   9   1 108.420 6.04706  -2
   7  11   2 108.420 6.04706   1
   8   9   3 104.353 7.59091  -2
   7  11   2 104.353 7.59091   1
  -9  -9  -1 53.7416 3.71519  -2
  -8 -11  -2 53.7416 3.71519   1
  -9  -9  -3 50.8217 5.51543  -2
  -8 -11  -2 50.8217 5.51543   1
   9   9   1 50.5739 5.40508  -2
   8  11   2 50.5739 5.40508   1
   9   9   3 45.8814 2.95193  -2
   8  11   2 45.8814 2.95193   1
 -10  -9  -3 273.162 12.6484  -2
  -9 -11  -2 273.162 12.6484   1
 -10  -9  -1 270.551 17.8503  -2
  -9 -11  -2 270.551 17.8503   1
  10   9   1 360.116 16.4238  -2
   9  11   2 360.116 16.4238   1
  -9 -13  -2 194.351 15.3402  -2
 -10 -11  -2 194.351 15.3402   1
  10  11   2 171.169 4.50006   1
 -12  -8  -3 48.2655 4.60878  -2
 -11 -11  -2 48.2655 4.60878   1
  12   8   1 43.6904 5.91459  -2
  11  11   2 43.6904 5.91459   1
 -13  -8  -1 38.8563 5.28638  -2
 -12 -11  -2 38.8563 5.28638   1
  13   8   1 31.7239 4.57152  -2
  12  11   2 31.7239 4.57152   1
   0  12   2 813.053 15.6751   1
  -1 -12  -2 4.88018 0.64326   1
   1  12   2 11.4794 0.70935   1
  -2 -12  -2 227.878 5.21246   1
   2  12   2 221.735 4.53820   1
  -3 -12  -2 12.5024 0.73497   1
   4  11   3 24.6625 1.89551  -2
   3  12   2 24.6625 1.89551   1
  -4 -12  -2 92.3397 2.39984   1
   4  12   2 110.952 2.71037   1
  -5 -12  -2 55.8257 1.52783   1
   5  12   2 62.9311 1.63935   1
  -6 -12  -2 471.920 9.38462   1
   6  12   2 431.195 8.21083   1
  -8 -10  -3 30.7816 4.91260  -2
  -7 -12  -2 30.7816 4.91260   1
  -8 -10  -1 39.1373 3.79121  -2
  -7 -12  -2 39.1373 3.79121   1
   8  10   1 52.4114 6.45279  -2
   7  12   2 52.4114 6.45279   1
   8  10   3 45.3428 4.99800  -2
   7  12   2 45.3428 4.99800   1
  -9 -10  -1 58.2756 4.20292  -2
  -8 -12  -2 58.2756 4.20292   1
  -9 -10  -3 50.2136 3.94074  -2
  -8 -12  -2 50.2136 3.94074   1
   9  10   3 36.1414 4.16895  -2
   8  12   2 36.1414 4.16895   1
   9  10   1 52.2145 4.11432  -2
   8  12   2 52.2145 4.11432   1
 -10 -10  -1 54.0594 5.89189  -2
  -9 -12  -2 54.0594 5.89189   1
 -10 -10  -3 63.4960 4.55751  -2
  -9 -12  -2 63.4960 4.55751   1
  10  10   1 57.0402 4.41857  -2
   9  12   2 57.0402 4.41857   1
 -11  -9  -3 66.3249 6.96757  -2
 -10 -12  -2 66.3249 6.96757   1
  10  12   2 75.0129 2.50072   1
 -11 -12  -2 15.1373 2.26241   1
  11  12   2 21.8350 2.06420   1
   0  13   2 149.357 3.36862   1
  -1 -13  -2 153.724 3.28955   1
   1  13   2 199.973 5.00577   1
  -2 -13  -2 96.6208 2.26291   1
   2  13   2 153.395 3.08009   1
  -3 -13  -2 891.503 18.4538   1
   3  13   2 781.265 14.9235   1
  -4 -13  -2 17.4399 0.88132   1
   4  13   2 33.8860 1.22306   1
  -5 -13  -2 61.0524 1.67036   1
   5  13   2 54.8755 1.57451   1
  -6 -13  -2 35.7339 1.33511   1
   6  13   2 44.1018 1.55510   1
  -8 -11  -3 464.875 21.1255  -2
  -7 -13  -2 464.875 21.1255   1
   8  11   3 447.085 19.9203  -2
   7  13   2 447.085 19.9203   1
  -9 -11  -3 110.553 6.35262  -2
  -8 -13  -2 110.553 6.35262   1
  -9 -11  -1 101.235 5.86854  -2
  -8 -13  -2 101.235 5.86854   1
   9  11   3 76.9662 6.42700  -2
   8  13   2 76.9662 6.42700   1
   9  11   1 80.2918 7.50064  -2
   8  13   2 80.2918 7.50064   1
  -9 -13  -2 30.7660 1.75009   1
   9  13   2 16.9341 1.10551   1
 -11 -10  -3 68.9282 6.57087  -2
 -10 -13  -2 68.9282 6.57087   1
  10  13   2 57.3934 2.75185   1
 -11 -13  -2 13.6485 2.15473   1
  12  10   1 4.68727 6.22961  -2
  11  13   2 4.68727 6.22961   1
   0  14   2 389.471 8.11538   1
  -1 -14  -2 459.631 9.05009   1
   1  14   2 385.248 8.12958   1
  -2 -14  -2 67.7113 1.82251   1
   2  14   2 62.2020 1.76351   1
  -3 -14  -2 61.2488 1.64447   1
   3  14   2 77.6066 2.00997   1
  -4 -14  -2 114.170 2.51607   1
   4  14   2 105.336 2.69414   1
  -5 -14  -2 394.880 7.52198   1
   5  14   2 387.772 7.81635   1
  -6 -14  -2 202.312 4.58044   1
   6  14   2 211.669 4.75097   1
  -7 -14  -2 159.444 3.94599   1
   7  14   2 133.187 3.23240   1
  -8 -14  -2 28.9675 1.36504   1
   8  14   2 28.9063 1.56017   1
  -9 -14  -2 194.212 5.51853   1
   9  14   2 175.954 4.59789   1
 -10 -14  -2 13.3702 1.43266   1
  10  14   2 17.0162 1.58913   1
   0  15   2 6.94760 0.80071   1
  -1 -15  -2 133.807 3.19875   1
   1  15   2 149.275 3.29158   1
  -2 -15  -2 954.737 18.4263   1
   2  15   2 866.366 15.8762   1
  -3 -15  -2 99.6018 2.30034   1
   3  15   2 77.8035 2.01726   1
  -4 -15  -2 163.691 3.59443   1
   4  15   2 154.804 3.50091   1
  -5 -15  -2 17.6143 1.11036   1
   5  15   2 21.2229 1.11738   1
  -6 -15  -2 130.800 3.06739   1
   6  15   2 158.222 3.79306   1
  -7 -15  -2 29.2076 1.42114   1
   7  15   2 20.1512 1.22464   1
  -8 -15  -2 221.647 5.30944   1
   8  15   2 216.944 5.54924   1
  -9 -15  -2 17.3750 1.80164   1
   9  15   2 15.7623 1.27626   1
 -10 -15  -2 10.5544 1.52039   1
  10  15   2 3.84424 1.57971   1
   0  16   2 506.377 10.0471   1
  -1 -16  -2 129.018 3.01376   1
   1  16   2 197.380 4.65901   1
  -2 -16  -2 35.1088 1.35154   1
   2  16   2 38.4876 1.49200   1
  -3 -16  -2 4.36243 0.78291   1
   3  16   2 3.89009 0.62048   1
  -4 -16  -2 141.948 3.67439   1
   4  16   2 126.143 3.02022   1
  -5 -16  -2 219.246 4.97494   1
   5  16   2 274.184 5.72781   1
  -6 -16  -2 160.225 3.84593   1
   6  16   2 171.523 4.07720   1
  -7 -16  -2 87.6827 2.67273   1
   7  16   2 76.8287 2.65788   1
  -8 -16  -2 5.15622 1.22334   1
   8  16   2 4.16799 1.20439   1
  -9 -16  -2 24.0899 1.65327   1
   9  16   2 37.8927 2.17023   1
   0  17   2 90.4025 2.48265   1
  -1 -17  -2 225.805 5.42312   1
   1  17   2 229.387 5.09658   1
  -2 -17  -2 92.0462 2.51409   1
   2  17   2 113.521 2.73351   1
  -3 -17  -2 380.615 7.37280   1
   3  17   2 434.273 9.25360   1
  -4 -17  -2 6.00501 1.02879   1
   4  17   2 9.46241 1.01390   1
  -5 -17  -2 59.2881 1.95654   1
   5  17   2 72.6327 2.25884   1
  -6 -17  -2 12.2891 1.11187   1
   6  17   2 13.1851 1.21533   1
  -7 -17  -2 87.0690 2.76648   1
   7  17   2 98.8295 3.16209   1
  -8 -17  -2 4.60234 1.18861   1
   8  17   2 2.23721 1.11860   1
   2  18   1 140.127 8.49472  -2
   0  18   2 140.127 8.49472   1
  -2 -18  -1 146.026 7.72349  -2
   0  18   2 146.026 7.72349   1
   1  18   1 182.822 13.7238  -2
  -1 -18  -2 182.822 13.7238   1
  -1 -18  -1 177.433 7.59307  -2
   1  18   2 177.433 7.59307   1
  -1 -18  -3 178.759 14.2080  -2
   1  18   2 178.759 14.2080   1
  -2 -18  -2 45.2020 1.58864   1
   2  18   2 23.5794 1.34990   1
  -3 -18  -2 17.0069 1.22381   1
   3  18   2 15.2880 1.28407   1
  -2 -19  -1 139.325 11.2873  -2
  -4 -18  -2 139.325 11.2873   1
   2  19   1 127.720 11.4682  -2
   4  18   2 127.720 11.4682   1
   6  17   1 121.659 11.1687  -2
   4  18   2 121.659 11.1687   1
  -3 -19  -1 45.6674 6.50050  -2
  -5 -18  -2 45.6674 6.50050   1
   3  19   1 40.9881 4.45003  -2
   5  18   2 40.9881 4.45003   1
  -4 -19  -1 60.8678 6.78647  -2
  -6 -18  -2 60.8678 6.78647   1
   4  19   3 110.085 9.84074  -2
   6  18   2 110.085 9.84074   1
  -7 -18  -2 43.0524 2.15965   1
   7  18   2 53.2143 2.20468   1
  -2 -19  -3 10.9942 8.16824  -2
   0  19   2 10.9942 8.16824   1
   2  19   3 7.10756 6.97888  -2
   0  19   2 7.10756 6.97888   1
  -2 -19  -1 7.15803 3.20967  -2
   0  19   2 7.15803 3.20967   1
   2  19   1 19.0979 6.54347  -2
   0  19   2 19.0979 6.54347   1
   1  19   1 28.7454 4.38262  -2
  -1 -19  -2 28.7454 4.38262   1
  -3 -19  -1 29.2903 4.41353  -2
  -1 -19  -2 29.2903 4.41353   1
   1  19   3 18.7166 3.54019  -2
  -1 -19  -2 18.7166 3.54019   1
  -1 -19  -1 39.7638 3.65982  -2
   1  19   2 39.7638 3.65982   1
   3  19   1 47.4416 8.27735  -2
   1  19   2 47.4416 8.27735   1
  -1 -19  -3 38.1761 8.04061  -2
   1  19   2 38.1761 8.04061   1
   0  19   1 111.600 7.79492  -2
  -2 -19  -2 111.600 7.79492   1
   0  19   3 120.019 7.82427  -2
  -2 -19  -2 120.019 7.82427   1
  -4 -18  -3 115.300 11.2082  -2
  -2 -19  -2 115.300 11.2082   1
   0  19   3 93.8666 7.28740  -2
   2  19   2 93.8666 7.28740   1
   0  19   1 87.7577 6.76281  -2
   2  19   2 87.7577 6.76281   1
   4  18   1 90.7343 9.98287  -2
   2  19   2 90.7343 9.98287   1
   4  18   3 80.1789 9.46312  -2
   2  19   2 80.1789 9.46312   1
  -5 -18  -1 80.1059 5.12086  -2
  -3 -19  -2 80.1059 5.12086   1
  -1 -19  -3 63.9279 8.83659  -2
  -3 -19  -2 63.9279 8.83659   1
  -5 -18  -3 66.8228 9.18350  -2
  -3 -19  -2 66.8228 9.18350   1
   5  18   1 60.3390 6.11886  -2
   3  19   2 60.3390 6.11886   1
   1  19   3 39.9187 8.53342  -2
   3  19   2 39.9187 8.53342   1
  -6 -18  -1 25.1723 4.66176  -2
  -4 -19  -2 25.1723 4.66176   1
  -2 -20  -1 27.2895 6.17515  -2
  -4 -19  -2 27.2895 6.17515   1
  -6 -18  -3 22.4747 8.32361  -2
  -4 -19  -2 22.4747 8.32361   1
   2  20   1 26.2055 5.20825  -2
   4  19   2 26.2055 5.20825   1
   6  18   1 32.6959 7.40054  -2
   4  19   2 32.6959 7.40054   1
   2  20   3 28.2299 7.81307  -2
   4  19   2 28.2299 7.81307   1
  -3 -20  -1 17.2906 5.42069  -2
  -5 -19  -2 17.2906 5.42069   1
  -3 -20  -3 15.7668 7.87105  -2
  -5 -19  -2 15.7668 7.87105   1
   3  20   1 11.4221 6.39003  -2
   5  19   2 11.4221 6.39003   1
   3  20   3 25.1117 7.06011  -2
   5  19   2 25.1117 7.06011   1
  -4 -20  -1 17.8350 6.07556  -2
  -6 -19  -2 17.8350 6.07556   1
  -4 -20  -3 11.8935 7.41961  -2
  -6 -19  -2 11.8935 7.41961   1
   4  20   3 15.4562 5.90922  -2
   6  19   2 15.4562 5.90922   1
   4  20   1 8.64529 4.95370  -2
   6  19   2 8.64529 4.95370   1
  -2 -20  -1 20.3620 3.37058  -2
   0  20   2 20.3620 3.37058   1
   2  20   3 18.1213 5.12928  -2
   0  20   2 18.1213 5.12928   1
  -2 -20  -3 22.9236 8.72698  -2
   0  20   2 22.9236 8.72698   1
   2  20   1 23.6942 7.51211  -2
   0  20   2 23.6942 7.51211   1
   1  20   3 89.1532 4.72068  -2
  -1 -20  -2 89.1532 4.72068   1
  -3 -20  -1 91.6194 7.06880  -2
  -1 -20  -2 91.6194 7.06880   1
  -1 -20  -1 58.7615 3.78553  -2
   1  20   2 58.7615 3.78553   1
   3  20   1 53.0927 9.08327  -2
   1  20   2 53.0927 9.08327   1
  -1 -20  -3 49.1252 8.85789  -2
   1  20   2 49.1252 8.85789   1
  -4 -19  -1 63.7402 8.97599  -2
  -2 -20  -2 63.7402 8.97599   1
   0  20   1 79.8353 10.2225  -2
  -2 -20  -2 79.8353 10.2225   1
  -4 -19  -3 60.6217 9.78554  -2
  -2 -20  -2 60.6217 9.78554   1
   0  20   3 66.8600 5.79268  -2
  -2 -20  -2 66.8600 5.79268   1
   0  20   1 64.5721 4.72718  -2
   2  20   2 64.5721 4.72718   1
   4  19   1 63.9684 9.49874  -2
   2  20   2 63.9684 9.49874   1
   4  19   3 56.5170 5.57184  -2
   2  20   2 56.5170 5.57184   1
  -5 -19  -1 0.34505 4.78394  -2
  -3 -20  -2 0.34505 4.78394   1
  -5 -19  -3 2.17282 7.27664  -2
  -3 -20  -2 2.17282 7.27664   1
  -1 -20  -3 -7.4571 6.77242  -2
  -3 -20  -2 -7.4571 6.77242   1
   5  19   1 1.90765 7.05989  -2
   3  20   2 1.90765 7.05989   1
   5  19   3 11.9416 6.38444  -2
   3  20   2 11.9416 6.38444   1
  -6 -19  -1 15.5566 7.19716  -2
  -4 -20  -2 15.5566 7.19716   1
  -2 -21  -3 19.5194 7.79468  -2
  -4 -20  -2 19.5194 7.79468   1
   6  19   3 18.4895 6.81506  -2
   4  20   2 18.4895 6.81506   1
   2  21   1 14.1468 4.84205  -2
   4  20   2 14.1468 4.84205   1
   6  19   1 16.0329 7.37749  -2
   4  20   2 16.0329 7.37749   1
  -3 -21  -1 63.2646 7.10215  -2
  -5 -20  -2 63.2646 7.10215   1
   3  21   1 89.8798 9.74569  -2
   5  20   2 89.8798 9.74569   1
  -2 -21  -3 29.1151 6.39928  -2
   0  21   2 29.1151 6.39928   1
   2  21   3 42.0928 7.82449  -2
   0  21   2 42.0928 7.82449   1
   2  21   1 27.4681 5.82143  -2
   0  21   2 27.4681 5.82143   1
   1  21   3 6.38742 6.09182  -2
  -1 -21  -2 6.38742 6.09182   1
  -3 -20  -3 2.09126 8.44438  -2
  -1 -21  -2 2.09126 8.44438   1
   1  21   1 5.67840 5.06777  -2
  -1 -21  -2 5.67840 5.06777   1
  -1 -21  -3 6.65594 5.14028  -2
   1  21   2 6.65594 5.14028   1
   3  20   3 9.64745 8.45076  -2
   1  21   2 9.64745 8.45076   1
   0  21   1 86.4314 10.2207  -2
  -2 -21  -2 86.4314 10.2207   1
  -4 -20  -3 92.1119 10.3847  -2
  -2 -21  -2 92.1119 10.3847   1
  -4 -20  -1 74.7033 6.70783  -2
  -2 -21  -2 74.7033 6.70783   1
   0  21   3 79.1419 4.80979  -2
  -2 -21  -2 79.1419 4.80979   1
   4  20   3 59.5632 5.71342  -2
   2  21   2 59.5632 5.71342   1
   4  20   1 68.9368 7.05880  -2
   2  21   2 68.9368 7.05880   1
   0  21   3 65.8833 6.38600  -2
   2  21   2 65.8833 6.38600   1
   0  21   1 66.5179 5.98831  -2
   2  21   2 66.5179 5.98831   1
   0   0   3 0.62423 0.44100  -2
   0   0   3 0.62423 0.44100   1
   1   0   3 17.0124 0.28125   1
   2   0   3 505.164 6.66568   1
   3   1   3 780.146 33.8642  -2
   3   0   3 780.146 33.8642   1
   4   0   3 196.103 3.94213   1
   5   1   3 2966.99 245.044  -2
   5   0   3 2966.99 245.044   1
  -5  -1  -3 2871.75 237.135  -2
   5   0   3 2871.75 237.135   1
   6   0   3 292.804 6.41488   1
   7   0   3 667.554 15.3949   1
   8   2   3 86.4391 5.49405  -2
   8   0   3 86.4391 5.49405   1
  -9  -2  -3 19.2488 3.64460  -2
   9   0   3 19.2488 3.64460   1
   9   2   3 21.0923 4.80822  -2
   9   0   3 21.0923 4.80822   1
  10   0   3 2.23961 0.57007   1
  11   0   3 226.047 5.20281   1
  12   0   3 27.8856 1.44856   1
  13   0   3 211.928 7.27595   1
   0   1   3 3240.81 151.520   1
  -1  -1  -3 3434.17 160.636   1
   1   1   3 3231.34 130.841   1
  -2  -1  -3 756.399 10.6981   1
   2   1   3 1164.04 19.2401   1
   3   0   3 731.751 44.8227  -2
  -3  -1  -3 731.751 44.8227   1
   3   0   3 698.376 59.1879  -2
   3   1   3 698.376 59.1879   1
  -4  -2  -3 2013.92 165.143  -2
  -4  -1  -3 2013.92 165.143   1
   4   0   3 1829.35 112.349  -2
  -4  -1  -3 1829.35 112.349   1
   4   0   3 2026.52 115.304  -2
   4   1   3 2026.52 115.304   1
  -5  -2  -3 495.701 50.7868  -2
  -5  -1  -3 495.701 50.7868   1
   5   0   3 533.910 26.9416  -2
  -5  -1  -3 533.910 26.9416   1
   5   2   3 401.361 16.6919  -2
   5   1   3 401.361 16.6919   1
   5   0   3 504.415 25.7251  -2
   5   1   3 504.415 25.7251   1
  -6  -1  -3 261.244 5.13576   1
   6   1   3 276.687 5.19384   1
  -7  -1  -3 83.3490 2.02705   1
   7   1   3 130.137 2.79624   1
  -8  -1  -3 1062.69 24.3766   1
   8   1   3 961.603 20.7039   1
  -9  -3  -3 319.367 14.4541  -2
  -9  -1  -3 319.367 14.4541   1
   9   3   3 235.643 15.7339  -2
   9   1   3 235.643 15.7339   1
 -10  -1  -3 194.674 4.23410   1
  10   1   3 160.141 3.99098   1
 -11  -1  -3 31.7258 1.36894   1
  11   1   3 27.2725 1.17785   1
 -12  -1  -3 95.8252 2.98739   1
  12   1   3 71.4351 2.28758   1
 -13  -1  -3 27.4011 2.18432   1
  13   1   3 28.6889 2.22555   1
   0   2   3 1987.05 82.0599   1
  -1  -2  -3 4915.14 198.452   1
   1   2   3 4947.33 199.771   1
  -2  -2  -3 4138.92 167.452   1
   2   2   3 4178.99 169.152   1
  -3  -1  -3 118.774 13.9376  -2
  -3  -2  -3 118.774 13.9376   1
   3   1   3 53.8174 3.42058  -2
   3   2   3 53.8174 3.42058   1
  -4  -1  -3 1135.83 43.9663  -2
  -4  -2  -3 1135.83 43.9663   1
   4   1   3 1506.78 91.0456  -2
   4   2   3 1506.78 91.0456   1
  -5  -2  -3 871.460 15.2668   1
   5   3   3 865.085 53.4787  -2
   5   2   3 865.085 53.4787   1
  -6  -2  -3 872.335 17.6748   1
   6   2   3 771.079 13.0451   1
  -7  -2  -3 77.4667 2.04422   1
   7   2   3 76.6608 1.75479   1
  -8  -2  -3 256.109 5.34361   1
   8   2   3 253.980 6.58472   1
  -9  -4  -3 344.629 21.8535  -2
  -9  -2  -3 344.629 21.8535   1
   9   2   3 328.280 7.80072   1
 -10  -2  -3 326.583 7.31008   1
  10   2   3 310.215 7.97205   1
 -11  -2  -3 9.91109 1.03956   1
  11   2   3 16.2529 1.25899   1
 -12  -2  -3 158.830 4.20158   1
  12   2   3 147.644 4.21606   1
 -13  -2  -3 3.86436 1.49930   1
  13   2   3 2.95655 1.64061   1
   0   3   3 3587.42 168.438   1
  -1  -3  -3 6235.21 290.804   1
   1   3   3 6052.15 244.373   1
  -2  -3  -3 940.916 13.2919   1
   2   3   3 940.518 14.1035   1
  -3  -3  -3 3825.25 219.881   1
   3   3   3 4199.86 241.901   1
  -4  -3  -3 69.7357 1.28532   1
   4   3   3 64.2851 1.11343   1
  -5  -3  -3 88.7204 1.57854   1
   5   3   3 59.6276 1.11142   1
  -6  -3  -3 23.3325 0.60332   1
   6   3   3 22.4215 0.63427   1
  -7  -3  -3 821.042 17.6642   1
   7   3   3 755.169 12.7582   1
  -8  -3  -3 17.7387 0.71092   1
   8   3   3 15.0054 0.78260   1
  -9  -3  -3 861.706 16.6264   1
   9   3   3 748.744 16.2388   1
 -10  -3  -3 18.3241 0.83332   1
  10   3   3 16.6717 0.99734   1
 -11  -3  -3 21.8751 1.18515   1
  11   3   3 26.3247 1.52122   1
 -12  -3  -3 7.81348 1.05490   1
  12   3   3 8.90493 0.92124   1
 -13  -3  -3 129.335 4.34949   1
  13   3   3 110.544 4.57659   1
   0   4   3 7336.56 296.183   1
  -1  -4  -3 2289.31 109.033   1
   1   4   3 1850.61 39.1276   1
  -2  -4  -3 198.979 2.89160   1
   2   4   3 251.017 3.72633   1
  -3  -4  -3 785.969 13.0298   1
   3   4   3 790.562 12.0558   1
  -4  -4  -3 847.188 13.8158   1
   4   4   3 946.810 15.1171   1
  -5  -4  -3 1213.49 18.2980   1
   5   4   3 1108.10 17.3479   1
  -6  -4  -3 492.381 8.73196   1
   6   4   3 478.858 8.86105   1
  -7  -4  -3 421.142 7.83781   1
   7   4   3 418.351 8.21462   1
  -8  -4  -3 45.6154 1.19463   1
   8   4   3 43.0255 1.04745   1
  -9  -4  -3 116.593 2.80461   1
   9   4   3 121.302 2.94593   1
 -10  -4  -3 218.450 4.99438   1
  10   4   3 263.325 6.35441   1
 -11  -4  -3 150.057 4.24607   1
  11   4   3 143.845 5.13292   1
 -12  -4  -3 156.549 4.44934   1
  12   4   3 200.928 6.83942   1
 -13  -4  -3 33.9291 1.93927   1
  13   4   3 28.4752 2.60909   1
   0   5   3 748.861 10.4784   1
  -1  -5  -3 1048.25 14.2122   1
   1   5   3 966.451 13.0826   1
  -2  -5  -3 3240.78 133.111   1
   2   5   3 3447.26 163.433   1
  -3  -5  -3 202.680 3.47460   1
   3   5   3 199.696 3.46070   1
  -4  -5  -3 1589.50 25.5657   1
   4   5   3 1755.18 28.3862   1
  -5  -5  -3 117.857 2.26989   1
   5   5   3 122.609 2.21160   1
  -6  -5  -3 140.311 2.71057   1
   6   5   3 141.982 2.56192   1
  -7  -5  -3 10.9865 0.50031   1
   7   5   3 15.9284 0.60290   1
  -8  -5  -3 468.798 9.51905   1
   8   5   3 451.993 7.71845   1
  -9  -5  -3 99.8534 2.46096   1
   9   5   3 143.200 2.85448   1
 -10  -5  -3 62.0630 1.83525   1
  10   5   3 43.6615 1.61184   1
 -11  -5  -3 12.6194 1.11890   1
  11   5   3 14.9707 1.23840   1
 -12  -5  -3 267.635 7.92104   1
  12   5   3 300.065 9.76446   1
 -13  -5  -3 69.2817 4.02392   1
  13   5   3 68.0150 4.02919   1
   0   6   3 82.2565 1.58712   1
  -1  -6  -3 1360.65 20.4911   1
   1   6   3 1440.31 21.0682   1
  -2  -6  -3 435.994 7.40744   1
   2   6   3 449.050 7.03659   1
  -3  -6  -3 127.212 2.33154   1
   3   6   3 129.548 2.45457   1
  -4  -6  -3 439.941 8.31637   1
   4   6   3 413.672 6.91302   1
  -5  -6  -3 1218.85 22.4846   1
   5   6   3 1154.86 20.1868   1
  -6  -6  -3 34.5929 0.93944   1
   6   6   3 28.9352 0.81846   1
  -7  -6  -3 729.763 12.8007   1
   7   6   3 838.114 15.4279   1
  -8  -6  -3 142.914 2.96300   1
   8   6   3 144.685 3.02793   1
  -9  -6  -3 227.536 4.54867   1
   9   6   3 210.389 4.54942   1
 -10  -6  -3 118.161 3.09279   1
  10   6   3 115.231 3.41736   1
 -11  -6  -3 381.226 9.79356   1
  11   6   3 440.492 11.3186   1
 -12  -6  -3 52.8552 2.65383   1
  11   9   3 59.5583 9.29178  -2
  12   6   3 59.5583 9.29178   1
 -13  -6  -3 53.8340 2.69890   1
  13   6   3 47.6856 5.78203   1
   0   7   3 151.264 2.50630   1
  -1  -7  -3 208.908 3.87478   1
   1   7   3 164.223 2.74101   1
  -2  -7  -3 184.280 3.29899   1
   2   7   3 245.472 4.04536   1
  -3  -7  -3 384.816 7.17308   1
   3   7   3 415.082 7.21134   1
  -4  -7  -3 930.058 17.1055   1
   4   7   3 777.948 13.6680   1
  -5  -7  -3 105.073 2.11983   1
   5   7   3 133.313 2.65384   1
  -6  -7  -3 236.782 4.72122   1
   6   7   3 214.959 4.13211   1
  -7  -7  -3 583.001 11.2028   1
   7   7   3 562.360 10.4446   1
  -8  -7  -3 617.196 11.8662   1
   7   9   3 712.571 31.1371  -2
   8   7   3 712.571 31.1371   1
  -9  -7  -3 336.119 7.33365   1
   8   9   3 368.969 16.6305  -2
   9   7   3 368.969 16.6305   1
  -9  -9  -3 182.773 9.35432  -2
 -10  -7  -3 182.773 9.35432   1
  10   7   3 167.424 5.47430   1
 -11  -7  -3 10.4182 1.50079   1
  11   7   3 11.7626 0.85659   1
 -12  -7  -3 34.6834 2.05630   1
  11  10   3 63.1412 9.38211  -2
  12   7   3 63.1412 9.38211   1
 -12 -10  -3 55.4415 5.82852  -2
 -13  -7  -3 55.4415 5.82852   1
  13   7   3 64.1944 7.30768   1
   0   8   3 672.279 11.1688   1
  -1  -8  -3 5.46478 0.41728   1
   1   8   3 2.70839 0.34709   1
  -2  -8  -3 294.427 5.57799   1
   2   8   3 335.106 5.36739   1
  -3  -8  -3 4.50844 0.40116   1
   3   8   3 6.83882 0.46189   1
  -4  -8  -3 117.932 2.27626   1
   4   8   3 105.694 2.08644   1
  -5  -8  -3 346.040 7.16703   1
   5   8   3 365.606 6.56607   1
  -6  -8  -3 657.828 11.6365   1
   6   8   3 582.654 9.91392   1
  -7  -8  -3 549.466 12.0805   1
   7   8   3 511.750 10.0198   1
  -7 -10  -3 70.9394 5.80832  -2
  -8  -8  -3 70.9394 5.80832   1
   7  10   3 78.8097 4.71992  -2
   8   8   3 78.8097 4.71992   1
  -8 -10  -3 13.1445 4.48311  -2
  -9  -8  -3 13.1445 4.48311   1
   8  10   3 4.99478 2.55956  -2
   9   8   3 4.99478 2.55956   1
  -9 -10  -3 75.6499 8.53134  -2
 -10  -8  -3 75.6499 8.53134   1
   9  10   3 100.528 10.1497  -2
  10   8   3 100.528 10.1497   1
 -10 -10  -3 72.8896 5.19178  -2
 -11  -8  -3 72.8896 5.19178   1
  11   8   3 47.8243 2.02757   1
 -12  -8  -3 315.029 12.2753   1
  11  11   3 330.768 22.8670  -2
  12   8   3 330.768 22.8670   1
   0   9   3 3.32567 0.45130   1
  -1  -9  -3 719.402 16.7866   1
   1   9   3 576.062 10.6295   1
  -2  -9  -3 205.263 4.20042   1
   2   9   3 184.151 3.26675   1
  -3  -9  -3 1129.61 20.9010   1
   3   9   3 1085.52 19.8434   1
  -4  -9  -3 16.0445 0.68724   1
   4   9   3 18.6365 0.71463   1
  -5  -9  -3 990.576 18.2318   1
   5   9   3 975.473 17.1609   1
  -5 -10  -3 14.5131 3.44740  -2
  -6  -9  -3 14.5131 3.44740   1
   5  10   3 17.3521 4.17548  -2
   6   9   3 17.3521 4.17548   1
  -7  -9  -3 285.529 6.07063   1
   7   9   3 269.778 5.16113   1
  -7 -11  -3 48.3948 5.01544  -2
  -8  -9  -3 48.3948 5.01544   1
   7  11   3 51.9759 4.08105  -2
   8   9   3 51.9759 4.08105   1
  -8 -11  -3 281.798 13.0203  -2
  -9  -9  -3 281.798 13.0203   1
 -10  -7  -2 263.443 17.4152  -2
  -9  -9  -3 263.443 17.4152   1
  10   7   2 201.555 9.67752  -2
   9   9   3 201.555 9.67752   1
   8  11   3 221.324 10.0217  -2
   9   9   3 221.324 10.0217   1
  -9 -11  -3 41.8191 3.85064  -2
 -10  -9  -3 41.8191 3.85064   1
   9  11   3 61.2565 8.96293  -2
  10   9   3 61.2565 8.96293   1
 -10 -11  -3 14.0390 4.39004  -2
 -11  -9  -3 14.0390 4.39004   1
  11   9   3 10.2929 1.11125   1
 -12  -9  -3 16.7702 1.71418   1
  12   9   3 16.5974 2.57023   1
   0  10   3 1339.47 27.1769   1
  -1 -10  -3 562.388 11.5638   1
   1  10   3 510.478 9.90182   1
  -2 -10  -3 111.445 2.79684   1
   2  10   3 131.017 2.50970   1
  -3 -10  -3 84.9630 1.95451   1
   3  10   3 93.2773 2.01008   1
  -4 -10  -3 1171.57 27.1347   1
   4  10   3 1182.70 22.7011   1
  -6  -9  -2 40.1393 3.98840  -2
  -5 -10  -3 40.1393 3.98840   1
   5  10   3 149.842 2.91862   1
  -5 -11  -3 435.131 19.5141  -2
  -6 -10  -3 435.131 19.5141   1
   6  10   3 420.440 8.22289   1
  -8  -8  -4 32.9846 4.49811  -2
  -7 -10  -3 32.9846 4.49811   1
   8   8   4 17.9356 3.54217  -2
   7  10   3 17.9356 3.54217   1
  -9  -8  -4 35.4384 5.04726  -2
  -8 -10  -3 35.4384 5.04726   1
  -9  -8  -2 19.3220 2.94348  -2
  -8 -10  -3 19.3220 2.94348   1
   9   8   4 21.4498 2.43300  -2
   8  10   3 21.4498 2.43300   1
   9   8   2 29.6971 4.72551  -2
   8  10   3 29.6971 4.72551   1
 -10  -8  -2 43.1769 3.19410  -2
  -9 -10  -3 43.1769 3.19410   1
  -8 -12  -3 57.4949 7.91646  -2
  -9 -10  -3 57.4949 7.91646   1
  10   8   2 34.5241 3.50554  -2
   9  10   3 34.5241 3.50554   1
   8  12   3 26.2891 2.57014  -2
   9  10   3 26.2891 2.57014   1
  -9 -12  -3 213.707 10.5260  -2
 -10 -10  -3 213.707 10.5260   1
  10  10   3 200.683 5.47467   1
 -10 -12  -3 96.5219 6.70548  -2
 -11 -10  -3 96.5219 6.70548   1
  12   7   2 62.8503 6.93694  -2
  11  10   3 62.8503 6.93694   1
 -13  -7  -2 31.1827 5.16560  -2
 -12 -10  -3 31.1827 5.16560   1
  11  13   3 35.3070 8.96381  -2
  12  10   3 35.3070 8.96381   1
  13   7   2 16.7272 4.18804  -2
  12  10   3 16.7272 4.18804   1
   0  11   3 65.7342 1.77903   1
  -1 -11  -3 210.429 4.82211   1
   1  11   3 182.791 3.78509   1
  -2 -11  -3 1522.73 30.8907   1
   2  11   3 1610.42 30.7534   1
  -3 -11  -3 342.564 7.25007   1
   4  10   4 347.712 21.8486  -2
   3  11   3 347.712 21.8486   1
  -5 -10  -2 448.460 28.5282  -2
  -4 -11  -3 448.460 28.5282   1
   4  11   3 405.080 8.53153   1
  -5 -11  -3 41.5591 1.38447   1
   5  11   3 47.4745 1.28983   1
  -6 -11  -3 203.265 4.20798   1
   6  11   3 179.945 3.59981   1
  -8  -9  -4 83.9188 6.32752  -2
  -7 -11  -3 83.9188 6.32752   1
   8   9   4 81.7182 4.52446  -2
   7  11   3 81.7182 4.52446   1
   8   9   2 107.732 8.58981  -2
   7  11   3 107.732 8.58981   1
  -9  -9  -2 490.756 21.7509  -2
  -8 -11  -3 490.756 21.7509   1
   9   9   2 516.255 23.1714  -2
   8  11   3 516.255 23.1714   1
 -10  -9  -2 99.8532 5.53632  -2
  -9 -11  -3 99.8532 5.53632   1
  10   9   2 103.373 5.80163  -2
   9  11   3 103.373 5.80163   1
  -9 -13  -3 80.6715 6.39750  -2
 -10 -11  -3 80.6715 6.39750   1
 -11  -9  -2 77.8321 7.70351  -2
 -10 -11  -3 77.8321 7.70351   1
  11   9   2 97.4389 8.54356  -2
  10  11   3 97.4389 8.54356   1
 -12  -8  -4 25.5726 3.19412  -2
 -11 -11  -3 25.5726 3.19412   1
  11  11   3 26.7264 1.86390   1
   0  12   3 150.207 3.19857   1
  -1 -12  -3 1135.02 23.1316   1
   1  12   3 1134.39 21.7615   1
  -2 -12  -3 40.7127 1.35139   1
   2  12   3 35.9556 1.09613   1
  -3 -12  -3 50.0050 1.43693   1
   4  11   4 38.1434 4.24667  -2
   3  12   3 38.1434 4.24667   1
  -5 -11  -4 107.108 9.00123  -2
  -4 -12  -3 107.108 9.00123   1
   4  12   3 78.7260 1.97451   1
  -5 -12  -3 617.299 12.0776   1
   5  12   3 518.581 9.28202   1
  -6 -12  -3 236.977 4.66661   1
   6  12   3 229.029 4.56683   1
  -8 -10  -4 69.5566 6.49898  -2
  -7 -12  -3 69.5566 6.49898   1
   8  10   4 129.444 9.00238  -2
   7  12   3 129.444 9.00238   1
   8  10   2 114.900 9.41905  -2
   7  12   3 114.900 9.41905   1
  -9 -10  -2 64.7680 4.50707  -2
  -8 -12  -3 64.7680 4.50707   1
  -9 -10  -4 68.1142 4.55681  -2
  -8 -12  -3 68.1142 4.55681   1
   9  10   2 55.7161 4.37032  -2
   8  12   3 55.7161 4.37032   1
   9  10   4 52.9549 4.77480  -2
   8  12   3 52.9549 4.77480   1
 -10 -10  -2 249.089 16.7123  -2
  -9 -12  -3 249.089 16.7123   1
  10  10   2 254.072 12.1170  -2
   9  12   3 254.072 12.1170   1
 -11  -9  -4 44.9475 6.07600  -2
 -10 -12  -3 44.9475 6.07600   1
  10  12   3 38.9071 2.19671   1
 -12  -9  -4 224.876 14.6275  -2
 -11 -12  -3 224.876 14.6275   1
  11  12   3 230.681 7.76697   1
   0  13   3 11.2281 0.77059   1
  -1 -13  -3 430.144 8.52538   1
   1  13   3 422.031 9.24475   1
  -2 -13  -3 186.753 4.15946   1
   2  13   3 233.450 4.76160   1
  -3 -13  -3 241.152 4.95535   1
   3  13   3 223.893 4.92424   1
  -4 -13  -3 145.360 3.33543   1
   4  13   3 225.437 4.96119   1
  -5 -13  -3 33.1815 1.17597   1
   5  13   3 23.1572 0.99390   1
  -6 -13  -3 178.454 4.22711   1
   6  13   3 147.142 3.65028   1
  -8 -11  -4 270.848 12.8452  -2
  -7 -13  -3 270.848 12.8452   1
   8  11   4 254.650 16.6019  -2
   7  13   3 254.650 16.6019   1
  -9 -11  -4 44.3072 4.25265  -2
  -8 -13  -3 44.3072 4.25265   1
  -9 -11  -2 38.9488 4.13004  -2
  -8 -13  -3 38.9488 4.13004   1
   9  11   4 60.7594 5.39193  -2
   8  13   3 60.7594 5.39193   1
  -9 -13  -3 45.5654 2.49476   1
   9  13   3 56.8279 1.97116   1
 -11 -10  -4 73.7353 7.77881  -2
 -10 -13  -3 73.7353 7.77881   1
  10  13   3 90.2186 4.48501   1
 -11 -13  -3 73.0930 3.53004   1
  11  13   3 76.6835 2.91148   1
   0  14   3 30.7258 1.16857   1
  -1 -14  -3 20.9299 0.98483   1
   1  14   3 16.6932 0.90646   1
  -2 -14  -3 106.877 2.49795   1
   2  14   3 166.595 3.35526   1
  -3 -14  -3 35.4049 1.25679   1
   3  14   3 37.7810 1.40632   1
  -4 -14  -3 369.583 7.42277   1
   4  14   3 365.259 7.77213   1
  -5 -14  -3 27.5434 1.16618   1
   5  14   3 14.3485 0.99230   1
  -6 -14  -3 547.089 11.5077   1
   6  14   3 549.310 11.4738   1
  -7 -14  -3 11.8849 1.16216   1
   7  14   3 14.5697 1.05763   1
  -8 -14  -3 59.6221 2.53018   1
   8  14   3 64.8002 2.28387   1
  -9 -14  -3 24.4451 1.68823   1
   9  14   3 18.5674 1.23354   1
 -10 -14  -3 51.5505 3.00141   1
  10  14   3 71.5748 2.98990   1
   0  15   3 2.64636 0.75099   1
  -1 -15  -3 33.5217 1.32512   1
   1  15   3 9.26175 0.82077   1
  -2 -15  -3 28.7903 1.17944   1
   2  15   3 31.8304 1.13886   1
  -3 -15  -3 230.019 4.58249   1
   3  15   3 286.097 6.57147   1
  -4 -15  -3 86.4945 2.19603   1
   4  15   3 97.7910 2.68218   1
  -5 -15  -3 35.3262 1.34608   1
   5  15   3 24.1666 1.23186   1
  -6 -15  -3 5.41678 0.97533   1
   6  15   3 6.69219 0.95604   1
  -7 -15  -3 75.9897 2.53047   1
   7  15   3 89.4702 2.62237   1
  -8 -15  -3 1.86826 0.92059   1
   8  15   3 5.55744 1.05095   1
  -9 -15  -3 119.759 4.71845   1
   9  15   3 116.737 3.72441   1
   0  16   3 431.433 9.55507   1
  -1 -16  -3 181.875 4.41030   1
   1  16   3 211.130 4.49583   1
  -2 -16  -3 83.8673 2.38143   1
   2  16   3 99.1430 2.50507   1
  -3 -16  -3 66.2495 2.06670   1
   3  16   3 73.0639 2.19794   1
  -4 -16  -3 44.7050 1.57197   1
   4  16   3 56.1148 1.92301   1
  -5 -16  -3 73.5915 2.17519   1
   5  16   3 108.352 2.69698   1
  -6 -16  -3 191.623 4.44230   1
   6  16   3 136.377 3.39615   1
  -7 -16  -3 115.573 3.16327   1
   7  16   3 104.051 3.18533   1
  -8 -16  -3 46.4398 2.71329   1
   8  16   3 43.2885 2.22841   1
  -9 -16  -3 4.12288 1.30001   1
   9  16   3 4.63103 1.44658   1
   0  17   3 40.4704 1.50486   1
  -1 -17  -3 62.4820 2.07619   1
   1  17   3 59.7355 1.86963   1
  -2 -17  -3 392.512 8.29905   1
   2  17   3 478.975 9.51864   1
  -3 -17  -3 3.23033 0.84648   1
   3  17   3 2.82194 0.95143   1
  -4 -17  -3 239.658 5.45419   1
   4  17   3 212.367 4.63691   1
  -5 -17  -3 43.4142 1.66913   1
   5  17   3 40.6492 1.54257   1
  -6 -17  -3 12.3309 1.12765   1
   6  17   3 16.4488 1.27034   1
  -7 -17  -3 10.5502 1.58183   1
   7  17   3 11.4476 1.36948   1
  -8 -17  -3 92.8846 3.33380   1
   8  17   3 72.8878 2.65971   1
  -2 -18  -2 28.8917 3.65673  -2
   0  18   3 28.8917 3.65673   1
   2  18   2 31.4014 5.12655  -2
   0  18   3 31.4014 5.12655   1
   1  18   2 315.048 21.4499  -2
  -1 -18  -3 315.048 21.4499   1
  -1 -18  -2 290.095 11.2002  -2
   1  18   3 290.095 11.2002   1
   0  18   2 149.273 11.9999  -2
  -2 -18  -3 149.273 11.9999   1
   2  18   3 129.196 3.34613   1
  -3 -18  -3 107.528 2.61096   1
   3  18   3 116.557 3.10823   1
  -2 -19  -2 8.86482 5.94804  -2
  -4 -18  -3 8.86482 5.94804   1
   2  19   2 6.81583 3.86470  -2
   4  18   3 6.81583 3.86470   1
   6  17   2 6.37463 4.88514  -2
   4  18   3 6.37463 4.88514   1
  -3 -19  -2 149.733 11.3171  -2
  -5 -18  -3 149.733 11.3171   1
   3  19   2 163.946 7.51268  -2
   5  18   3 163.946 7.51268   1
  -6 -18  -3 14.5167 1.29568   1
   4  19   2 9.89660 6.76588  -2
   6  18   3 9.89660 6.76588   1
  -7 -18  -3 56.4190 2.29505   1
   7  18   3 71.3757 2.70545   1
  -2 -19  -2 27.0252 3.32890  -2
   0  19   3 27.0252 3.32890   1
   2  19   2 37.0160 6.91737  -2
   0  19   3 37.0160 6.91737   1
   1  19   2 46.4140 4.66699  -2
  -1 -19  -3 46.4140 4.66699   1
  -3 -19  -2 50.6618 4.13631  -2
  -1 -19  -3 50.6618 4.13631   1
   1  19   4 46.7596 4.08036  -2
  -1 -19  -3 46.7596 4.08036   1
   3  19   2 58.5464 6.03900  -2
   1  19   3 58.5464 6.03900   1
  -1 -19  -4 71.0483 9.18464  -2
   1  19   3 71.0483 9.18464   1
  -1 -19  -2 57.7749 4.03098  -2
   1  19   3 57.7749 4.03098   1
   0  19   4 148.854 8.79437  -2
  -2 -19  -3 148.854 8.79437   1
   0  19   2 147.756 8.92673  -2
  -2 -19  -3 147.756 8.92673   1
  -4 -18  -4 153.370 13.1547  -2
  -2 -19  -3 153.370 13.1547   1
   4  18   2 158.867 13.4627  -2
   2  19   3 158.867 13.4627   1
   0  19   2 153.367 9.11279  -2
   2  19   3 153.367 9.11279   1
   4  18   4 142.060 12.3752  -2
   2  19   3 142.060 12.3752   1
   0  19   4 150.590 12.6520  -2
   2  19   3 150.590 12.6520   1
  -5 -18  -4 268.522 19.5265  -2
  -3 -19  -3 268.522 19.5265   1
  -5 -18  -2 251.979 10.3307  -2
  -3 -19  -3 251.979 10.3307   1
  -1 -19  -4 242.502 17.8558  -2
  -3 -19  -3 242.502 17.8558   1
   1  20   2 240.394 11.8337  -2
   3  19   3 240.394 11.8337   1
   1  19   4 236.494 17.5607  -2
   3  19   3 236.494 17.5607   1
   5  18   2 228.523 12.0081  -2
   3  19   3 228.523 12.0081   1
  -6 -18  -2 76.3007 5.84279  -2
  -4 -19  -3 76.3007 5.84279   1
  -2 -20  -2 81.9628 8.14342  -2
  -4 -19  -3 81.9628 8.14342   1
   2  20   2 96.0590 6.59029  -2
   4  19   3 96.0590 6.59029   1
   6  18   2 95.4625 9.98155  -2
   4  19   3 95.4625 9.98155   1
  -7 -18  -2 17.9813 4.99588  -2
  -5 -19  -3 17.9813 4.99588   1
  -3 -20  -4 19.9318 5.66089  -2
  -5 -19  -3 19.9318 5.66089   1
  -3 -20  -2 26.4892 5.58972  -2
  -5 -19  -3 26.4892 5.58972   1
   3  20   2 23.0333 4.36145  -2
   5  19   3 23.0333 4.36145   1
  -4 -20  -4 33.9463 8.31680  -2
  -6 -19  -3 33.9463 8.31680   1
  -4 -20  -2 29.2683 6.16152  -2
  -6 -19  -3 29.2683 6.16152   1
   4  20   2 30.8012 5.36066  -2
   6  19   3 30.8012 5.36066   1
   2  20   2 287.457 20.3321  -2
   0  20   3 287.457 20.3321   1
  -2 -20  -2 281.682 10.8186  -2
   0  20   3 281.682 10.8186   1
   2  20   4 265.354 18.7799  -2
   0  20   3 265.354 18.7799   1
   1  20   4 0.11131 3.07797  -2
  -1 -20  -3 0.11131 3.07797   1
  -3 -20  -2 0.05755 5.11035  -2
  -1 -20  -3 0.05755 5.11035   1
  -1 -20  -2 -1.3766 4.25791  -2
   1  20   3 -1.3766 4.25791   1
   3  20   2 -7.8000 8.02734  -2
   1  20   3 -7.8000 8.02734   1
  -1 -20  -4 -6.7272 8.03200  -2
   1  20   3 -6.7272 8.03200   1
  -4 -19  -4 99.8440 11.1975  -2
  -2 -20  -3 99.8440 11.1975   1
   0  20   2 110.712 11.5513  -2
  -2 -20  -3 110.712 11.5513   1
   0  20   4 89.4041 6.27906  -2
  -2 -20  -3 89.4041 6.27906   1
   0  20   2 92.7144 6.69226  -2
   2  20   3 92.7144 6.69226   1
   4  19   4 83.2207 9.49833  -2
   2  20   3 83.2207 9.49833   1
   0  20   4 83.6074 8.66750  -2
   2  20   3 83.6074 8.66750   1
  -1 -20  -4 5.93472 6.87101  -2
  -3 -20  -3 5.93472 6.87101   1
  -5 -19  -2 4.96555 7.27836  -2
  -3 -20  -3 4.96555 7.27836   1
   5  19   4 -6.5019 6.51579  -2
   3  20   3 -6.5019 6.51579   1
   5  19   2 6.98977 7.37640  -2
   3  20   3 6.98977 7.37640   1
   1  21   2 -2.9777 7.00316  -2
   3  20   3 -2.9777 7.00316   1
  -6 -19  -2 212.215 15.5490  -2
  -4 -20  -3 212.215 15.5490   1
   6  19   4 192.768 14.4959  -2
   4  20   3 192.768 14.4959   1
   6  19   2 221.281 16.4433  -2
   4  20   3 221.281 16.4433   1
   2  21   2 210.698 8.86238  -2
   4  20   3 210.698 8.86238   1
   2  21   2 28.0693 5.64969  -2
   0  21   3 28.0693 5.64969   1
  -3 -20  -4 4.96352 6.15448  -2
  -1 -21  -3 4.96352 6.15448   1
   1  21   2 18.1309 5.34029  -2
  -1 -21  -3 18.1309 5.34029   1
   1  21   4 15.0257 6.55239  -2
  -1 -21  -3 15.0257 6.55239   1
  -1 -21  -2 13.3161 4.31688  -2
   1  21   3 13.3161 4.31688   1
  -1 -21  -4 9.23909 5.59104  -2
   1  21   3 9.23909 5.59104   1
   3  20   4 14.7729 5.13385  -2
   1  21   3 14.7729 5.13385   1
   0  21   4 76.5317 4.45563  -2
  -2 -21  -3 76.5317 4.45563   1
  -4 -20  -4 81.8040 9.74909  -2
  -2 -21  -3 81.8040 9.74909   1
   0  21   4 78.2828 6.50294  -2
   2  21   3 78.2828 6.50294   1
   4  20   4 76.1740 6.10690  -2
   2  21   3 76.1740 6.10690   1
   0  21   2 72.7132 8.13218  -2
   2  21   3 72.7132 8.13218   1
   4  20   2 67.2519 9.95885  -2
   2  21   3 67.2519 9.95885   1
   0   0   4 5713.91 326.108   1
   1   0   4 194.320 4.58619  -2
   1   0   4 194.320 4.58619   1
   2   0   4 1006.71 13.4871   1
   3   1   4 77.0848 4.90598  -2
   3   0   4 77.0848 4.90598   1
  -3  -1  -4 130.750 8.40147  -2
   3   0   4 130.750 8.40147   1
   4   0   4 2003.13 40.0767   1
   5   1   4 74.0451 3.67464  -2
   5   0   4 74.0451 3.67464   1
  -5  -1  -4 71.3999 2.99519  -2
   5   0   4 71.3999 2.99519   1
   6   1   4 1871.14 114.761  -2
   6   0   4 1871.14 114.761   1
   7   0   4 148.295 3.38285   1
   8   0   4 239.834 6.79838   1
  -9  -2  -4 99.2917 7.42718  -2
   9   0   4 99.2917 7.42718   1
   9   2   4 102.198 8.44398  -2
   9   0   4 102.198 8.44398   1
  10   0   4 642.519 16.0405   1
  11   0   4 37.7189 1.54897   1
  12   0   4 111.451 3.20777   1
  13   0   4 3.74726 0.97499   1
   0   1   4 36.3819 0.52255   1
  -1  -1  -4 769.671 18.9727  -2
  -1  -1  -4 769.671 18.9727   1
   1   1   4 659.150 15.1121  -2
   1   1   4 659.150 15.1121   1
  -2  -1  -4 759.612 11.1004   1
   2   1   4 869.309 11.6667   1
   3   0   4 1281.52 78.2999  -2
  -3  -1  -4 1281.52 78.2999   1
   3   0   4 1361.65 66.0137  -2
   3   1   4 1361.65 66.0137   1
   4   0   4 1045.66 43.8021  -2
  -4  -1  -4 1045.66 43.8021   1
   4   0   4 997.836 60.4323  -2
   4   1   4 997.836 60.4323   1
  -5  -2  -4 108.721 4.53614  -2
  -5  -1  -4 108.721 4.53614   1
   5   0   4 54.4480 4.32712  -2
  -5  -1  -4 54.4480 4.32712   1
   5   0   4 81.7094 3.76559  -2
   5   1   4 81.7094 3.76559   1
   5   2   4 116.240 6.96272  -2
   5   1   4 116.240 6.96272   1
  -6  -1  -4 240.781 5.00440   1
   6   1   4 253.167 5.01026   1
   7   1   4 864.148 53.3081  -2
  -7  -1  -4 864.148 53.3081   1
   7   1   4 880.554 16.2050   1
  -8  -1  -4 483.517 11.2489   1
   8   1   4 503.242 12.6626   1
  -9  -3  -4 330.678 21.0116  -2
  -9  -1  -4 330.678 21.0116   1
   9   3   4 424.241 27.1166  -2
   9   1   4 424.241 27.1166   1
 -10  -1  -4 63.9434 1.90603   1
  10   1   4 53.2065 1.90596   1
 -11  -1  -4 10.8137 0.99132   1
  11   1   4 12.8108 1.20220   1
 -12  -1  -4 54.8547 2.16498   1
  12   1   4 68.4963 2.48427   1
 -13  -1  -4 185.187 5.23114   1
  13   1   4 182.792 5.76874   1
   0   2   4 2742.65 112.058   1
  -1  -2  -4 3809.63 154.673   1
   1   2   4 3517.28 143.773   1
  -2  -2  -4 186.596 2.77164   1
   2   2   4 145.472 2.23166   1
  -3  -1  -4 263.117 16.2591  -2
  -3  -2  -4 263.117 16.2591   1
   3   1   4 283.813 27.2049  -2
   3   2   4 283.813 27.2049   1
  -4  -1  -4 250.944 14.5922  -2
  -4  -2  -4 250.944 14.5922   1
   4   2   4 127.382 2.41835   1
  -5  -3  -4 887.819 45.5716  -2
  -5  -2  -4 887.819 45.5716   1
   5   3   4 989.754 61.1017  -2
   5   2   4 989.754 61.1017   1
  -6  -2  -4 92.5600 2.06009   1
   6   2   4 144.326 2.94181   1
  -7  -2  -4 119.323 2.46460   1
   7   2   4 181.654 3.85210   1
  -8  -2  -4 62.0473 1.65396   1
   8   2   4 66.2681 1.71862   1
  -9  -2  -4 73.6502 1.93126   1
   9   2   4 133.237 3.66376   1
 -10  -2  -4 36.7835 1.28675   1
  10   2   4 32.0550 1.42578   1
 -11  -2  -4 252.106 6.17201   1
  11   2   4 342.253 9.69505   1
 -12  -2  -4 134.662 3.91733   1
  12   2   4 152.022 4.74351   1
 -13  -2  -4 8.61678 1.11388   1
 -13  -1  -3 2.22215 9.26297  -2
  13   2   4 2.22215 9.26297   1
   0   3   4 54.6164 0.92448   1
  -1  -3  -4 1801.49 56.5769   1
   1   3   4 1839.37 63.0923   1
  -2  -3  -4 2340.38 96.3671   1
   2   3   4 1979.76 50.3213   1
  -3  -3  -4 20.8076 0.49804   1
   3   3   4 22.4442 0.48856   1
  -4  -3  -4 232.179 6.62556   1
   4   3   4 189.707 3.03550   1
  -5  -3  -4 62.1216 1.31270   1
   5   3   4 63.0260 1.22380   1
  -6  -3  -4 57.6979 1.25725   1
   6   3   4 94.3985 1.87749   1
  -7  -3  -4 19.8906 0.69670   1
   7   3   4 20.7342 0.62735   1
  -8  -3  -4 753.016 15.3247   1
   8   3   4 1036.17 21.0954   1
  -9  -3  -4 482.450 8.98600   1
   9   3   4 515.568 12.0672   1
 -10  -3  -4 239.335 5.14557   1
  10   3   4 267.715 6.95840   1
 -11  -3  -4 27.2182 1.31761   1
  11   3   4 27.2742 1.58679   1
 -12  -3  -4 71.9271 2.36866   1
  12   3   4 79.1714 3.42289   1
 -13  -3  -4 17.8900 1.66601   1
  13   3   4 19.0732 2.05504   1
   0   4   4 9.48489 0.33787   1
  -1  -4  -4 1067.63 14.3879   1
   1   4   4 810.867 11.5481   1
  -2  -4  -4 44.2466 0.80860   1
   2   4   4 50.9323 0.98554   1
  -3  -4  -4 84.5432 1.71588   1
   3   4   4 104.209 1.65521   1
  -4  -4  -4 241.034 4.48096   1
   4   4   4 294.229 4.97245   1
  -5  -4  -4 1128.89 20.5585   1
   5   4   4 1220.44 21.4331   1
  -6  -4  -4 531.665 9.79023   1
   6   4   4 653.529 11.1014   1
  -7  -4  -4 715.603 13.8257   1
   7   4   4 660.185 12.7469   1
  -8  -4  -4 455.048 8.87829   1
   8   4   4 480.507 8.92731   1
  -9  -4  -4 29.3195 0.98639   1
   9   4   4 60.6834 2.06010   1
 -10  -4  -4 53.0732 1.70530   1
  10   4   4 67.7694 2.28263   1
 -11  -4  -4 366.413 10.3082   1
  11   4   4 287.506 9.35110   1
 -12  -4  -4 106.355 4.04123   1
  12   4   4 126.408 4.74299   1
 -13  -4  -4 27.3891 2.01125   1
  13   4   4 17.8198 2.36335   1
   0   5   4 3115.38 128.303   1
  -1  -5  -4 45.0127 0.81479   1
   1   5   4 118.027 1.90678   1
  -2  -5  -4 1436.04 24.5458   1
   2   5   4 1474.92 22.1897   1
  -3  -5  -4 1981.53 39.6713   1
   3   5   4 1894.69 30.3309   1
  -4  -5  -4 189.532 3.46153   1
   4   5   4 145.505 2.82990   1
  -5  -5  -4 386.326 7.13151   1
   5   5   4 322.039 6.36205   1
  -6  -5  -4 126.489 2.57529   1
   6   5   4 124.263 2.48209   1
  -7  -5  -4 385.123 7.52510   1
   7   5   4 511.728 9.46851   1
  -8  -5  -4 20.6415 0.76018   1
   8   5   4 13.1475 0.51579   1
  -9  -5  -4 195.898 4.46119   1
   9   5   4 179.364 3.97671   1
 -10  -5  -4 79.5165 2.28784   1
  10   5   4 58.9322 2.15384   1
 -11  -5  -4 12.8252 1.22099   1
  11   5   4 15.1029 1.33601   1
 -12  -5  -4 77.3317 3.96340   1
  12   5   4 64.8512 3.10550   1
 -13  -5  -4 95.5741 3.97960   1
  13   5   4 65.7020 4.99236   1
   0   6   4 107.799 1.99870   1
  -1  -6  -4 312.683 5.19008   1
   1   6   4 338.142 5.17656   1
  -2  -6  -4 986.656 17.9207   1
   2   6   4 815.138 12.4330   1
  -3  -6  -4 106.493 2.08485   1
   3   6   4 106.498 1.85009   1
  -4  -6  -4 585.096 11.9230   1
   4   6   4 563.074 9.21573   1
  -5  -6  -4 69.8648 1.30329   1
   5   6   4 63.4971 1.36350   1
  -6  -6  -4 945.222 17.9559   1
   6   6   4 794.922 15.3980   1
  -7  -6  -4 126.545 2.73945   1
   7   6   4 115.257 2.36220   1
  -8  -6  -4 58.1954 1.60149   1
   7   8   4 56.0672 4.44136  -2
   8   6   4 56.0672 4.44136   1
  -9  -6  -4 48.0972 1.29087   1
   9   6   4 45.6525 1.33706   1
 -10  -6  -4 309.522 7.96776   1
  10   6   4 270.332 6.41195   1
 -11  -6  -4 6.21125 1.66191   1
  11   6   4 4.47839 1.15491   1
 -12  -6  -4 24.7195 1.84690   1
  11   9   4 3.27806 7.51142  -2
  12   6   4 3.27806 7.51142   1
 -13  -6  -4 34.1545 2.22525   1
  13   6   4 23.9630 4.68058   1
   0   7   4 252.349 4.24875   1
  -1  -7  -4 599.220 11.5618   1
   1   7   4 753.409 11.6429   1
  -2  -7  -4 298.930 5.41982   1
   2   7   4 409.934 6.47212   1
  -3  -7  -4 1377.82 25.2627   1
   3   7   4 1462.42 24.5846   1
  -4  -7  -4 344.328 6.44904   1
   4   7   4 299.292 4.99408   1
  -5  -7  -4 31.6909 1.00075   1
   5   7   4 19.7642 0.71073   1
  -6  -7  -4 6.95344 0.39297   1
   6   7   4 10.7326 0.53250   1
  -7  -7  -4 833.001 19.4805   1
   7   7   4 869.277 17.7521   1
  -7  -9  -4 454.840 28.5769  -2
  -8  -7  -4 454.840 28.5769   1
   7   9   4 305.716 13.6314  -2
   8   7   4 305.716 13.6314   1
  -9  -7  -4 80.4781 2.20000   1
   8   9   4 146.197 7.01999  -2
   9   7   4 146.197 7.01999   1
  -9  -9  -4 94.7404 10.2672  -2
 -10  -7  -4 94.7404 10.2672   1
  10   7   4 70.2080 2.01301   1
 -11  -7  -4 12.9299 1.53978   1
  11   7   4 9.56473 1.28707   1
 -12  -7  -4 12.1135 1.57290   1
  11  10   4 28.9475 8.01616  -2
  12   7   4 28.9475 8.01616   1
 -13  -7  -4 39.8576 2.40853   1
  13   7   4 84.6093 8.41673   1
   0   8   4 73.1747 1.46849   1
  -1  -8  -4 1204.57 21.3734   1
   1   8   4 1428.38 23.2645   1
  -2  -8  -4 9.96485 0.54411   1
   2   8   4 19.9661 0.71137   1
  -3  -8  -4 121.228 2.73474   1
   3   8   4 109.560 2.06645   1
  -4  -8  -4 176.377 3.42726   1
   4   8   4 163.978 2.96322   1
  -5  -8  -4 1062.32 20.4718   1
   5   8   4 1129.90 23.0505   1
  -6  -8  -4 208.879 4.45622   1
   6   8   4 258.145 4.97514   1
  -7  -8  -4 107.735 2.67140   1
   6  10   4 65.6343 5.53861  -2
   7   8   4 65.6343 5.53861   1
  -8  -8  -4 40.2116 1.60205   1
   7  10   4 47.1890 3.54138  -2
   8   8   4 47.1890 3.54138   1
  -8 -10  -4 231.489 15.5695  -2
  -9  -8  -4 231.489 15.5695   1
   8  10   4 218.319 8.31999  -2
   9   8   4 218.319 8.31999   1
  -9 -10  -4 77.0780 8.87277  -2
 -10  -8  -4 77.0780 8.87277   1
  10   8   4 69.9513 2.48081   1
 -10 -10  -4 118.853 6.97038  -2
 -11  -8  -4 118.853 6.97038   1
  10  11   4 118.004 7.56818  -2
  11   8   4 118.004 7.56818   1
 -12  -8  -4 18.6690 1.81335   1
  11  11   4 42.4264 7.61778  -2
  12   8   4 42.4264 7.61778   1
   0   9   4 6.18669 0.49469   1
  -1  -9  -4 485.190 9.48156   1
   1   9   4 459.036 8.60312   1
  -2  -9  -4 1115.00 20.5114   1
   2   9   4 1172.69 21.4603   1
  -3  -9  -4 139.323 2.96274   1
   3   9   4 145.542 2.95378   1
  -4  -9  -4 732.083 13.5392   1
   4   9   4 900.026 20.8525   1
  -5  -9  -4 61.3165 1.62311   1
   5   9   4 65.5927 1.58904   1
  -5 -10  -4 51.4484 6.73496  -2
  -6  -9  -4 51.4484 6.73496   1
   6   9   4 20.5280 0.93250   1
  -7  -9  -4 67.6331 1.87811   1
   7   9   4 59.8550 1.72741   1
  -8  -9  -4 313.818 7.54125   1
   7  11   4 288.472 13.3655  -2
   8   9   4 288.472 13.3655   1
   9   7   3 288.827 18.9438  -2
   8   9   4 288.827 18.9438   1
 -10  -7  -3 33.8301 3.35724  -2
  -9  -9  -4 33.8301 3.35724   1
  -8 -11  -4 35.5136 7.00419  -2
  -9  -9  -4 35.5136 7.00419   1
   8  11   4 23.6551 2.35244  -2
   9   9   4 23.6551 2.35244   1
  10   7   3 29.2414 3.46070  -2
   9   9   4 29.2414 3.46070   1
  -9 -11  -4 51.2153 4.26274  -2
 -10  -9  -4 51.2153 4.26274   1
  10   9   4 28.6398 1.62053   1
 -10 -11  -4 37.3725 4.58133  -2
 -11  -9  -4 37.3725 4.58133   1
  11   9   4 32.4247 1.69453   1
 -12  -9  -4 84.9272 3.70362   1
  12   9   4 109.621 6.22492   1
   0  10   4 1338.99 27.1764   1
  -1 -10  -4 464.201 10.1651   1
   1  10   4 534.597 10.3626   1
  -2 -10  -4 218.762 4.68799   1
   2  10   4 202.758 4.07628   1
  -3 -10  -4 13.9436 0.69474   1
   3  10   4 15.7352 0.79455   1
  -5  -9  -3 362.831 21.1084  -2
  -4 -10  -4 362.831 21.1084   1
   4  10   4 358.902 6.82292   1
  -6  -9  -3 89.2598 4.65321  -2
  -5 -10  -4 89.2598 4.65321   1
   5  10   4 107.698 2.46689   1
  -5 -11  -4 309.869 14.3898  -2
  -6 -10  -4 309.869 14.3898   1
   6  10   4 368.046 7.32836   1
  -6 -11  -4 82.9021 8.09961  -2
  -7 -10  -4 82.9021 8.09961   1
  -8  -8  -5 75.0910 4.68712  -2
  -7 -10  -4 75.0910 4.68712   1
   7  10   4 36.7661 1.18536   1
  -9  -8  -3 151.924 7.58801  -2
  -8 -10  -4 151.924 7.58801   1
  -9  -8  -5 154.698 11.0769  -2
  -8 -10  -4 154.698 11.0769   1
   9   8   3 163.356 11.6136  -2
   8  10   4 163.356 11.6136   1
   9   8   5 160.397 7.48058  -2
   8  10   4 160.397 7.48058   1
 -10  -8  -3 42.1241 3.26091  -2
  -9 -10  -4 42.1241 3.26091   1
  -8 -12  -4 35.4323 7.47771  -2
  -9 -10  -4 35.4323 7.47771   1
  10   8   3 75.7217 4.77409  -2
   9  10   4 75.7217 4.77409   1
   8  12   4 72.5539 5.88790  -2
   9  10   4 72.5539 5.88790   1
  -9 -12  -4 164.047 8.67551  -2
 -10 -10  -4 164.047 8.67551   1
  10  10   4 191.542 5.76448   1
 -10 -12  -4 163.949 8.99197  -2
 -11 -10  -4 163.949 8.99197   1
  11  10   4 187.589 6.50302   1
 -13  -7  -3 22.7160 5.33734  -2
 -12 -10  -4 22.7160 5.33734   1
  13   7   3 40.1157 4.09641  -2
  12  10   4 40.1157 4.09641   1
   0  11   4 16.5002 0.97001   1
  -1 -11  -4 31.6238 1.15407   1
   1  11   4 32.7943 1.07467   1
  -2 -11  -4 4.34523 0.64033   1
   2  11   4 16.3148 0.64951   1
  -3 -11  -4 456.234 9.00628   1
   4  10   5 388.865 24.2558  -2
   3  11   4 388.865 24.2558   1
  -5 -10  -5 41.6045 5.56352  -2
  -4 -11  -4 41.6045 5.56352   1
  -5 -10  -3 21.2573 2.82958  -2
  -4 -11  -4 21.2573 2.82958   1
   4  11   4 11.7356 0.75955   1
  -6 -10  -3 265.723 15.6943  -2
  -5 -11  -4 265.723 15.6943   1
   5  11   4 318.527 6.13226   1
  -5 -12  -4 157.112 11.9614  -2
  -6 -11  -4 157.112 11.9614   1
   6  11   4 178.655 4.07371   1
  -8  -9  -5 54.7102 5.35516  -2
  -7 -11  -4 54.7102 5.35516   1
   8   9   3 24.1787 4.98313  -2
   7  11   4 24.1787 4.98313   1
   8   9   5 26.2980 2.55536  -2
   7  11   4 26.2980 2.55536   1
  -9  -9  -5 136.782 9.63941  -2
  -8 -11  -4 136.782 9.63941   1
  -9  -9  -3 122.387 6.47449  -2
  -8 -11  -4 122.387 6.47449   1
   9   9   5 91.8498 6.65810  -2
   8  11   4 91.8498 6.65810   1
   9   9   3 98.8311 5.72466  -2
   8  11   4 98.8311 5.72466   1
 -10  -9  -3 421.178 18.8450  -2
  -9 -11  -4 421.178 18.8450   1
  10   9   3 422.851 19.1746  -2
   9  11   4 422.851 19.1746   1
  -9 -13  -4 111.003 7.02157  -2
 -10 -11  -4 111.003 7.02157   1
 -11  -8  -5 118.176 9.26059  -2
 -10 -11  -4 118.176 9.26059   1
  10  11   4 107.988 4.17848   1
 -12  -8  -5 22.5435 2.89544  -2
 -11 -11  -4 22.5435 2.89544   1
  11  11   4 20.2897 1.65417   1
   0  12   4 801.222 16.4303   1
  -1 -12  -4 48.2643 1.52819   1
   1  12   4 60.5429 1.70835   1
  -2 -12  -4 104.729 2.42166   1
   2  12   4 89.2315 1.93355   1
  -3 -12  -4 227.082 4.67260   1
   4  11   5 197.773 12.8789  -2
   3  12   4 197.773 12.8789   1
  -5 -11  -5 84.4916 7.78063  -2
  -4 -12  -4 84.4916 7.78063   1
   4  12   4 130.485 2.96685   1
  -5 -12  -4 62.5892 1.69350   1
   5  12   4 50.4576 1.50331   1
  -7 -10  -5 305.491 20.1607  -2
  -6 -12  -4 305.491 20.1607   1
   7  10   5 347.458 22.0977  -2
   6  12   4 347.458 22.0977   1
  -8 -10  -5 61.1355 6.15424  -2
  -7 -12  -4 61.1355 6.15424   1
   8  10   5 62.0189 5.06499  -2
   7  12   4 62.0189 5.06499   1
  -9 -10  -3 25.8415 3.68538  -2
  -8 -12  -4 25.8415 3.68538   1
  -9 -10  -5 30.2430 3.55453  -2
  -8 -12  -4 30.2430 3.55453   1
   9  10   3 29.3836 3.86197  -2
   8  12   4 29.3836 3.86197   1
   9  10   5 29.2077 3.80073  -2
   8  12   4 29.2077 3.80073   1
 -10 -10  -3 28.1410 5.17566  -2
  -9 -12  -4 28.1410 5.17566   1
  10  10   3 37.8477 5.47282  -2
   9  12   4 37.8477 5.47282   1
 -11  -9  -5 146.701 7.45616  -2
 -10 -12  -4 146.701 7.45616   1
  10  12   4 92.8910 3.15267   1
 -12  -9  -5 47.5714 4.26370  -2
 -11 -12  -4 47.5714 4.26370   1
  11  12   4 51.2187 2.29034   1
   0  13   4 65.7676 1.90294   1
  -1 -13  -4 289.427 6.21423   1
   1  13   4 279.963 7.32056   1
  -2 -13  -4 321.645 6.49360   1
   2  13   4 237.878 4.85622   1
  -3 -13  -4 536.517 10.5677   1
   3  13   4 414.974 8.72114   1
  -4 -13  -4 231.237 4.78915   1
   4  13   4 194.847 4.36205   1
  -5 -13  -4 152.439 3.34111   1
   5  13   4 142.584 3.06796   1
  -6 -13  -4 12.5386 0.90582   1
   6  13   4 5.51303 0.95747   1
  -8 -11  -5 258.380 12.2808  -2
  -7 -13  -4 258.380 12.2808   1
   8  11   5 236.511 15.5315  -2
   7  13   4 236.511 15.5315   1
  -9 -11  -5 190.938 9.53737  -2
  -8 -13  -4 190.938 9.53737   1
  -9 -11  -3 169.799 12.2028  -2
  -8 -13  -4 169.799 12.2028   1
   9  11   3 188.968 13.4980  -2
   8  13   4 188.968 13.4980   1
  -9 -13  -4 36.3561 1.96713   1
   9  13   4 35.6747 1.69872   1
 -11 -10  -5 39.0177 3.87378  -2
 -10 -13  -4 39.0177 3.87378   1
  10  13   4 24.1117 1.80897   1
   0  14   4 120.688 2.95254   1
  -1 -14  -4 426.575 8.97547   1
   1  14   4 351.167 7.01224   1
  -2 -14  -4 197.117 4.19444   1
   2  14   4 179.245 3.59761   1
  -3 -14  -4 8.49410 0.79878   1
   3  14   4 11.8858 0.94396   1
  -4 -14  -4 111.855 2.63512   1
   4  14   4 101.725 2.62869   1
  -5 -14  -4 546.350 10.8247   1
   5  14   4 484.033 10.1806   1
  -6 -14  -4 66.6476 2.03892   1
   6  14   4 88.6065 2.42896   1
  -7 -14  -4 97.7865 3.15419   1
   7  14   4 74.6386 2.08654   1
  -8 -14  -4 28.3408 1.60967   1
   8  14   4 24.1709 1.31850   1
  -9 -14  -4 67.4733 2.85015   1
   9  14   4 54.7979 2.17826   1
 -10 -14  -4 37.9964 2.80527   1
  10  14   4 41.0119 2.08166   1
   0  15   4 21.4834 1.04858   1
  -1 -15  -4 112.992 2.69625   1
   1  15   4 127.364 2.90533   1
  -2 -15  -4 858.194 15.8813   1
   2  15   4 775.068 15.0543   1
  -3 -15  -4 29.4740 1.19715   1
   3  15   4 36.7186 1.48920   1
  -4 -15  -4 212.025 4.51554   1
   4  15   4 200.102 4.89239   1
  -5 -15  -4 38.7022 1.41799   1
   5  15   4 30.5910 1.26456   1
  -6 -15  -4 158.955 4.02089   1
   6  15   4 153.584 3.68039   1
  -7 -15  -4 11.7701 1.11570   1
   7  15   4 10.4532 1.13832   1
  -8 -15  -4 185.956 5.41175   1
   8  15   4 197.541 5.13525   1
  -9 -15  -4 45.4185 2.39807   1
   9  15   4 32.0553 1.78881   1
   0  16   4 457.232 9.07904   1
  -1 -16  -4 112.014 2.78402   1
   1  16   4 122.299 2.91260   1
  -2 -16  -4 9.88759 0.98968   1
   2  16   4 10.0447 0.90268   1
  -3 -16  -4 93.3280 2.35045   1
   3  16   4 79.6638 2.33295   1
  -4 -16  -4 230.104 4.87166   1
   4  16   4 237.898 5.36247   1
  -5 -16  -4 100.377 2.72854   1
   5  16   4 87.3212 2.45180   1
  -6 -16  -4 130.257 3.48292   1
   6  16   4 118.827 3.28616   1
  -7 -16  -4 86.4771 2.79937   1
   7  16   4 117.648 3.45160   1
  -8 -16  -4 13.3384 1.45989   1
   8  16   4 10.7946 1.52511   1
  -9 -16  -4 13.2671 1.50636   1
   9  16   4 20.6635 1.58014   1
   0  17   4 1.29000 0.84139   1
  -1 -17  -4 38.4054 1.45663   1
   1  17   4 24.6626 1.18328   1
  -2 -17  -4 62.5655 1.96888   1
   2  17   4 52.1070 1.68389   1
  -3 -17  -4 285.453 5.91210   1
   3  17   4 356.902 8.27304   1
  -4 -17  -4 18.2374 1.10964   1
   4  17   4 23.5485 1.31591   1
  -5 -17  -4 50.0898 1.84026   1
   5  17   4 61.4344 1.97552   1
  -6 -17  -4 16.5204 1.21229   1
   6  17   4 18.4255 1.32786   1
  -7 -17  -4 109.513 3.17317   1
   7  17   4 137.502 4.35021   1
  -8 -17  -4 4.03089 1.35265   1
   8  17   4 5.40757 1.33709   1
   2  18   3 298.692 14.6336  -2
   0  18   4 298.692 14.6336   1
  -2 -18  -3 274.347 10.5494  -2
   0  18   4 274.347 10.5494   1
  -3 -18  -3 53.5402 4.04156  -2
  -1 -18  -4 53.5402 4.04156   1
   1  18   3 59.5837 7.88127  -2
  -1 -18  -4 59.5837 7.88127   1
  -1 -18  -3 52.5114 4.30881  -2
   1  18   4 52.5114 4.30881   1
   3  18   3 56.6730 7.96142  -2
   1  18   4 56.6730 7.96142   1
   0  18   3 4.88144 6.18324  -2
  -2 -18  -4 4.88144 6.18324   1
   2  18   4 2.01161 1.01482   1
  -1 -19  -3 34.7846 6.80783  -2
  -3 -18  -4 34.7846 6.80783   1
   3  18   4 18.3281 1.29256   1
  -6 -17  -3 55.5588 8.23330  -2
  -4 -18  -4 55.5588 8.23330   1
  -2 -19  -3 62.1414 7.41456  -2
  -4 -18  -4 62.1414 7.41456   1
   2  19   3 45.0757 5.69502  -2
   4  18   4 45.0757 5.69502   1
   6  17   3 38.2840 5.47736  -2
   4  18   4 38.2840 5.47736   1
  -3 -19  -3 45.8162 6.36982  -2
  -5 -18  -4 45.8162 6.36982   1
   3  19   3 57.4746 4.69820  -2
   5  18   4 57.4746 4.69820   1
   7  17   3 45.5296 8.63196  -2
   5  18   4 45.5296 8.63196   1
  -4 -19  -3 214.012 15.0086  -2
  -6 -18  -4 214.012 15.0086   1
   4  19   3 208.746 15.0622  -2
   6  18   4 208.746 15.0622   1
  -7 -18  -4 50.0440 2.28663   1
   7  18   4 66.7591 2.86792   1
   2  19   3 11.4258 5.45471  -2
   0  19   4 11.4258 5.45471   1
  -2 -19  -3 4.74388 2.81918  -2
   0  19   4 4.74388 2.81918   1
  -3 -19  -3 63.8781 4.39301  -2
  -1 -19  -4 63.8781 4.39301   1
   1  19   5 68.2587 9.43255  -2
  -1 -19  -4 68.2587 9.43255   1
   1  19   3 62.6676 5.70284  -2
  -1 -19  -4 62.6676 5.70284   1
   3  19   3 83.7109 6.56463  -2
   1  19   4 83.7109 6.56463   1
  -1 -19  -5 90.0921 7.55499  -2
   1  19   4 90.0921 7.55499   1
  -1 -19  -3 90.4821 5.03381  -2
   1  19   4 90.4821 5.03381   1
  -4 -18  -5 27.0953 8.69104  -2
  -2 -19  -4 27.0953 8.69104   1
   0  19   5 33.2530 5.37544  -2
  -2 -19  -4 33.2530 5.37544   1
   0  19   3 35.3051 7.30057  -2
  -2 -19  -4 35.3051 7.30057   1
   0  19   5 5.66708 7.47701  -2
   2  19   4 5.66708 7.47701   1
   4  18   3 9.33858 7.30428  -2
   2  19   4 9.33858 7.30428   1
   0  19   3 4.05350 7.18967  -2
   2  19   4 4.05350 7.18967   1
  -5 -18  -5 14.5791 8.41408  -2
  -3 -19  -4 14.5791 8.41408   1
  -1 -20  -3 14.0622 5.00250  -2
  -3 -19  -4 14.0622 5.00250   1
  -5 -18  -3 11.7406 4.80181  -2
  -3 -19  -4 11.7406 4.80181   1
  -1 -19  -5 29.2745 8.32674  -2
  -3 -19  -4 29.2745 8.32674   1
   1  20   3 41.2875 5.66480  -2
   3  19   4 41.2875 5.66480   1
   5  18   3 47.0263 5.97667  -2
   3  19   4 47.0263 5.97667   1
  -2 -20  -3 37.4776 6.28266  -2
  -4 -19  -4 37.4776 6.28266   1
  -6 -18  -3 29.0304 4.65928  -2
  -4 -19  -4 29.0304 4.65928   1
   6  18   3 36.1624 7.44421  -2
   4  19   4 36.1624 7.44421   1
   2  20   3 39.3753 6.43386  -2
   4  19   4 39.3753 6.43386   1
  -3 -20  -3 14.2243 5.47777  -2
  -5 -19  -4 14.2243 5.47777   1
  -7 -18  -3 10.7542 7.00160  -2
  -5 -19  -4 10.7542 7.00160   1
   3  20   3 9.40395 4.29832  -2
   5  19   4 9.40395 4.29832   1
  -4 -20  -5 4.06911 7.62729  -2
  -6 -19  -4 4.06911 7.62729   1
  -4 -20  -3 3.42109 5.49241  -2
  -6 -19  -4 3.42109 5.49241   1
   4  20   3 5.81343 5.43454  -2
   6  19   4 5.81343 5.43454   1
  -2 -20  -3 27.5487 3.28602  -2
   0  20   4 27.5487 3.28602   1
   2  20   3 14.9027 6.42326  -2
   0  20   4 14.9027 6.42326   1
   1  20   5 64.8969 5.89396  -2
  -1 -20  -4 64.8969 5.89396   1
  -3 -20  -3 68.5897 6.33283  -2
  -1 -20  -4 68.5897 6.33283   1
  -1 -20  -3 53.8620 5.59436  -2
   1  20   4 53.8620 5.59436   1
   3  20   3 51.3383 8.98616  -2
   1  20   4 51.3383 8.98616   1
   3  19   5 55.7568 8.83196  -2
   1  20   4 55.7568 8.83196   1
  -1 -20  -5 49.8720 9.39334  -2
   1  20   4 49.8720 9.39334   1
   0  20   3 77.1485 10.2843  -2
  -2 -20  -4 77.1485 10.2843   1
   0  20   5 70.7163 5.86950  -2
  -2 -20  -4 70.7163 5.86950   1
  -4 -19  -5 98.5122 11.4643  -2
  -2 -20  -4 98.5122 11.4643   1
   4  19   5 77.5235 9.24501  -2
   2  20   4 77.5235 9.24501   1
   0  20   5 67.2916 8.11126  -2
   2  20   4 67.2916 8.11126   1
   0  20   3 91.4092 8.86683  -2
   2  20   4 91.4092 8.86683   1
  -5 -19  -3 -0.1714 7.25819  -2
  -3 -20  -4 -0.1714 7.25819   1
  -1 -20  -5 4.08512 6.44649  -2
  -3 -20  -4 4.08512 6.44649   1
   1  21   3 4.71850 4.79246  -2
   3  20   4 4.71850 4.79246   1
   5  19   5 5.73435 6.31440  -2
   3  20   4 5.73435 6.31440   1
   5  19   3 1.49013 7.45868  -2
   3  20   4 1.49013 7.45868   1
  -6 -19  -3 70.5294 8.57501  -2
  -4 -20  -4 70.5294 8.57501   1
   2  21   3 58.9995 4.47610  -2
   4  20   4 58.9995 4.47610   1
   6  19   3 53.3107 8.29553  -2
   4  20   4 53.3107 8.29553   1
   2  21   3 30.7454 5.54718  -2
   0  21   4 30.7454 5.54718   1
  -2 -21  -3 18.7393 7.43259  -2
   0  21   4 18.7393 7.43259   1
   1  21   3 8.23438 5.45136  -2
  -1 -21  -4 8.23438 5.45136   1
  -3 -20  -5 18.0389 8.57419  -2
  -1 -21  -4 18.0389 8.57419   1
   3  20   5 11.8078 4.82578  -2
   1  21   4 11.8078 4.82578   1
  -1 -21  -3 18.1873 4.79058  -2
   1  21   4 18.1873 4.79058   1
   0  21   5 91.4672 9.02618  -2
  -2 -21  -4 91.4672 9.02618   1
   4  20   5 96.6790 10.1050  -2
   2  21   4 96.6790 10.1050   1
   0   0   5 1.09529 0.99071  -2
   0   0   5 1.09529 0.99071   1
   1   0   5 3757.54 217.166  -2
   1   0   5 3757.54 217.166   1
   2   0   5 885.544 11.6721   1
  -3  -1  -5 440.870 40.2503  -2
   3   0   5 440.870 40.2503   1
  -4  -1  -5 1108.94 66.6997  -2
   4   0   5 1108.94 66.6997   1
   4   1   5 1190.30 49.9448  -2
   4   0   5 1190.30 49.9448   1
   5   1   5 1205.35 41.4578  -2
   5   0   5 1205.35 41.4578   1
  -5  -1  -5 1159.75 45.6146  -2
   5   0   5 1159.75 45.6146   1
  -6  -1  -5 193.211 12.5416  -2
   6   0   5 193.211 12.5416   1
   6   1   5 213.551 13.5306  -2
   6   0   5 213.551 13.5306   1
   7   0   5 504.306 10.9632   1
   8   0   5 178.069 4.30870   1
  -9  -2  -5 95.0129 7.40152  -2
   9   0   5 95.0129 7.40152   1
   9   2   5 115.781 8.82875  -2
   9   0   5 115.781 8.82875   1
  10   0   5 5.40725 0.61380   1
  11   0   5 614.794 18.9352   1
  12   0   5 20.7524 1.49440   1
  13   0   5 96.8783 3.66520   1
   0   1   5 1950.57 80.6108   1
  -1  -1  -5 875.522 19.4224  -2
  -1  -1  -5 875.522 19.4224   1
   1   1   5 787.577 17.9696  -2
   1   1   5 787.577 17.9696   1
  -2  -1  -5 1844.41 33.7066   1
   2   1   5 2058.85 54.4649   1
   3   0   5 804.819 31.4281  -2
  -3  -1  -5 804.819 31.4281   1
   3   0   5 636.245 24.4951  -2
   3   1   5 636.245 24.4951   1
   4   0   5 1121.38 92.6506  -2
  -4  -1  -5 1121.38 92.6506   1
   4   1   5 1143.87 17.7611   1
   5   0   5 119.591 5.74901  -2
  -5  -1  -5 119.591 5.74901   1
  -5  -2  -5 136.865 9.06016  -2
  -5  -1  -5 136.865 9.06016   1
   5   2   5 121.216 5.70104  -2
   5   1   5 121.216 5.70104   1
   5   0   5 152.388 9.56600  -2
   5   1   5 152.388 9.56600   1
  -6  -1  -5 33.7847 1.09565   1
   6   2   5 32.4109 2.90046  -2
   6   1   5 32.4109 2.90046   1
  -7  -1  -5 15.1077 0.65299   1
   7   1   5 43.8743 1.16877   1
  -8  -1  -5 958.060 18.4648   1
   8   1   5 864.949 17.6063   1
  -9  -3  -5 1018.61 61.5613  -2
  -9  -1  -5 1018.61 61.5613   1
   9   3   5 1175.12 72.8573  -2
   9   1   5 1175.12 72.8573   1
 -10  -1  -5 77.5973 3.03370   1
  10   1   5 57.1109 2.25980   1
 -11  -1  -5 20.5580 1.33189   1
  11   1   5 19.3260 1.32348   1
 -12  -1  -5 165.580 4.70328   1
  12   1   5 162.164 5.13980   1
 -13  -1  -5 3.44707 1.31810   1
  13   1   5 1.35095 1.20363   1
   0   2   5 2792.02 114.505   1
  -1  -2  -5 1773.07 86.4250  -2
  -1  -2  -5 1773.07 86.4250   1
   1   2   5 1602.19 79.8061  -2
   1   2   5 1602.19 79.8061   1
  -2  -2  -5 1349.34 19.0431   1
   2   2   5 1341.89 18.9716   1
  -3  -1  -5 324.803 10.6067  -2
  -3  -2  -5 324.803 10.6067   1
   3   1   5 308.291 15.4763  -2
   3   2   5 308.291 15.4763   1
  -4  -1  -5 2075.92 118.130  -2
  -4  -2  -5 2075.92 118.130   1
   4   2   5 1613.19 28.8464   1
  -5  -3  -5 1228.25 52.8665  -2
  -5  -2  -5 1228.25 52.8665   1
   5   3   5 1222.11 75.3300  -2
   5   2   5 1222.11 75.3300   1
  -6  -2  -5 742.777 14.9603   1
   6   2   5 610.177 11.2993   1
  -7  -2  -5 110.833 3.02262   1
   7   2   5 87.1946 1.90143   1
  -8  -2  -5 30.1481 0.91302   1
   8   2   5 24.1922 0.82139   1
  -9  -2  -5 528.110 12.2948   1
   9   2   5 533.377 12.4119   1
 -10  -2  -5 381.466 9.77569   1
  10   2   5 324.525 10.2518   1
 -11  -2  -5 56.7624 2.18357   1
  11   2   5 44.7717 2.00905   1
 -12  -2  -5 183.816 5.13929   1
  12   2   5 159.097 5.60522   1
 -13  -2  -5 34.5826 1.76294   1
  13   2   5 34.4679 1.82591   1
   0   3   5 602.767 10.1931   1
  -1  -3  -5 1580.09 27.7750   1
   1   3   5 1616.65 24.1501   1
  -2  -3  -5 93.3995 1.59742   1
   2   3   5 98.6508 1.82564   1
  -3  -3  -5 3917.88 159.731   1
   3   3   5 3562.19 145.709   1
  -4  -3  -5 275.892 5.34866   1
   4   3   5 279.335 4.97640   1
  -5  -3  -5 157.897 3.13872   1
   5   3   5 139.897 2.59619   1
  -6  -3  -5 212.857 4.19144   1
   6   3   5 198.761 3.76997   1
  -7  -3  -5 1566.51 38.6889   1
   7   3   5 1500.86 28.9123   1
  -8  -3  -5 134.039 2.95661   1
   8   3   5 123.676 2.59161   1
  -9  -3  -5 415.867 9.71071   1
   9   3   5 419.570 9.17481   1
 -10  -3  -5 32.2705 1.14941   1
  10   3   5 30.9687 1.57525   1
 -11  -3  -5 41.5396 1.83150   1
  11   3   5 48.6239 2.56440   1
 -12  -3  -5 132.507 3.91918   1
  12   3   5 126.202 4.73638   1
 -13  -3  -5 137.760 5.09627   1
  13   3   5 88.6348 3.84013   1
   0   4   5 1524.62 22.6104   1
  -1  -4  -5 196.665 3.29513   1
   1   4   5 95.4334 1.66452   1
  -2  -4  -5 226.248 4.44189   1
   2   4   5 320.393 5.14024   1
  -3  -4  -5 380.754 6.58678   1
   3   4   5 407.768 6.34428   1
  -4  -4  -5 793.648 12.9432   1
   4   4   5 691.097 10.4515   1
  -5  -4  -5 1103.98 22.1811   1
   5   4   5 1071.99 19.6700   1
  -6  -4  -5 731.410 13.4213   1
   6   4   5 746.467 15.1852   1
  -7  -4  -5 227.033 4.75995   1
   7   4   5 194.112 4.39918   1
  -8  -4  -5 104.556 2.55275   1
   8   4   5 107.923 2.45332   1
  -9  -4  -5 161.400 3.56032   1
   9   4   5 149.442 3.15336   1
 -10  -4  -5 469.593 10.2803   1
  10   4   5 498.460 12.6668   1
 -11  -4  -5 94.3280 3.30252   1
  11   4   5 52.2370 2.73283   1
 -12  -4  -5 56.9454 2.45064   1
  12   4   5 44.2723 2.49909   1
 -13  -4  -5 22.6426 1.87592   1
  13   4   5 23.7764 2.00042   1
   0   5   5 124.105 2.28965   1
  -1  -5  -5 1519.29 24.8748   1
   1   5   5 1399.85 21.9547   1
  -2  -5  -5 2308.54 50.6800   1
   2   5   5 2496.26 55.8629   1
  -3  -5  -5 985.886 18.5517   1
   3   5   5 1074.13 17.5599   1
  -4  -5  -5 1021.74 19.5192   1
   4   5   5 1255.18 22.0474   1
  -5  -5  -5 279.396 6.47963   1
   5   5   5 303.063 5.70561   1
  -6  -5  -5 812.949 16.4714   1
   6   5   5 755.902 13.9699   1
  -7  -5  -5 71.4227 1.56094   1
   7   5   5 119.121 2.56802   1
  -8  -5  -5 363.637 8.53513   1
   8   5   5 298.022 5.62133   1
  -9  -5  -5 154.545 3.63725   1
   9   5   5 200.807 4.13648   1
 -10  -5  -5 31.6263 1.27497   1
  10   5   5 40.2229 1.63638   1
 -11  -5  -5 11.3463 1.21279   1
  11   5   5 11.2321 1.32271   1
 -12  -5  -5 65.9458 3.10872   1
  12   5   5 61.0056 3.02787   1
 -13  -5  -5 73.9451 3.36813   1
  13   5   5 77.1487 3.67066   1
   0   6   5 2624.13 55.9406   1
  -1  -6  -5 1946.39 32.6685   1
   1   6   5 2248.72 39.3663   1
  -2  -6  -5 493.256 8.57597   1
   2   6   5 485.150 8.37210   1
  -3  -6  -5 234.613 4.22597   1
   3   6   5 197.536 3.46829   1
  -4  -6  -5 126.281 2.70624   1
   4   6   5 122.653 2.45735   1
  -5  -6  -5 634.534 11.6416   1
   5   6   5 781.505 13.2868   1
  -6  -6  -5 126.774 2.78607   1
   6   6   5 141.435 2.71062   1
  -7  -6  -5 973.426 18.6365   1
   7   6   5 1007.07 17.7692   1
  -8  -6  -5 49.9832 1.27082   1
   7   8   5 50.2058 3.35010  -2
   8   6   5 50.2058 3.35010   1
  -9  -6  -5 154.471 3.88620   1
   9   6   5 155.346 3.62733   1
 -10  -6  -5 12.0425 0.88694   1
  10   6   5 14.8912 1.34084   1
 -11  -6  -5 285.546 9.33460   1
  11   6   5 368.913 10.5613   1
 -12  -6  -5 59.3290 2.94243   1
  11   9   5 63.2860 9.14321  -2
  12   6   5 63.2860 9.14321   1
 -13  -6  -5 6.54699 1.57448   1
  13   6   5 10.5429 4.07387   1
   0   7   5 16.1506 0.58830   1
  -1  -7  -5 438.578 8.55320   1
   1   7   5 376.972 5.99292   1
  -2  -7  -5 513.326 8.98881   1
   2   7   5 425.203 6.96145   1
  -3  -7  -5 400.142 7.46977   1
   3   7   5 518.475 9.57037   1
  -4  -7  -5 449.654 8.77124   1
   4   7   5 380.891 6.85804   1
  -5  -7  -5 137.427 3.05682   1
   5   7   5 154.985 2.96377   1
  -6  -7  -5 92.6359 2.16929   1
   6   7   5 91.0425 1.85489   1
  -7  -7  -5 109.659 2.27913   1
   6   9   5 103.934 7.23807  -2
   7   7   5 103.934 7.23807   1
  -8  -7  -5 569.314 12.3444   1
   7   9   5 560.453 24.5927  -2
   8   7   5 560.453 24.5927   1
  -9  -7  -5 230.958 5.28337   1
   8   9   5 253.624 11.6515  -2
   9   7   5 253.624 11.6515   1
  -9  -9  -5 84.1937 10.1141  -2
 -10  -7  -5 84.1937 10.1141   1
  10   7   5 55.3201 2.07297   1
 -11  -7  -5 8.61319 1.73231   1
  10  10   5 10.4719 7.51500  -2
  11   7   5 10.4719 7.51500   1
 -12  -7  -5 27.4219 2.04115   1
  11  10   5 27.8889 7.47232  -2
  12   7   5 27.8889 7.47232   1
   0   8   5 2633.35 50.2233   1
  -1  -8  -5 297.069 5.89650   1
   1   8   5 251.220 4.57330   1
  -2  -8  -5 238.535 4.55716   1
   2   8   5 204.863 3.92618   1
  -3  -8  -5 278.961 5.28702   1
   3   8   5 303.734 5.26816   1
  -4  -8  -5 101.511 2.31017   1
   4   8   5 122.968 2.82726   1
  -5  -8  -5 130.734 2.92497   1
   5   8   5 112.683 2.36865   1
  -6  -8  -5 1299.74 23.8651   1
   6   8   5 1267.27 24.4792   1
  -6 -10  -5 122.649 8.67482  -2
  -7  -8  -5 122.649 8.67482   1
   6  10   5 94.4922 6.94214  -2
   7   8   5 94.4922 6.94214   1
  -7 -10  -5 79.9497 6.01154  -2
  -8  -8  -5 79.9497 6.01154   1
   7  10   5 85.8822 4.82225  -2
   8   8   5 85.8822 4.82225   1
  -9  -8  -5 6.78632 0.81083   1
   8  10   5 1.99277 2.21201  -2
   9   8   5 1.99277 2.21201   1
  -9 -10  -5 72.8413 5.66902  -2
 -10  -8  -5 72.8413 5.66902   1
  10   8   5 78.5555 2.84128   1
 -10 -10  -5 135.674 7.87729  -2
 -11  -8  -5 135.674 7.87729   1
  10  11   5 109.971 11.0978  -2
  11   8   5 109.971 11.0978   1
 -12  -8  -5 181.525 7.39617   1
  11  11   5 178.198 13.8531  -2
  12   8   5 178.198 13.8531   1
   0   9   5 2.50351 0.50549   1
  -1  -9  -5 1030.59 18.9890   1
   1   9   5 1036.63 19.0004   1
  -2  -9  -5 48.2828 1.21681   1
   2   9   5 41.7926 1.10146   1
  -3  -9  -5 678.071 13.8732   1
   3   9   5 450.067 8.81503   1
  -4  -9  -5 71.7118 1.63165   1
   4   9   5 66.2945 1.89148   1
  -5  -9  -5 337.909 6.38168   1
   5   9   5 283.800 5.78915   1
  -5 -10  -5 295.435 19.8013  -2
  -6  -9  -5 295.435 19.8013   1
   5  10   5 283.951 18.7661  -2
   6   9   5 283.951 18.7661   1
  -6 -10  -5 213.605 15.3833  -2
  -7  -9  -5 213.605 15.3833   1
   7   9   5 187.732 3.72107   1
  -8  -9  -5 47.1799 1.83195   1
   7  11   5 65.4906 4.48177  -2
   8   9   5 65.4906 4.48177   1
  -8 -11  -5 368.437 17.0442  -2
  -9  -9  -5 368.437 17.0442   1
 -10  -7  -4 299.624 13.7206  -2
  -9  -9  -5 299.624 13.7206   1
  10   7   4 255.106 12.0328  -2
   9   9   5 255.106 12.0328   1
   8  11   5 189.055 13.4511  -2
   9   9   5 189.055 13.4511   1
  -9 -11  -5 58.6036 4.74923  -2
 -10  -9  -5 58.6036 4.74923   1
  10   9   5 49.7313 2.16650   1
 -10 -11  -5 6.61743 4.17587  -2
 -11  -9  -5 6.61743 4.17587   1
  10  12   5 2.49484 2.49006  -2
  11   9   5 2.49484 2.49006   1
 -12  -9  -5 7.90731 1.86719   1
  13   6   4 9.53029 5.45182  -2
  12   9   5 9.53029 5.45182   1
   0  10   5 1187.06 24.1562   1
  -1 -10  -5 471.106 9.76793   1
   1  10   5 405.723 9.52456   1
  -2 -10  -5 222.944 4.78357   1
   2  10   5 221.835 4.31588   1
  -3 -10  -5 197.968 4.05949   1
   3  10   5 216.534 5.02281   1
  -5  -9  -4 1069.73 66.4564  -2
  -4 -10  -5 1069.73 66.4564   1
   4  10   5 986.197 19.1481   1
  -6  -9  -4 227.605 10.1539  -2
  -5 -10  -5 227.605 10.1539   1
   5  10   5 221.779 4.37183   1
  -5 -11  -5 660.655 41.7048  -2
  -6 -10  -5 660.655 41.7048   1
   5  11   5 532.969 33.8153  -2
   6  10   5 532.969 33.8153   1
  -8  -8  -6 125.866 6.62345  -2
  -7 -10  -5 125.866 6.62345   1
  -6 -11  -5 141.896 11.4505  -2
  -7 -10  -5 141.896 11.4505   1
   8   8   6 140.751 9.65939  -2
   7  10   5 140.751 9.65939   1
  -9  -8  -6 -0.5046 4.65124  -2
  -8 -10  -5 -0.5046 4.65124   1
  -9  -8  -4 5.50648 3.02424  -2
  -8 -10  -5 5.50648 3.02424   1
   9   8   6 5.63102 2.55282  -2
   8  10   5 5.63102 2.55282   1
   9   8   4 13.2544 4.75773  -2
   8  10   5 13.2544 4.75773   1
 -10  -8  -4 60.0449 4.21830  -2
  -9 -10  -5 60.0449 4.21830   1
  -8 -12  -5 84.1608 9.25388  -2
  -9 -10  -5 84.1608 9.25388   1
   8  12   5 43.5136 4.87237  -2
   9  10   5 43.5136 4.87237   1
  10   8   4 60.5511 4.27339  -2
   9  10   5 60.5511 4.27339   1
  -9 -12  -5 85.2323 5.80276  -2
 -10 -10  -5 85.2323 5.80276   1
  11   8   4 105.193 8.77125  -2
  10  10   5 105.193 8.77125   1
 -10 -12  -5 139.091 10.5496  -2
 -11 -10  -5 139.091 10.5496   1
  11  10   5 101.179 3.53517   1
 -13  -7  -4 44.4180 6.70727  -2
 -12 -10  -5 44.4180 6.70727   1
  13   7   4 38.5400 4.17630  -2
  12  10   5 38.5400 4.17630   1
   0  11   5 245.873 5.28845   1
  -1 -11  -5 32.4239 1.27618   1
   1  11   5 23.5621 0.90034   1
  -2 -11  -5 1084.96 20.9980   1
   2  11   5 1102.49 20.2056   1
  -4 -10  -6 167.667 12.1900  -2
  -3 -11  -5 167.667 12.1900   1
   3  11   5 215.658 4.76844   1
  -5 -10  -4 559.488 32.3703  -2
  -4 -11  -5 559.488 32.3703   1
   4  11   5 527.922 10.4337   1
  -5 -11  -5 0.78334 0.60036   1
   5  11   5 0.36725 0.60260   1
  -6 -11  -5 134.705 3.00303   1
   6  11   5 139.243 2.95785   1
  -7 -11  -5 7.37864 0.75466   1
   8   9   6 18.3964 2.25602  -2
   7  11   5 18.3964 2.25602   1
  -9  -9  -4 857.520 37.5416  -2
  -8 -11  -5 857.520 37.5416   1
  -9  -9  -6 863.559 53.6638  -2
  -8 -11  -5 863.559 53.6638   1
   9   9   4 890.958 39.4923  -2
   8  11   5 890.958 39.4923   1
   9   9   6 853.870 52.5876  -2
   8  11   5 853.870 52.5876   1
 -10  -9  -4 66.3185 5.96480  -2
  -9 -11  -5 66.3185 5.96480   1
  10   9   4 60.6302 4.28594  -2
   9  11   5 60.6302 4.28594   1
  -9 -13  -5 49.8514 5.10573  -2
 -10 -11  -5 49.8514 5.10573   1
 -11  -9  -4 51.4253 6.64061  -2
 -10 -11  -5 51.4253 6.64061   1
  11   9   4 61.2181 6.74754  -2
  10  11   5 61.2181 6.74754   1
 -10 -13  -5 51.1046 6.93677  -2
 -11 -11  -5 51.1046 6.93677   1
 -12  -8  -6 48.7817 3.89249  -2
 -11 -11  -5 48.7817 3.89249   1
  11  11   5 47.2226 2.33573   1
   0  12   5 82.9978 2.18859   1
  -1 -12  -5 1047.97 22.6304   1
   1  12   5 1091.71 23.8111   1
  -2 -12  -5 184.570 4.10017   1
   2  12   5 169.148 3.34485   1
  -4 -11  -6 88.4789 5.72969  -2
  -3 -12  -5 88.4789 5.72969   1
   4  11   6 68.9183 5.33028  -2
   3  12   5 68.9183 5.33028   1
  -5 -11  -6 68.2416 5.24140  -2
  -4 -12  -5 68.2416 5.24140   1
   4  12   5 54.1713 1.52324   1
  -5 -12  -5 605.018 11.8752   1
   5  12   5 745.773 13.9411   1
  -7 -10  -6 228.762 11.0907  -2
  -6 -12  -5 228.762 11.0907   1
   7  10   6 209.455 9.81440  -2
   6  12   5 209.455 9.81440   1
  -8 -10  -6 191.610 9.35280  -2
  -7 -12  -5 191.610 9.35280   1
   8  10   6 190.717 12.3995  -2
   7  12   5 190.717 12.3995   1
  -9 -10  -6 135.700 7.14470  -2
  -8 -12  -5 135.700 7.14470   1
  -9 -10  -4 133.734 10.0606  -2
  -8 -12  -5 133.734 10.0606   1
   9  10   4 127.724 7.15796  -2
   8  12   5 127.724 7.15796   1
   9  10   6 128.399 8.81482  -2
   8  12   5 128.399 8.81482   1
 -10 -10  -4 199.033 9.77421  -2
  -9 -12  -5 199.033 9.77421   1
  10  10   4 191.309 13.6265  -2
   9  12   5 191.309 13.6265   1
 -11  -9  -6 56.6893 5.30163  -2
 -10 -12  -5 56.6893 5.30163   1
  10  12   5 58.3175 2.41725   1
 -12  -9  -6 163.403 10.6914  -2
 -11 -12  -5 163.403 10.6914   1
  11  12   5 156.990 4.67627   1
   0  13   5 87.8677 2.47639   1
  -1 -13  -5 788.372 16.2003   1
   1  13   5 741.731 16.1771   1
  -2 -13  -5 223.606 4.90562   1
   2  13   5 298.710 5.96192   1
  -3 -13  -5 546.737 10.7792   1
   4  12   6 563.226 34.9212  -2
   3  13   5 563.226 34.9212   1
  -4 -13  -5 400.722 8.01127   1
   4  13   5 446.953 8.90755   1
  -5 -13  -5 94.4209 2.30828   1
   5  13   5 86.7033 2.24622   1
  -7 -11  -6 16.8537 5.69772  -2
  -6 -13  -5 16.8537 5.69772   1
   7  11   6 5.26128 2.62692  -2
   6  13   5 5.26128 2.62692   1
  -8 -11  -6 183.078 9.18614  -2
  -7 -13  -5 183.078 9.18614   1
   8  11   6 182.807 8.65726  -2
   7  13   5 182.807 8.65726   1
  -9 -11  -6 177.218 9.04468  -2
  -8 -13  -5 177.218 9.04468   1
   9  11   4 183.298 13.3763  -2
   8  13   5 183.298 13.3763   1
   9  11   6 175.889 11.6685  -2
   8  13   5 175.889 11.6685   1
  -9 -13  -5 27.7802 1.72894   1
   9  13   5 30.8487 1.56010   1
 -11 -10  -6 88.2843 7.05789  -2
 -10 -13  -5 88.2843 7.05789   1
  10  13   5 98.4907 3.39261   1
   0  14   5 595.826 12.3917   1
  -1 -14  -5 75.3327 2.15450   1
   1  14   5 52.1128 1.57628   1
  -2 -14  -5 105.284 2.54154   1
   2  14   5 127.799 2.70446   1
  -3 -14  -5 69.7843 1.91879   1
   3  14   5 83.4493 2.38732   1
  -4 -14  -5 197.420 4.21047   1
   4  14   5 168.532 3.89390   1
  -5 -14  -5 60.2341 1.78401   1
   5  14   5 58.3747 1.87180   1
  -6 -14  -5 343.962 8.28321   1
   6  14   5 379.698 8.16356   1
  -8 -12  -6 14.3477 4.08163  -2
  -7 -14  -5 14.3477 4.08163   1
   7  14   5 24.5717 1.43916   1
  -8 -14  -5 19.9256 1.43518   1
   8  14   5 21.7751 1.28131   1
  -9 -14  -5 29.6454 1.81114   1
   9  14   5 31.5124 1.80027   1
 -10 -14  -5 116.054 5.54236   1
  10  14   5 177.401 5.22573   1
   0  15   5 77.2169 2.06179   1
  -1 -15  -5 18.8435 1.09242   1
   1  15   5 51.3686 1.60899   1
  -2 -15  -5 25.5359 1.15232   1
   2  15   5 19.4180 1.13887   1
  -3 -15  -5 839.544 16.4121   1
   3  15   5 828.940 19.3469   1
  -4 -15  -5 61.3308 1.94915   1
   4  15   5 79.8244 2.32178   1
  -5 -15  -5 80.7525 2.20582   1
   5  15   5 94.3152 2.60477   1
  -6 -15  -5 37.7210 1.57200   1
   6  15   5 31.8246 1.39555   1
  -7 -15  -5 192.707 5.06145   1
   7  15   5 181.546 4.81299   1
  -8 -15  -5 45.3560 2.10791   1
   8  15   5 55.6433 2.29657   1
  -9 -15  -5 147.977 4.94030   1
   9  15   5 163.474 4.53023   1
   0  16   5 165.226 3.82261   1
  -1 -16  -5 137.133 3.32813   1
   1  16   5 150.138 3.37375   1
  -2 -16  -5 313.388 6.77532   1
   2  16   5 288.392 6.31763   1
  -3 -16  -5 28.7613 1.34562   1
   3  16   5 23.1535 1.27170   1
  -4 -16  -5 185.396 4.29370   1
   4  16   5 188.656 4.39264   1
  -5 -16  -5 73.8004 2.20771   1
   5  16   5 72.5307 2.26637   1
  -6 -16  -5 170.194 4.31114   1
   6  16   5 130.523 3.56638   1
  -7 -16  -5 93.0413 2.94789   1
   7  16   5 98.4313 3.12493   1
  -8 -16  -5 20.8307 1.67409   1
   8  16   5 21.8320 1.63476   1
   0  17   5 188.201 4.11217   1
  -1 -17  -5 148.438 3.25664   1
   1  17   5 141.015 3.26708   1
  -2 -17  -5 323.976 6.32901   1
   2  17   5 358.147 7.74938   1
  -3 -17  -5 245.839 5.55124   1
   3  17   5 223.360 5.11048   1
  -4 -17  -5 179.449 3.80324   1
   4  17   5 129.913 3.34198   1
  -5 -17  -5 51.6957 2.02807   1
   3  18   4 35.7887 6.91949  -2
   5  17   5 35.7887 6.91949   1
  -6 -17  -5 29.6513 1.53199   1
   6  17   5 29.3536 1.76862   1
  -7 -17  -5 15.7036 1.33641   1
   7  17   5 19.1776 1.62386   1
  -8 -17  -5 105.071 3.64978   1
   8  17   5 75.1750 3.04948   1
   2  18   4 29.4156 4.93299  -2
   0  18   5 29.4156 4.93299   1
  -2 -18  -4 23.5423 3.51411  -2
   0  18   5 23.5423 3.51411   1
  -3 -18  -4 202.303 7.30234  -2
  -1 -18  -5 202.303 7.30234   1
   1  18   4 203.308 14.9453  -2
  -1 -18  -5 203.308 14.9453   1
  -1 -18  -4 209.510 8.65978  -2
   1  18   5 209.510 8.65978   1
   3  18   4 215.526 15.7216  -2
   1  18   5 215.526 15.7216   1
  -2 -18  -5 58.7388 1.82409   1
   2  18   5 52.1682 1.93581   1
  -1 -19  -4 140.924 11.1968  -2
  -3 -18  -5 140.924 11.1968   1
   1  19   4 160.827 12.9896  -2
   3  18   5 160.827 12.9896   1
  -6 -17  -4 32.8227 5.04313  -2
  -4 -18  -5 32.8227 5.04313   1
  -2 -19  -4 28.4210 5.63993  -2
  -4 -18  -5 28.4210 5.63993   1
   2  19   4 23.7355 3.46027  -2
   4  18   5 23.7355 3.46027   1
   6  17   4 29.4830 5.27086  -2
   4  18   5 29.4830 5.27086   1
  -7 -17  -4 205.579 15.2122  -2
  -5 -18  -5 205.579 15.2122   1
  -3 -19  -4 186.538 13.3614  -2
  -5 -18  -5 186.538 13.3614   1
   3  19   4 191.519 13.8590  -2
   5  18   5 191.519 13.8590   1
   7  17   4 188.559 14.6220  -2
   5  18   5 188.559 14.6220   1
  -6 -18  -5 30.5311 1.49848   1
   6  18   5 22.0771 2.20102   1
  -7 -18  -5 40.1930 1.84423   1
   7  18   5 38.7713 2.08807   1
   2  19   4 20.6239 5.48953  -2
   0  19   5 20.6239 5.48953   1
  -2 -19  -4 19.5507 2.99219  -2
   0  19   5 19.5507 2.99219   1
   1  19   4 60.5109 5.73352  -2
  -1 -19  -5 60.5109 5.73352   1
  -3 -19  -4 62.1058 3.92260  -2
  -1 -19  -5 62.1058 3.92260   1
   1  19   6 69.4174 9.37319  -2
  -1 -19  -5 69.4174 9.37319   1
  -1 -19  -4 67.3839 5.81686  -2
   1  19   5 67.3839 5.81686   1
   3  19   4 69.6522 6.17500  -2
   1  19   5 69.6522 6.17500   1
  -1 -19  -6 82.6880 10.3236  -2
   1  19   5 82.6880 10.3236   1
   0  19   4 143.443 12.1142  -2
  -2 -19  -5 143.443 12.1142   1
   0  19   6 125.461 7.80808  -2
  -2 -19  -5 125.461 7.80808   1
  -4 -18  -6 145.633 13.3563  -2
  -2 -19  -5 145.633 13.3563   1
   4  18   6 179.814 14.3421  -2
   2  19   5 179.814 14.3421   1
   0  19   6 181.690 14.6451  -2
   2  19   5 181.690 14.6451   1
   0  19   4 178.535 9.58918  -2
   2  19   5 178.535 9.58918   1
  -5 -18  -6 40.9454 9.08445  -2
  -3 -19  -5 40.9454 9.08445   1
  -1 -20  -4 45.9779 7.10580  -2
  -3 -19  -5 45.9779 7.10580   1
  -5 -18  -4 35.5852 5.45366  -2
  -3 -19  -5 35.5852 5.45366   1
   1  20   4 32.5483 7.00750  -2
   3  19   5 32.5483 7.00750   1
   5  18   4 47.0599 8.55227  -2
   3  19   5 47.0599 8.55227   1
   1  19   6 52.3653 9.04570  -2
   3  19   5 52.3653 9.04570   1
  -2 -20  -4 103.511 8.96432  -2
  -4 -19  -5 103.511 8.96432   1
  -6 -18  -4 109.671 7.10485  -2
  -4 -19  -5 109.671 7.10485   1
   2  20   4 131.820 10.2694  -2
   4  19   5 131.820 10.2694   1
   6  18   4 148.328 12.6897  -2
   4  19   5 148.328 12.6897   1
  -7 -18  -4 11.6264 6.42670  -2
  -5 -19  -5 11.6264 6.42670   1
  -3 -20  -4 9.82672 5.46888  -2
  -5 -19  -5 9.82672 5.46888   1
   3  20   4 -0.5064 3.79155  -2
   5  19   5 -0.5064 3.79155   1
   7  18   4 7.17694 7.08414  -2
   5  19   5 7.17694 7.08414   1
   2  20   4 172.871 13.5591  -2
   0  20   5 172.871 13.5591   1
  -2 -20  -4 161.049 9.01105  -2
   0  20   5 161.049 9.01105   1
  -3 -19  -6 15.8815 9.47142  -2
  -1 -20  -5 15.8815 9.47142   1
  -3 -20  -4 5.35117 3.97490  -2
  -1 -20  -5 5.35117 3.97490   1
   1  20   6 4.68774 4.63020  -2
  -1 -20  -5 4.68774 4.63020   1
   3  19   6 -2.3807 7.64380  -2
   1  20   5 -2.3807 7.64380   1
  -1 -20  -6 10.5386 8.77038  -2
   1  20   5 10.5386 8.77038   1
   3  20   4 -3.5538 7.57898  -2
   1  20   5 -3.5538 7.57898   1
  -1 -20  -4 6.44240 4.94873  -2
   1  20   5 6.44240 4.94873   1
  -4 -19  -6 144.974 13.7099  -2
  -2 -20  -5 144.974 13.7099   1
   0  20   6 133.509 11.0665  -2
  -2 -20  -5 133.509 11.0665   1
   4  19   6 179.879 9.72231  -2
   2  20   5 179.879 9.72231   1
   0  20   4 155.608 11.9769  -2
   2  20   5 155.608 11.9769   1
   0  20   6 164.833 9.59561  -2
   2  20   5 164.833 9.59561   1
  -1 -20  -6 10.1119 6.53620  -2
  -3 -20  -5 10.1119 6.53620   1
  -5 -19  -4 5.98782 7.10578  -2
  -3 -20  -5 5.98782 7.10578   1
   1  20   6 2.65429 5.78419  -2
   3  20   5 2.65429 5.78419   1
   1  21   4 2.18077 4.07733  -2
   3  20   5 2.18077 4.07733   1
   5  19   4 -0.4798 5.08526  -2
   3  20   5 -0.4798 5.08526   1
   5  19   6 1.16946 6.92841  -2
   3  20   5 1.16946 6.92841   1
  -6 -19  -4 73.1320 6.40610  -2
  -4 -20  -5 73.1320 6.40610   1
   6  19   4 88.6960 9.85529  -2
   4  20   5 88.6960 9.85529   1
  -2 -21  -4 15.8530 7.63065  -2
   0  21   5 15.8530 7.63065   1
   2  21   4 9.69506 8.03837  -2
   0  21   5 9.69506 8.03837   1
   0   0   6 4983.12 286.181   1
   1   0   6 12.6111 0.54946  -2
   1   0   6 12.6111 0.54946   1
   2   0   6 669.969 9.61707   1
  -3  -1  -6 785.948 38.6752  -2
   3   0   6 785.948 38.6752   1
   3   1   6 759.427 33.0299  -2
   3   0   6 759.427 33.0299   1
   4   1   6 796.787 49.0633  -2
   4   0   6 796.787 49.0633   1
  -5  -1  -6 544.485 23.9918  -2
   5   0   6 544.485 23.9918   1
   5   1   6 601.265 25.4976  -2
   5   0   6 601.265 25.4976   1
  -6  -1  -6 1055.32 45.5887  -2
   6   0   6 1055.32 45.5887   1
   6   1   6 871.019 37.7699  -2
   6   0   6 871.019 37.7699   1
   7   0   6 30.8497 1.09808   1
   8   0   6 28.9496 1.08721   1
   9   2   6 281.610 18.7450  -2
   9   0   6 281.610 18.7450   1
  10   2   6 219.017 15.3548  -2
  10   0   6 219.017 15.3548   1
 -10  -2  -6 205.044 13.8051  -2
  10   0   6 205.044 13.8051   1
  11   0   6 12.8194 1.60555   1
  12   0   6 76.2638 3.06884   1
  13   0   6 23.7965 1.55441   1
   0   1   6 7.78701 0.25510   1
  -1  -1  -6 541.304 13.6349  -2
  -1  -1  -6 541.304 13.6349   1
   1   1   6 401.058 11.0085  -2
   1   1   6 401.058 11.0085   1
  -2  -1  -6 796.661 11.7244   1
   2   1   6 811.519 11.3104   1
   3   0   6 1087.86 35.8251  -2
  -3  -1  -6 1087.86 35.8251   1
   3   0   6 1203.77 45.9673  -2
   3   1   6 1203.77 45.9673   1
   4   0   6 346.147 20.1333  -2
  -4  -1  -6 346.147 20.1333   1
   4   1   6 370.584 6.06815   1
  -5  -2  -6 389.092 17.0977  -2
  -5  -1  -6 389.092 17.0977   1
   5   0   6 137.128 9.14756  -2
  -5  -1  -6 137.128 9.14756   1
   5   2   6 458.231 19.5317  -2
   5   1   6 458.231 19.5317   1
  -6  -2  -6 150.122 7.04064  -2
  -6  -1  -6 150.122 7.04064   1
   6   0   6 167.763 11.1778  -2
   6   1   6 167.763 11.1778   1
   6   2   6 131.523 9.14285  -2
   6   1   6 131.523 9.14285   1
  -7  -1  -6 294.033 6.47548   1
   7   1   6 367.314 8.06615   1
  -8  -1  -6 320.309 7.05049   1
   8   1   6 274.272 5.74235   1
  -9  -1  -6 409.574 10.4369   1
   9   3   6 575.491 36.4027  -2
   9   1   6 575.491 36.4027   1
 -10  -3  -6 45.7306 5.13050  -2
 -10  -1  -6 45.7306 5.13050   1
  10   3   6 41.6694 6.18184  -2
  10   1   6 41.6694 6.18184   1
 -11  -1  -6 36.3490 2.08941   1
  11   1   6 42.2039 2.21910   1
 -12  -1  -6 31.0906 1.64125   1
  12   1   6 30.2646 2.41699   1
 -13  -1  -6 186.745 6.59720   1
  13   1   6 198.962 5.66311   1
   0   2   6 321.426 4.30455   1
  -1  -2  -6 807.018 26.3142  -2
  -1  -2  -6 807.018 26.3142   1
   1   2   6 675.944 35.3132  -2
   1   2   6 675.944 35.3132   1
  -2  -2  -6 17.9449 0.46549   1
   2   2   6 17.5474 2.25188  -2
   2   2   6 17.5474 2.25188   1
  -3  -1  -6 1033.65 33.3367  -2
  -3  -2  -6 1033.65 33.3367   1
   3   1   6 992.859 46.6674  -2
   3   2   6 992.859 46.6674   1
  -4  -2  -6 527.804 10.9889   1
   4   2   6 394.108 7.52085   1
  -5  -3  -6 1413.30 60.7861  -2
  -5  -2  -6 1413.30 60.7861   1
   5   3   6 1803.12 110.884  -2
   5   2   6 1803.12 110.884   1
  -6  -2  -6 266.173 6.21688   1
   6   2   6 357.733 6.96366   1
  -7  -2  -6 505.221 11.7064   1
   7   2   6 630.900 13.7024   1
  -8  -2  -6 1.29681 0.65932   1
   8   2   6 2.18392 0.45980   1
  -9  -2  -6 3.67554 0.56807   1
   9   4   6 27.8215 5.87264  -2
   9   2   6 27.8215 5.87264   1
 -10  -4  -6 44.1870 6.01559  -2
 -10  -2  -6 44.1870 6.01559   1
  10   2   6 49.1044 2.46670   1
 -11  -2  -6 195.057 5.84460   1
  11   2   6 191.030 6.45860   1
 -12  -2  -6 31.9984 1.62617   1
  12   2   6 37.0306 2.18839   1
 -13  -2  -6 12.4137 1.35050   1
  13   2   6 10.3582 1.68321   1
   0   3   6 3084.74 126.873   1
  -1  -3  -6 1645.45 30.4659   1
   1   3   6 1637.01 140.983  -2
   1   3   6 1637.01 140.983   1
  -2  -3  -6 1962.01 40.6295   1
   2   3   6 1606.13 26.8209   1
  -3  -2  -6 33.6074 1.74323  -2
  -3  -3  -6 33.6074 1.74323   1
   3   2   6 77.4901 22.1441  -2
   3   3   6 77.4901 22.1441   1
  -4  -3  -6 1053.43 21.2754   1
   4   3   6 926.531 14.9928   1
  -5  -3  -6 144.736 3.23715   1
   5   3   6 153.680 2.96449   1
  -6  -3  -6 147.174 3.13540   1
   6   3   6 104.258 2.19149   1
  -7  -3  -6 122.802 3.08239   1
   7   3   6 130.640 2.91893   1
  -8  -3  -6 414.796 11.3928   1
   8   3   6 491.890 10.7762   1
  -9  -3  -6 41.2656 1.35918   1
   9   3   6 46.3096 1.57403   1
 -10  -3  -6 168.680 4.66228   1
  10   3   6 238.406 7.77977   1
 -11  -3  -6 12.6860 1.49117   1
  11   3   6 12.3622 1.61142   1
 -12  -3  -6 46.3772 2.04190   1
  12   3   6 76.7089 3.44100   1
 -13  -3  -6 44.1951 2.55004   1
  13   3   6 45.6377 2.75158   1
   0   4   6 150.710 2.75742   1
  -1  -4  -6 1442.22 25.1251   1
   1   4   6 1652.34 27.4511   1
  -2  -4  -6 1083.23 20.7863   1
   2   4   6 1165.36 20.2817   1
  -3  -4  -6 774.283 15.8769   1
   3   4   6 833.251 14.9350   1
  -4  -4  -6 76.6790 1.61715   1
   4   4   6 53.7737 1.25246   1
  -5  -4  -6 770.679 15.5428   1
   5   4   6 834.678 16.0945   1
  -6  -4  -6 738.884 14.9747   1
   6   4   6 853.242 17.3738   1
  -7  -4  -6 251.502 6.43350   1
   7   4   6 207.417 4.39559   1
  -8  -4  -6 7.94000 0.83855   1
   8   4   6 10.3482 0.83025   1
  -9  -4  -6 398.606 8.25704   1
   9   4   6 305.785 7.32275   1
 -10  -4  -6 75.8330 2.35452   1
  10   4   6 97.6176 3.41620   1
 -11  -4  -6 326.246 8.53618   1
  11   4   6 274.976 9.13555   1
 -12  -4  -6 110.799 4.37896   1
  12   4   6 109.352 4.29207   1
 -13  -4  -6 11.8968 1.70617   1
  13   4   6 18.5447 2.09859   1
   0   5   6 343.747 5.80899   1
  -1  -5  -6 155.029 3.01887   1
   1   5   6 76.4924 1.54448   1
  -2  -5  -6 1029.59 18.8443   1
   2   5   6 910.948 15.3014   1
  -3  -5  -6 1385.43 26.4086   1
   3   5   6 1451.18 25.4581   1
  -4  -5  -6 196.489 3.69818   1
   4   5   6 161.573 2.97222   1
  -5  -5  -6 484.195 9.82401   1
   5   5   6 409.953 8.99820   1
  -6  -5  -6 110.233 2.42880   1
   6   5   6 131.962 2.92535   1
  -7  -5  -6 977.355 24.3170   1
   7   5   6 890.713 17.1989   1
  -8  -5  -6 281.252 6.24413   1
   8   5   6 201.909 4.64114   1
  -9  -5  -6 321.146 7.61684   1
   9   5   6 281.531 6.80325   1
 -10  -5  -6 99.4946 3.29215   1
  10   5   6 94.2795 3.39893   1
 -11  -5  -6 75.1866 2.84624   1
  11   5   6 70.7836 2.86293   1
 -12  -5  -6 125.559 4.72668   1
  11   8   6 108.774 11.0872  -2
  12   5   6 108.774 11.0872   1
 -13  -5  -6 119.514 5.38767   1
  12   8   6 85.4803 6.87845  -2
  13   5   6 85.4803 6.87845   1
   0   6   6 1514.49 23.6163   1
  -1  -6  -6 388.619 7.21788   1
   1   6   6 340.298 6.35453   1
  -2  -6  -6 503.592 9.50165   1
   2   6   6 465.538 8.22162   1
  -3  -6  -6 213.788 4.73921   1
   3   6   6 198.078 3.77801   1
  -4  -6  -6 982.160 19.7521   1
   4   6   6 1026.51 18.7473   1
  -5  -6  -6 34.7085 0.84977   1
   5   6   6 42.6694 1.06922   1
  -6  -6  -6 923.400 16.8736   1
   6   6   6 702.634 15.2738   1
  -7  -6  -6 11.3718 0.57385   1
   6   8   6 16.2574 2.88767  -2
   7   6   6 16.2574 2.88767   1
  -8  -6  -6 162.653 3.55429   1
   7   8   6 142.579 9.10177  -2
   8   6   6 142.579 9.10177   1
  -9  -6  -6 3.25026 0.54807   1
   9   6   6 5.29096 0.61740   1
 -10  -6  -6 375.272 9.59422   1
  10   6   6 289.167 7.69252   1
 -11  -6  -6 48.5682 2.64108   1
  11   6   6 39.3099 2.38443   1
 -12  -6  -6 135.824 5.12676   1
  11   9   6 153.000 12.6019  -2
  12   6   6 153.000 12.6019   1
   0   7   6 2712.79 51.8114   1
  -1  -7  -6 404.234 7.33826   1
   1   7   6 324.866 5.99830   1
  -2  -7  -6 693.125 12.7086   1
   2   7   6 625.081 11.0313   1
  -3  -7  -6 1216.22 21.2552   1
   3   7   6 1169.79 20.5052   1
  -4  -7  -6 649.104 11.9235   1
   4   7   6 521.111 9.24797   1
  -5  -7  -6 475.376 9.65007   1
   5   7   6 528.494 9.88480   1
  -6  -7  -6 44.5313 1.22469   1
   6   7   6 32.5425 1.01045   1
  -7  -7  -6 197.272 3.75882   1
   6   9   6 217.947 13.7468  -2
   7   7   6 217.947 13.7468   1
  -8  -7  -6 93.6182 2.07081   1
   7   9   6 57.6252 3.67694  -2
   8   7   6 57.6252 3.67694   1
  -9  -7  -6 155.608 3.42303   1
   8   9   6 151.140 11.7610  -2
   9   7   6 151.140 11.7610   1
 -10  -7  -6 56.4561 2.20596   1
  10   7   6 46.2707 1.90076   1
 -11  -7  -6 28.9304 1.96829   1
  10  10   6 46.1858 8.16111  -2
  11   7   6 46.1858 8.16111   1
 -12  -7  -6 51.0668 3.18299   1
  11  10   6 68.7490 7.25669  -2
  12   7   6 68.7490 7.25669   1
   0   8   6 36.2666 1.01286   1
  -1  -8  -6 1007.65 18.5544   1
   1   8   6 814.056 14.3324   1
  -2  -8  -6 336.683 6.34849   1
   2   8   6 375.741 6.73201   1
  -3  -8  -6 32.7916 1.04210   1
   3   8   6 30.2702 0.88613   1
  -4  -8  -6 101.081 2.10723   1
   4   8   6 72.3298 1.86239   1
  -5  -8  -6 965.295 18.6234   1
   5   8   6 844.592 15.6223   1
  -6  -8  -6 486.879 9.50343   1
   6   8   6 557.834 9.96894   1
  -6 -10  -6 162.292 10.9428  -2
  -7  -8  -6 162.292 10.9428   1
   6  10   6 233.053 14.7725  -2
   7   8   6 233.053 14.7725   1
  -8  -8  -6 26.0907 1.15748   1
   7  10   6 25.5746 2.81968  -2
   8   8   6 25.5746 2.81968   1
  -9  -8  -6 84.4067 2.45197   1
   8  10   6 117.426 7.86950  -2
   9   8   6 117.426 7.86950   1
  -9 -10  -6 87.0399 9.84140  -2
 -10  -8  -6 87.0399 9.84140   1
   9  10   6 113.596 6.48959  -2
  10   8   6 113.596 6.48959   1
 -10 -10  -6 202.849 10.6711  -2
 -11  -8  -6 202.849 10.6711   1
  10  10   6 212.907 16.6292  -2
  11   8   6 212.907 16.6292   1
  10  11   6 222.307 16.7145  -2
  11   8   6 222.307 16.7145   1
 -12  -8  -6 24.7974 2.37168   1
  12   8   6 34.7868 2.55857   1
   0   9   6 54.1484 1.41958   1
  -1  -9  -6 263.675 5.05007   1
   1   9   6 291.275 5.29916   1
  -2  -9  -6 832.386 16.1309   1
   2   9   6 890.134 17.1739   1
  -3  -9  -6 126.891 2.58963   1
   3   9   6 107.482 2.23519   1
  -4  -9  -6 579.379 10.7782   1
   4   9   6 768.515 14.2990   1
  -6  -8  -5 37.5187 4.87160  -2
  -5  -9  -6 37.5187 4.87160   1
   5   9   6 19.9194 0.76421   1
  -5 -10  -6 341.543 22.6209  -2
  -6  -9  -6 341.543 22.6209   1
   5  10   6 278.966 18.6366  -2
   6   9   6 278.966 18.6366   1
  -6 -10  -6 111.584 10.0174  -2
  -7  -9  -6 111.584 10.0174   1
   6  10   6 115.277 9.26361  -2
   7   9   6 115.277 9.26361   1
   6  11   6 139.081 6.99875  -2
   7   9   6 139.081 6.99875   1
  -8  -9  -6 523.442 13.3721   1
   7  11   6 653.611 28.6651  -2
   8   9   6 653.611 28.6651   1
 -10  -7  -5 30.9266 3.74514  -2
  -9  -9  -6 30.9266 3.74514   1
  10   7   5 30.8855 3.68334  -2
   9   9   6 30.8855 3.68334   1
   8  11   6 16.9777 3.18543  -2
   9   9   6 16.9777 3.18543   1
  -9 -11  -6 158.519 8.68260  -2
 -10  -9  -6 158.519 8.68260   1
 -11  -7  -5 151.633 11.3447  -2
 -10  -9  -6 151.633 11.3447   1
   9  11   6 111.861 7.67127  -2
  10   9   6 111.861 7.67127   1
  11   7   5 121.670 6.88263  -2
  10   9   6 121.670 6.88263   1
 -10 -11  -6 1.66034 3.98373  -2
 -11  -9  -6 1.66034 3.98373   1
  11   9   6 1.58529 1.51168   1
 -11 -11  -6 123.035 12.6931  -2
 -12  -9  -6 123.035 12.6931   1
  13   6   5 139.007 10.9028  -2
  12   9   6 139.007 10.9028   1
  11  12   6 143.021 11.8723  -2
  12   9   6 143.021 11.8723   1
   0  10   6 593.097 12.9715   1
  -1 -10  -6 478.048 9.39585   1
   1  10   6 435.284 8.12975   1
  -2 -10  -6 537.781 11.0924   1
   2  10   6 600.024 10.6749   1
  -3 -10  -6 44.0091 1.32110   1
   3  10   6 33.4200 0.98720   1
  -4 -10  -6 198.492 3.92220   1
   4  10   6 219.195 4.78238   1
  -6  -9  -5 279.678 12.2765  -2
  -5 -10  -6 279.678 12.2765   1
   5  10   6 246.182 5.08237   1
  -5 -11  -6 65.9304 7.48498  -2
  -6 -10  -6 65.9304 7.48498   1
   5  11   6 17.2029 5.41421  -2
   6  10   6 17.2029 5.41421   1
  -6 -11  -6 33.3193 6.77139  -2
  -7 -10  -6 33.3193 6.77139   1
   6  11   6 51.6129 6.46050  -2
   7  10   6 51.6129 6.46050   1
  -9  -8  -5 2.27017 3.20466  -2
  -8 -10  -6 2.27017 3.20466   1
   9   8   5 -0.9361 3.36504  -2
   8  10   6 -0.9361 3.36504   1
 -10  -8  -5 38.3337 4.77076  -2
  -9 -10  -6 38.3337 4.77076   1
   8  12   6 59.1028 6.27108  -2
   9  10   6 59.1028 6.27108   1
  10   8   5 54.6565 3.96075  -2
   9  10   6 54.6565 3.96075   1
  -9 -12  -6 140.988 7.91261  -2
 -10 -10  -6 140.988 7.91261   1
 -11  -8  -5 149.543 11.4620  -2
 -10 -10  -6 149.543 11.4620   1
  11   8   5 185.778 13.2757  -2
  10  10   6 185.778 13.2757   1
 -10 -12  -6 106.464 9.05066  -2
 -11 -10  -6 106.464 9.05066   1
  11  10   6 140.926 4.72664   1
   0  11   6 550.872 11.4295   1
  -1 -11  -6 18.7412 0.91043   1
   1  11   6 4.36471 0.68010   1
  -2 -11  -6 33.4241 1.08201   1
   2  11   6 20.2907 0.89774   1
  -4 -10  -7 774.067 48.7351  -2
  -3 -11  -6 774.067 48.7351   1
   3  11   6 907.270 16.5927   1
  -4 -11  -6 158.960 3.39397   1
   4  11   6 150.254 3.52399   1
  -6 -10  -5 130.201 8.51513  -2
  -5 -11  -6 130.201 8.51513   1
   5  11   6 93.4422 2.16707   1
  -5 -12  -6 91.3915 9.02658  -2
  -6 -11  -6 91.3915 9.02658   1
   6  11   6 63.5098 1.68651   1
  -7 -11  -6 205.958 5.53087   1
   8   9   7 289.868 12.8653  -2
   7  11   6 289.868 12.8653   1
  -9  -9  -7 127.361 9.17372  -2
  -8 -11  -6 127.361 9.17372   1
  -9  -9  -5 113.985 8.76698  -2
  -8 -11  -6 113.985 8.76698   1
   9   9   5 119.429 6.73921  -2
   8  11   6 119.429 6.73921   1
 -10  -9  -5 185.653 9.15001  -2
  -9 -11  -6 185.653 9.15001   1
  10   9   5 192.077 13.4121  -2
   9  11   6 192.077 13.4121   1
 -11  -8  -7 8.56211 2.57430  -2
 -10 -11  -6 8.56211 2.57430   1
  -9 -13  -6 1.84399 4.42524  -2
 -10 -11  -6 1.84399 4.42524   1
 -11  -9  -5 7.57628 5.30118  -2
 -10 -11  -6 7.57628 5.30118   1
  11   9   5 6.50439 3.70443  -2
  10  11   6 6.50439 3.70443   1
 -10 -13  -6 -4.8889 8.19532  -2
 -11 -11  -6 -4.8889 8.19532   1
  11  11   6 1.55664 1.12275   1
   0  12   6 200.929 4.77472   1
  -1 -12  -6 217.076 4.51548   1
   1  12   6 251.893 5.49192   1
  -2 -12  -6 185.266 3.92321   1
   2  12   6 131.795 2.76595   1
  -4 -11  -7 89.0287 5.90874  -2
  -3 -12  -6 89.0287 5.90874   1
   4  11   7 49.2340 5.94802  -2
   3  12   6 49.2340 5.94802   1
  -5 -11  -7 222.565 15.6312  -2
  -4 -12  -6 222.565 15.6312   1
   4  12   6 175.648 3.60343   1
  -5 -12  -6 167.889 3.60583   1
   5  12   6 185.561 3.81491   1
  -7 -10  -7 543.874 34.6150  -2
  -6 -12  -6 543.874 34.6150   1
   7  10   7 514.099 22.5909  -2
   6  12   6 514.099 22.5909   1
  -8 -10  -7 17.7028 3.16921  -2
  -7 -12  -6 17.7028 3.16921   1
   8  10   7 12.8566 1.83777  -2
   7  12   6 12.8566 1.83777   1
  -9 -10  -7 14.3394 3.41162  -2
  -8 -12  -6 14.3394 3.41162   1
   9  10   5 15.5503 5.43033  -2
   8  12   6 15.5503 5.43033   1
 -10 -10  -5 5.16452 5.24535  -2
  -9 -12  -6 5.16452 5.24535   1
  10  10   5 2.82712 3.68941  -2
   9  12   6 2.82712 3.68941   1
 -11  -9  -7 230.200 15.0101  -2
 -10 -12  -6 230.200 15.0101   1
  11  10   5 165.354 12.5603  -2
  10  12   6 165.354 12.5603   1
 -12  -9  -7 47.6486 3.94617  -2
 -11 -12  -6 47.6486 3.94617   1
  11  12   6 49.1339 2.23160   1
   0  13   6 11.4672 0.90552   1
  -1 -13  -6 247.264 5.45613   1
   1  13   6 247.366 5.42173   1
  -2 -13  -6 132.192 2.98846   1
   3  12   7 184.044 8.17662  -2
   2  13   6 184.044 8.17662   1
  -4 -12  -7 279.970 13.5795  -2
  -3 -13  -6 279.970 13.5795   1
   3  13   6 194.983 4.43295   1
  -4 -13  -6 318.572 6.80862   1
   4  13   6 290.803 5.71673   1
  -5 -13  -6 522.928 10.3659   1
   5  13   6 479.241 9.61242   1
  -7 -11  -7 67.1365 5.23436  -2
  -6 -13  -6 67.1365 5.23436   1
   7  11   7 69.8490 4.29044  -2
   6  13   6 69.8490 4.29044   1
  -8 -11  -7 225.240 10.9767  -2
  -7 -13  -6 225.240 10.9767   1
   8  11   7 253.661 16.2635  -2
   7  13   6 253.661 16.2635   1
  -9 -11  -7 40.5408 4.40546  -2
  -8 -13  -6 40.5408 4.40546   1
   8  13   6 20.1460 1.36426   1
  -9 -13  -6 27.9245 1.73977   1
   9  13   6 19.7449 1.36618   1
 -10 -13  -6 9.91446 2.07989   1
  10  13   6 23.9381 1.68097   1
   0  14   6 58.3549 1.89161   1
  -1 -14  -6 656.915 12.9367   1
   1  14   6 550.985 11.4852   1
  -2 -14  -6 127.334 3.16790   1
   2  14   6 137.478 3.08107   1
  -3 -14  -6 102.588 2.50246   1
   3  14   6 126.459 3.09566   1
  -4 -14  -6 20.6774 1.09774   1
   4  14   6 31.8114 1.37532   1
  -5 -14  -6 364.810 8.21874   1
   5  14   6 328.126 8.01450   1
  -6 -14  -6 20.7403 1.09965   1
   6  14   6 14.2403 1.13249   1
  -8 -12  -7 125.663 7.28368  -2
  -7 -14  -6 125.663 7.28368   1
   8  12   7 83.7330 6.45479  -2
   7  14   6 83.7330 6.45479   1
  -8 -14  -6 44.3484 2.05347   1
   8  14   6 46.0800 1.99630   1
  -9 -14  -6 11.8699 1.59952   1
   9  14   6 13.5925 1.46577   1
 -11 -11  -7 89.5325 7.32109  -2
 -10 -14  -6 89.5325 7.32109   1
  10  14   6 78.1777 3.04817   1
   0  15   6 2.72249 0.87219   1
  -1 -15  -6 26.7209 1.19353   1
   1  15   6 36.1712 1.35311   1
  -2 -15  -6 268.160 5.86768   1
   2  15   6 271.045 6.80474   1
  -3 -15  -6 212.768 4.68019   1
   3  15   6 191.530 4.38535   1
  -4 -15  -6 135.789 3.13451   1
   4  15   6 126.178 3.39450   1
  -5 -15  -6 20.0523 1.12404   1
   5  15   6 16.9191 1.14067   1
  -6 -15  -6 44.5086 1.60121   1
   6  15   6 52.5964 1.77998   1
  -7 -15  -6 74.1331 2.70225   1
   7  15   6 65.1444 2.23492   1
  -8 -15  -6 147.617 4.52132   1
   8  15   6 157.692 4.49382   1
  -9 -15  -6 87.5694 3.45739   1
   9  15   6 74.2007 2.75797   1
   0  16   6 227.149 5.13769   1
  -1 -16  -6 105.104 2.68374   1
   1  16   6 163.740 3.62369   1
  -2 -16  -6 39.0064 1.46279   1
   2  16   6 23.9647 1.26329   1
  -3 -16  -6 13.5183 1.00610   1
   3  16   6 8.42163 1.08077   1
  -4 -16  -6 115.927 3.00483   1
   4  16   6 126.169 3.21785   1
  -5 -16  -6 138.071 3.38947   1
   5  16   6 181.000 4.26640   1
  -6 -16  -6 87.2386 2.66852   1
   6  16   6 93.0108 2.68841   1
  -7 -16  -6 32.5136 1.68012   1
   7  16   6 50.2140 2.30839   1
  -8 -16  -6 12.7069 1.47648   1
   8  16   6 10.7846 1.60164   1
  -2 -17  -5 41.0739 7.42627  -2
   0  17   6 41.0739 7.42627   1
  -1 -17  -6 218.181 4.47687   1
   3  17   5 181.587 14.4611  -2
   1  17   6 181.587 14.4611   1
  -2 -17  -6 6.49721 0.91731   1
   2  17   6 1.76693 0.97441   1
  -3 -17  -6 254.852 5.40396   1
   3  17   6 265.080 6.31643   1
  -4 -17  -6 16.0847 1.24666   1
   2  18   5 29.2415 6.86907  -2
   4  17   6 29.2415 6.86907   1
  -5 -17  -6 102.726 3.06244   1
   3  18   5 133.354 11.2020  -2
   5  17   6 133.354 11.2020   1
   7  16   5 129.615 11.5316  -2
   5  17   6 129.615 11.5316   1
  -6 -17  -6 5.35748 1.16880   1
   6  17   6 2.70764 1.16540   1
  -7 -17  -6 42.8567 2.01845   1
   7  17   6 45.0604 2.28571   1
   2  18   5 195.955 10.4824  -2
   0  18   6 195.955 10.4824   1
  -2 -18  -5 183.563 7.76395  -2
   0  18   6 183.563 7.76395   1
  -3 -18  -5 100.021 4.66242  -2
  -1 -18  -6 100.021 4.66242   1
   1  18   5 116.086 10.4873  -2
  -1 -18  -6 116.086 10.4873   1
  -1 -18  -5 123.684 7.94551  -2
   1  18   6 123.684 7.94551   1
   3  18   5 122.861 10.8892  -2
   1  18   6 122.861 10.8892   1
  -2 -18  -6 23.2270 1.19528   1
   2  18   6 35.4100 1.59373   1
  -1 -19  -5 114.363 7.19830  -2
  -3 -18  -6 114.363 7.19830   1
   1  19   5 113.063 5.92319  -2
   3  18   6 113.063 5.92319   1
  -6 -17  -5 14.7717 4.56845  -2
  -4 -18  -6 14.7717 4.56845   1
  -2 -19  -5 11.4501 5.04055  -2
  -4 -18  -6 11.4501 5.04055   1
   6  17   5 28.5921 5.03213  -2
   4  18   6 28.5921 5.03213   1
   2  19   5 26.2202 3.93453  -2
   4  18   6 26.2202 3.93453   1
  -3 -19  -5 38.3582 6.18272  -2
  -5 -18  -6 38.3582 6.18272   1
  -7 -17  -5 33.6790 4.74352  -2
  -5 -18  -6 33.6790 4.74352   1
   7  17   5 37.2769 7.72008  -2
   5  18   6 37.2769 7.72008   1
   3  19   5 58.8988 8.22849  -2
   5  18   6 58.8988 8.22849   1
  -6 -18  -6 109.891 3.23706   1
   6  18   6 134.128 4.76643   1
  -2 -19  -5 4.21229 2.41767  -2
   0  19   6 4.21229 2.41767   1
   2  19   5 9.07026 4.74786  -2
   0  19   6 9.07026 4.74786   1
   1  19   5 86.7049 6.53487  -2
  -1 -19  -6 86.7049 6.53487   1
  -3 -19  -5 87.2191 4.32188  -2
  -1 -19  -6 87.2191 4.32188   1
  -1 -19  -5 112.719 5.84059  -2
   1  19   6 112.719 5.84059   1
   3  19   5 113.906 11.0516  -2
   1  19   6 113.906 11.0516   1
   0  19   7 11.4404 7.70801  -2
  -2 -19  -6 11.4404 7.70801   1
   0  19   5 9.27409 5.01938  -2
   2  19   6 9.27409 5.01938   1
   4  19   5 6.50425 7.84209  -2
   2  19   6 6.50425 7.84209   1
  -1 -20  -5 72.3736 7.99137  -2
  -3 -19  -6 72.3736 7.99137   1
  -5 -18  -5 82.2650 9.31508  -2
  -3 -19  -6 82.2650 9.31508   1
   1  20   5 57.4782 7.32894  -2
   3  19   6 57.4782 7.32894   1
   5  18   5 69.0191 9.35436  -2
   3  19   6 69.0191 9.35436   1
  -6 -18  -5 50.9756 7.71105  -2
  -4 -19  -6 50.9756 7.71105   1
  -2 -20  -5 61.5392 6.78314  -2
  -4 -19  -6 61.5392 6.78314   1
   6  18   5 74.2424 9.27114  -2
   4  19   6 74.2424 9.27114   1
   2  20   5 67.1806 4.57607  -2
   4  19   6 67.1806 4.57607   1
  -3 -20  -5 7.55824 5.58122  -2
  -5 -19  -6 7.55824 5.58122   1
  -7 -18  -5 3.85422 6.39285  -2
  -5 -19  -6 3.85422 6.39285   1
   7  18   5 4.39576 6.85169  -2
   5  19   6 4.39576 6.85169   1
   3  20   5 7.43014 5.01383  -2
   5  19   6 7.43014 5.01383   1
  -2 -20  -5 21.6355 3.66346  -2
   0  20   6 21.6355 3.66346   1
   2  20   5 20.4157 6.64377  -2
   0  20   6 20.4157 6.64377   1
  -3 -19  -7 209.073 17.4502  -2
  -1 -20  -6 209.073 17.4502   1
  -3 -20  -5 170.477 13.9220  -2
  -1 -20  -6 170.477 13.9220   1
   1  20   7 171.444 9.44204  -2
  -1 -20  -6 171.444 9.44204   1
  -1 -20  -5 155.556 11.4341  -2
   1  20   6 155.556 11.4341   1
   3  20   5 169.135 9.85367  -2
   1  20   6 169.135 9.85367   1
  -1 -20  -7 174.608 10.6390  -2
   1  20   6 174.608 10.6390   1
   3  19   7 154.888 13.4216  -2
   1  20   6 154.888 13.4216   1
   0  20   7 21.7500 6.19846  -2
  -2 -20  -6 21.7500 6.19846   1
  -4 -19  -7 23.1299 8.57456  -2
  -2 -20  -6 23.1299 8.57456   1
   0  20   7 14.6276 5.65060  -2
   2  20   6 14.6276 5.65060   1
   4  19   7 4.40985 7.38888  -2
   2  20   6 4.40985 7.38888   1
   0  20   5 15.4749 6.57341  -2
   2  20   6 15.4749 6.57341   1
  -1 -20  -7 15.4607 6.87435  -2
  -3 -20  -6 15.4607 6.87435   1
  -5 -19  -5 11.7751 5.41465  -2
  -3 -20  -6 11.7751 5.41465   1
  -5 -19  -7 8.79016 8.92509  -2
  -3 -20  -6 8.79016 8.92509   1
   1  20   7 19.2348 5.99239  -2
   3  20   6 19.2348 5.99239   1
   5  19   5 12.2075 5.38497  -2
   3  20   6 12.2075 5.38497   1
   0   0   7 -0.0466 0.27776   1
   1   0   7 1094.34 25.2743  -2
   1   0   7 1094.34 25.2743   1
   2   0   7 104.572 7.12152  -2
   2   0   7 104.572 7.12152   1
   3   1   7 18.3424 1.23672  -2
   3   0   7 18.3424 1.23672   1
  -3  -1  -7 65.8280 22.6271  -2
   3   0   7 65.8280 22.6271   1
   4   0   7 9.49746 0.40536   1
   5   1   7 237.534 8.63308  -2
   5   0   7 237.534 8.63308   1
  -6  -1  -7 344.099 21.8625  -2
   6   0   7 344.099 21.8625   1
   6   1   7 300.840 18.8874  -2
   6   0   7 300.840 18.8874   1
   7   0   7 181.414 5.18885   1
   8   0   7 80.8184 2.03460   1
   9   0   7 516.291 12.0479   1
  10   2   7 93.4757 9.00281  -2
  10   0   7 93.4757 9.00281   1
  11   0   7 104.517 3.96839   1
  12   0   7 22.4588 1.66850   1
  13   0   7 2.17170 1.20924   1
   0   1   7 561.955 8.37411   1
  -1  -1  -7 74.4884 3.01118  -2
  -1  -1  -7 74.4884 3.01118   1
   1   1   7 38.9889 1.52251  -2
   1   1   7 38.9889 1.52251   1
  -2  -1  -7 1351.43 83.1745  -2
  -2  -1  -7 1351.43 83.1745   1
   2   1   7 1372.09 22.0928   1
   3   0   7 727.273 21.9859  -2
  -3  -1  -7 727.273 21.9859   1
   3   0   7 785.839 39.9381  -2
   3   1   7 785.839 39.9381   1
   4   0   7 501.429 28.9703  -2
  -4  -1  -7 501.429 28.9703   1
   4   1   7 385.727 6.50316   1
  -5  -2  -7 30.2185 3.44181  -2
  -5  -1  -7 30.2185 3.44181   1
   5   2   7 46.6875 3.07458  -2
   5   1   7 46.6875 3.07458   1
  -6  -2  -7 101.849 7.29758  -2
  -6  -1  -7 101.849 7.29758   1
   6   1   7 74.6535 1.98552   1
  -7  -1  -7 317.887 8.84994   1
   7   1   7 364.059 8.56375   1
  -8  -1  -7 722.226 22.0022   1
   8   1   7 541.440 12.5980   1
  -9  -1  -7 256.045 6.14264   1
   9   3   7 380.579 24.8052  -2
   9   1   7 380.579 24.8052   1
 -10  -3  -7 136.102 10.0223  -2
 -10  -1  -7 136.102 10.0223   1
  10   1   7 163.666 6.36367   1
 -11  -1  -7 59.5891 2.80233   1
  11   1   7 52.0838 2.64213   1
 -12  -1  -7 84.9757 3.23505   1
  12   1   7 82.0119 4.04502   1
 -13  -1  -7 7.28905 1.25721   1
  13   1   7 0.90894 1.37029   1
   0   2   7 4138.91 169.297   1
  -1  -2  -7 450.199 24.1613  -2
  -1  -2  -7 450.199 24.1613   1
   1   2   7 290.024 16.2025  -2
   1   2   7 290.024 16.2025   1
  -2  -2  -7 758.557 12.0001   1
   2   1   7 777.417 32.5228  -2
   2   2   7 777.417 32.5228   1
   2   2   7 700.623 40.2637  -2
   2   2   7 700.623 40.2637   1
  -3  -1  -7 143.463 5.17313  -2
  -3  -2  -7 143.463 5.17313   1
   3   1   7 160.491 9.57981  -2
   3   2   7 160.491 9.57981   1
  -4  -2  -7 513.521 11.0276   1
   4   2   7 570.859 10.9974   1
  -5  -3  -7 92.6735 6.88843  -2
  -5  -2  -7 92.6735 6.88843   1
   5   3   7 60.5670 3.70654  -2
   5   2   7 60.5670 3.70654   1
  -6  -3  -7 563.970 35.2246  -2
  -6  -2  -7 563.970 35.2246   1
   6   3   7 504.513 31.8420  -2
   6   2   7 504.513 31.8420   1
  -7  -2  -7 185.615 4.86411   1
   7   2   7 146.980 3.44583   1
  -8  -2  -7 45.6986 1.85317   1
   8   2   7 46.8730 1.38899   1
  -9  -2  -7 49.4839 1.61049   1
   9   4   7 81.7472 6.30882  -2
   9   2   7 81.7472 6.30882   1
 -10  -4  -7 438.653 28.0806  -2
 -10  -2  -7 438.653 28.0806   1
  10   2   7 390.844 12.1639   1
 -11  -2  -7 118.630 3.95750   1
  11   2   7 79.3777 3.34040   1
 -12  -2  -7 40.4005 1.85347   1
  12   2   7 44.9804 2.50897   1
 -13  -2  -7 2.20929 1.34250   1
  13   2   7 3.86110 1.55796   1
   0   3   7 113.959 2.04985   1
  -1  -3  -7 1463.52 25.5189   1
   1   3   7 1525.68 93.8079  -2
   1   3   7 1525.68 93.8079   1
  -2  -3  -7 702.167 13.7308   1
   2   3   7 693.764 12.3892   1
  -3  -3  -7 541.911 11.6313   1
   3   3   7 573.982 10.3967   1
  -4  -3  -7 84.3700 1.99499   1
   4   3   7 72.3819 1.57961   1
  -5  -3  -7 634.771 12.8496   1
   5   3   7 553.735 10.7502   1
  -6  -3  -7 117.823 2.59254   1
   6   4   7 192.428 13.1961  -2
   6   3   7 192.428 13.1961   1
  -7  -3  -7 240.246 8.67175   1
   7   3   7 194.852 4.79449   1
  -8  -3  -7 380.021 10.5266   1
   8   3   7 382.241 9.06932   1
  -9  -3  -7 539.752 11.7944   1
   9   3   7 494.270 11.6487   1
 -10  -3  -7 4.64131 0.99288   1
  10   3   7 2.59648 1.34800   1
 -11  -3  -7 68.6414 2.49595   1
  11   3   7 67.8254 3.13124   1
 -12  -3  -7 15.4938 1.47500   1
  12   3   7 13.4848 1.69695   1
 -13  -3  -7 63.8244 3.68671   1
  13   3   7 48.8381 2.71748   1
   0   4   7 969.678 16.3974   1
  -1  -4  -7 354.962 6.86458   1
   1   4   7 438.218 7.31392   1
  -2  -4  -7 500.441 10.0130   1
   2   4   7 499.583 8.26396   1
  -3  -4  -7 91.1387 2.34450   1
   3   4   7 94.6976 2.02967   1
  -4  -4  -7 460.596 8.87218   1
   4   4   7 517.600 10.5050   1
  -5  -4  -7 457.743 8.83957   1
   5   4   7 384.605 8.34674   1
  -6  -4  -7 983.038 19.8184   1
   6   4   7 1078.43 21.8924   1
  -7  -4  -7 1209.49 25.8279   1
   7   4   7 1124.09 25.7902   1
  -8  -4  -7 27.1904 1.32629   1
   8   4   7 31.8097 1.47860   1
  -9  -4  -7 141.809 3.40390   1
   9   4   7 172.321 4.75439   1
 -10  -4  -7 51.4935 2.01165   1
  10   4   7 116.103 3.45012   1
 -11  -4  -7 210.299 6.40856   1
  11   4   7 188.929 6.57318   1
 -12  -4  -7 81.7304 3.63721   1
  12   4   7 87.9412 3.79876   1
 -13  -4  -7 44.4386 3.04372   1
  13   4   7 53.0177 3.28111   1
   0   5   7 13.2622 0.58067   1
  -1  -5  -7 553.362 9.98203   1
   1   5   7 436.363 7.68405   1
  -2  -5  -7 1560.04 28.5079   1
   2   5   7 1638.72 28.3833   1
  -3  -5  -7 161.861 3.44655   1
   3   5   7 90.8195 1.84481   1
  -4  -5  -7 531.288 10.7927   1
   4   5   7 610.929 13.2372   1
  -5  -5  -7 9.71284 0.50886   1
   5   5   7 10.9355 0.64836   1
  -6  -5  -7 125.991 2.95165   1
   6   5   7 85.7655 2.06475   1
  -7  -5  -7 373.987 7.67976   1
   7   5   7 445.017 9.74179   1
  -8  -5  -7 631.853 17.2318   1
   8   5   7 753.914 16.3825   1
  -9  -5  -7 74.7336 2.18748   1
   9   5   7 108.439 3.33483   1
 -10  -5  -7 28.0869 1.39611   1
  10   5   7 22.5537 1.35114   1
 -11  -5  -7 3.66031 1.20859   1
  11   5   7 1.26411 1.19975   1
 -12  -5  -7 27.7212 2.03224   1
  11   8   7 53.4066 5.76264  -2
  12   5   7 53.4066 5.76264   1
   0   6   7 44.8108 1.15888   1
  -1  -6  -7 617.398 11.0621   1
   1   6   7 658.786 10.9525   1
  -2  -6  -7 160.866 3.25571   1
   2   6   7 137.399 2.95788   1
  -3  -6  -7 279.892 5.80240   1
   3   6   7 235.638 4.46798   1
  -4  -6  -7 383.146 8.86870   1
   4   6   7 358.838 7.00244   1
  -5  -6  -7 1554.15 29.6141   1
   5   6   7 1741.11 35.2618   1
  -6  -6  -7 464.494 9.46890   1
   6   6   7 507.773 11.8930   1
  -7  -6  -7 274.158 5.43330   1
   7   6   7 348.809 7.78909   1
  -8  -6  -7 156.524 3.68149   1
   7   8   7 182.116 9.06086  -2
   8   6   7 182.116 9.06086   1
  -9  -6  -7 142.692 3.65949   1
   9   6   7 159.049 3.87971   1
 -10  -6  -7 49.7924 2.08569   1
  10   6   7 57.4244 2.38249   1
 -11  -6  -7 319.137 10.3914   1
  10   9   7 416.104 18.7510  -2
  11   6   7 416.104 18.7510   1
 -12  -6  -7 8.53561 1.95436   1
  11   9   7 6.51375 4.67203  -2
  12   6   7 6.51375 4.67203   1
   0   7   7 35.9669 0.94226   1
  -1  -7  -7 380.653 7.08300   1
   1   7   7 365.547 7.13922   1
  -2  -7  -7 886.846 17.9169   1
   2   7   7 886.925 15.5700   1
  -3  -7  -7 534.558 10.8867   1
   3   7   7 547.865 10.1340   1
  -4  -7  -7 677.464 14.5269   1
   4   7   7 636.267 11.7360   1
  -5  -7  -7 968.303 16.9325   1
   5   7   7 989.974 18.2962   1
  -6  -7  -7 351.425 6.54697   1
   6   7   7 397.750 8.28715   1
  -7  -7  -7 278.238 5.50390   1
   6   9   7 314.683 11.4679  -2
   7   7   7 314.683 11.4679   1
  -8  -7  -7 530.019 10.1799   1
   7   9   7 510.100 18.0595  -2
   8   7   7 510.100 18.0595   1
  -9  -7  -7 470.405 11.0186   1
   8   9   7 558.739 35.7796  -2
   9   7   7 558.739 35.7796   1
 -10  -7  -7 65.0829 2.64721   1
  10   7   7 45.4408 1.94501   1
 -11  -7  -7 8.45124 1.86564   1
  10  10   7 14.9676 4.81432  -2
  11   7   7 14.9676 4.81432   1
 -12  -7  -7 36.9593 2.74954   1
  11  10   7 48.4804 4.55613  -2
  12   7   7 48.4804 4.55613   1
   0   8   7 1610.60 29.5778   1
  -1  -8  -7 903.547 17.5009   1
   1   8   7 846.006 15.5260   1
  -2  -8  -7 9.25758 0.61168   1
   2   8   7 1.35723 0.34682   1
  -3  -8  -7 507.405 9.95218   1
   3   8   7 516.028 10.5925   1
  -4  -8  -7 612.938 11.9496   1
   4   8   7 628.634 12.9009   1
  -5  -8  -7 51.7939 1.22057   1
   5   8   7 28.5427 0.85905   1
  -6  -8  -7 540.760 10.5428   1
   6   8   7 544.151 11.2473   1
  -6 -10  -7 185.283 12.3070  -2
  -7  -8  -7 185.283 12.3070   1
   6  10   7 175.815 6.92103  -2
   7   8   7 175.815 6.92103   1
  -8  -8  -7 33.0634 1.34914   1
   7  10   7 36.0107 2.70898  -2
   8   8   7 36.0107 2.70898   1
  -9  -8  -7 83.7019 2.24356   1
   8  10   7 80.4707 8.16708  -2
   9   8   7 80.4707 8.16708   1
  -9 -10  -7 148.687 13.4274  -2
 -10  -8  -7 148.687 13.4274   1
   9  10   7 123.436 11.8155  -2
  10   8   7 123.436 11.8155   1
 -10 -10  -7 216.387 17.0849  -2
 -11  -8  -7 216.387 17.0849   1
  10  11   7 198.483 10.3077  -2
  11   8   7 198.483 10.3077   1
  10  10   7 209.326 16.3792  -2
  11   8   7 209.326 16.3792   1
 -12  -8  -7 50.7609 3.40419   1
  12   8   7 37.4867 2.70153   1
   0   9   7 250.000 5.38888   1
  -1  -9  -7 1149.73 22.2117   1
   1   9   7 1281.31 23.6501   1
  -2  -9  -7 117.151 2.42240   1
   2   9   7 114.254 2.37967   1
  -3  -9  -7 1576.94 30.3191   1
   3   9   7 1369.82 25.0606   1
  -4  -9  -7 55.5875 1.38686   1
   4   9   7 68.3914 1.55095   1
  -6  -8  -6 314.357 14.3339  -2
  -5  -9  -7 314.357 14.3339   1
   5   9   7 301.773 5.54357   1
  -5 -10  -7 52.9667 7.18362  -2
  -6  -9  -7 52.9667 7.18362   1
   5  10   7 31.7950 5.85849  -2
   6   9   7 31.7950 5.85849   1
  -6 -10  -7 393.498 26.0101  -2
  -7  -9  -7 393.498 26.0101   1
  -6 -11  -7 336.363 21.5135  -2
  -7  -9  -7 336.363 21.5135   1
   6  11   7 316.043 11.6550  -2
   7   9   7 316.043 11.6550   1
   6  10   7 365.828 23.9238  -2
   7   9   7 365.828 23.9238   1
  -8  -9  -7 12.9365 0.90092   1
   7  11   7 12.4048 2.72117  -2
   8   9   7 12.4048 2.72117   1
 -10  -7  -6 402.578 25.4180  -2
  -9  -9  -7 402.578 25.4180   1
   8  11   7 415.280 27.3786  -2
   9   9   7 415.280 27.3786   1
  10   7   6 373.885 17.1871  -2
   9   9   7 373.885 17.1871   1
  -9 -11  -7 29.6546 8.13661  -2
 -10  -9  -7 29.6546 8.13661   1
 -11  -7  -6 23.6228 5.42390  -2
 -10  -9  -7 23.6228 5.42390   1
   9  11   7 25.1409 3.35947  -2
  10   9   7 25.1409 3.35947   1
  11   7   6 27.9394 5.76503  -2
  10   9   7 27.9394 5.76503   1
 -10 -11  -7 12.6372 5.76529  -2
 -11  -9  -7 12.6372 5.76529   1
  10  12   7 20.3429 8.11380  -2
  11   9   7 20.3429 8.11380   1
 -11 -11  -7 33.5544 9.47115  -2
 -12  -9  -7 33.5544 9.47115   1
  12   9   7 33.6075 2.13498   1
   0  10   7 341.269 6.50558   1
  -1 -10  -7 711.249 13.2144   1
   1  10   7 757.598 16.6481   1
  -2 -10  -7 466.876 9.25584   1
   2  10   7 423.797 7.96865   1
  -3 -10  -7 417.728 8.25235   1
   3  10   7 416.156 7.80046   1
  -4 -10  -7 130.052 2.71384   1
   4  10   7 93.8494 2.26925   1
  -6  -9  -6 284.430 10.4199  -2
  -5 -10  -7 284.430 10.4199   1
   6   9   6 182.536 12.8206  -2
   5  10   7 182.536 12.8206   1
  -7  -9  -6 511.204 29.8847  -2
  -6 -10  -7 511.204 29.8847   1
  -5 -11  -7 489.533 31.5329  -2
  -6 -10  -7 489.533 31.5329   1
   5  11   7 520.638 33.2818  -2
   6  10   7 520.638 33.2818   1
  -6 -11  -7 253.806 17.7750  -2
  -7 -10  -7 253.806 17.7750   1
   6  11   7 212.414 14.8983  -2
   7  10   7 212.414 14.8983   1
  -9  -8  -6 8.74828 4.60065  -2
  -8 -10  -7 8.74828 4.60065   1
   7  12   7 5.96966 5.92609  -2
   8  10   7 5.96966 5.92609   1
   9   8   6 17.3596 3.85689  -2
   8  10   7 17.3596 3.85689   1
 -10  -8  -6 69.0492 4.62379  -2
  -9 -10  -7 69.0492 4.62379   1
  10   8   6 52.6446 5.95910  -2
   9  10   7 52.6446 5.95910   1
 -11  -8  -6 139.984 10.8464  -2
 -10 -10  -7 139.984 10.8464   1
  -9 -12  -7 140.870 8.30121  -2
 -10 -10  -7 140.870 8.30121   1
  11   8   6 176.213 9.05497  -2
  10  10   7 176.213 9.05497   1
   9  12   7 169.605 11.6635  -2
  10  10   7 169.605 11.6635   1
 -12  -8  -6 84.0708 8.84138  -2
 -11 -10  -7 84.0708 8.84138   1
  12   8   6 59.5538 7.07442  -2
  11  10   7 59.5538 7.07442   1
   0  11   7 126.025 2.97893   1
  -1 -11  -7 165.375 3.52986   1
   1  11   7 197.090 4.14831   1
  -2 -11  -7 413.635 7.82740   1
   2  11   7 300.575 6.04363   1
  -4 -10  -8 541.211 34.6128  -2
  -3 -11  -7 541.211 34.6128   1
   3  11   7 556.367 9.92381   1
  -4 -11  -7 422.295 7.98383   1
   4  11   7 376.362 7.58103   1
  -6 -10  -6 115.861 7.95738  -2
  -5 -11  -7 115.861 7.95738   1
   5  11   7 136.242 2.91820   1
  -7  -9  -8 152.819 11.1447  -2
  -6 -11  -7 152.819 11.1447   1
  -5 -12  -7 190.472 14.1307  -2
  -6 -11  -7 190.472 14.1307   1
   6  11   7 168.027 3.62202   1
  -6 -12  -7 103.254 10.1971  -2
  -7 -11  -7 103.254 10.1971   1
   8   9   8 132.462 9.32975  -2
   7  11   7 132.462 9.32975   1
  -9  -9  -8 329.953 15.1610  -2
  -8 -11  -7 329.953 15.1610   1
  -9  -9  -6 349.981 21.0649  -2
  -8 -11  -7 349.981 21.0649   1
   9   9   6 271.802 18.4395  -2
   8  11   7 271.802 18.4395   1
 -10  -9  -6 27.5663 5.55066  -2
  -9 -11  -7 27.5663 5.55066   1
  10   9   6 34.7187 3.92895  -2
   9  11   7 34.7187 3.92895   1
  -9 -13  -7 42.3326 5.28745  -2
 -10 -11  -7 42.3326 5.28745   1
 -11  -9  -6 41.0228 6.15116  -2
 -10 -11  -7 41.0228 6.15116   1
  11   9   6 35.3617 4.27988  -2
  10  11   7 35.3617 4.27988   1
   9  13   7 37.1677 4.97325  -2
  10  11   7 37.1677 4.97325   1
 -10 -13  -7 28.3772 8.60985  -2
 -11 -11  -7 28.3772 8.60985   1
  11  11   7 11.9698 1.29062   1
   0  12   7 87.7977 2.16291   1
  -1 -12  -7 475.090 9.43215   1
   1  12   7 484.094 10.0910   1
  -2 -12  -7 17.0188 0.85886   1
   3  11   8 30.1793 2.22551  -2
   2  12   7 30.1793 2.22551   1
  -4 -11  -8 28.1759 2.48515  -2
  -3 -12  -7 28.1759 2.48515   1
   4  11   8 12.3293 4.14980  -2
   3  12   7 12.3293 4.14980   1
  -4 -12  -7 63.4046 1.65856   1
   4  12   7 62.5992 1.85155   1
  -5 -12  -7 465.674 9.24556   1
   5  12   7 541.579 10.7682   1
  -7 -10  -8 66.6939 6.99762  -2
  -6 -12  -7 66.6939 6.99762   1
   7  10   8 58.6826 3.85612  -2
   6  12   7 58.6826 3.85612   1
  -8 -10  -8 134.706 7.11896  -2
  -7 -12  -7 134.706 7.11896   1
   8  10   8 111.496 7.38568  -2
   7  12   7 111.496 7.38568   1
  -9 -10  -8 10.5959 3.44204  -2
  -8 -12  -7 10.5959 3.44204   1
  -9 -10  -6 17.1002 3.72674  -2
  -8 -12  -7 17.1002 3.72674   1
   9  10   6 15.3975 5.69808  -2
   8  12   7 15.3975 5.69808   1
 -10 -10  -6 77.7988 5.58299  -2
  -9 -12  -7 77.7988 5.58299   1
  10  10   6 89.7501 6.05326  -2
   9  12   7 89.7501 6.05326   1
 -11 -10  -6 144.259 11.2182  -2
 -10 -12  -7 144.259 11.2182   1
 -11  -9  -8 140.541 9.56826  -2
 -10 -12  -7 140.541 9.56826   1
  10  12   7 131.141 4.24968   1
   0  13   7 286.836 6.19001   1
  -1 -13  -7 45.0032 1.47737   1
   1  13   7 39.0505 1.42674   1
  -2 -13  -7 434.439 8.68678   1
   3  12   8 414.860 25.8895  -2
   2  13   7 414.860 25.8895   1
  -4 -12  -8 151.654 8.53581  -2
  -3 -13  -7 151.654 8.53581   1
   4  12   8 201.731 14.0590  -2
   3  13   7 201.731 14.0590   1
  -4 -13  -7 13.1108 0.94335   1
   4  13   7 37.0194 1.49613   1
  -5 -13  -7 5.93357 0.78853   1
   5  13   7 11.6147 1.02851   1
  -7 -11  -8 67.3741 5.18613  -2
  -6 -13  -7 67.3741 5.18613   1
   7  11   8 52.8642 3.68846  -2
   6  13   7 52.8642 3.68846   1
  -8 -11  -8 117.837 6.75374  -2
  -7 -13  -7 117.837 6.75374   1
   8  11   8 108.776 7.53829  -2
   7  13   7 108.776 7.53829   1
  -9 -11  -8 80.9818 5.62204  -2
  -8 -13  -7 80.9818 5.62204   1
   8  13   7 76.1518 2.63642   1
  -9 -13  -7 16.5390 1.41472   1
   9  13   7 31.8374 1.79800   1
 -10 -13  -7 77.6110 4.31926   1
  10  13   7 80.3722 3.01344   1
   0  14   7 372.092 7.92816   1
  -1 -14  -7 57.2197 1.76720   1
   1  14   7 64.7784 1.98769   1
  -2 -14  -7 171.192 3.76300   1
   2  14   7 223.879 4.40362   1
  -3 -14  -7 86.8431 2.24865   1
   3  14   7 77.9992 2.75151   1
  -4 -14  -7 113.643 2.95574   1
   4  14   7 74.8673 2.10893   1
  -5 -14  -7 53.3198 1.66920   1
   5  14   7 55.7315 1.85406   1
  -7 -12  -8 159.995 8.74389  -2
  -6 -14  -7 159.995 8.74389   1
   7  12   8 204.947 13.5482  -2
   6  14   7 204.947 13.5482   1
  -8 -12  -8 29.8971 4.43282  -2
  -7 -14  -7 29.8971 4.43282   1
   7  14   7 24.8486 1.44832   1
  -8 -14  -7 18.7470 1.47936   1
   8  14   7 20.7101 1.44649   1
  -9 -14  -7 0.14922 1.61470   1
   9  14   7 3.67026 1.15166   1
   0  15   7 122.700 3.45721   1
  -1 -15  -7 355.540 7.65977   1
   1  15   7 332.275 7.58749   1
  -2 -15  -7 34.0247 1.35883   1
   2  15   7 30.5711 1.20667   1
  -3 -15  -7 301.926 6.23390   1
   3  15   7 272.406 6.00593   1
  -4 -15  -7 101.184 2.55675   1
   4  15   7 124.346 3.18471   1
  -5 -15  -7 1.96400 0.92567   1
   5  15   7 1.17836 0.87060   1
  -6 -15  -7 68.6964 2.25105   1
   6  15   7 64.5953 2.00781   1
  -7 -15  -7 27.6572 1.54405   1
   7  15   7 19.3201 1.49123   1
  -8 -15  -7 89.4440 3.63107   1
   8  15   7 100.117 3.93559   1
  -9 -15  -7 98.7907 3.77342   1
   9  15   7 107.706 3.81575   1
   0  16   7 36.0101 1.41606   1
  -1 -16  -7 166.342 3.94179   1
   1  16   7 168.565 3.71802   1
  -2 -16  -7 227.710 4.92529   1
   2  16   7 206.751 4.42823   1
  -3 -16  -7 17.9768 1.16536   1
   3  16   7 12.5054 1.06477   1
  -4 -16  -7 95.7444 2.52089   1
   4  16   7 117.890 3.05702   1
  -5 -16  -7 113.241 3.18465   1
   5  16   7 90.5102 2.61477   1
  -6 -16  -7 185.486 4.65184   1
   6  16   7 146.961 3.90440   1
  -7 -16  -7 46.7280 2.38940   1
   7  16   7 60.8226 2.89689   1
  -8 -16  -7 26.1442 1.87677   1
   8  16   7 30.2183 1.88639   1
  -2 -17  -6 226.977 9.16731  -2
   0  17   7 226.977 9.16731   1
  -3 -17  -6 31.8403 5.44448  -2
  -1 -17  -7 31.8403 5.44448   1
   3  17   6 50.7738 5.67129  -2
   1  17   7 50.7738 5.67129   1
  -2 -17  -7 175.357 3.96319   1
   2  17   7 169.050 4.35997   1
  -3 -17  -7 51.7236 1.77684   1
   3  17   7 41.7738 1.67640   1
  -2 -18  -6 207.698 14.5320  -2
  -4 -17  -7 207.698 14.5320   1
   2  18   6 159.038 7.30536  -2
   4  17   7 159.038 7.30536   1
  -3 -18  -6 20.7437 5.45506  -2
  -5 -17  -7 20.7437 5.45506   1
   7  16   6 20.1911 7.84982  -2
   5  17   7 20.1911 7.84982   1
  -6 -17  -7 18.1501 1.67072   1
   6  17   7 20.8508 1.65811   1
  -7 -17  -7 38.2065 2.28690   1
   7  17   7 43.6941 2.17829   1
  -2 -18  -6 3.69432 2.93042  -2
   0  18   7 3.69432 2.93042   1
   2  18   6 1.72761 4.30880  -2
   0  18   7 1.72761 4.30880   1
  -3 -18  -6 103.246 4.70071  -2
  -1 -18  -7 103.246 4.70071   1
   1  18   6 105.289 9.94359  -2
  -1 -18  -7 105.289 9.94359   1
  -1 -18  -6 80.3956 6.55581  -2
   1  18   7 80.3956 6.55581   1
   3  18   6 92.6660 9.21736  -2
   1  18   7 92.6660 9.21736   1
  -4 -18  -6 16.5581 3.70625  -2
  -2 -18  -7 16.5581 3.70625   1
   4  18   6 5.60338 5.29360  -2
   2  18   7 5.60338 5.29360   1
  -1 -19  -6 1.89026 5.43637  -2
  -3 -18  -7 1.89026 5.43637   1
   1  19   6 3.24191 3.76197  -2
   3  18   7 3.24191 3.76197   1
  -6 -17  -6 74.9532 6.31590  -2
  -4 -18  -7 74.9532 6.31590   1
  -2 -19  -6 77.2153 7.18288  -2
  -4 -18  -7 77.2153 7.18288   1
   2  19   6 87.5965 8.50341  -2
   4  18   7 87.5965 8.50341   1
   6  17   6 81.6345 9.45574  -2
   4  18   7 81.6345 9.45574   1
  -3 -19  -6 200.402 14.1478  -2
  -5 -18  -7 200.402 14.1478   1
  -7 -17  -6 201.714 14.7826  -2
  -5 -18  -7 201.714 14.7826   1
   7  17   6 202.236 15.3614  -2
   5  18   7 202.236 15.3614   1
   3  19   6 184.435 13.5096  -2
   5  18   7 184.435 13.5096   1
  -6 -18  -7 63.9775 2.53960   1
   6  18   7 47.5954 2.56690   1
   2  19   6 13.2889 4.84806  -2
   0  19   7 13.2889 4.84806   1
  -2 -19  -6 14.2376 2.82699  -2
   0  19   7 14.2376 2.82699   1
  -3 -19  -6 25.5861 4.73789  -2
  -1 -19  -7 25.5861 4.73789   1
   1  19   6 28.7685 5.14436  -2
  -1 -19  -7 28.7685 5.14436   1
  -1 -19  -6 39.9739 4.25737  -2
   1  19   7 39.9739 4.25737   1
   3  19   6 37.7890 7.54554  -2
   1  19   7 37.7890 7.54554   1
  -4 -19  -6 4.44594 4.43935  -2
  -2 -19  -7 4.44594 4.43935   1
   0  19   8 4.47556 7.79182  -2
  -2 -19  -7 4.47556 7.79182   1
   4  19   6 7.23680 7.96604  -2
   2  19   7 7.23680 7.96604   1
  -5 -18  -6 87.1705 10.1242  -2
  -3 -19  -7 87.1705 10.1242   1
  -1 -20  -6 106.357 9.46111  -2
  -3 -19  -7 106.357 9.46111   1
   1  20   6 104.246 9.28372  -2
   3  19   7 104.246 9.28372   1
  -2 -20  -6 59.9853 6.74501  -2
  -4 -19  -7 59.9853 6.74501   1
  -6 -18  -6 65.8276 8.50044  -2
  -4 -19  -7 65.8276 8.50044   1
   2  20   6 75.3269 4.86669  -2
   4  19   7 75.3269 4.86669   1
   6  18   6 71.5155 6.32741  -2
   4  19   7 71.5155 6.32741   1
  -3 -20  -6 19.1237 5.81344  -2
  -5 -19  -7 19.1237 5.81344   1
   5  19   7 14.7053 1.89010   1
  -2 -20  -6 135.370 6.32171  -2
   0  20   7 135.370 6.32171   1
   2  20   6 136.759 8.41234  -2
   0  20   7 136.759 8.41234   1
   1  20   8 2.34355 5.77351  -2
  -1 -20  -7 2.34355 5.77351   1
  -3 -19  -8 16.0486 9.26034  -2
  -1 -20  -7 16.0486 9.26034   1
  -3 -20  -6 5.12185 5.21560  -2
  -1 -20  -7 5.12185 5.21560   1
  -1 -20  -6 1.81949 4.79807  -2
   1  20   7 1.81949 4.79807   1
  -1 -20  -8 10.0151 8.97955  -2
   1  20   7 10.0151 8.97955   1
   3  20   6 -1.8340 5.19485  -2
   1  20   7 -1.8340 5.19485   1
   3  19   8 6.85784 8.08261  -2
   1  20   7 6.85784 8.08261   1
   0  20   8 3.40436 5.49903  -2
  -2 -20  -7 3.40436 5.49903   1
  -4 -19  -8 13.2075 8.63052  -2
  -2 -20  -7 13.2075 8.63052   1
   0  20   8 19.1914 6.20838  -2
   2  20   7 19.1914 6.20838   1
   4  19   8 18.6181 7.65243  -2
   2  20   7 18.6181 7.65243   1
  -1 -20  -8 61.5523 9.85640  -2
  -3 -20  -7 61.5523 9.85640   1
   5  19   6 58.5972 9.79172  -2
   3  20   7 58.5972 9.79172   1
   0   0   8 1016.10 19.6423   1
   1   0   8 697.189 29.2657  -2
   1   0   8 697.189 29.2657   1
   2   0   8 172.681 6.50359  -2
   2   0   8 172.681 6.50359   1
   3   1   8 45.4066 2.91226  -2
   3   0   8 45.4066 2.91226   1
   4   0   8 499.657 8.82610   1
   5   1   8 1.78018 2.11782  -2
   5   0   8 1.78018 2.11782   1
   6   1   8 1328.27 57.3915  -2
   6   0   8 1328.27 57.3915   1
  -6  -1  -8 1485.52 92.1138  -2
   6   0   8 1485.52 92.1138   1
   7   0   8 20.7600 1.07815   1
   8   0   8 27.0668 1.60402   1
   9   0   8 273.047 8.67181   1
 -10  -2  -8 292.005 19.2394  -2
  10   0   8 292.005 19.2394   1
  11   0   8 216.960 7.18810   1
  12   0   8 166.566 6.91046   1
  13   0   8 17.6599 1.68376   1
   0   1   8 792.095 11.5002   1
  -1  -1  -8 318.588 20.0787  -2
  -1  -1  -8 318.588 20.0787   1
   1   1   8 194.013 11.6413  -2
   1   1   8 194.013 11.6413   1
  -2  -1  -8 344.769 15.3983  -2
  -2  -1  -8 344.769 15.3983   1
   2   1   8 404.546 12.3846  -2
   2   1   8 404.546 12.3846   1
   2   0   8 443.728 27.2828  -2
   2   1   8 443.728 27.2828   1
   3   0   8 591.795 17.2957  -2
  -3  -1  -8 591.795 17.2957   1
   3   0   8 803.028 41.0419  -2
   3   1   8 803.028 41.0419   1
  -4  -1  -8 406.781 7.54580   1
   4   1   8 344.852 5.89159   1
  -5  -1  -8 14.4782 0.65229   1
   5   2   8 67.9643 5.80269  -2
   5   1   8 67.9643 5.80269   1
   6   0   8 52.4751 5.21892  -2
  -6  -1  -8 52.4751 5.21892   1
   6   2   8 24.5520 2.59831  -2
   6   1   8 24.5520 2.59831   1
  -7  -1  -8 581.066 15.7367   1
   7   1   8 596.572 14.0063   1
  -8  -1  -8 41.9092 1.55144   1
   8   1   8 68.6050 1.95363   1
  -9  -1  -8 336.188 9.43687   1
   9   3   8 430.696 27.8581  -2
   9   1   8 430.696 27.8581   1
 -10  -3  -8 19.0387 5.07975  -2
 -10  -1  -8 19.0387 5.07975   1
  10   3   8 22.2922 3.27565  -2
  10   1   8 22.2922 3.27565   1
 -11  -1  -8 25.1291 1.78871   1
  11   1   8 23.4109 1.78691   1
 -12  -1  -8 66.1930 2.84189   1
  12   1   8 68.2514 3.79481   1
 -13  -1  -8 249.017 6.79680   1
  13   1   8 274.453 9.15748   1
   0   2   8 239.947 4.36778   1
  -1  -2  -8 215.659 12.8683  -2
  -1  -2  -8 215.659 12.8683   1
   1   2   8 186.648 3.49455   1
  -2  -2  -8 473.492 7.83716   1
   2   1   8 561.465 34.6299  -2
   2   2   8 561.465 34.6299   1
   2   2   8 474.374 20.1200  -2
   2   2   8 474.374 20.1200   1
  -3  -1  -8 63.5279 2.35291  -2
  -3  -2  -8 63.5279 2.35291   1
   3   1   8 127.551 8.51092  -2
   3   2   8 127.551 8.51092   1
  -4  -2  -8 927.888 18.7046   1
   4   2   8 881.879 16.9255   1
  -5  -3  -8 1038.90 64.2054  -2
  -5  -2  -8 1038.90 64.2054   1
   5   2   8 1285.08 27.3898   1
  -6  -2  -8 173.243 4.94493   1
   6   3   8 239.334 15.8836  -2
   6   2   8 239.334 15.8836   1
  -7  -2  -8 389.713 10.6710   1
   7   2   8 410.597 9.04282   1
  -8  -2  -8 70.3995 2.47335   1
   8   2   8 62.5395 2.06067   1
  -9  -2  -8 104.270 3.83370   1
   9   2   8 83.9548 2.99817   1
 -10  -4  -8 34.0173 6.02195  -2
 -10  -2  -8 34.0173 6.02195   1
  10   4   8 57.1245 4.18099  -2
  10   2   8 57.1245 4.18099   1
 -11  -2  -8 203.952 6.14272   1
  11   2   8 234.780 9.13352   1
 -12  -2  -8 22.1508 1.50530   1
  12   2   8 35.9337 2.23783   1
 -13  -2  -8 55.9351 3.09322   1
  13   2   8 42.1369 2.77564   1
   0   3   8 85.5959 1.67059   1
  -1  -3  -8 266.918 4.79644   1
   1   3   8 263.057 4.65996   1
  -2  -2  -8 2271.51 129.370  -2
  -2  -3  -8 2271.51 129.370   1
   2   2   8 2398.91 147.274  -2
   2   3   8 2398.91 147.274   1
   2   3   8 2176.52 123.956  -2
   2   3   8 2176.52 123.956   1
  -3  -2  -8 16.1730 2.47716  -2
  -3  -3  -8 16.1730 2.47716   1
   3   3   8 11.8097 0.49154   1
  -4  -3  -8 1966.39 41.7428   1
   4   3   8 1965.79 39.4787   1
  -5  -3  -8 14.2525 0.68331   1
   5   3   8 18.0126 0.76559   1
  -6  -3  -8 209.354 4.67877   1
   6   4   8 240.690 15.9384  -2
   6   3   8 240.690 15.9384   1
  -7  -3  -8 60.9712 1.97798   1
   7   3   8 67.2655 2.04225   1
  -8  -3  -8 469.320 12.9263   1
   8   3   8 647.838 16.3413   1
  -9  -3  -8 1.40999 0.89543   1
   9   3   8 0.18778 0.85856   1
 -10  -5  -8 13.0893 6.37457  -2
 -10  -3  -8 13.0893 6.37457   1
  10   3   8 10.7239 1.13762   1
 -11  -3  -8 70.0883 2.80024   1
  11   3   8 52.6951 2.75301   1
 -12  -3  -8 53.7195 2.27735   1
  12   3   8 45.5992 2.57692   1
 -13  -3  -8 112.661 4.58554   1
  13   3   8 113.938 5.36375   1
   0   4   8 1243.42 20.2560   1
  -1  -4  -8 2190.77 40.0023   1
   1   4   8 1973.36 33.0277   1
  -2  -4  -8 802.921 14.8882   1
   2   4   8 808.664 13.6882   1
  -3  -4  -8 335.977 7.76553   1
   3   4   8 366.023 6.76534   1
  -4  -4  -8 215.159 4.76741   1
   4   4   8 161.464 3.44517   1
  -5  -4  -8 792.592 15.1986   1
   5   4   8 655.952 16.6032   1
  -6  -4  -8 477.747 9.23949   1
   6   4   8 403.973 8.36175   1
  -7  -4  -8 4.94965 0.47264   1
   7   4   8 5.13637 0.49285   1
  -8  -4  -8 35.4133 1.50778   1
   8   4   8 41.5202 1.70716   1
  -9  -4  -8 142.701 4.07908   1
   9   4   8 148.956 4.63870   1
 -10  -4  -8 104.812 3.20658   1
  10   4   8 151.249 4.34494   1
 -11  -4  -8 233.369 6.86771   1
  11   4   8 185.257 6.43653   1
 -12  -4  -8 46.8159 3.65385   1
  12   4   8 59.1022 3.13058   1
   0   5   8 36.2169 1.00323   1
  -1  -5  -8 1516.51 28.9719   1
   1   5   8 1563.27 28.5112   1
  -2  -5  -8 236.024 4.91562   1
   2   5   8 198.470 3.96757   1
  -3  -5  -8 1601.30 34.0070   1
   3   5   8 1404.00 26.6482   1
  -4  -5  -8 434.955 9.41226   1
   4   5   8 341.611 7.04047   1
  -5  -5  -8 36.3096 1.22037   1
   5   5   8 19.4602 0.88631   1
  -6  -5  -8 222.256 4.43913   1
   6   5   8 252.033 5.65973   1
  -7  -5  -8 430.568 8.81210   1
   7   5   8 474.683 10.4286   1
  -8  -5  -8 241.775 6.23903   1
   8   5   8 225.285 5.17242   1
  -9  -5  -8 418.099 10.6366   1
   9   5   8 392.723 12.3784   1
 -10  -5  -8 81.8411 2.69994   1
  10   5   8 72.6084 2.56744   1
 -11  -5  -8 16.3656 1.68976   1
  11   5   8 18.8404 1.59057   1
 -12  -5  -8 8.74974 1.93413   1
  11   8   8 12.5344 4.97600  -2
  12   5   8 12.5344 4.97600   1
   0   6   8 1613.35 32.4367   1
  -1  -6  -8 135.548 2.94833   1
   1   6   8 115.727 2.58252   1
  -2  -6  -8 347.464 6.79644   1
   2   6   8 283.608 5.31008   1
  -3  -6  -8 277.458 6.17953   1
   3   6   8 297.566 5.85814   1
  -4  -6  -8 608.755 13.9577   1
   4   6   8 565.526 12.1435   1
  -5  -6  -8 315.355 7.39704   1
   5   6   8 320.606 6.32958   1
  -6  -6  -8 555.588 11.2774   1
   6   6   8 405.596 9.63109   1
  -7  -6  -8 44.7863 1.37337   1
   6   8   8 62.6035 6.44981  -2
   7   6   8 62.6035 6.44981   1
  -8  -6  -8 295.075 5.85609   1
   7   8   8 308.361 14.0776  -2
   8   6   8 308.361 14.0776   1
  -9  -6  -8 26.7576 1.20476   1
   9   6   8 22.4676 1.38630   1
 -10  -6  -8 486.560 13.7046   1
  10   6   8 430.496 11.1854   1
 -11  -6  -8 46.6991 3.06122   1
  10   9   8 50.9379 5.36350  -2
  11   6   8 50.9379 5.36350   1
 -12  -6  -8 372.835 14.0824   1
  11   9   8 340.954 15.7637  -2
  12   6   8 340.954 15.7637   1
   0   7   8 1.96008 0.42804   1
  -1  -7  -8 135.661 2.82002   1
   1   7   8 223.584 4.47878   1
  -2  -7  -8 233.959 4.67478   1
   2   7   8 280.820 5.86186   1
  -3  -7  -8 597.712 12.1681   1
   3   7   8 695.189 13.4192   1
  -4  -7  -8 134.450 3.14479   1
   4   7   8 94.9415 2.24263   1
  -5  -7  -8 41.9709 1.28540   1
   5   7   8 26.8044 0.92544   1
  -6  -7  -8 162.399 3.99572   1
   5   9   8 194.278 12.4746  -2
   6   7   8 194.278 12.4746   1
  -7  -7  -8 282.552 5.59203   1
   6   9   8 227.315 7.42367  -2
   7   7   8 227.315 7.42367   1
  -8  -7  -8 566.267 10.9645   1
   7   9   8 493.834 17.5490  -2
   8   7   8 493.834 17.5490   1
  -9  -7  -8 355.322 9.07848   1
   9   7   8 418.769 10.8463   1
 -10  -7  -8 111.328 4.35118   1
  10   7   8 88.7276 3.01987   1
 -11  -7  -8 14.8660 2.14069   1
  10  10   8 13.8966 4.33999  -2
  11   7   8 13.8966 4.33999   1
 -12  -7  -8 72.2521 4.06895   1
  11  10   8 65.2524 7.54739  -2
  12   7   8 65.2524 7.54739   1
   0   8   8 57.8480 1.43241   1
  -1  -8  -8 839.772 16.1465   1
   1   8   8 886.077 17.2353   1
  -2  -8  -8 265.515 5.29271   1
   2   8   8 285.926 5.72047   1
  -3  -8  -8 79.2188 1.84608   1
   3   8   8 80.5318 1.72702   1
  -4  -8  -8 279.402 5.30109   1
   4   8   8 239.304 4.62489   1
  -5  -8  -8 830.600 15.2436   1
   5   8   8 822.137 14.6094   1
  -6  -8  -8 142.487 3.16784   1
   6   8   8 154.276 3.34102   1
  -7  -8  -8 139.216 3.35951   1
   6  10   8 172.361 6.81920  -2
   7   8   8 172.361 6.81920   1
  -8  -8  -8 107.703 2.78253   1
   7  10   8 117.380 6.26423  -2
   8   8   8 117.380 6.26423   1
  -9  -8  -8 34.0646 1.20246   1
   8  10   8 13.5129 6.44791  -2
   9   8   8 13.5129 6.44791   1
 -11  -6  -7 63.0970 7.57279  -2
 -10  -8  -8 63.0970 7.57279   1
  -9 -10  -8 76.7490 10.5897  -2
 -10  -8  -8 76.7490 10.5897   1
   9  10   8 83.0514 5.87287  -2
  10   8   8 83.0514 5.87287   1
 -11  -8  -8 156.154 11.3367   1
  10  11   8 210.688 10.8302  -2
  11   8   8 210.688 10.8302   1
  10  10   8 218.775 17.2797  -2
  11   8   8 218.775 17.2797   1
 -11 -10  -8 23.3766 9.57084  -2
 -12  -8  -8 23.3766 9.57084   1
  11  11   8 30.2394 6.49254  -2
  12   8   8 30.2394 6.49254   1
   0   9   8 140.274 2.88013   1
  -1  -9  -8 202.851 4.66173   1
   1   9   8 193.559 4.05183   1
  -2  -9  -8 533.334 11.7094   1
   2   9   8 699.869 12.9008   1
  -3  -9  -8 72.7420 1.81142   1
   3   9   8 74.4460 1.88022   1
  -4  -9  -8 1067.65 21.7570   1
   4   9   8 1210.19 23.2399   1
  -6  -8  -7 131.429 5.46383  -2
  -5  -9  -8 131.429 5.46383   1
   5   9   8 114.183 2.33913   1
  -5 -10  -8 190.010 13.9586  -2
  -6  -9  -8 190.010 13.9586   1
   6   9   8 92.1849 2.19061   1
  -6 -10  -8 96.7212 9.42916  -2
  -7  -9  -8 96.7212 9.42916   1
   6  10   8 78.4977 5.92150  -2
   7   9   8 78.4977 5.92150   1
   6  11   8 69.4380 4.77645  -2
   7   9   8 69.4380 4.77645   1
  -8  -9  -8 324.129 7.26412   1
   7  11   8 354.027 21.9835  -2
   8   9   8 354.027 21.9835   1
 -10  -7  -7 60.6578 7.14459  -2
  -9  -9  -8 60.6578 7.14459   1
  10   7   7 63.9829 6.90731  -2
   9   9   8 63.9829 6.90731   1
  -9 -11  -8 83.1065 10.3143  -2
 -10  -9  -8 83.1065 10.3143   1
 -11  -7  -7 62.2997 6.08480  -2
 -10  -9  -8 62.2997 6.08480   1
   9  11   8 83.5591 5.08170  -2
  10   9   8 83.5591 5.08170   1
  11   7   7 93.5055 6.05435  -2
  10   9   8 93.5055 6.05435   1
 -12  -7  -7 14.0078 6.73545  -2
 -11  -9  -8 14.0078 6.73545   1
  10  12   8 27.3983 7.85494  -2
  11   9   8 27.3983 7.85494   1
   0  10   8 269.142 5.22003   1
  -1 -10  -8 1055.46 21.5582   1
   1  10   8 1194.02 23.1428   1
  -2 -10  -8 365.066 7.66892   1
   2  10   8 398.233 7.17723   1
  -3 -10  -8 26.2648 1.15067   1
   3  10   8 29.3315 1.05265   1
  -4 -10  -8 221.411 4.57973   1
   5   9   7 241.795 16.4938  -2
   4  10   8 241.795 16.4938   1
  -6  -9  -7 588.645 25.2268  -2
  -5 -10  -8 588.645 25.2268   1
   6   9   7 664.779 42.1263  -2
   5  10   8 664.779 42.1263   1
  -5 -11  -8 131.689 10.8984  -2
  -6 -10  -8 131.689 10.8984   1
   5  11   8 158.498 12.2648  -2
   6  10   8 158.498 12.2648   1
  -6 -11  -8 160.021 12.7207  -2
  -7 -10  -8 160.021 12.7207   1
   6  11   8 160.758 12.1159  -2
   7  10   8 160.758 12.1159   1
  -9  -8  -7 -0.2473 4.73094  -2
  -8 -10  -8 -0.2473 4.73094   1
   9   8   7 2.14978 5.41444  -2
   8  10   8 2.14978 5.41444   1
 -10  -8  -7 60.3597 6.71483  -2
  -9 -10  -8 60.3597 6.71483   1
  10   8   7 44.9288 4.24988  -2
   9  10   8 44.9288 4.24988   1
  -9 -12  -8 67.9561 9.28706  -2
 -10 -10  -8 67.9561 9.28706   1
 -11  -8  -7 60.2409 6.76014  -2
 -10 -10  -8 60.2409 6.76014   1
  11   8   7 103.737 6.26813  -2
  10  10   8 103.737 6.26813   1
   9  12   8 92.9702 7.69815  -2
  10  10   8 92.9702 7.69815   1
 -12  -8  -7 8.21614 6.66019  -2
 -11 -10  -8 8.21614 6.66019   1
 -10 -12  -8 18.6098 7.77149  -2
 -11 -10  -8 18.6098 7.77149   1
  12   8   7 4.12886 5.66252  -2
  11  10   8 4.12886 5.66252   1
   0  11   8 191.586 3.89840   1
  -1 -11  -8 415.800 8.72423   1
   1  11   8 313.642 6.33420   1
  -2 -11  -8 97.5176 2.48026   1
   2  11   8 90.2783 2.23482   1
  -3 -11  -8 1662.07 33.7457   1
   3  11   8 1605.39 30.8273   1
  -4 -11  -8 79.4663 2.01744   1
   4  11   8 90.7984 2.29600   1
  -6 -10  -7 113.324 9.29112  -2
  -5 -11  -8 113.324 9.29112   1
   6  10   7 159.197 11.7173  -2
   5  11   8 159.197 11.7173   1
  -6 -11  -8 1.48571 0.87437   1
   6  11   8 1.53418 0.88976   1
  -8  -9  -9 200.762 9.86566  -2
  -7 -11  -8 200.762 9.86566   1
   7  11   8 178.273 4.69384   1
  -9  -9  -7 122.539 9.04620  -2
  -8 -11  -8 122.539 9.04620   1
  -9  -9  -9 100.258 5.92414  -2
  -8 -11  -8 100.258 5.92414   1
   9   9   7 105.297 9.29586  -2
   8  11   8 105.297 9.29586   1
 -10  -9  -7 86.0838 5.64686  -2
  -9 -11  -8 86.0838 5.64686   1
  10   9   7 80.9559 5.55732  -2
   9  11   8 80.9559 5.55732   1
 -11  -9  -7 27.5714 5.45410  -2
 -10 -11  -8 27.5714 5.45410   1
  11   9   7 30.3652 6.18177  -2
  10  11   8 30.3652 6.18177   1
   9  13   8 26.2094 5.02428  -2
  10  11   8 26.2094 5.02428   1
 -10 -13  -8 7.34002 4.34213  -2
 -11 -11  -8 7.34002 4.34213   1
  12   9   7 7.77837 6.45144  -2
  11  11   8 7.77837 6.45144   1
   0  12   8 780.400 15.2385   1
  -1 -12  -8 75.2558 1.95925   1
   1  12   8 58.3157 1.70585   1
  -3 -11  -9 74.6654 8.14399  -2
  -2 -12  -8 74.6654 8.14399   1
   2  12   8 48.9721 1.57720   1
  -4 -11  -9 115.242 10.0070  -2
  -3 -12  -8 115.242 10.0070   1
   4  11   9 97.7284 8.07119  -2
   3  12   8 97.7284 8.07119   1
  -4 -12  -8 495.545 9.83197   1
   4  12   8 484.035 9.66958   1
  -5 -12  -8 25.8895 1.20089   1
   5  12   8 37.6779 1.35533   1
  -7 -10  -9 514.434 23.2551  -2
  -6 -12  -8 514.434 23.2551   1
   7  10   9 465.005 20.5220  -2
   6  12   8 465.005 20.5220   1
  -8 -10  -9 126.959 6.86496  -2
  -7 -12  -8 126.959 6.86496   1
   7  12   8 120.440 3.33293   1
  -9 -10  -9 7.37215 3.64243  -2
  -8 -12  -8 7.37215 3.64243   1
   8  12   8 5.16838 1.20146   1
 -10 -10  -7 8.33136 4.23097  -2
  -9 -12  -8 8.33136 4.23097   1
  10  10   7 14.8703 4.42913  -2
   9  12   8 14.8703 4.42913   1
 -11 -10  -7 123.792 10.3452  -2
 -10 -12  -8 123.792 10.3452   1
 -11  -9  -9 131.773 8.97559  -2
 -10 -12  -8 131.773 8.97559   1
  11  10   7 142.246 11.4906  -2
  10  12   8 142.246 11.4906   1
   0  13   8 259.383 5.37653   1
  -1 -13  -8 201.459 4.29517   1
   1  13   8 154.740 3.61338   1
  -3 -12  -9 536.603 34.5668  -2
  -2 -13  -8 536.603 34.5668   1
   3  12   9 506.601 31.3456  -2
   2  13   8 506.601 31.3456   1
  -4 -12  -9 311.082 14.9697  -2
  -3 -13  -8 311.082 14.9697   1
   4  12   9 221.716 14.9730  -2
   3  13   8 221.716 14.9730   1
  -4 -13  -8 29.5260 1.25568   1
   4  13   8 10.5505 1.18628   1
  -5 -13  -8 171.484 3.76055   1
   5  13   8 152.172 3.49000   1
  -7 -11  -9 145.056 7.88900  -2
  -6 -13  -8 145.056 7.88900   1
   7  11   9 134.934 6.75328  -2
   6  13   8 134.934 6.75328   1
  -8 -11  -9 176.394 9.11010  -2
  -7 -13  -8 176.394 9.11010   1
   7  13   8 116.881 3.28281   1
  -9 -11  -9 95.6389 8.28054  -2
  -8 -13  -8 95.6389 8.28054   1
   8  13   8 130.864 3.77835   1
 -10 -10  -9 116.958 10.1687  -2
  -9 -13  -8 116.958 10.1687   1
   9  13   8 99.2939 3.55312   1
 -10 -13  -8 69.3934 4.31355   1
  10  13   8 72.2529 2.62291   1
   0  14   8 12.7954 0.98114   1
  -1 -14  -8 173.871 3.81913   1
   1  14   8 153.633 3.63959   1
  -2 -14  -8 45.0887 1.61784   1
   2  14   8 48.2403 2.18288   1
  -3 -14  -8 206.782 4.51968   1
   3  14   8 231.782 4.63231   1
  -4 -14  -8 13.1480 0.95133   1
   4  14   8 20.7774 1.26366   1
  -5 -14  -8 375.773 7.99254   1
   5  14   8 350.342 7.18803   1
  -7 -12  -9 72.1686 5.68296  -2
  -6 -14  -8 72.1686 5.68296   1
   7  12   9 86.0106 4.95186  -2
   6  14   8 86.0106 4.95186   1
  -8 -12  -9 161.186 8.86680  -2
  -7 -14  -8 161.186 8.86680   1
   7  14   8 135.991 3.82231   1
  -8 -14  -8 10.4368 1.35509   1
   8  14   8 7.74622 1.26350   1
  -9 -14  -8 12.5794 2.45341   1
   9  14   8 7.78492 1.26733   1
   0  15   8 8.79421 0.94764   1
  -1 -15  -8 143.503 3.71937   1
   1  15   8 164.166 3.88841   1
  -2 -15  -8 232.620 4.99311   1
   2  15   8 247.980 5.15825   1
  -3 -15  -8 65.7103 2.10291   1
   3  15   8 57.0489 1.88839   1
  -4 -15  -8 149.385 3.59237   1
   4  15   8 120.855 3.19620   1
  -5 -15  -8 79.8525 2.52501   1
   5  15   8 70.8668 2.15964   1
  -6 -15  -8 15.4861 1.10931   1
   6  15   8 25.5543 1.35531   1
  -7 -15  -8 4.88576 1.27803   1
   7  15   8 8.56510 1.29279   1
  -8 -15  -8 208.301 5.97275   1
   8  15   8 247.508 6.41002   1
   0  16   8 18.0533 1.16580   1
  -1 -16  -8 220.086 4.80860   1
   1  16   8 223.917 4.75978   1
  -2 -16  -8 76.8944 2.23010   1
   2  16   8 75.1227 2.31418   1
  -3 -16  -8 44.9998 1.60683   1
   3  16   8 34.0468 1.55096   1
  -4 -16  -8 7.04135 1.01849   1
   4  16   8 21.5323 1.40732   1
  -5 -16  -8 62.4468 2.06584   1
   5  16   8 63.5823 2.14539   1
  -6 -16  -8 215.221 5.28341   1
   6  16   8 202.714 5.10496   1
  -7 -16  -8 161.732 4.90629   1
   7  16   8 211.507 6.31842   1
  -8 -16  -8 9.67281 1.48742   1
   8  16   8 8.95690 1.42247   1
  -2 -17  -7 12.8419 4.06516  -2
   0  17   8 12.8419 4.06516   1
   2  17   7 16.6836 6.34542  -2
   0  17   8 16.6836 6.34542   1
  -3 -17  -7 146.494 6.61370  -2
  -1 -17  -8 146.494 6.61370   1
   3  17   7 142.820 8.51776  -2
   1  17   8 142.820 8.51776   1
  -2 -17  -8 107.594 2.77555   1
   2  17   8 105.634 2.99326   1
  -1 -18  -7 145.024 11.2292  -2
  -3 -17  -8 145.024 11.2292   1
   1  18   7 201.555 10.1888  -2
   3  17   8 201.555 10.1888   1
  -2 -18  -7 16.5958 5.10103  -2
  -4 -17  -8 16.5958 5.10103   1
  -6 -16  -7 11.9259 6.52399  -2
  -4 -17  -8 11.9259 6.52399   1
   2  18   7 18.6999 4.11311  -2
   4  17   8 18.6999 4.11311   1
  -3 -18  -7 41.3022 6.43813  -2
  -5 -17  -8 41.3022 6.43813   1
   3  18   7 44.9785 5.35431  -2
   5  17   8 44.9785 5.35431   1
  -6 -17  -8 0.56409 1.27469   1
   6  17   8 2.20817 1.58873   1
  -7 -17  -8 69.0804 2.96351   1
   7  17   8 72.9691 3.03637   1
  -2 -18  -7 440.436 16.7529  -2
   0  18   8 440.436 16.7529   1
   2  18   7 455.315 21.1780  -2
   0  18   8 455.315 21.1780   1
   1  18   7 13.3085 5.06022  -2
  -1 -18  -8 13.3085 5.06022   1
  -3 -18  -7 12.8236 3.79309  -2
  -1 -18  -8 12.8236 3.79309   1
   3  18   7 18.0927 6.18588  -2
   1  18   8 18.0927 6.18588   1
  -1 -18  -7 19.9465 3.83994  -2
   1  18   8 19.9465 3.83994   1
   0  19   7 48.7566 7.40819  -2
  -2 -18  -8 48.7566 7.40819   1
  -4 -18  -7 44.0961 4.34328  -2
  -2 -18  -8 44.0961 4.34328   1
   4  18   7 75.0077 9.50693  -2
   2  18   8 75.0077 9.50693   1
   0  19   7 58.2637 8.31446  -2
   2  18   8 58.2637 8.31446   1
  -1 -19  -7 45.5369 6.60453  -2
  -3 -18  -8 45.5369 6.60453   1
   1  19   7 46.5266 6.82480  -2
   3  18   8 46.5266 6.82480   1
  -6 -17  -7 70.9505 8.64350  -2
  -4 -18  -8 70.9505 8.64350   1
  -2 -19  -7 71.1742 6.81511  -2
  -4 -18  -8 71.1742 6.81511   1
   6  17   7 55.3621 8.60750  -2
   4  18   8 55.3621 8.60750   1
   2  19   7 56.1098 7.79846  -2
   4  18   8 56.1098 7.79846   1
  -7 -17  -7 12.1748 6.52201  -2
  -5 -18  -8 12.1748 6.52201   1
  -3 -19  -7 -0.2495 5.25434  -2
  -5 -18  -8 -0.2495 5.25434   1
   3  19   7 -0.8066 7.95541  -2
   5  18   8 -0.8066 7.95541   1
   7  17   7 9.74078 7.13605  -2
   5  18   8 9.74078 7.13605   1
  -2 -19  -7 42.5295 4.21846  -2
   0  19   8 42.5295 4.21846   1
  -3 -19  -7 26.3522 6.30269  -2
  -1 -19  -8 26.3522 6.30269   1
   1  19   7 27.1464 8.26080  -2
  -1 -19  -8 27.1464 8.26080   1
   3  19   7 39.0284 7.45840  -2
   1  19   8 39.0284 7.45840   1
  -1 -19  -7 46.8520 7.14619  -2
   1  19   8 46.8520 7.14619   1
  -2 -19  -8 119.521 4.12534   1
   4  19   7 167.529 9.81364  -2
   2  19   8 167.529 9.81364   1
   0  20   7 155.498 13.7775  -2
   2  19   8 155.498 13.7775   1
   0  19   9 161.747 14.3399  -2
   2  19   8 161.747 14.3399   1
  -1 -20  -7 103.066 9.20628  -2
  -3 -19  -8 103.066 9.20628   1
   1  20   7 95.9240 5.48673  -2
   3  19   8 95.9240 5.48673   1
  -2 -20  -7 30.0729 5.62945  -2
  -4 -19  -8 30.0729 5.62945   1
  -6 -18  -7 29.5632 5.33611  -2
  -4 -19  -8 29.5632 5.33611   1
   6  18   7 53.3637 5.92193  -2
   4  19   8 53.3637 5.92193   1
   2  20   7 47.2700 5.23370  -2
   4  19   8 47.2700 5.23370   1
   2  20   7 -4.0898 4.80754  -2
   0  20   8 -4.0898 4.80754   1
  -2 -20  -7 0.40888 3.12205  -2
   0  20   8 0.40888 3.12205   1
  -3 -19  -9 77.7964 11.0084  -2
  -1 -20  -8 77.7964 11.0084   1
  -3 -20  -7 73.5680 9.30153  -2
  -1 -20  -8 73.5680 9.30153   1
   3  19   9 61.8348 9.54571  -2
   1  20   8 61.8348 9.54571   1
  -1 -20  -7 61.0970 4.53992  -2
   1  20   8 61.0970 4.53992   1
   3  20   7 53.1967 8.54929  -2
   1  20   8 53.1967 8.54929   1
   0   0   9 -1.3431 0.34560   1
   1   0   9 2120.86 120.781  -2
   1   0   9 2120.86 120.781   1
   2   0   9 199.989 6.01924  -2
   2   0   9 199.989 6.01924   1
   2   1   9 198.729 8.86991  -2
   2   0   9 198.729 8.86991   1
   3   0   9 119.294 2.25380   1
   4   0   9 21.8218 0.72758   1
   5   0   9 1832.60 37.1050   1
   6   1   9 159.407 6.24697  -2
   6   0   9 159.407 6.24697   1
  -6  -1  -9 115.087 8.34250  -2
   6   0   9 115.087 8.34250   1
   7   0   9 124.996 3.16581   1
   8   0   9 0.73454 0.59076   1
   9   0   9 348.927 9.87546   1
 -10  -2  -9 19.7479 5.36843  -2
  10   0   9 19.7479 5.36843   1
  10   2   9 20.3516 6.60194  -2
  10   0   9 20.3516 6.60194   1
  11   0   9 130.439 5.44176   1
  12   0   9 13.6924 1.63371   1
   0   1   9 309.587 5.13149   1
  -1  -1  -9 649.076 9.51681   1
   1   1   9 502.833 29.1545  -2
   1   1   9 502.833 29.1545   1
  -2  -1  -9 983.231 38.6072  -2
  -2  -1  -9 983.231 38.6072   1
   2   0   9 919.127 40.1673  -2
  -2  -1  -9 919.127 40.1673   1
   2   1   9 873.087 28.2228  -2
   2   1   9 873.087 28.2228   1
   2   0   9 915.891 47.6979  -2
   2   1   9 915.891 47.6979   1
   3   0   9 552.454 19.3033  -2
  -3  -1  -9 552.454 19.3033   1
   3   1   9 522.192 9.61438   1
  -4  -1  -9 596.788 10.9794   1
   4   1   9 603.017 11.0842   1
  -5  -1  -9 111.734 3.06944   1
   5   2   9 107.523 7.92611  -2
   5   1   9 107.523 7.92611   1
  -6  -2  -9 67.0129 5.63003  -2
  -6  -1  -9 67.0129 5.63003   1
   6   2   9 80.7994 4.52953  -2
   6   1   9 80.7994 4.52953   1
  -7  -2  -9 377.004 24.1180  -2
  -7  -1  -9 377.004 24.1180   1
   7   2   9 327.495 21.3612  -2
   7   1   9 327.495 21.3612   1
  -8  -1  -9 524.932 13.1919   1
   8   1   9 535.688 14.7459   1
  -9  -1  -9 107.876 3.91137   1
   9   1   9 140.764 4.26901   1
 -10  -3  -9 153.565 11.4110  -2
 -10  -1  -9 153.565 11.4110   1
  10   3   9 187.079 13.9910  -2
  10   1   9 187.079 13.9910   1
 -11  -1  -9 82.0426 3.92824   1
  11   1   9 90.3000 4.19933   1
 -12  -1  -9 63.9027 3.08015   1
  12   1   9 34.4932 2.25387   1
   0   2   9 843.891 14.9695   1
  -1  -2  -9 834.048 51.6636  -2
  -1  -2  -9 834.048 51.6636   1
   1   2   9 641.160 11.2660   1
  -2  -1  -9 982.625 34.1315  -2
  -2  -2  -9 982.625 34.1315   1
  -2  -2  -9 1187.20 73.2922  -2
  -2  -2  -9 1187.20 73.2922   1
   2   2   9 812.949 34.2463  -2
   2   2   9 812.949 34.2463   1
   2   1   9 997.516 61.3674  -2
   2   2   9 997.516 61.3674   1
  -3  -1  -9 288.099 12.3280  -2
  -3  -2  -9 288.099 12.3280   1
   3   2   9 274.444 6.42016   1
  -4  -2  -9 256.820 6.03257   1
   4   2   9 296.921 6.17753   1
  -5  -2  -9 242.039 6.16344   1
   5   2   9 268.657 5.33700   1
  -6  -3  -9 310.437 20.0021  -2
  -6  -2  -9 310.437 20.0021   1
   6   3   9 356.763 15.6790  -2
   6   2   9 356.763 15.6790   1
  -7  -2  -9 141.260 3.25500   1
   7   3   9 128.561 9.94284  -2
   7   2   9 128.561 9.94284   1
  -8  -2  -9 2.95759 0.63186   1
   8   2   9 3.57509 0.98693   1
  -9  -2  -9 20.0900 1.33884   1
   9   2   9 27.8041 1.70822   1
 -10  -4  -9 322.184 21.3939  -2
 -10  -2  -9 322.184 21.3939   1
  10   4   9 343.137 15.7626  -2
  10   2   9 343.137 15.7626   1
 -11  -4  -9 145.013 13.5611  -2
 -11  -2  -9 145.013 13.5611   1
  11   4   9 117.549 10.7668  -2
  11   2   9 117.549 10.7668   1
 -12  -2  -9 75.3928 3.32143   1
  12   2   9 50.9270 2.74858   1
   0   3   9 259.425 4.65318   1
  -1  -3  -9 224.780 4.24588   1
   1   3   9 192.388 3.52735   1
  -2  -2  -9 61.1701 3.21742  -2
  -2  -3  -9 61.1701 3.21742   1
   2   3   9 13.9133 1.95993  -2
   2   3   9 13.9133 1.95993   1
   2   2   9 75.9825 4.84158  -2
   2   3   9 75.9825 4.84158   1
  -3  -3  -9 1439.44 32.6359   1
   3   3   9 1393.97 28.0341   1
  -4  -3  -9 190.032 4.22147   1
   4   3   9 196.085 4.17257   1
  -5  -3  -9 119.207 2.77600   1
   5   3   9 105.569 2.55431   1
  -6  -3  -9 94.9250 2.19100   1
   6   4   9 168.167 12.0231  -2
   6   3   9 168.167 12.0231   1
  -7  -3  -9 180.732 4.09794   1
   7   3   9 235.440 5.69514   1
  -8  -3  -9 35.3795 1.51437   1
   8   3   9 34.7615 1.39243   1
  -9  -3  -9 581.484 15.9745   1
   9   3   9 465.754 13.0069   1
 -10  -3  -9 9.87494 1.00644   1
  10   5   9 8.76164 4.33042  -2
  10   3   9 8.76164 4.33042   1
 -11  -3  -9 15.1911 1.39829   1
  11   3   9 13.4356 1.70063   1
 -12  -3  -9 10.0215 1.78327   1
  12   3   9 9.21271 1.64418   1
   0   4   9 106.483 2.13810   1
  -1  -4  -9 285.241 5.89416   1
   1   4   9 326.389 6.14525   1
  -2  -4  -9 5.75269 0.46189   1
   2   4   9 1.61673 0.37309   1
  -3  -4  -9 90.7782 2.15949   1
   3   4   9 103.116 2.34315   1
  -4  -4  -9 169.743 4.09424   1
   4   4   9 116.579 2.81494   1
  -5  -4  -9 146.243 3.37890   1
   5   4   9 70.6515 1.76720   1
  -6  -4  -9 1255.94 24.0217   1
   6   4   9 1310.87 28.1686   1
  -7  -4  -9 120.150 2.66800   1
   7   4   9 77.5143 1.91661   1
  -8  -4  -9 40.8204 1.53743   1
   8   4   9 49.1910 1.78497   1
  -9  -4  -9 42.5399 1.75416   1
   9   4   9 34.1581 1.64150   1
 -10  -4  -9 67.1994 2.44572   1
  10   4   9 101.490 3.55795   1
 -11  -4  -9 77.8270 2.80992   1
  11   4   9 63.5886 3.12405   1
 -12  -4  -9 23.2818 2.38176   1
  12   4   9 39.7851 2.41258   1
   0   5   9 25.3692 0.76764   1
  -1  -5  -9 474.113 9.68310   1
   1   5   9 406.883 7.56628   1
  -2  -5  -9 585.992 11.9126   1
   2   5   9 513.025 9.95780   1
  -3  -5  -9 475.502 9.69826   1
   3   5   9 401.963 7.84991   1
  -4  -5  -9 156.316 3.80504   1
   4   5   9 205.358 4.97238   1
  -5  -5  -9 266.235 6.27505   1
   5   5   9 294.416 6.55004   1
  -6  -5  -9 57.9285 1.35946   1
   6   5   9 35.9455 1.29419   1
  -7  -5  -9 309.986 6.39882   1
   7   5   9 321.145 6.74669   1
  -8  -5  -9 89.2593 3.02550   1
   8   5   9 97.8305 2.35124   1
  -9  -5  -9 36.0092 1.85265   1
   9   5   9 54.2651 2.17620   1
 -10  -5  -9 27.4361 1.52724   1
  10   5   9 27.5697 1.50792   1
 -11  -5  -9 3.08818 1.77633   1
  10   8   9 8.29985 6.09620  -2
  11   5   9 8.29985 6.09620   1
 -12  -5  -9 42.2231 3.02582   1
  11   8   9 67.0609 6.09428  -2
  12   5   9 67.0609 6.09428   1
   0   6   9 0.75730 0.42067   1
  -1  -6  -9 408.637 8.86061   1
   1   6   9 367.414 6.85730   1
  -2  -6  -9 196.436 4.40953   1
   2   6   9 219.685 4.42248   1
  -3  -6  -9 536.826 10.9575   1
   3   6   9 478.271 8.89292   1
  -4  -6  -9 22.9971 0.90340   1
   4   6   9 18.0673 0.67155   1
  -5  -6  -9 245.345 5.49952   1
   5   6   9 220.427 4.45415   1
  -6  -6  -9 38.8900 1.32754   1
   5   8   9 37.7308 3.92604  -2
   6   6   9 37.7308 3.92604   1
  -7  -6  -9 283.689 6.26874   1
   6   8   9 385.487 13.8319  -2
   7   6   9 385.487 13.8319   1
  -8  -6  -9 109.278 2.63880   1
   7   8   9 112.892 6.63557  -2
   8   6   9 112.892 6.63557   1
  -9  -6  -9 43.1381 1.57902   1
   9   6   9 38.7958 1.85397   1
 -10  -6  -9 4.20200 1.52475   1
  10   6   9 4.40958 1.23648   1
 -11  -6  -9 177.103 7.40410   1
  10   9   9 228.715 11.2944  -2
  11   6   9 228.715 11.2944   1
 -12  -6  -9 76.3510 4.65962   1
  11   9   9 81.9634 9.27882  -2
  12   6   9 81.9634 9.27882   1
   0   7   9 120.402 2.69804   1
  -1  -7  -9 327.210 7.17796   1
   1   7   9 284.221 5.96223   1
  -2  -7  -9 1165.03 22.3312   1
   2   7   9 1193.36 22.9064   1
  -2  -8  -9 262.779 16.7717  -2
  -3  -7  -9 262.779 16.7717   1
   3   7   9 392.322 8.10288   1
  -4  -7  -9 79.7795 1.93706   1
   4   7   9 40.7055 1.12438   1
  -5  -7  -9 79.4441 2.41853   1
   5   7   9 99.7110 2.24563   1
  -6  -7  -9 140.379 3.29614   1
   5   9   9 146.704 7.05552  -2
   6   7   9 146.704 7.05552   1
  -6  -9  -9 59.9352 4.89550  -2
  -7  -7  -9 59.9352 4.89550   1
   6   9   9 59.8955 2.82930  -2
   7   7   9 59.8955 2.82930   1
  -8  -7  -9 166.660 3.70044   1
   7   9   9 164.202 8.01337  -2
   8   7   9 164.202 8.01337   1
  -9  -7  -9 48.4463 2.26232   1
   9   7   9 77.2009 2.25868   1
 -10  -7  -9 44.7137 2.77330   1
  10   7   9 39.0848 1.86603   1
 -11  -7  -9 6.16157 1.96922   1
  10  10   9 3.13053 4.35845  -2
  11   7   9 3.13053 4.35845   1
 -12  -7  -9 62.2623 3.99077   1
  11  10   9 72.1903 7.95530  -2
  12   7   9 72.1903 7.95530   1
   0   8   9 751.401 14.5818   1
  -1  -8  -9 318.012 6.28837   1
   1   8   9 276.506 5.31527   1
  -2  -8  -9 164.229 3.81783   1
   2   8   9 160.171 3.60967   1
  -3  -8  -9 86.8097 2.22785   1
   3   8   9 89.5415 1.95826   1
  -4  -8  -9 319.759 7.06462   1
   4   8   9 352.684 6.64319   1
  -5  -8  -9 6.72809 0.58281   1
   5   8   9 13.3953 0.52133   1
  -6  -8  -9 469.648 10.9153   1
   5  10   9 525.879 22.4161  -2
   6   8   9 525.879 22.4161   1
  -7  -8  -9 125.828 3.28141   1
   6  10   9 104.417 4.04569  -2
   7   8   9 104.417 4.04569   1
  -8  -8  -9 68.0943 2.29720   1
   7  10   9 61.6074 3.51706  -2
   8   8   9 61.6074 3.51706   1
  -9  -8  -9 16.4930 0.82132   1
   9   8   9 11.8662 1.11153   1
 -11  -6  -8 81.4258 8.46125  -2
 -10  -8  -9 81.4258 8.46125   1
  11   6   8 75.2844 7.97412  -2
  10   8   9 75.2844 7.97412   1
   9  11   9 78.7824 8.74852  -2
  10   8   9 78.7824 8.74852   1
 -11  -8  -9 165.856 12.0945   1
  10  11   9 147.253 12.1762  -2
  11   8   9 147.253 12.1762   1
   0   9   9 8.29752 0.72217   1
  -1  -9  -9 217.642 4.49473   1
   1   9   9 287.299 5.52938   1
  -2  -9  -9 7.62446 0.84507   1
   2   9   9 3.38657 0.62515   1
  -3  -9  -9 189.913 4.16370   1
   3   9   9 189.210 4.16083   1
  -4  -9  -9 277.761 5.57432   1
   4   9   9 257.333 5.04204   1
  -6  -8  -8 129.410 9.99236  -2
  -5  -9  -9 129.410 9.99236   1
   6   8   8 116.059 9.40891  -2
   5   9   9 116.059 9.40891   1
  -7  -8  -8 4.67193 3.09446  -2
  -6  -9  -9 4.67193 3.09446   1
   6   9   9 9.48629 0.81345   1
  -6 -10  -9 370.148 24.6146  -2
  -7  -9  -9 370.148 24.6146   1
   6  11   9 293.357 11.1173  -2
   7   9   9 293.357 11.1173   1
  -8  -9  -9 76.1287 2.20680   1
   7  11   9 84.3365 8.66963  -2
   8   9   9 84.3365 8.66963   1
 -10  -7  -8 154.020 8.25935  -2
  -9  -9  -9 154.020 8.25935   1
  10   7   8 88.7055 5.83286  -2
   9   9   9 88.7055 5.83286   1
 -11  -7  -8 63.9304 6.31071  -2
 -10  -9  -9 63.9304 6.31071   1
  -9 -11  -9 83.7217 10.9835  -2
 -10  -9  -9 83.7217 10.9835   1
  11   7   8 90.7038 6.00559  -2
  10   9   9 90.7038 6.00559   1
   9  11   9 58.7240 5.38007  -2
  10   9   9 58.7240 5.38007   1
 -12  -7  -8 37.2050 7.53149  -2
 -11  -9  -9 37.2050 7.53149   1
  12   7   8 24.7179 6.51049  -2
  11   9   9 24.7179 6.51049   1
   0  10   9 573.151 11.2414   1
  -1 -10  -9 77.6645 1.83856   1
   1  10   9 37.1492 1.17706   1
  -2 -10  -9 45.3889 1.42532   1
   2  10   9 72.5935 1.75783   1
  -3 -10  -9 26.0842 1.03629   1
   3  10   9 32.5053 1.09185   1
  -4 -10  -9 111.230 2.56832   1
   4  10   9 165.853 3.39161   1
  -6  -9  -8 803.103 35.2914  -2
  -5 -10  -9 803.103 35.2914   1
   6   9   8 797.112 35.4664  -2
   5  10   9 797.112 35.4664   1
  -5 -11  -9 142.262 11.6831  -2
  -6 -10  -9 142.262 11.6831   1
  -7  -9  -8 153.319 7.77118  -2
  -6 -10  -9 153.319 7.77118   1
   6  10   9 98.1256 2.35749   1
  -6 -11  -9 89.7949 9.13251  -2
  -7 -10  -9 89.7949 9.13251   1
   6  11   9 76.6364 5.99294  -2
   7  10   9 76.6364 5.99294   1
  -7 -11  -9 84.8300 9.88477  -2
  -8 -10  -9 84.8300 9.88477   1
   8  10   9 80.7706 2.44552   1
 -10  -8  -8 72.6472 5.08168  -2
  -9 -10  -9 72.6472 5.08168   1
  10   8   8 96.6475 6.12936  -2
   9  10   9 96.6475 6.12936   1
 -11  -8  -8 44.8052 6.29802  -2
 -10 -10  -9 44.8052 6.29802   1
  -9 -12  -9 50.8191 8.98418  -2
 -10 -10  -9 50.8191 8.98418   1
   9  12   9 12.6128 4.89712  -2
  10  10   9 12.6128 4.89712   1
  11   8   8 15.5647 5.29290  -2
  10  10   9 15.5647 5.29290   1
 -10 -12  -9 37.2802 7.92874  -2
 -11 -10  -9 37.2802 7.92874   1
  12   8   8 7.18252 6.14538  -2
  11  10   9 7.18252 6.14538   1
   0  11   9 10.4138 0.75036   1
  -1 -11  -9 108.969 2.52611   1
   1  11   9 121.416 2.63346   1
  -2 -11  -9 236.426 5.13405   1
   2  11   9 196.200 4.12989   1
  -3 -11  -9 17.4288 1.03747   1
   3  11   9 7.89008 0.72490   1
  -4 -11  -9 240.260 4.97478   1
   4  11   9 210.701 4.49281   1
  -6 -10  -8 50.6438 4.38515  -2
  -5 -11  -9 50.6438 4.38515   1
   6  10   8 63.7178 4.96144  -2
   5  11   9 63.7178 4.96144   1
  -7  -9 -10 28.0016 5.85144  -2
  -6 -11  -9 28.0016 5.85144   1
   6  11   9 40.3311 1.44012   1
  -8  -9 -10 26.4839 4.01733  -2
  -7 -11  -9 26.4839 4.01733   1
   7  11   9 18.1424 1.73380   1
  -8 -11  -9 165.612 4.36496   1
   8  11   9 148.515 4.38840   1
 -10  -9  -8 50.7491 4.95769  -2
  -9 -11  -9 50.7491 4.95769   1
  10   9   8 48.4187 4.72632  -2
   9  11   9 48.4187 4.72632   1
 -11  -9  -8 29.1721 6.11299  -2
 -10 -11  -9 29.1721 6.11299   1
  11   9   8 24.1829 5.99774  -2
  10  11   9 24.1829 5.99774   1
   0  12   9 168.241 3.65428   1
  -1 -12  -9 373.770 7.50742   1
   1  12   9 320.042 6.20622   1
  -3 -11 -10 57.2573 7.65433  -2
  -2 -12  -9 57.2573 7.65433   1
   3  11  10 37.1688 6.10445  -2
   2  12   9 37.1688 6.10445   1
  -4 -11 -10 51.2191 7.12258  -2
  -3 -12  -9 51.2191 7.12258   1
   3  12   9 42.2864 1.39930   1
  -4 -12  -9 63.1244 1.81765   1
   4  12   9 57.9076 1.92583   1
  -5 -12  -9 114.991 2.72919   1
   5  12   9 74.0838 2.43584   1
  -7 -10 -10 4.97079 3.72794  -2
  -6 -12  -9 4.97079 3.72794   1
   7  10  10 -3.8021 4.63947  -2
   6  12   9 -3.8021 4.63947   1
  -8 -10 -10 72.6272 5.11663  -2
  -7 -12  -9 72.6272 5.11663   1
  -6 -13  -9 79.3369 8.94561  -2
  -7 -12  -9 79.3369 8.94561   1
   7  12   9 86.6268 2.68605   1
  -8 -12  -9 4.91176 1.03356   1
   8  12   9 2.73099 1.09305   1
 -10 -10  -8 49.4265 5.30856  -2
  -9 -12  -9 49.4265 5.30856   1
  10  10   8 67.6555 8.61444  -2
   9  12   9 67.6555 8.61444   1
 -11  -9 -10 34.9616 3.60482  -2
 -10 -12  -9 34.9616 3.60482   1
  11  10   8 37.5396 7.20586  -2
  10  12   9 37.5396 7.20586   1
   0  13   9 55.9986 1.70123   1
  -1 -13  -9 157.509 3.50954   1
   1  13   9 177.134 3.86197   1
  -3 -12 -10 110.277 10.3506  -2
  -2 -13  -9 110.277 10.3506   1
   2  13   9 72.2950 2.33870   1
  -3 -13  -9 202.473 5.16287   1
   3  13   9 153.453 5.17003   1
  -4 -13  -9 181.313 4.16858   1
   4  13   9 215.548 5.20984   1
  -5 -13  -9 6.79273 0.90401   1
   5  13   9 12.3187 1.19196   1
  -7 -11 -10 118.776 6.99108  -2
  -6 -13  -9 118.776 6.99108   1
   7  11  10 97.9223 8.05675  -2
   6  13   9 97.9223 8.05675   1
  -8 -11 -10 27.9367 4.21064  -2
  -7 -13  -9 27.9367 4.21064   1
   7  13   9 24.7060 1.42942   1
  -8 -13  -9 165.181 4.43358   1
   8  13   9 227.700 5.90132   1
  -9 -13  -9 185.921 6.72756   1
   9  13   9 214.529 6.01995   1
   0  14   9 255.610 5.42558   1
  -1 -14  -9 51.4758 1.67091   1
   1  14   9 38.5535 1.53533   1
  -2 -14  -9 20.3266 1.14539   1
   2  14   9 42.9807 1.49433   1
  -3 -14  -9 3.21771 0.88374   1
   3  14   9 1.86508 0.58319   1
  -4 -14  -9 191.794 4.18717   1
   4  14   9 179.505 4.25580   1
  -5 -14  -9 107.196 2.81711   1
   5  14   9 105.161 2.69596   1
  -7 -12 -10 91.4690 6.29599  -2
  -6 -14  -9 91.4690 6.29599   1
   6  14   9 164.294 4.24670   1
  -8 -12 -10 5.10021 5.86185  -2
  -7 -14  -9 5.10021 5.86185   1
   7  14   9 3.12162 1.18699   1
  -8 -14  -9 3.24343 1.53117   1
   8  14   9 5.13189 1.29314   1
  -9 -14  -9 6.76563 2.29068   1
   9  14   9 7.82070 1.35500   1
   0  15   9 56.5596 1.81890   1
  -1 -15  -9 184.653 4.12838   1
   1  15   9 195.300 4.27992   1
  -2 -15  -9 23.6790 1.26379   1
   2  15   9 17.6981 1.17595   1
  -3 -15  -9 537.042 10.7374   1
   3  15   9 548.264 12.2367   1
  -4 -15  -9 150.203 3.71523   1
   4  15   9 175.149 4.24297   1
  -5 -15  -9 13.9980 1.18317   1
   5  15   9 15.0377 1.13907   1
  -6 -15  -9 31.3673 1.44519   1
   6  15   9 26.9317 1.56209   1
  -7 -15  -9 136.027 5.32068   1
   7  15   9 185.869 5.48989   1
  -8 -15  -9 10.3558 1.60105   1
   8  15   9 15.0432 1.72594   1
   0  16   9 74.3622 2.22053   1
  -1 -16  -9 235.865 5.05272   1
   1  16   9 261.854 5.85342   1
  -2 -16  -9 176.132 4.01647   1
   2  16   9 148.344 3.68844   1
  -3 -16  -9 9.53979 1.03174   1
   3  16   9 12.1528 1.23759   1
  -4 -16  -9 109.043 2.92891   1
   4  16   9 117.862 3.37585   1
  -5 -16  -9 111.973 3.00699   1
   5  16   9 126.502 3.17196   1
  -6 -16  -9 66.1119 2.68956   1
   6  16   9 42.5488 2.06799   1
  -7 -16  -9 27.2828 1.87504   1
   7  16   9 25.0132 1.68869   1
  -2 -17  -8 23.0867 4.40196  -2
   0  17   9 23.0867 4.40196   1
   2  17   8 29.7257 6.96470  -2
   0  17   9 29.7257 6.96470   1
  -3 -17  -8 15.1690 3.91129  -2
  -1 -17  -9 15.1690 3.91129   1
   3  17   8 18.0005 4.97238  -2
   1  17   9 18.0005 4.97238   1
  -4 -17  -8 166.376 8.75458  -2
  -2 -17  -9 166.376 8.75458   1
   4  17   8 194.419 14.5802  -2
   2  17   9 194.419 14.5802   1
  -1 -18  -8 17.8754 5.67645  -2
  -3 -17  -9 17.8754 5.67645   1
   1  18   8 19.5374 4.47857  -2
   3  17   9 19.5374 4.47857   1
  -2 -18  -8 97.1079 8.47472  -2
  -4 -17  -9 97.1079 8.47472   1
   2  18   8 103.757 5.85660  -2
   4  17   9 103.757 5.85660   1
  -7 -16  -8 9.90683 6.42593  -2
  -5 -17  -9 9.90683 6.42593   1
   3  18   8 28.2513 7.56966  -2
   5  17   9 28.2513 7.56966   1
  -8 -16  -8 47.8462 8.28262  -2
  -6 -17  -9 47.8462 8.28262   1
   8  16   8 78.4163 9.91143  -2
   6  17   9 78.4163 9.91143   1
  -2 -18  -8 17.9101 3.23807  -2
   0  18   9 17.9101 3.23807   1
   2  18   8 17.8119 3.96605  -2
   0  18   9 17.8119 3.96605   1
  -3 -18  -8 108.329 5.35994  -2
  -1 -18  -9 108.329 5.35994   1
   1  18   8 111.092 10.3345  -2
  -1 -18  -9 111.092 10.3345   1
   3  18   8 87.3846 8.43314  -2
   1  18   9 87.3846 8.43314   1
  -1 -18  -8 78.1850 5.29162  -2
   1  18   9 78.1850 5.29162   1
   0  19   8 24.3111 6.32594  -2
  -2 -18  -9 24.3111 6.32594   1
  -4 -18  -8 20.0760 7.11484  -2
  -2 -18  -9 20.0760 7.11484   1
   4  18   8 8.94759 7.39108  -2
   2  18   9 8.94759 7.39108   1
  -1 -19  -8 0.56299 5.12383  -2
  -3 -18  -9 0.56299 5.12383   1
   1  19   8 7.70997 5.95518  -2
   3  18   9 7.70997 5.95518   1
  -6 -17  -8 66.5489 8.69396  -2
  -4 -18  -9 66.5489 8.69396   1
  -2 -19  -8 64.5128 6.86156  -2
  -4 -18  -9 64.5128 6.86156   1
   2  19   8 63.7601 4.64805  -2
   4  18   9 63.7601 4.64805   1
   6  17   8 66.2765 6.32913  -2
   4  18   9 66.2765 6.32913   1
  -3 -19  -8 119.843 9.96208  -2
  -5 -18  -9 119.843 9.96208   1
  -7 -17  -8 125.156 7.69981  -2
  -5 -18  -9 125.156 7.69981   1
   3  19   8 119.449 8.08591  -2
   5  18   9 119.449 8.08591   1
   7  17   8 116.312 10.9927  -2
   5  18   9 116.312 10.9927   1
  -2 -19  -8 -2.5479 3.93343  -2
   0  19   9 -2.5479 3.93343   1
   1  19   8 18.8507 8.50337  -2
  -1 -19  -9 18.8507 8.50337   1
  -3 -19  -8 14.1827 3.20794  -2
  -1 -19  -9 14.1827 3.20794   1
   3  19   8 17.7436 4.30878  -2
   1  19   9 17.7436 4.30878   1
  -1 -19  -8 21.4014 6.44598  -2
   1  19   9 21.4014 6.44598   1
  -4 -19  -8 45.7339 4.41824  -2
  -2 -19  -9 45.7339 4.41824   1
   4  19   8 45.8018 6.10634  -2
   2  19   9 45.8018 6.10634   1
   0  20   8 38.1968 4.82704  -2
   2  19   9 38.1968 4.82704   1
  -3 -19  -9 71.8826 2.64475   1
   1  19  10 75.1863 10.8892  -2
   3  19   9 75.1863 10.8892   1
   1  20   8 67.9370 6.07065  -2
   3  19   9 67.9370 6.07065   1
   1   0  10 5.08483 2.48147  -2
   1   0  10 5.08483 2.48147   1
   2   0  10 4.23718 1.45968  -2
   2   0  10 4.23718 1.45968   1
   3   0  10 71.3424 1.47624   1
   4   0  10 587.561 12.6569   1
   5   0  10 10.8926 0.50404   1
   6   1  10 790.188 33.2585  -2
   6   0  10 790.188 33.2585   1
  -6  -1 -10 781.615 34.5531  -2
   6   0  10 781.615 34.5531   1
  -7  -1 -10 12.7649 4.55675  -2
   7   0  10 12.7649 4.55675   1
   8   0  10 239.285 7.71011   1
   9   0  10 186.924 6.23749   1
  10   0  10 18.2468 1.57414   1
  11   0  10 92.3898 3.73344   1
  12   0  10 202.328 6.91747   1
   0   1  10 82.1719 1.52588   1
  -1  -1 -10 647.349 11.4332   1
   1   1  10 599.137 34.6858  -2
   1   1  10 599.137 34.6858   1
   2   0  10 131.225 6.15469  -2
  -2  -1 -10 131.225 6.15469   1
  -2  -1 -10 113.693 5.59372  -2
  -2  -1 -10 113.693 5.59372   1
   2   0  10 123.212 5.64658  -2
   2   1  10 123.212 5.64658   1
   2   1  10 124.136 4.77061  -2
   2   1  10 124.136 4.77061   1
   3   0  10 705.690 29.6786  -2
  -3  -1 -10 705.690 29.6786   1
   3   1  10 778.780 14.2672   1
  -4  -1 -10 326.745 7.66388   1
   4   1  10 305.946 6.30640   1
  -5  -1 -10 58.5936 1.71989   1
   5   2  10 113.009 8.36569  -2
   5   1  10 113.009 8.36569   1
  -6  -2 -10 102.814 7.86880  -2
  -6  -1 -10 102.814 7.86880   1
   6   2  10 94.8904 5.15553  -2
   6   1  10 94.8904 5.15553   1
  -7  -2 -10 249.467 16.6478  -2
  -7  -1 -10 249.467 16.6478   1
   7   2  10 242.095 11.2020  -2
   7   1  10 242.095 11.2020   1
  -8  -1 -10 21.6010 1.34080   1
   8   1  10 34.6827 1.92068   1
  -9  -1 -10 386.453 12.1156   1
   9   1  10 447.416 13.9548   1
 -10  -1 -10 27.3754 1.77558   1
  10   3  10 40.4967 7.32057  -2
  10   1  10 40.4967 7.32057   1
 -11  -1 -10 16.2596 1.59332   1
  11   3  10 22.6408 6.80835  -2
  11   1  10 22.6408 6.80835   1
 -12  -1 -10 16.5675 2.34075   1
  12   1  10 7.67282 1.56112   1
   0   2  10 1543.73 28.1694   1
  -1  -2 -10 460.456 28.9616  -2
  -1  -2 -10 460.456 28.9616   1
   1   2  10 442.682 8.20689   1
  -2  -1 -10 143.966 5.37559  -2
  -2  -2 -10 143.966 5.37559   1
  -2  -2 -10 166.488 11.1703  -2
  -2  -2 -10 166.488 11.1703   1
   2   2  10 160.727 7.24217  -2
   2   2  10 160.727 7.24217   1
   2   1  10 169.309 10.5992  -2
   2   2  10 169.309 10.5992   1
  -3  -1 -10 265.771 15.8831  -2
  -3  -2 -10 265.771 15.8831   1
   3   2  10 248.950 5.21076   1
  -4  -2 -10 520.586 12.0935   1
   4   2  10 524.384 11.3520   1
  -5  -2 -10 1085.32 23.1750   1
   5   2  10 1127.23 21.6240   1
  -6  -3 -10 150.270 10.5579  -2
  -6  -2 -10 150.270 10.5579   1
   6   3  10 167.029 8.01813  -2
   6   2  10 167.029 8.01813   1
  -7  -3 -10 356.755 22.9994  -2
  -7  -2 -10 356.755 22.9994   1
   7   0  10 368.390 22.9491  -2
  -7  -2 -10 368.390 22.9491   1
   7   3  10 439.595 28.2940  -2
   7   2  10 439.595 28.2940   1
  -8  -2 -10 9.04506 0.99371   1
   8   2  10 13.0407 0.71576   1
  -9  -2 -10 47.2140 2.06241   1
   9   2  10 53.1903 1.98013   1
 -10  -2 -10 184.426 6.10148   1
  10   4  10 191.616 14.4962  -2
  10   2  10 191.616 14.4962   1
 -11  -4 -10 160.205 12.4318  -2
 -11  -2 -10 160.205 12.4318   1
  11   4  10 186.742 14.4049  -2
  11   2  10 186.742 14.4049   1
 -12  -2 -10 6.38706 1.62795   1
  12   2  10 2.80428 1.61404   1
   0   3  10 273.865 5.15858   1
  -1  -3 -10 114.336 2.29785   1
   1   3  10 94.6346 1.86137   1
  -2  -2 -10 1108.62 38.5387  -2
  -2  -3 -10 1108.62 38.5387   1
  -2  -3 -10 1246.83 77.0540  -2
  -2  -3 -10 1246.83 77.0540   1
   2   2  10 1071.63 65.5661  -2
   2   3  10 1071.63 65.5661   1
   2   3  10 966.179 40.6550  -2
   2   3  10 966.179 40.6550   1
  -3  -3 -10 16.9536 0.72392   1
   3   3  10 21.0982 0.76648   1
  -4  -3 -10 709.146 17.6917   1
   4   3  10 793.330 17.1745   1
  -5  -3 -10 517.283 11.1643   1
   5   3  10 507.412 10.3939   1
  -6  -4 -10 299.577 19.7677  -2
  -6  -3 -10 299.577 19.7677   1
   6   4  10 312.799 20.5342  -2
   6   3  10 312.799 20.5342   1
  -7  -3 -10 55.8860 1.58884   1
   7   4  10 80.6797 7.81109  -2
   7   3  10 80.6797 7.81109   1
  -8  -3 -10 974.223 23.9472   1
   8   3  10 1043.98 22.6589   1
  -9  -3 -10 6.70510 1.02735   1
   9   3  10 11.6259 1.17229   1
 -10  -3 -10 37.5924 1.94341   1
  10   5  10 58.5330 8.46098  -2
  10   3  10 58.5330 8.46098   1
 -11  -3 -10 23.6056 1.93148   1
  11   3  10 22.8342 1.92838   1
 -12  -3 -10 162.006 7.14394   1
  12   3  10 155.261 6.46311   1
   0   4  10 429.666 7.99174   1
  -1  -4 -10 1096.68 21.0126   1
   1   4  10 1144.20 20.9497   1
  -2  -4 -10 228.129 4.78345   1
   2   4  10 239.425 4.77384   1
  -3  -4 -10 65.7128 1.78972   1
   3   4  10 83.8249 2.00585   1
  -4  -4 -10 43.7950 1.29458   1
   4   4  10 65.5238 1.68981   1
  -5  -4 -10 707.263 16.2227   1
   5   4  10 611.317 12.4822   1
  -6  -4 -10 437.798 8.51053   1
   6   4  10 554.825 12.1336   1
  -7  -4 -10 224.011 4.72047   1
   7   4  10 198.094 4.58404   1
  -8  -4 -10 91.4004 3.12346   1
   8   4  10 97.1938 2.80085   1
  -9  -4 -10 330.610 8.57377   1
   9   4  10 290.764 7.70412   1
 -10  -4 -10 194.013 5.35166   1
  10   4  10 223.286 6.12607   1
 -11  -4 -10 249.966 9.89618   1
  11   4  10 248.867 8.30424   1
 -12  -4 -10 26.2070 2.86779   1
  12   4  10 33.0353 2.33462   1
   0   5  10 146.421 2.76343   1
  -1  -5 -10 772.303 14.8645   1
   1   5  10 801.618 15.3949   1
  -2  -5 -10 54.9006 1.42886   1
   2   5  10 67.7234 1.79200   1
  -3  -5 -10 1433.72 30.5165   1
   3   5  10 1282.76 25.9382   1
  -4  -5 -10 324.471 7.56992   1
   4   5  10 285.969 6.00004   1
  -5  -5 -10 19.8880 0.94170   1
   5   5  10 31.2834 1.09875   1
  -6  -5 -10 160.592 3.94508   1
   6   5  10 151.722 3.88168   1
  -7  -5 -10 623.177 12.6522   1
   7   5  10 559.943 12.2999   1
  -8  -5 -10 164.498 3.78385   1
   8   5  10 147.402 3.81457   1
  -9  -5 -10 173.794 5.36751   1
   9   5  10 144.966 4.25373   1
 -10  -5 -10 71.1767 3.59193   1
  10   5  10 65.9875 2.55013   1
 -11  -5 -10 7.00354 2.08768   1
  10   8  10 3.93354 4.46787  -2
  11   5  10 3.93354 4.46787   1
 -12  -5 -10 21.5203 3.54701   1
  11   8  10 17.7607 4.96392  -2
  12   5  10 17.7607 4.96392   1
   0   6  10 750.371 14.4910   1
  -1  -6 -10 77.3864 1.88076   1
   1   6  10 69.1524 1.62340   1
  -2  -6 -10 794.037 15.2966   1
   2   6  10 766.022 14.7858   1
  -3  -6 -10 608.898 13.2483   1
   3   6  10 635.961 12.3274   1
  -4  -6 -10 193.723 4.14377   1
   4   6  10 313.356 6.94376   1
  -5  -6 -10 67.7721 1.87278   1
   5   6  10 61.0833 1.78342   1
  -6  -6 -10 658.148 15.1734   1
   5   8  10 591.737 36.0351  -2
   6   6  10 591.737 36.0351   1
  -7  -6 -10 22.3076 1.15853   1
   6   8  10 29.7647 2.53307  -2
   7   6  10 29.7647 2.53307   1
  -8  -6 -10 56.7184 1.89705   1
   7   8  10 40.6791 3.05584  -2
   8   6  10 40.6791 3.05584   1
  -9  -6 -10 4.88364 1.05293   1
   9   6  10 6.72371 1.04352   1
 -10  -6 -10 285.463 9.45144   1
   9   9  10 290.811 20.0762  -2
  10   6  10 290.811 20.0762   1
 -11  -6 -10 1.38002 1.95636   1
  10   9  10 9.15052 4.07650  -2
  11   6  10 9.15052 4.07650   1
 -12  -6 -10 61.0690 3.94143   1
  11   9  10 69.5171 8.53593  -2
  12   6  10 69.5171 8.53593   1
   0   7  10 144.139 3.34422   1
  -1  -7 -10 92.6693 2.18446   1
   1   7  10 64.4105 1.50274   1
  -2  -7 -10 278.484 5.83762   1
   2   7  10 363.120 7.55901   1
  -2  -8 -10 1034.02 63.7626  -2
  -3  -7 -10 1034.02 63.7626   1
   3   7  10 1089.86 23.5461   1
  -4  -7 -10 245.029 5.19943   1
   4   7  10 217.546 4.45380   1
  -5  -7 -10 24.1102 0.94755   1
   5   7  10 26.4715 1.08247   1
  -5  -9 -10 14.6605 3.46336  -2
  -6  -7 -10 14.6605 3.46336   1
   5   9  10 35.0166 2.49574  -2
   6   7  10 35.0166 2.49574   1
  -7  -7 -10 35.1055 1.36213   1
   6   9  10 17.3072 1.95250  -2
   7   7  10 17.3072 1.95250   1
  -8  -7 -10 247.843 5.59963   1
   7   9  10 211.217 9.93517  -2
   8   7  10 211.217 9.93517   1
  -9  -7 -10 106.506 3.39281   1
   9   7  10 120.922 3.33199   1
 -10  -7 -10 34.5711 2.35139   1
   9  10  10 32.5313 7.52447  -2
  10   7  10 32.5313 7.52447   1
 -11  -7 -10 29.8943 3.01756   1
  10  10  10 40.5259 4.65114  -2
  11   7  10 40.5259 4.65114   1
   0   8  10 9.51674 0.63517   1
  -1  -8 -10 537.305 10.9878   1
   1   8  10 567.549 10.0626   1
  -2  -8 -10 48.1673 1.35151   1
   2   8  10 31.2509 1.15691   1
  -3  -8 -10 11.6333 0.73304   1
   3   8  10 10.0622 0.65719   1
  -4  -8 -10 218.234 4.72867   1
   4   8  10 216.367 4.49696   1
  -5  -8 -10 162.070 3.77942   1
   5   8  10 186.608 3.91051   1
  -7  -7  -9 165.786 11.3029  -2
  -6  -8 -10 165.786 11.3029   1
   5  10  10 233.012 8.78804  -2
   6   8  10 233.012 8.78804   1
  -7  -8 -10 63.1238 1.78776   1
   6  10  10 68.0045 3.56156  -2
   7   8  10 68.0045 3.56156   1
  -8  -8 -10 28.9134 1.36958   1
   7  10  10 30.1244 2.86382  -2
   8   8  10 30.1244 2.86382   1
  -9  -8 -10 5.45183 0.74979   1
   9   8  10 4.25982 0.89494   1
 -11  -6  -9 90.7570 8.67470  -2
 -10  -8 -10 90.7570 8.67470   1
   9  11  10 132.656 8.17474  -2
  10   8  10 132.656 8.17474   1
  11   6   9 137.379 11.2791  -2
  10   8  10 137.379 11.2791   1
  10  11  10 149.362 12.3328  -2
  11   8  10 149.362 12.3328   1
   0   9  10 7.37936 0.67516   1
  -1  -9 -10 22.1419 0.87061   1
   1   9  10 17.4496 0.80694   1
  -2  -9 -10 485.541 9.48697   1
   2   9  10 519.611 10.8258   1
  -3  -9 -10 82.8180 1.99596   1
   3   9  10 69.3676 1.78025   1
  -4  -9 -10 107.193 2.41824   1
   4   9  10 102.019 2.24218   1
  -6  -8  -9 62.6978 4.48957  -2
  -5  -9 -10 62.6978 4.48957   1
   6   8   9 87.1026 5.71894  -2
   5   9  10 87.1026 5.71894   1
  -7  -8  -9 23.3354 2.89335  -2
  -6  -9 -10 23.3354 2.89335   1
   7   8   9 20.3903 5.56818  -2
   6   9  10 20.3903 5.56818   1
  -6 -10 -10 68.6351 8.39496  -2
  -7  -9 -10 68.6351 8.39496   1
   6  11  10 48.3867 7.14673  -2
   7   9  10 48.3867 7.14673   1
  -8  -9 -10 296.913 6.75104   1
   7  11  10 361.902 24.0356  -2
   8   9  10 361.902 24.0356   1
 -10  -7  -9 27.6817 3.55389  -2
  -9  -9 -10 27.6817 3.55389   1
  10   7   9 30.2348 4.40252  -2
   9   9  10 30.2348 4.40252   1
  -9 -11 -10 142.148 13.3521  -2
 -10  -9 -10 142.148 13.3521   1
 -11  -7  -9 113.446 9.04404  -2
 -10  -9 -10 113.446 9.04404   1
   9  11  10 82.2499 6.80655  -2
  10   9  10 82.2499 6.80655   1
  11   7   9 147.381 11.4311  -2
  10   9  10 147.381 11.4311   1
 -10 -11 -10 30.5542 8.67864  -2
 -11  -9 -10 30.5542 8.67864   1
  12   7   9 28.5645 6.84829  -2
  11   9  10 28.5645 6.84829   1
  10  11  10 28.9501 8.72654  -2
  11   9  10 28.9501 8.72654   1
   0  10  10 33.2317 1.13673   1
  -1 -10 -10 213.457 4.24940   1
   1  10  10 267.471 5.21376   1
  -2 -10 -10 26.2013 1.05208   1
   2  10  10 29.5610 1.11482   1
  -3 -10 -10 153.680 3.36133   1
   3  10  10 144.689 3.11041   1
  -4 -10 -10 189.208 4.25130   1
   4  10  10 138.058 2.92832   1
  -6  -9  -9 595.252 21.1149  -2
  -5 -10 -10 595.252 21.1149   1
   6   9   9 589.408 26.5831  -2
   5  10  10 589.408 26.5831   1
  -7  -9  -9 189.738 12.5674  -2
  -6 -10 -10 189.738 12.5674   1
   6  10  10 200.487 4.54710   1
  -7 -10 -10 74.6682 2.82554   1
   6  11  10 62.9277 7.91589  -2
   7  10  10 62.9277 7.91589   1
  -7 -11 -10 78.3225 9.67980  -2
  -8 -10 -10 78.3225 9.67980   1
   7  11  10 56.1198 8.60320  -2
   8  10  10 56.1198 8.60320   1
 -10  -8  -9 192.870 7.86669  -2
  -9 -10 -10 192.870 7.86669   1
  10   8   9 207.923 10.6255  -2
   9  10  10 207.923 10.6255   1
 -11  -8  -9 120.345 10.0572  -2
 -10 -10 -10 120.345 10.0572   1
  11   8   9 142.180 11.0144  -2
  10  10  10 142.180 11.0144   1
   0  11  10 103.098 2.33436   1
  -1 -11 -10 264.557 5.43773   1
   1  11  10 277.505 5.43789   1
  -2 -11 -10 85.1199 2.24852   1
   2  11  10 95.7812 2.39529   1
  -3 -11 -10 584.457 12.1324   1
   3  11  10 623.264 12.3085   1
  -4 -11 -10 155.671 3.42344   1
   4  11  10 139.043 3.02520   1
  -5 -11 -10 64.0237 2.11884   1
   5  11  10 64.9732 2.00565   1
  -5 -12 -10 70.2915 8.31487  -2
  -6 -11 -10 70.2915 8.31487   1
  -7  -9 -11 101.218 9.18540  -2
  -6 -11 -10 101.218 9.18540   1
   6  11  10 72.5517 2.55764   1
  -8  -9 -11 253.308 17.0318  -2
  -7 -11 -10 253.308 17.0318   1
   7  11  10 255.331 7.52189   1
  -7 -12 -10 95.6457 10.6121  -2
  -8 -11 -10 95.6457 10.6121   1
   8  11  10 82.6961 2.72360   1
 -10  -9  -9 123.669 5.91636  -2
  -9 -11 -10 123.669 5.91636   1
  10   9   9 136.397 7.93309  -2
   9  11  10 136.397 7.93309   1
  -9 -13 -10 26.4238 8.52920  -2
 -10 -11 -10 26.4238 8.52920   1
  11   9   9 8.43230 4.37708  -2
  10  11  10 8.43230 4.37708   1
   9  13  10 5.79976 5.34700  -2
  10  11  10 5.79976 5.34700   1
   0  12  10 840.049 15.6546   1
  -1 -12 -10 83.5825 2.15055   1
   1  12  10 84.5697 2.17936   1
  -3 -11 -11 125.236 11.0846  -2
  -2 -12 -10 125.236 11.0846   1
   2  12  10 96.5552 2.39799   1
  -3 -12 -10 79.9008 2.32044   1
   3  12  10 75.1349 2.26971   1
  -4 -12 -10 522.703 10.3729   1
   4  12  10 484.125 12.7339   1
  -6 -10 -11 64.8643 7.90854  -2
  -5 -12 -10 64.8643 7.90854   1
   5  12  10 69.2264 2.17162   1
  -7 -10 -11 475.757 30.6297  -2
  -6 -12 -10 475.757 30.6297   1
   6  12  10 391.345 9.49331   1
  -6 -13 -10 24.1537 5.44258  -2
  -7 -12 -10 24.1537 5.44258   1
  -8 -10 -11 49.0262 4.65542  -2
  -7 -12 -10 49.0262 4.65542   1
   7  12  10 47.6909 1.91417   1
  -8 -12 -10 0.95333 1.00282   1
   8  12  10 1.06138 1.08855   1
 -10 -10  -9 13.1259 3.69862  -2
  -9 -12 -10 13.1259 3.69862   1
 -10  -9 -11 11.9016 4.30306  -2
  -9 -12 -10 11.9016 4.30306   1
  10  10   9 19.6996 7.02609  -2
   9  12  10 19.6996 7.02609   1
   0  13  10 175.720 3.84028   1
  -1 -13 -10 158.247 3.72724   1
   1  13  10 199.283 4.13251   1
  -2 -13 -10 510.878 12.1518   1
   3  12  11 507.825 32.0782  -2
   2  13  10 507.825 32.0782   1
  -4 -12 -11 195.345 14.8564  -2
  -3 -13 -10 195.345 14.8564   1
   3  13  10 155.641 4.04185   1
  -4 -13 -10 138.102 3.20195   1
   4  13  10 105.267 2.86831   1
  -6 -11 -11 202.572 14.9241  -2
  -5 -13 -10 202.572 14.9241   1
   6  11  11 187.681 13.3793  -2
   5  13  10 187.681 13.3793   1
  -7 -11 -11 84.6036 5.74104  -2
  -6 -13 -10 84.6036 5.74104   1
   6  13  10 79.3766 2.59502   1
  -8 -11 -11 31.2493 4.47094  -2
  -7 -13 -10 31.2493 4.47094   1
   7  13  10 33.2538 1.62872   1
  -8 -13 -10 189.312 5.36749   1
   8  13  10 152.261 4.74622   1
  -9 -13 -10 45.6474 3.21298   1
   9  13  10 44.3298 2.16300   1
   0  14  10 55.5991 1.79232   1
  -1 -14 -10 238.993 5.78443   1
   1  14  10 262.140 5.49888   1
  -3 -13 -11 52.4624 8.55203  -2
  -2 -14 -10 52.4624 8.55203   1
   2  14  10 41.1120 1.65846   1
  -3 -14 -10 116.629 3.15430   1
   3  14  10 123.948 3.20074   1
  -4 -14 -10 30.5022 1.44519   1
   4  14  10 41.6537 1.74285   1
  -5 -14 -10 224.279 5.39117   1
   5  14  10 235.553 5.38500   1
  -7 -12 -11 8.91945 5.65839  -2
  -6 -14 -10 8.91945 5.65839   1
   6  14  10 12.7084 1.27168   1
  -8 -12 -11 167.282 12.7350  -2
  -7 -14 -10 167.282 12.7350   1
   7  14  10 132.140 3.88381   1
  -8 -14 -10 28.4571 1.94219   1
   8  14  10 23.1964 1.67746   1
   0  15  10 12.6976 1.03277   1
  -1 -15 -10 2.36908 0.96756   1
   1  15  10 5.75984 0.90840   1
  -2 -15 -10 169.133 3.83142   1
   2  15  10 160.565 3.90808   1
  -3 -15 -10 38.4793 1.48400   1
   3  15  10 36.6375 1.60235   1
  -4 -15 -10 103.422 2.80189   1
   4  15  10 109.183 3.01145   1
  -5 -15 -10 13.5695 1.12590   1
   5  15  10 9.82656 1.28535   1
  -6 -15 -10 46.8261 1.74668   1
   6  15  10 48.3882 2.03804   1
  -7 -15 -10 11.8311 1.66693   1
   7  15  10 7.03432 1.47619   1
  -8 -15 -10 94.2690 5.91214   1
   8  15  10 97.2165 6.28609   1
   0  16  10 143.701 3.58047   1
  -3 -16  -9 58.0308 7.88983  -2
  -1 -16 -10 58.0308 7.88983   1
   1  16  10 105.576 2.95140   1
  -2 -16 -10 9.17006 1.07600   1
   2  16  10 13.8871 1.28129   1
  -3 -16 -10 2.64960 1.00383   1
   3  16  10 4.86317 1.15885   1
  -4 -16 -10 22.8407 1.30097   1
   4  16  10 12.1997 1.40116   1
  -5 -16 -10 41.8230 1.82052   1
   5  16  10 46.8552 2.00861   1
  -6 -16 -10 147.125 4.19454   1
   6  16  10 124.199 3.73199   1
  -7 -16 -10 21.7604 1.75836   1
   7  16  10 28.8552 1.94106   1
  -2 -17  -9 40.8595 3.81697  -2
   0  17  10 40.8595 3.81697   1
   2  17   9 51.2167 7.70261  -2
   0  17  10 51.2167 7.70261   1
  -3 -17  -9 30.5048 3.41599  -2
  -1 -17 -10 30.5048 3.41599   1
   3  17   9 19.2655 4.84749  -2
   1  17  10 19.2655 4.84749   1
  -4 -17  -9 82.5838 5.52747  -2
  -2 -17 -10 82.5838 5.52747   1
   4  17   9 83.6203 6.53656  -2
   2  17  10 83.6203 6.53656   1
   0  18   9 79.2679 9.11703  -2
   2  17  10 79.2679 9.11703   1
  -1 -18  -9 66.2776 7.15778  -2
  -3 -17 -10 66.2776 7.15778   1
   1  18   9 77.4403 4.23003  -2
   3  17  10 77.4403 4.23003   1
  -2 -18  -9 1.64437 5.25268  -2
  -4 -17 -10 1.64437 5.25268   1
   2  18   9 3.23335 6.95793  -2
   4  17  10 3.23335 6.95793   1
  -7 -16  -9 42.5603 7.42524  -2
  -5 -17 -10 42.5603 7.42524   1
   7  16   9 57.7851 8.87192  -2
   5  17  10 57.7851 8.87192   1
  -6 -17 -10 78.1919 2.95471   1
   6  17  10 77.4565 3.14677   1
  -2 -18  -9 456.780 20.1822  -2
   0  18  10 456.780 20.1822   1
   2  18   9 445.048 20.8160  -2
   0  18  10 445.048 20.8160   1
   1  18   9 24.5901 7.35063  -2
  -1 -18 -10 24.5901 7.35063   1
  -3 -18  -9 29.6946 3.81547  -2
  -1 -18 -10 29.6946 3.81547   1
  -1 -18  -9 30.5331 7.24174  -2
   1  18  10 30.5331 7.24174   1
  -4 -18  -9 88.9174 6.11398  -2
  -2 -18 -10 88.9174 6.11398   1
   0  19   9 111.599 10.1415  -2
  -2 -18 -10 111.599 10.1415   1
   4  18   9 122.620 11.3596  -2
   2  18  10 122.620 11.3596   1
   0  19   9 118.015 10.1422  -2
   2  18  10 118.015 10.1422   1
  -1 -19  -9 12.6947 5.24177  -2
  -3 -18 -10 12.6947 5.24177   1
   1  19   9 8.65822 3.56513  -2
   3  18  10 8.65822 3.56513   1
  -6 -17  -9 76.8045 6.47529  -2
  -4 -18 -10 76.8045 6.47529   1
  -2 -19  -9 96.5542 8.53644  -2
  -4 -18 -10 96.5542 8.53644   1
   2  19   9 84.0527 6.51362  -2
   4  18  10 84.0527 6.51362   1
   6  17   9 80.3191 6.78113  -2
   4  18  10 80.3191 6.78113   1
  -2 -19  -9 2.61827 3.18504  -2
   0  19  10 2.61827 3.18504   1
   2  19   9 4.37506 5.97585  -2
   0  19  10 4.37506 5.97585   1
  -3 -19  -9 42.0713 3.23174  -2
  -1 -19 -10 42.0713 3.23174   1
   3  19   9 48.8483 5.05681  -2
   1  19  10 48.8483 5.05681   1
  -1 -19  -9 53.2246 6.23149  -2
   1  19  10 53.2246 6.23149   1
  -2 -19 -10 138.966 4.16894   1
   2  19  10 152.263 3.98049   1
   0   0  11 0.38080 0.53775   1
   1   0  11 2335.95 37.8125   1
   2   0  11 149.835 5.13231  -2
   2   0  11 149.835 5.13231   1
   3   0  11 96.0888 2.01261   1
   4   0  11 9.46214 0.55726   1
   5   0  11 745.982 15.1703   1
   6   1  11 90.0256 5.23845  -2
   6   0  11 90.0256 5.23845   1
  -6  -1 -11 75.7937 6.73564  -2
   6   0  11 75.7937 6.73564   1
   7   1  11 16.4965 4.66381  -2
   7   0  11 16.4965 4.66381   1
  -7  -1 -11 26.2915 5.08966  -2
   7   0  11 26.2915 5.08966   1
   8   0  11 30.8242 1.80217   1
   9   0  11 45.1079 2.34271   1
  10   0  11 35.1904 2.09146   1
  11   0  11 90.8770 4.46557   1
  12   0  11 -1.3804 1.69113   1
   0   1  11 155.300 2.82011   1
  -1  -1 -11 268.303 4.87569   1
   1   1  11 264.201 15.9963  -2
   1   1  11 264.201 15.9963   1
   2   0  11 460.387 19.7318  -2
  -2  -1 -11 460.387 19.7318   1
  -2  -1 -11 492.136 21.9596  -2
  -2  -1 -11 492.136 21.9596   1
   2   1  11 415.927 14.6996  -2
   2   1  11 415.927 14.6996   1
   2   0  11 387.727 24.1506  -2
   2   1  11 387.727 24.1506   1
   3   0  11 719.453 30.2626  -2
  -3  -1 -11 719.453 30.2626   1
   3   1  11 756.327 15.3109   1
  -4  -1 -11 482.195 9.85443   1
   4   1  11 370.846 7.27504   1
  -5  -1 -11 91.6082 2.46984   1
   5   1  11 99.8694 2.32192   1
  -6  -2 -11 56.9418 5.83894  -2
  -6  -1 -11 56.9418 5.83894   1
   6   2  11 30.3689 3.20768  -2
   6   1  11 30.3689 3.20768   1
  -7  -2 -11 397.412 25.5773  -2
  -7  -1 -11 397.412 25.5773   1
   7   2  11 386.549 17.0717  -2
   7   1  11 386.549 17.0717   1
  -8  -1 -11 149.419 4.18669   1
   8   1  11 128.583 3.95797   1
  -9  -1 -11 99.6596 3.81209   1
   9   1  11 118.029 4.33529   1
 -10  -3 -11 10.9168 6.40492  -2
 -10  -1 -11 10.9168 6.40492   1
  10   3  11 12.2283 7.38602  -2
  10   1  11 12.2283 7.38602   1
 -11  -3 -11 7.68850 6.73128  -2
 -11  -1 -11 7.68850 6.73128   1
  11   3  11 8.95761 7.25537  -2
  11   1  11 8.95761 7.25537   1
 -12  -1 -11 157.756 6.55777   1
  12   1  11 151.235 5.59922   1
   0   2  11 365.658 7.53136   1
  -1  -2 -11 69.0700 1.60797   1
   1   2  11 30.6537 0.90535   1
  -2  -1 -11 291.540 12.7108  -2
  -2  -2 -11 291.540 12.7108   1
   2   2  11 274.809 17.5934  -2
   2   2  11 274.809 17.5934   1
   2   1  11 282.078 12.4465  -2
   2   2  11 282.078 12.4465   1
  -3  -1 -11 76.4596 5.80122  -2
  -3  -2 -11 76.4596 5.80122   1
   3   2  11 64.6566 5.67392  -2
   3   2  11 64.6566 5.67392   1
  -4  -2 -11 491.562 10.0156   1
   4   2  11 437.863 8.52410   1
  -5  -2 -11 90.6409 2.26417   1
   5   2  11 155.571 3.40974   1
  -6  -3 -11 357.484 23.1632  -2
  -6  -2 -11 357.484 23.1632   1
   6   3  11 218.714 10.1537  -2
   6   2  11 218.714 10.1537   1
  -7  -3 -11 56.8555 6.42936  -2
  -7  -2 -11 56.8555 6.42936   1
   7   0  11 48.2810 3.82541  -2
  -7  -2 -11 48.2810 3.82541   1
   7   3  11 57.1219 6.73243  -2
   7   2  11 57.1219 6.73243   1
  -8  -2 -11 5.59726 0.91064   1
   8   2  11 7.86135 0.67170   1
  -9  -2 -11 35.4896 1.79909   1
   9   2  11 41.3203 2.02880   1
 -10  -4 -11 338.944 22.5666  -2
 -10  -2 -11 338.944 22.5666   1
  10   4  11 315.517 21.6386  -2
  10   2  11 315.517 21.6386   1
 -11  -4 -11 90.5423 9.02538  -2
 -11  -2 -11 90.5423 9.02538   1
  11   4  11 65.8647 8.85107  -2
  11   2  11 65.8647 8.85107   1
 -12  -2 -11 60.8250 3.97744   1
  12   2  11 50.7792 2.78686   1
   0   3  11 78.9671 1.71633   1
  -1  -3 -11 69.2109 1.70076   1
   1   2  11 133.842 8.63616  -2
   1   3  11 133.842 8.63616   1
  -2  -2 -11 75.2300 4.01641  -2
  -2  -3 -11 75.2300 4.01641   1
   2   2  11 81.6855 5.62927  -2
   2   3  11 81.6855 5.62927   1
   2   3  11 80.8456 6.26012  -2
   2   3  11 80.8456 6.26012   1
  -3  -3 -11 411.791 8.93479   1
   3   3  11 299.404 18.1941  -2
   3   3  11 299.404 18.1941   1
  -4  -3 -11 127.115 3.21927   1
   4   3  11 115.566 2.80990   1
  -5  -3 -11 52.6626 1.48967   1
   5   3  11 34.8031 1.25980   1
  -6  -4 -11 150.103 11.3118  -2
  -6  -3 -11 150.103 11.3118   1
   6   4  11 145.654 7.55253  -2
   6   3  11 145.654 7.55253   1
  -7  -4 -11 155.523 11.8307  -2
  -7  -3 -11 155.523 11.8307   1
   7   4  11 162.540 12.1741  -2
   7   3  11 162.540 12.1741   1
  -8  -3 -11 37.5537 1.71995   1
   8   3  11 37.8851 1.53138   1
  -9  -3 -11 268.046 8.52955   1
   9   3  11 280.068 7.47624   1
 -10  -5 -11 31.6608 7.53860  -2
 -10  -3 -11 31.6608 7.53860   1
  10   3  11 24.5353 1.88114   1
 -11  -3 -11 31.5296 2.35429   1
  11   3  11 28.6730 2.11586   1
 -12  -3 -11 42.7354 3.21528   1
  12   3  11 40.7462 2.49382   1
   0   4  11 13.3015 0.64971   1
  -1  -4 -11 124.793 3.17102   1
   1   4  11 95.7441 2.11442   1
  -2  -4 -11 93.0919 2.65226   1
   2   4  11 122.925 2.81582   1
  -3  -4 -11 147.677 3.62586   1
   3   4  11 149.949 3.12749   1
  -4  -4 -11 138.239 3.74534   1
   4   4  11 98.6025 2.33172   1
  -5  -4 -11 281.631 6.70011   1
   5   4  11 263.700 5.58199   1
  -6  -4 -11 351.888 7.74315   1
   6   4  11 351.094 8.34082   1
  -7  -4 -11 85.6193 2.20135   1
   7   4  11 73.4476 2.05776   1
  -8  -4 -11 10.3318 0.55005   1
   8   4  11 14.7151 1.20582   1
  -9  -4 -11 9.75111 1.54847   1
   9   4  11 6.37949 0.79190   1
 -10  -4 -11 47.4840 2.29093   1
  10   4  11 46.0482 2.03964   1
 -11  -4 -11 111.800 5.48795   1
  11   4  11 95.4876 4.67479   1
 -12  -4 -11 132.677 6.20868   1
  12   4  11 142.622 5.34632   1
   0   5  11 28.6502 0.91710   1
  -1  -5 -11 145.519 3.39524   1
   1   5  11 118.409 2.67204   1
  -2  -5 -11 327.042 6.78746   1
   2   5  11 242.190 4.88147   1
  -3  -5 -11 198.017 4.46127   1
   3   5  11 276.604 5.51006   1
  -4  -5 -11 693.898 15.8908   1
   4   5  11 717.614 14.6509   1
  -5  -5 -11 89.1182 2.46172   1
   5   5  11 89.7778 2.09613   1
  -6  -5 -11 2.53195 0.64397   1
   6   5  11 4.38749 0.64024   1
  -7  -5 -11 190.591 4.69483   1
   6   7  11 215.347 9.81320  -2
   7   5  11 215.347 9.81320   1
  -8  -5 -11 181.642 4.78552   1
   8   5  11 226.792 5.30310   1
  -9  -5 -11 3.58502 1.12458   1
   9   5  11 15.1179 1.32556   1
 -10  -5 -11 65.0224 3.26095   1
   9   8  11 91.1989 8.67394  -2
  10   5  11 91.1989 8.67394   1
 -11  -5 -11 14.0712 2.55769   1
  10   8  11 13.9659 4.42106  -2
  11   5  11 13.9659 4.42106   1
   0   6  11 1.22995 0.51063   1
  -1  -6 -11 900.668 18.2156   1
   1   6  11 1056.84 19.3560   1
  -2  -6 -11 183.916 3.96862   1
   2   6  11 175.181 3.85791   1
  -2  -7 -11 181.695 11.9629  -2
  -3  -6 -11 181.695 11.9629   1
   3   6  11 119.694 2.93816   1
  -4  -6 -11 118.863 2.71435   1
   4   6  11 109.331 2.30787   1
  -5  -6 -11 1053.68 22.5731   1
   5   6  11 1130.14 24.4445   1
  -6  -6 -11 22.1262 1.21572   1
   5   8  11 23.4240 2.54263  -2
   6   6  11 23.4240 2.54263   1
  -7  -6 -11 231.032 5.61415   1
   6   8  11 268.998 9.79746  -2
   7   6  11 268.998 9.79746   1
  -8  -6 -11 48.5503 1.86319   1
   7   8  11 37.0114 3.12394  -2
   8   6  11 37.0114 3.12394   1
  -9  -6 -11 83.2686 3.01692   1
   9   6  11 103.858 3.04671   1
 -10  -6 -11 2.27660 1.60589   1
   9   9  11 6.36683 4.47109  -2
  10   6  11 6.36683 4.47109   1
 -11  -6 -11 92.2900 6.11571   1
  10   9  11 75.3471 5.30511  -2
  11   6  11 75.3471 5.30511   1
   0   7  11 74.8809 1.78024   1
  -1  -7 -11 130.681 2.80368   1
   1   7  11 136.480 2.91153   1
  -2  -7 -11 998.483 20.2063   1
   1   8  11 1009.32 61.1660  -2
   2   7  11 1009.32 61.1660   1
  -2  -8 -11 925.577 57.1529  -2
  -3  -7 -11 925.577 57.1529   1
   3   7  11 1050.09 20.2178   1
  -4  -7 -11 716.608 13.8628   1
   4   7  11 723.874 14.8856   1
  -5  -7 -11 105.707 2.66089   1
   5   7  11 103.687 2.42529   1
  -5  -9 -11 202.371 13.4066  -2
  -6  -7 -11 202.371 13.4066   1
   5   9  11 185.744 6.36403  -2
   6   7  11 185.744 6.36403   1
  -7  -7 -11 48.1043 1.70372   1
   6   9  11 30.2595 2.45310  -2
   7   7  11 30.2595 2.45310   1
  -8  -7 -11 134.760 3.49185   1
   7   9  11 175.526 7.34284  -2
   8   7  11 175.526 7.34284   1
  -9  -7 -11 102.656 3.70667   1
   9   7  11 108.136 2.91879   1
 -10  -7 -11 32.8971 2.30617   1
   9  10  11 20.2935 4.91928  -2
  10   7  11 20.2935 4.91928   1
 -11  -7 -11 2.27755 2.74700   1
  10  10  11 3.38820 5.45252  -2
  11   7  11 3.38820 5.45252   1
   0   8  11 1544.62 32.9450   1
  -1  -8 -11 616.041 12.6070   1
   1   8  11 575.869 11.8266   1
  -2  -8 -11 162.206 3.40598   1
   2   8  11 116.473 2.62203   1
  -3  -8 -11 237.647 5.07850   1
   3   8  11 276.737 5.93296   1
  -4  -8 -11 842.344 16.2667   1
   4   8  11 833.880 16.2696   1
  -5  -8 -11 89.2606 2.17577   1
   5   8  11 67.0046 1.83796   1
  -7  -7 -10 586.226 25.0893  -2
  -6  -8 -11 586.226 25.0893   1
   5  10  11 594.470 21.4471  -2
   6   8  11 594.470 21.4471   1
  -7  -8 -11 60.2535 2.14423   1
   6  10  11 57.9267 3.51218  -2
   7   8  11 57.9267 3.51218   1
  -8  -8 -11 29.8145 1.30584   1
   7  10  11 28.5166 7.00357  -2
   8   8  11 28.5166 7.00357   1
  -9  -8 -11 120.080 3.27727   1
   9   8  11 105.704 3.14300   1
 -11  -6 -10 82.8094 8.66955  -2
 -10  -8 -11 82.8094 8.66955   1
   9  11  11 96.3475 9.95498  -2
  10   8  11 96.3475 9.95498   1
  11   6  10 82.1204 8.40662  -2
  10   8  11 82.1204 8.40662   1
 -11  -8 -11 25.8604 5.35703   1
  10  11  11 21.3775 4.75380  -2
  11   8  11 21.3775 4.75380   1
   0   9  11 2.33488 0.56425   1
  -1  -9 -11 292.059 5.58746   1
   1   9  11 338.024 6.43276   1
  -2  -9 -11 327.029 6.51612   1
   2   9  11 316.241 6.13124   1
  -3  -9 -11 675.042 13.7683   1
   3   9  11 661.539 12.4101   1
  -4  -9 -11 119.530 2.67512   1
   4   9  11 99.2009 2.20388   1
  -6  -8 -10 89.1259 4.55261  -2
  -5  -9 -11 89.1259 4.55261   1
   6   8  10 104.356 6.43225  -2
   5   9  11 104.356 6.43225   1
  -7  -8 -10 35.4206 4.03195  -2
  -6  -9 -11 35.4206 4.03195   1
   7   8  10 43.6951 6.26014  -2
   6   9  11 43.6951 6.26014   1
  -8  -8 -10 546.665 34.9918  -2
  -7  -9 -11 546.665 34.9918   1
   6  11  11 524.683 31.5780  -2
   7   9  11 524.683 31.5780   1
  -8  -9 -11 11.3895 1.06375   1
   8   9  11 15.6940 1.16530   1
 -10  -7 -10 404.464 14.8795  -2
  -9  -9 -11 404.464 14.8795   1
  10   7  10 338.536 16.1189  -2
   9   9  11 338.536 16.1189   1
 -11  -7 -10 1.54058 5.40321  -2
 -10  -9 -11 1.54058 5.40321   1
  11   7  10 3.74753 5.68101  -2
  10   9  11 3.74753 5.68101   1
   0  10  11 129.247 2.81657   1
  -1 -10 -11 199.468 4.01204   1
   1  10  11 153.718 3.21513   1
  -2 -10 -11 23.5356 1.04131   1
   2  10  11 6.82209 0.83653   1
  -3 -10 -11 166.929 3.62911   1
   3  10  11 171.751 3.59297   1
  -4 -10 -11 93.6064 2.30605   1
   4  10  11 104.906 2.43808   1
  -6  -9 -10 276.124 12.6338  -2
  -5 -10 -11 276.124 12.6338   1
   6   9  10 278.920 19.1200  -2
   5  10  11 278.920 19.1200   1
  -7  -9 -10 90.5724 4.71581  -2
  -6 -10 -11 90.5724 4.71581   1
   6  10  11 56.3071 2.21388   1
  -7 -10 -11 57.6282 2.46671   1
   6  11  11 49.0801 8.51281  -2
   7  10  11 49.0801 8.51281   1
  -7 -11 -11 15.5647 7.62473  -2
  -8 -10 -11 15.5647 7.62473   1
   7  11  11 20.8481 7.07429  -2
   8  10  11 20.8481 7.07429   1
 -10  -8 -10 32.7380 3.82524  -2
  -9 -10 -11 32.7380 3.82524   1
  10   8  10 39.2813 4.90720  -2
   9  10  11 39.2813 4.90720   1
   9  12  11 43.1819 5.51526  -2
  10  10  11 43.1819 5.51526   1
  11   8  10 46.6506 4.66511  -2
  10  10  11 46.6506 4.66511   1
   0  11  11 65.6630 1.76231   1
  -1 -11 -11 22.8387 1.05002   1
   1  11  11 12.4967 0.76988   1
  -2 -11 -11 245.669 5.37027   1
   2  11  11 264.720 5.52814   1
  -3 -11 -11 42.3436 1.46422   1
   3  11  11 34.6900 1.36172   1
  -4 -11 -11 41.7412 1.49338   1
   4  11  11 31.6293 1.54838   1
  -5 -11 -11 17.6368 1.20262   1
   5  11  11 25.8698 1.32318   1
  -7  -9 -12 18.7627 6.25893  -2
  -6 -11 -11 18.7627 6.25893   1
  -5 -12 -11 25.2798 7.34803  -2
  -6 -11 -11 25.2798 7.34803   1
   6  11  11 24.8872 1.42303   1
  -8  -9 -12 44.9523 6.18306  -2
  -7 -11 -11 44.9523 6.18306   1
  -6 -12 -11 24.1908 7.61057  -2
  -7 -11 -11 24.1908 7.61057   1
   6  12  11 35.4725 7.45635  -2
   7  11  11 35.4725 7.45635   1
  -7 -12 -11 115.971 11.4188  -2
  -8 -11 -11 115.971 11.4188   1
   7  12  11 100.260 10.0124  -2
   8  11  11 100.260 10.0124   1
 -10  -9 -10 165.090 7.27537  -2
  -9 -11 -11 165.090 7.27537   1
  10   9  10 180.250 13.7490  -2
   9  11  11 180.250 13.7490   1
 -11  -9 -10 150.952 12.1303  -2
 -10 -11 -11 150.952 12.1303   1
  11   9  10 174.107 13.6215  -2
  10  11  11 174.107 13.6215   1
   0  12  11 7.48440 0.79851   1
  -1 -12 -11 277.721 6.07512   1
   1  12  11 271.371 5.38190   1
  -2 -12 -11 41.0279 1.73669   1
   2  12  11 35.0200 1.65164   1
  -3 -12 -11 5.13236 0.90718   1
   3  12  11 9.36946 1.09677   1
  -4 -12 -11 115.557 2.77547   1
   4  12  11 105.863 2.73762   1
  -6 -10 -12 89.5767 9.20184  -2
  -5 -12 -11 89.5767 9.20184   1
   5  12  11 93.8343 2.70238   1
  -7 -10 -12 18.9853 5.95366  -2
  -6 -12 -11 18.9853 5.95366   1
   6  12  11 13.9699 1.24075   1
  -8 -10 -12 73.7312 7.54838  -2
  -7 -12 -11 73.7312 7.54838   1
   6  13  11 93.8700 9.85649  -2
   7  12  11 93.8700 9.85649   1
  -8 -12 -11 15.3231 1.29528   1
   8  12  11 14.3903 1.33809   1
  -9 -12 -11 21.0189 1.87250   1
   9  12  11 42.3637 2.27884   1
   0  13  11 13.6344 1.06058   1
  -1 -13 -11 15.7697 1.10744   1
   1  13  11 6.18130 0.79297   1
  -3 -12 -12 418.675 28.0105  -2
  -2 -13 -11 418.675 28.0105   1
   3  12  12 363.329 23.6911  -2
   2  13  11 363.329 23.6911   1
  -4 -12 -12 56.6504 8.72153  -2
  -3 -13 -11 56.6504 8.72153   1
   3  13  11 39.4948 1.60861   1
  -4 -13 -11 167.011 3.95916   1
   4  13  11 200.387 4.41743   1
  -6 -11 -12 35.0083 6.82678  -2
  -5 -13 -11 35.0083 6.82678   1
   6  11  12 17.6533 5.41328  -2
   5  13  11 17.6533 5.41328   1
  -7 -11 -12 42.7106 6.37886  -2
  -6 -13 -11 42.7106 6.37886   1
   6  13  11 48.3167 1.96794   1
  -8 -11 -12 21.1979 5.96680  -2
  -7 -13 -11 21.1979 5.96680   1
   7  13  11 45.3819 1.93229   1
  -8 -13 -11 104.094 3.66318   1
   8  13  11 128.054 3.92159   1
   0  14  11 243.230 5.41043   1
  -1 -14 -11 174.917 3.90410   1
   1  14  11 180.457 4.29324   1
  -3 -13 -12 328.960 22.8588  -2
  -2 -14 -11 328.960 22.8588   1
   2  14  11 340.689 7.08216   1
  -3 -14 -11 87.8232 2.34733   1
   3  14  11 69.3337 2.14774   1
  -4 -14 -11 77.3129 2.32814   1
   4  14  11 109.500 2.85046   1
  -6 -12 -12 85.7811 9.26809  -2
  -5 -14 -11 85.7811 9.26809   1
   6  12  12 64.2584 7.54614  -2
   5  14  11 64.2584 7.54614   1
  -7 -12 -12 241.695 17.0750  -2
  -6 -14 -11 241.695 17.0750   1
   6  14  11 285.093 6.79970   1
  -8 -12 -12 32.8010 8.31153  -2
  -7 -14 -11 32.8010 8.31153   1
   7  14  11 43.0426 2.14647   1
  -8 -14 -11 1.12425 1.32569   1
   8  14  11 0.47554 1.23984   1
   0  15  11 10.4615 1.01411   1
  -1 -15 -11 104.092 2.85332   1
   1  15  11 93.6138 2.72594   1
  -2 -15 -11 3.28026 0.91649   1
   2  15  11 1.06541 1.05805   1
  -3 -15 -11 337.817 7.33635   1
   3  15  11 322.283 7.10438   1
  -4 -15 -11 91.1741 2.82654   1
   4  15  11 103.590 2.79402   1
  -5 -15 -11 25.1872 1.33544   1
   5  15  11 11.4665 1.34898   1
  -6 -15 -11 36.8301 2.02734   1
   6  15  11 39.6224 2.32281   1
  -7 -15 -11 96.0839 3.46615   1
   7  15  11 107.133 3.57136   1
   0  16  11 68.5065 2.32687   1
  -3 -16 -10 74.6650 7.70420  -2
  -1 -16 -11 74.6650 7.70420   1
   3  16  10 94.5188 10.1557  -2
   1  16  11 94.5188 10.1557   1
  -4 -16 -10 117.710 10.6275  -2
  -2 -16 -11 117.710 10.6275   1
   2  16  11 88.5463 2.67641   1
  -3 -16 -11 41.3146 1.82217   1
   1  17  10 36.0693 6.79013  -2
   3  16  11 36.0693 6.79013   1
  -4 -16 -11 54.6638 1.97933   1
   2  17  10 59.1570 5.86508  -2
   4  16  11 59.1570 5.86508   1
  -5 -16 -11 144.185 3.86890   1
   5  16  11 124.092 3.97418   1
  -6 -16 -11 77.2065 2.70834   1
   6  16  11 70.6239 2.82469   1
  -2 -17 -10 177.057 6.86991  -2
   0  17  11 177.057 6.86991   1
   2  17  10 188.694 14.4103  -2
   0  17  11 188.694 14.4103   1
  -3 -17 -10 11.9478 3.96297  -2
  -1 -17 -11 11.9478 3.96297   1
   3  17  10 26.5062 6.93531  -2
   1  17  11 26.5062 6.93531   1
  -4 -17 -10 84.7059 6.06955  -2
  -2 -17 -11 84.7059 6.06955   1
   0  18  10 101.132 9.20680  -2
  -2 -17 -11 101.132 9.20680   1
   0  18  10 85.1236 8.81279  -2
   2  17  11 85.1236 8.81279   1
   4  17  10 89.9505 10.1287  -2
   2  17  11 89.9505 10.1287   1
  -1 -18 -10 19.5423 5.52055  -2
  -3 -17 -11 19.5423 5.52055   1
   1  18  10 13.1317 4.33739  -2
   3  17  11 13.1317 4.33739   1
  -2 -18 -10 157.771 11.8063  -2
  -4 -17 -11 157.771 11.8063   1
   4  17  11 113.440 4.96718   1
  -7 -16 -10 7.31438 5.01151  -2
  -5 -17 -11 7.31438 5.01151   1
   3  18  10 6.01186 6.44117  -2
   5  17  11 6.01186 6.44117   1
   7  16  10 1.46664 7.28930  -2
   5  17  11 1.46664 7.28930   1
  -2 -18 -10 8.80663 5.52915  -2
   0  18  11 8.80663 5.52915   1
  -3 -18 -10 38.6288 3.66112  -2
  -1 -18 -11 38.6288 3.66112   1
   3  18  10 18.9533 4.00018  -2
   1  18  11 18.9533 4.00018   1
  -4 -18 -10 42.8791 4.88948  -2
  -2 -18 -11 42.8791 4.88948   1
   0  19  10 42.8661 4.01984  -2
   2  18  11 42.8661 4.01984   1
   4  18  10 45.2988 5.51575  -2
   2  18  11 45.2988 5.51575   1
  -1 -19 -10 5.51245 4.99472  -2
  -3 -18 -11 5.51245 4.99472   1
   1  19  10 6.03016 3.39047  -2
   3  18  11 6.03016 3.39047   1
   0   0  12 15.9009 0.99099   1
   1   0  12 51.3910 1.22314   1
   2   0  12 100.091 5.57778  -2
   2   0  12 100.091 5.57778   1
   3   0  12 1.08041 0.47679   1
   4   0  12 8.27199 0.57646   1
   5   0  12 35.9679 1.07128   1
   6   1  12 475.234 20.5368  -2
   6   0  12 475.234 20.5368   1
   7   0  12 2.65863 0.73887   1
   8   0  12 10.5819 0.88415   1
   9   0  12 77.1782 3.27412   1
  10   0  12 3.70557 1.30563   1
  11   0  12 30.9582 2.50159   1
   0   1  12 313.777 5.93281   1
   1   0  12 123.418 8.45457  -2
  -1  -1 -12 123.418 8.45457   1
   1   1  12 126.530 2.70668   1
   2   0  12 32.6067 2.10824  -2
  -2  -1 -12 32.6067 2.10824   1
  -2  -1 -12 28.0940 4.27627  -2
  -2  -1 -12 28.0940 4.27627   1
   2   1  12 12.6096 2.01612  -2
   2   1  12 12.6096 2.01612   1
   2   0  12 18.0911 2.50040  -2
   2   1  12 18.0911 2.50040   1
  -3  -1 -12 639.086 40.0569  -2
  -3  -1 -12 639.086 40.0569   1
   3   0  12 588.788 34.3017  -2
  -3  -1 -12 588.788 34.3017   1
   3   1  12 621.366 27.2810  -2
   3   1  12 621.366 27.2810   1
  -4  -1 -12 6.87035 0.53930   1
   4   1  12 6.85637 0.60712   1
  -5  -1 -12 807.387 18.5180   1
   5   1  12 824.867 16.7571   1
  -6  -2 -12 63.8955 6.50877  -2
  -6  -1 -12 63.8955 6.50877   1
   6   2  12 49.1108 3.98088  -2
   6   1  12 49.1108 3.98088   1
  -7  -2 -12 153.995 11.1809  -2
  -7  -1 -12 153.995 11.1809   1
   7   2  12 115.477 6.48254  -2
   7   1  12 115.477 6.48254   1
  -8  -1 -12 26.5708 1.05098   1
   8   1  12 24.1413 1.66921   1
  -9  -1 -12 120.795 4.40956   1
   9   1  12 128.866 4.63809   1
 -10  -1 -12 143.155 5.14186   1
  10   3  12 147.599 12.6517  -2
  10   1  12 147.599 12.6517   1
 -11  -3 -12 91.3011 9.76578  -2
 -11  -1 -12 91.3011 9.76578   1
  11   1  12 78.6967 3.94355   1
   0   2  12 391.738 7.67997   1
  -1  -2 -12 97.2010 2.25682   1
   1   1  12 130.759 8.56093  -2
   1   2  12 130.759 8.56093   1
  -2  -2 -12 14.6939 3.72931  -2
  -2  -2 -12 14.6939 3.72931   1
  -2  -1 -12 17.3684 1.66262  -2
  -2  -2 -12 17.3684 1.66262   1
   2   2  12 7.87166 2.05851  -2
   2   2  12 7.87166 2.05851   1
   2   1  12 7.68914 1.90525  -2
   2   2  12 7.68914 1.90525   1
  -3  -1 -12 46.7794 4.82575  -2
  -3  -2 -12 46.7794 4.82575   1
  -3  -2 -12 44.8096 5.43863  -2
  -3  -2 -12 44.8096 5.43863   1
   3   2  12 38.5815 3.11963  -2
   3   2  12 38.5815 3.11963   1
  -4  -2 -12 445.928 9.13677   1
   4   2  12 466.218 9.08228   1
  -5  -2 -12 352.191 7.72870   1
   5   2  12 321.398 6.36424   1
  -6  -3 -12 208.282 14.4772  -2
  -6  -2 -12 208.282 14.4772   1
   6   3  12 221.972 10.3996  -2
   6   2  12 221.972 10.3996   1
  -7  -3 -12 397.411 25.7214  -2
  -7  -2 -12 397.411 25.7214   1
   7   3  12 394.181 17.4217  -2
   7   2  12 394.181 17.4217   1
  -8  -2 -12 145.627 3.47255   1
   8   2  12 130.188 3.82187   1
  -9  -2 -12 29.4024 1.66004   1
   9   2  12 35.8495 1.89773   1
 -10  -4 -12 86.8039 9.14616  -2
 -10  -2 -12 86.8039 9.14616   1
  10   4  12 86.3323 9.55179  -2
  10   2  12 86.3323 9.55179   1
 -11  -4 -12 168.012 13.2223  -2
 -11  -2 -12 168.012 13.2223   1
  11   2  12 148.465 6.15377   1
   0   3  12 5.32778 0.49818   1
  -1  -2 -12 114.142 7.85195  -2
  -1  -3 -12 114.142 7.85195   1
   1   3  12 129.473 2.91307   1
  -2  -3 -12 2243.10 138.081  -2
  -2  -3 -12 2243.10 138.081   1
  -2  -2 -12 2062.50 71.4842  -2
  -2  -3 -12 2062.50 71.4842   1
   2   2  12 2136.89 130.447  -2
   2   3  12 2136.89 130.447   1
   2   3  12 2082.33 87.1457  -2
   2   3  12 2082.33 87.1457   1
  -3  -3 -12 158.289 3.66515   1
   3   3  12 166.522 7.96361  -2
   3   3  12 166.522 7.96361   1
  -4  -3 -12 63.0358 1.68697   1
   4   3  12 116.084 2.82056   1
  -5  -3 -12 138.072 3.53882   1
   5   3  12 139.710 3.15155   1
  -6  -4 -12 299.373 19.9609  -2
  -6  -3 -12 299.373 19.9609   1
   6   4  12 275.733 12.6580  -2
   6   3  12 275.733 12.6580   1
  -7  -4 -12 26.5776 6.38285  -2
  -7  -3 -12 26.5776 6.38285   1
   7   3  12 14.2567 0.85137   1
  -8  -3 -12 298.118 7.03574   1
   8   3  12 283.970 6.90339   1
  -9  -3 -12 5.76209 1.36373   1
   9   3  12 6.79685 0.80889   1
 -10  -3 -12 6.51640 1.43490   1
  10   5  12 19.9325 7.20252  -2
  10   3  12 19.9325 7.20252   1
 -11  -5 -12 1.41702 7.78565  -2
 -11  -3 -12 1.41702 7.78565   1
  11   3  12 1.10412 1.65805   1
   0   4  12 1879.09 37.7643   1
  -1  -4 -12 1277.98 29.0560   1
   1   4  12 1214.73 24.4969   1
  -2  -4 -12 253.383 5.34049   1
   2   3  12 362.932 22.3562  -2
   2   4  12 362.932 22.3562   1
  -3  -4 -12 283.885 6.27315   1
   3   4  12 290.274 5.79526   1
  -4  -4 -12 223.133 5.39823   1
   4   4  12 197.226 4.27110   1
  -5  -4 -12 166.374 4.14064   1
   5   4  12 196.053 4.27874   1
  -6  -2 -12 168.630 10.9364  -2
  -6  -4 -12 168.630 10.9364   1
   6   4  12 171.005 3.79485   1
  -7  -4 -12 105.349 2.89333   1
   7   4  12 63.2787 1.74700   1
  -8  -4 -12 14.2169 0.85112   1
   8   4  12 16.2691 1.02836   1
  -9  -4 -12 159.089 4.95626   1
   9   4  12 149.797 4.02175   1
 -10  -4 -12 92.0654 3.46066   1
  10   4  12 86.5999 3.04562   1
 -11  -4 -12 115.372 10.3554   1
  10   7  12 136.856 11.3566  -2
  11   4  12 136.856 11.3566   1
   0   5  12 212.246 4.32731   1
  -1  -5 -12 418.973 9.15174   1
   1   5  12 492.476 9.60982   1
  -2  -5 -12 1.98206 0.54649   1
   2   5  12 13.0078 0.81387   1
  -3  -5 -12 843.422 17.0922   1
   3   5  12 813.492 16.5457   1
  -4  -5 -12 299.283 7.02739   1
   4   5  12 252.222 5.71247   1
  -5  -5 -12 25.5897 1.35280   1
   5   5  12 36.0030 1.28600   1
  -6  -5 -12 55.8511 1.79963   1
   5   7  12 60.3483 5.07434  -2
   6   5  12 60.3483 5.07434   1
  -7  -5 -12 601.950 13.9415   1
   6   7  12 616.346 21.6471  -2
   7   5  12 616.346 21.6471   1
  -8  -5 -12 34.2441 1.33505   1
   8   5  12 35.7221 1.44236   1
  -9  -5 -12 104.403 3.78345   1
   9   5  12 79.4461 2.57232   1
 -10  -5 -12 71.8889 4.02793   1
   9   8  12 77.3355 8.10176  -2
  10   5  12 77.3355 8.10176   1
 -11  -5 -12 19.6778 4.12871   1
  11   5  12 20.0303 2.33880   1
   0   6  12 916.847 17.6593   1
  -1  -6 -12 117.363 2.55912   1
   1   6  12 105.008 2.30111   1
  -2  -6 -12 578.421 12.4952   1
   2   6  12 573.196 11.7661   1
  -2  -7 -12 121.277 8.58570  -2
  -3  -6 -12 121.277 8.58570   1
   3   6  12 107.600 2.42335   1
  -4  -6 -12 70.9332 2.22699   1
   4   6  12 37.3566 1.17993   1
  -5  -6 -12 99.9198 2.56674   1
   5   6  12 98.6314 2.43445   1
  -6  -6 -12 416.929 10.5262   1
   5   8  12 369.581 10.4305  -2
   6   6  12 369.581 10.4305   1
  -7  -6 -12 2.22600 0.74777   1
   6   8  12 2.00889 1.94834  -2
   7   6  12 2.00889 1.94834   1
  -8  -6 -12 33.0596 1.59111   1
   7   8  12 36.6859 2.83968  -2
   8   6  12 36.6859 2.83968   1
  -9  -6 -12 158.196 5.05588   1
   9   6  12 166.691 4.12082   1
 -10  -6 -12 167.136 7.13459   1
   9   9  12 138.076 7.92495  -2
  10   6  12 138.076 7.92495   1
 -11  -6 -12 74.8687 4.39582   1
  10   9  12 64.2398 6.63653  -2
  11   6  12 64.2398 6.63653   1
   0   7  12 3.17768 0.55861   1
  -1  -7 -12 63.9629 1.64617   1
   1   7  12 48.3788 1.23284   1
  -2  -7 -12 77.3139 1.97608   1
   1   8  12 128.849 9.31848  -2
   2   7  12 128.849 9.31848   1
  -2  -8 -12 160.203 10.8713  -2
  -3  -7 -12 160.203 10.8713   1
   3   7  12 193.063 4.21746   1
  -4  -7 -12 432.821 8.94978   1
   4   7  12 417.711 8.28401   1
  -5  -7 -12 179.262 4.19379   1
   5   7  12 182.113 4.09399   1
  -6  -7 -12 37.8790 1.59574   1
   5   9  12 32.0752 2.70168  -2
   6   7  12 32.0752 2.70168   1
  -7  -7 -12 3.19855 0.77796   1
   6   9  12 16.5585 2.02773  -2
   7   7  12 16.5585 2.02773   1
  -8  -7 -12 172.335 4.35228   1
   7   9  12 136.755 6.02031  -2
   8   7  12 136.755 6.02031   1
  -9  -7 -12 201.349 10.0395   1
   9   7  12 213.817 5.12472   1
 -10  -7 -12 6.73099 1.82556   1
   9  10  12 14.5871 4.38287  -2
  10   7  12 14.5871 4.38287   1
 -11  -7 -12 27.1992 2.72861   1
  10  10  12 32.7362 4.25835  -2
  11   7  12 32.7362 4.25835   1
   0   8  12 45.3551 1.39460   1
  -1  -8 -12 129.693 2.81595   1
   1   8  12 204.938 4.74794   1
  -1  -9 -12 119.826 8.83316  -2
  -2  -8 -12 119.826 8.83316   1
   1   9  12 130.055 9.82408  -2
   2   8  12 130.055 9.82408   1
  -3  -8 -12 61.3036 1.75242   1
   3   8  12 50.6353 1.62254   1
  -4  -8 -12 38.4029 1.26121   1
   4   8  12 20.1499 0.88224   1
  -5  -8 -12 33.4608 1.18567   1
   5   8  12 57.0564 1.69622   1
  -7  -7 -11 60.7283 7.18477  -2
  -6  -8 -12 60.7283 7.18477   1
   5  10  12 72.5078 3.49898  -2
   6   8  12 72.5078 3.49898   1
  -7  -8 -12 204.603 5.10076   1
   6  10  12 217.048 7.30171  -2
   7   8  12 217.048 7.30171   1
  -8  -8 -12 52.3134 1.79335   1
   8   8  12 57.1528 2.01063   1
  -9  -8 -12 4.08974 0.66486   1
   9   8  12 0.23381 0.88966   1
 -10  -8 -12 9.75339 3.19350   1
   9  11  12 15.7929 7.32898  -2
  10   8  12 15.7929 7.32898   1
  11   6  11 17.5181 6.55891  -2
  10   8  12 17.5181 6.55891   1
   0   9  12 15.3447 0.73326   1
  -1  -9 -12 215.767 4.24967   1
   1   9  12 205.780 4.32121   1
  -2  -9 -12 294.615 5.93142   1
   2   9  12 208.295 4.63582   1
  -3  -9 -12 122.085 2.74734   1
   3   9  12 128.707 2.96164   1
  -4  -9 -12 83.4427 2.05133   1
   4   9  12 95.2493 2.20840   1
  -5  -9 -12 15.8278 0.93662   1
   6   8  11 39.2004 6.63618  -2
   5   9  12 39.2004 6.63618   1
  -7  -8 -11 3.59856 2.96925  -2
  -6  -9 -12 3.59856 2.96925   1
   7   8  11 19.3110 5.86481  -2
   6   9  12 19.3110 5.86481   1
   5  11  12 22.3690 6.48988  -2
   6   9  12 22.3690 6.48988   1
  -8  -8 -11 71.1177 5.43321  -2
  -7  -9 -12 71.1177 5.43321   1
   6  11  12 65.9693 7.98170  -2
   7   9  12 65.9693 7.98170   1
  -8  -9 -12 398.077 9.57522   1
   8   9  12 380.645 9.43175   1
 -10  -7 -11 78.5697 8.44748  -2
  -9  -9 -12 78.5697 8.44748   1
  10   7  11 78.8904 6.29582  -2
   9   9  12 78.8904 6.29582   1
 -10  -9 -12 39.6770 4.19065   1
  11   7  11 56.0244 7.28307  -2
  10   9  12 56.0244 7.28307   1
   0  10  12 160.553 3.54415   1
  -1 -10 -12 318.075 6.44031   1
   1  10  12 353.088 7.55731   1
  -2 -10 -12 26.2284 1.07966   1
   2  10  12 28.8844 1.23309   1
  -3 -10 -12 233.670 4.83924   1
   3  10  12 218.859 4.65786   1
  -4 -10 -12 35.2381 1.27468   1
   4  10  12 28.7036 1.49203   1
  -6  -9 -11 749.212 31.9130  -2
  -5 -10 -12 749.212 31.9130   1
   6   9  11 796.806 50.6804  -2
   5  10  12 796.806 50.6804   1
  -7  -9 -11 13.7759 3.20808  -2
  -6 -10 -12 13.7759 3.20808   1
   7   9  11 44.6089 6.76973  -2
   6  10  12 44.6089 6.76973   1
  -6 -11 -12 19.9275 7.60234  -2
  -7 -10 -12 19.9275 7.60234   1
   6  11  12 4.97057 6.35643  -2
   7  10  12 4.97057 6.35643   1
  -7 -11 -12 88.1383 10.0221  -2
  -8 -10 -12 88.1383 10.0221   1
   7  11  12 92.1525 10.8266  -2
   8  10  12 92.1525 10.8266   1
 -10  -8 -11 111.309 9.91070  -2
  -9 -10 -12 111.309 9.91070   1
  10   8  11 95.4790 9.62870  -2
   9  10  12 95.4790 9.62870   1
  -9 -12 -12 26.1203 8.79602  -2
 -10 -10 -12 26.1203 8.79602   1
 -11  -8 -11 24.5129 6.04398  -2
 -10 -10 -12 24.5129 6.04398   1
  11   8  11 33.3707 6.45301  -2
  10  10  12 33.3707 6.45301   1
   9  12  12 19.1439 6.66751  -2
  10  10  12 19.1439 6.66751   1
   0  11  12 16.6611 0.92860   1
  -1 -11 -12 315.723 6.14724   1
   1  11  12 298.473 5.58730   1
  -2 -11 -12 140.301 3.19461   1
   2  11  12 143.695 3.35071   1
  -3 -11 -12 450.251 9.49691   1
   3  11  12 453.409 9.68521   1
  -4 -11 -12 42.0723 1.48630   1
   4  11  12 36.9296 1.51405   1
  -5 -11 -12 6.53507 1.06107   1
   6  10  11 5.01921 6.49302  -2
   5  11  12 5.01921 6.49302   1
  -7 -10 -11 152.612 11.7595  -2
  -6 -11 -12 152.612 11.7595   1
  -7  -9 -13 188.506 13.9852  -2
  -6 -11 -12 188.506 13.9852   1
   7  10  11 142.578 11.4617  -2
   6  11  12 142.578 11.4617   1
  -6 -12 -12 274.339 19.4826  -2
  -7 -11 -12 274.339 19.4826   1
   7  11  12 222.274 6.76361   1
  -7 -12 -12 46.8122 8.97831  -2
  -8 -11 -12 46.8122 8.97831   1
   7  12  12 25.4198 5.65719  -2
   8  11  12 25.4198 5.65719   1
  -9 -11 -12 29.7998 2.41297   1
   9  11  12 37.3877 2.13468   1
   0  12  12 368.719 7.23075   1
  -1 -12 -12 23.1482 1.23351   1
   1  12  12 24.4391 1.09108   1
  -2 -12 -12 57.9984 2.00151   1
   2  12  12 49.2650 1.71958   1
  -4 -11 -13 24.2225 8.02324  -2
  -3 -12 -12 24.2225 8.02324   1
   3  12  12 15.3191 1.10089   1
  -4 -12 -12 494.058 10.4002   1
   4  12  12 477.123 9.60789   1
  -6 -10 -13 109.457 10.2984  -2
  -5 -12 -12 109.457 10.2984   1
   6  10  13 103.459 8.85120  -2
   5  12  12 103.459 8.85120   1
  -7 -10 -13 505.806 32.6362  -2
  -6 -12 -12 505.806 32.6362   1
   6  12  12 439.422 9.98287   1
  -8 -10 -13 24.8698 6.15424  -2
  -7 -12 -12 24.8698 6.15424   1
   6  13  12 41.3882 8.20715  -2
   7  12  12 41.3882 8.20715   1
  -7 -13 -12 2.30243 8.20386  -2
  -8 -12 -12 2.30243 8.20386   1
   8  12  12 7.71104 1.25335   1
  -9 -12 -12 20.9874 1.56451   1
   9  12  12 27.6466 1.61858   1
   0  13  12 0.21363 0.78539   1
  -1 -13 -12 37.7330 1.62247   1
   1  13  12 47.8908 1.80614   1
  -3 -12 -13 279.431 19.9879  -2
  -2 -13 -12 279.431 19.9879   1
   2  13  12 288.779 6.40751   1
  -3 -13 -12 33.1854 1.43315   1
   3  13  12 39.9414 1.59119   1
  -4 -13 -12 227.778 5.42013   1
   4  13  12 211.182 4.68237   1
  -6 -11 -13 76.4313 8.84829  -2
  -5 -13 -12 76.4313 8.84829   1
   5  13  12 67.5062 2.28204   1
  -7 -11 -13 35.6115 6.14429  -2
  -6 -13 -12 35.6115 6.14429   1
   6  13  12 32.6946 1.65412   1
  -7 -13 -12 34.5836 2.34079   1
   7  13  12 15.5003 1.55541   1
  -8 -13 -12 61.0660 2.39385   1
   8  13  12 78.0465 2.85951   1
   0  14  12 16.8574 1.09238   1
  -2 -13 -13 119.320 11.8095  -2
  -1 -14 -12 119.320 11.8095   1
   1  14  12 90.4468 2.50625   1
  -3 -13 -13 10.0496 8.27634  -2
  -2 -14 -12 10.0496 8.27634   1
   3  13  13 18.5409 6.78783  -2
   2  14  12 18.5409 6.78783   1
  -3 -14 -12 42.0770 1.76310   1
   3  14  12 54.9314 1.91009   1
  -4 -14 -12 35.0529 1.49940   1
   4  14  12 47.0996 1.77902   1
  -6 -12 -13 10.0390 6.33695  -2
  -5 -14 -12 10.0390 6.33695   1
   5  14  12 24.7761 1.46444   1
  -7 -12 -13 21.6970 7.17509  -2
  -6 -14 -12 21.6970 7.17509   1
   6  14  12 15.5525 1.44180   1
  -8 -12 -13 110.888 10.1102  -2
  -7 -14 -12 110.888 10.1102   1
   7  14  12 113.090 3.70912   1
   0  15  12 27.4086 1.46010   1
  -1 -15 -12 41.4316 1.56828   1
   1  15  12 52.1840 1.96186   1
  -2 -15 -12 54.3223 1.86298   1
   2  15  12 71.7886 2.26480   1
  -3 -15 -12 4.92282 1.04247   1
   3  15  12 2.88839 1.04843   1
  -4 -15 -12 51.6682 1.89146   1
   4  15  12 47.7236 1.86462   1
  -6 -13 -13 13.6054 7.36841  -2
  -5 -15 -12 13.6054 7.36841   1
   5  15  12 4.73010 1.28983   1
  -7 -13 -13 18.7094 5.51833  -2
  -6 -15 -12 18.7094 5.51833   1
   6  15  12 27.0289 1.64142   1
   0  16  12 62.2530 2.20039   1
  -3 -16 -11 10.3282 3.83340  -2
  -1 -16 -12 10.3282 3.83340   1
   1  16  12 26.3583 1.58567   1
  -4 -16 -11 31.3931 6.04927  -2
  -2 -16 -12 31.3931 6.04927   1
   0  17  11 23.5088 7.21833  -2
   2  16  12 23.5088 7.21833   1
  -1 -17 -11 8.99277 5.40282  -2
  -3 -16 -12 8.99277 5.40282   1
   1  17  11 20.6260 5.06569  -2
   3  16  12 20.6260 5.06569   1
  -4 -16 -12 10.9103 1.26898   1
   4  16  12 3.21487 1.34832   1
  -5 -16 -12 56.9228 2.03962   1
   5  16  12 64.7253 2.34607   1
  -2 -17 -11 50.8548 7.38425  -2
   0  17  12 50.8548 7.38425   1
   2  17  11 44.8766 7.92838  -2
   0  17  12 44.8766 7.92838   1
  -3 -17 -11 69.0162 7.23854  -2
  -1 -17 -12 69.0162 7.23854   1
   1  17  12 60.0136 3.07877   1
   0  18  11 30.5280 6.68754  -2
  -2 -17 -12 30.5280 6.68754   1
  -4 -17 -11 27.8310 4.74068  -2
  -2 -17 -12 27.8310 4.74068   1
   0  18  11 17.6470 5.24483  -2
   2  17  12 17.6470 5.24483   1
   4  17  11 28.7619 7.56917  -2
   2  17  12 28.7619 7.56917   1
  -1 -18 -11 68.7709 7.24973  -2
  -3 -17 -12 68.7709 7.24973   1
   1  18  11 93.7107 6.88921  -2
   3  17  12 93.7107 6.88921   1
  -2 -18 -11 13.7940 5.67014  -2
  -4 -17 -12 13.7940 5.67014   1
   2  18  11 17.2995 5.40314  -2
   4  17  12 17.2995 5.40314   1
  -2 -18 -11 265.171 9.33725  -2
   0  18  12 265.171 9.33725   1
  -3 -18 -11 16.8945 2.96844  -2
  -1 -18 -12 16.8945 2.96844   1
   3  18  11 23.7126 4.08758  -2
   1  18  12 23.7126 4.08758   1
  -2 -18 -12 94.8366 3.22663   1
   2  18  12 83.4979 2.98860   1
   0   0  13 1.03922 0.70916   1
   1   0  13 1269.84 23.2174   1
   2   0  13 58.3878 1.43301   1
   3   0  13 73.9016 1.88310   1
   4   0  13 21.7537 0.95388   1
   5   0  13 2453.03 46.8175   1
   6   0  13 12.6404 0.97408   1
   7   0  13 65.1710 2.43150   1
   8   0  13 4.72876 0.83196   1
   9   0  13 170.322 5.86125   1
  10   0  13 17.3458 2.21053   1
  11   0  13 148.146 6.30461   1
   0   1  13 801.081 16.2640   1
   1   0  13 589.982 36.7438  -2
  -1  -1 -13 589.982 36.7438   1
   1   1  13 573.163 12.4119   1
  -2  -1 -13 460.774 29.2523  -2
  -2  -1 -13 460.774 29.2523   1
   2   0  13 430.772 15.3228  -2
  -2  -1 -13 430.772 15.3228   1
   2   1  13 491.329 28.8892  -2
   2   1  13 491.329 28.8892   1
  -3  -1 -13 624.163 39.2155  -2
  -3  -1 -13 624.163 39.2155   1
   3   1  13 649.618 27.7715  -2
   3   1  13 649.618 27.7715   1
  -4  -1 -13 941.406 19.0684   1
   4   1  13 908.673 18.4815   1
  -5  -1 -13 271.275 7.02145   1
   5   1  13 289.195 5.76777   1
  -6  -2 -13 125.747 10.0328  -2
  -6  -1 -13 125.747 10.0328   1
   6   2  13 137.608 7.11623  -2
   6   1  13 137.608 7.11623   1
  -7  -1 -13 210.435 5.55734   1
   7   1  13 213.696 6.28024   1
  -8  -1 -13 295.444 7.06976   1
   8   1  13 268.234 8.69268   1
  -9  -1 -13 256.774 8.36636   1
   9   1  13 237.501 7.83956   1
 -10  -1 -13 -0.5110 1.61450   1
  10   1  13 3.18002 1.36073   1
 -11  -1 -13 28.3638 2.86068   1
  11   3  13 47.1055 8.70087  -2
  11   1  13 47.1055 8.70087   1
   0   2  13 868.314 17.6042   1
  -1  -1 -13 97.3313 5.07414  -2
  -1  -2 -13 97.3313 5.07414   1
   1   1  13 56.0128 4.45736  -2
   1   2  13 56.0128 4.45736   1
  -2  -1 -13 380.613 17.0389  -2
  -2  -2 -13 380.613 17.0389   1
  -2  -2 -13 406.929 25.9783  -2
  -2  -2 -13 406.929 25.9783   1
   2   2  13 410.026 24.4397  -2
   2   2  13 410.026 24.4397   1
  -3  -2 -13 172.703 12.1239  -2
  -3  -2 -13 172.703 12.1239   1
   3   2  13 193.346 8.90639  -2
   3   2  13 193.346 8.90639   1
  -4  -2 -13 495.898 10.1565   1
   4   2  13 614.743 11.9172   1
  -5  -2 -13 340.206 7.48558   1
   5   2  13 332.764 6.96472   1
  -6  -3 -13 230.473 15.9548  -2
  -6  -2 -13 230.473 15.9548   1
   6   3  13 269.517 12.4263  -2
   6   2  13 269.517 12.4263   1
  -7  -2 -13 216.790 5.68413   1
   7   2  13 238.116 6.26195   1
  -8  -2 -13 23.0121 1.00654   1
   8   3  13 17.6679 6.34063  -2
   8   2  13 17.6679 6.34063   1
  -9  -2 -13 15.0298 1.89262   1
   9   2  13 21.6142 1.78851   1
 -10  -4 -13 231.145 16.5741  -2
 -10  -2 -13 231.145 16.5741   1
  10   4  13 212.982 16.0088  -2
  10   2  13 212.982 16.0088   1
 -11  -2 -13 35.7787 3.26157   1
  11   4  13 20.7067 7.66936  -2
  11   2  13 20.7067 7.66936   1
   0   3  13 87.5556 2.03031   1
  -1  -2 -13 21.6815 2.54752  -2
  -1  -3 -13 21.6815 2.54752   1
   1   2  13 20.6021 2.53795  -2
   1   3  13 20.6021 2.53795   1
  -2  -2 -13 214.225 9.96051  -2
  -2  -3 -13 214.225 9.96051   1
   2   3  13 225.379 10.3444  -2
   2   3  13 225.379 10.3444   1
   2   2  13 244.612 15.2601  -2
   2   3  13 244.612 15.2601   1
  -3  -3 -13 653.463 41.1562  -2
  -3  -3 -13 653.463 41.1562   1
   3   3  13 579.908 24.8422  -2
   3   3  13 579.908 24.8422   1
  -4  -3 -13 35.1788 1.29015   1
   4   3  13 41.1855 1.35169   1
  -5  -3 -13 194.804 4.81144   1
   5   3  13 172.798 3.83834   1
  -6  -1 -13 6.02519 2.93886  -2
  -6  -3 -13 6.02519 2.93886   1
  -6  -4 -13 18.6279 6.40470  -2
  -6  -3 -13 18.6279 6.40470   1
   6   4  13 13.4117 3.70130  -2
   6   3  13 13.4117 3.70130   1
  -7  -3 -13 79.0787 2.48361   1
   7   4  13 105.417 9.32196  -2
   7   3  13 105.417 9.32196   1
  -8  -3 -13 5.21530 0.70815   1
   8   4  13 11.3153 6.55244  -2
   8   3  13 11.3153 6.55244   1
  -9  -3 -13 248.706 7.26782   1
   9   3  13 237.636 5.97236   1
 -10  -3 -13 17.1943 1.99766   1
  10   3  13 18.8107 2.05201   1
 -11  -5 -13 109.228 12.4725  -2
 -11  -3 -13 109.228 12.4725   1
  11   5  13 121.300 11.6622  -2
  11   3  13 121.300 11.6622   1
   0   4  13 714.477 15.3732   1
  -1  -4 -13 103.115 2.78022   1
   1   4  13 51.0449 1.40380   1
  -2  -3 -13 153.200 10.2770  -2
  -2  -4 -13 153.200 10.2770   1
   2   4  13 97.7595 7.95491  -2
   2   4  13 97.7595 7.95491   1
  -3  -4 -13 39.8917 1.31317   1
   3   4  13 41.1568 5.32912  -2
   3   4  13 41.1568 5.32912   1
  -4  -4 -13 126.727 3.21091   1
   4   4  13 163.005 3.67191   1
  -5  -4 -13 15.0326 0.96665   1
   5   4  13 18.8571 0.98227   1
  -6  -4 -13 116.834 3.77807   1
   6   4  13 124.323 2.92204   1
  -7  -4 -13 49.6395 1.76470   1
   7   5  13 57.9859 7.74290  -2
   7   4  13 57.9859 7.74290   1
  -8  -4 -13 97.8836 2.74958   1
   8   4  13 106.664 2.85255   1
  -9  -4 -13 27.3882 1.74370   1
   9   4  13 30.1049 1.61998   1
 -10  -4 -13 105.747 3.85369   1
   9   7  13 125.007 10.6123  -2
  10   4  13 125.007 10.6123   1
 -11  -4 -13 144.653 8.32384   1
  10   7  13 149.952 8.50721  -2
  11   4  13 149.952 8.50721   1
   0   5  13 0.20105 0.49311   1
  -1  -5 -13 388.683 8.55575   1
   1   5  13 359.916 7.49026   1
  -2  -5 -13 393.105 8.62350   1
   2   5  13 329.622 6.92593   1
  -3  -5 -13 248.119 5.57917   1
   3   5  13 261.508 5.27770   1
  -4  -5 -13 276.047 7.07010   1
   4   5  13 228.452 4.93939   1
  -5  -5 -13 4.52847 0.92920   1
   5   5  13 6.51133 0.75029   1
  -6  -5 -13 15.5687 1.08967   1
   5   7  13 24.7657 3.17169  -2
   6   5  13 24.7657 3.17169   1
  -7  -5 -13 69.7411 2.36651   1
   6   7  13 81.1422 3.79685  -2
   7   5  13 81.1422 3.79685   1
  -8  -5 -13 67.1926 2.13300   1
   8   5  13 115.187 3.24919   1
  -9  -5 -13 58.5608 2.57095   1
   9   5  13 46.7903 1.88728   1
 -10  -5 -13 188.928 7.79105   1
   9   8  13 179.626 9.47301  -2
  10   5  13 179.626 9.47301   1
 -11  -5 -13 22.3757 3.28114   1
  10   8  13 20.5705 6.22308  -2
  11   5  13 20.5705 6.22308   1
   0   6  13 53.4920 1.54258   1
  -1  -6 -13 442.518 9.75941   1
   1   6  13 451.027 9.31455   1
  -2  -6 -13 86.3417 2.16036   1
   1   7  13 81.2598 7.04854  -2
   2   6  13 81.2598 7.04854   1
  -2  -7 -13 213.051 13.9254  -2
  -3  -6 -13 213.051 13.9254   1
   3   6  13 186.624 4.33259   1
  -4  -6 -13 316.423 7.48211   1
   4   6  13 305.752 6.48985   1
  -5  -6 -13 303.889 6.80590   1
   5   6  13 319.291 6.41609   1
  -6  -6 -13 68.8556 2.43191   1
   5   8  13 76.3867 3.31516  -2
   6   6  13 76.3867 3.31516   1
  -7  -6 -13 100.234 2.82529   1
   6   8  13 134.886 4.88146  -2
   7   6  13 134.886 4.88146   1
  -8  -6 -13 52.1162 1.85442   1
   7   8  13 35.9271 4.74064  -2
   8   6  13 35.9271 4.74064   1
  -9  -6 -13 69.8089 3.46732   1
   9   6  13 67.5732 3.00718   1
 -10  -6 -13 17.8738 2.66581   1
   9   9  13 8.68193 4.50673  -2
  10   6  13 8.68193 4.50673   1
   0   7  13 134.966 2.89779   1
  -1  -7 -13 16.8052 0.85195   1
   1   7  13 25.7608 1.13980   1
  -1  -8 -13 893.479 55.3016  -2
  -2  -7 -13 893.479 55.3016   1
   1   8  13 940.822 33.5449  -2
   2   7  13 940.822 33.5449   1
  -3  -7 -13 98.2283 2.40413   1
   3   7  13 100.943 2.35551   1
  -4  -7 -13 130.362 2.89289   1
   4   7  13 97.8370 2.21163   1
  -5  -7 -13 27.7597 1.22881   1
   5   7  13 29.5596 1.28139   1
  -6  -7 -13 193.385 4.84457   1
   5   9  13 184.829 6.32517  -2
   6   7  13 184.829 6.32517   1
  -7  -7 -13 109.977 3.24425   1
   6   9  13 123.366 4.60962  -2
   7   7  13 123.366 4.60962   1
  -8  -7 -13 307.094 8.88761   1
   7   9  13 298.444 19.5063  -2
   8   7  13 298.444 19.5063   1
  -9  -7 -13 25.5253 1.13982   1
   9   7  13 42.0069 2.09020   1
 -10  -7 -13 7.86002 2.07345   1
   9  10  13 7.16817 6.36519  -2
  10   7  13 7.16817 6.36519   1
   0   8  13 1099.46 21.1335   1
  -1  -8 -13 337.897 6.75072   1
   1   8  13 338.956 7.57029   1
  -1  -9 -13 14.4688 4.47112  -2
  -2  -8 -13 14.4688 4.47112   1
   1   9  13 17.8435 5.21766  -2
   2   8  13 17.8435 5.21766   1
  -3  -8 -13 48.2361 1.49115   1
   3   8  13 66.0491 1.84471   1
  -4  -8 -13 817.550 15.8449   1
   4   8  13 789.564 15.4141   1
  -5  -8 -13 42.0588 1.48246   1
   5   8  13 60.6237 2.11596   1
  -7  -7 -12 505.274 18.1944  -2
  -6  -8 -13 505.274 18.1944   1
   7   7  12 426.814 27.7599  -2
   6   8  13 426.814 27.7599   1
   5  10  13 445.296 16.2066  -2
   6   8  13 445.296 16.2066   1
  -8  -7 -12 44.1578 5.01093  -2
  -7  -8 -13 44.1578 5.01093   1
   6  10  13 37.1322 2.93207  -2
   7   8  13 37.1322 2.93207   1
  -8  -8 -13 89.7250 2.96369   1
   8   8  13 79.2374 2.44871   1
  -9  -8 -13 55.7425 1.96083   1
   9   8  13 61.5999 2.32192   1
 -11  -6 -12 50.6452 8.25624  -2
 -10  -8 -13 50.6452 8.25624   1
   9  11  13 62.4453 5.93500  -2
  10   8  13 62.4453 5.93500   1
  11   6  12 67.6291 8.70527  -2
  10   8  13 67.6291 8.70527   1
   0   9  13 3.78685 0.66932   1
  -1  -9 -13 206.447 4.11179   1
   1   9  13 264.548 5.73044   1
  -2  -9 -13 269.372 5.23775   1
   2   9  13 267.084 6.15178   1
  -3  -9 -13 435.110 8.63352   1
   3   9  13 506.206 11.2113   1
  -4  -9 -13 41.1091 1.62060   1
   4   9  13 44.4652 1.62882   1
  -5  -9 -13 48.9595 1.81585   1
   6   8  12 74.0179 5.87745  -2
   5   9  13 74.0179 5.87745   1
  -7  -8 -12 97.3628 5.04473  -2
  -6  -9 -13 97.3628 5.04473   1
   5  11  13 120.215 7.05704  -2
   6   9  13 120.215 7.05704   1
   7   8  12 134.346 11.0522  -2
   6   9  13 134.346 11.0522   1
  -8  -8 -12 263.577 12.7440  -2
  -7  -9 -13 263.577 12.7440   1
   6  11  13 251.652 17.8349  -2
   7   9  13 251.652 17.8349   1
   8   8  12 240.863 16.7287  -2
   7   9  13 240.863 16.7287   1
  -8  -9 -13 6.55142 1.13600   1
   8   9  13 2.98900 0.97675   1
  -9  -9 -13 86.7572 3.62920   1
  10   7  12 61.4665 8.55541  -2
   9   9  13 61.4665 8.55541   1
   0  10  13 4.47405 0.64771   1
  -1 -10 -13 270.865 5.56821   1
   1  10  13 310.891 6.39960   1
  -2 -10 -13 56.2326 1.68500   1
   2  10  13 62.8740 1.93751   1
  -3 -10 -13 6.97762 0.81283   1
   3  10  13 5.29944 0.90437   1
  -4 -10 -13 11.9004 0.91288   1
   4  10  13 8.42400 0.96556   1
  -5 -10 -13 457.984 9.05653   1
   5  10  13 449.951 9.06520   1
  -7  -9 -12 125.164 5.87052  -2
  -6 -10 -13 125.164 5.87052   1
   7   9  12 178.670 9.64229  -2
   6  10  13 178.670 9.64229   1
  -6 -11 -13 11.6054 7.80940  -2
  -7 -10 -13 11.6054 7.80940   1
   8   9  12 22.8882 6.67925  -2
   7  10  13 22.8882 6.67925   1
   6  11  13 8.13081 7.37232  -2
   7  10  13 8.13081 7.37232   1
  -7 -11 -13 33.9637 8.06276  -2
  -8 -10 -13 33.9637 8.06276   1
   7  11  13 38.7380 9.01601  -2
   8  10  13 38.7380 9.01601   1
 -10  -8 -12 24.8759 7.42133  -2
  -9 -10 -13 24.8759 7.42133   1
  -8 -11 -13 35.5576 9.31770  -2
  -9 -10 -13 35.5576 9.31770   1
   9  10  13 26.2503 1.60354   1
   0  11  13 1.47718 0.81671   1
  -1 -11 -13 49.3583 1.68800   1
   1  11  13 67.8875 2.21872   1
  -2 -11 -13 68.4222 2.06242   1
   2  11  13 43.4485 1.65771   1
  -3 -11 -13 14.9484 1.13559   1
   3  11  13 7.31810 0.97488   1
  -4 -11 -13 161.876 4.05528   1
   4  11  13 169.097 3.84036   1
  -5 -11 -13 17.5087 1.33679   1
   5  11  13 12.4025 1.09686   1
  -7  -9 -14 6.31869 6.18167  -2
  -6 -11 -13 6.31869 6.18167   1
  -7 -10 -12 3.21045 6.52661  -2
  -6 -11 -13 3.21045 6.52661   1
   7  10  12 -5.2866 4.32583  -2
   6  11  13 -5.2866 4.32583   1
  -6 -12 -13 26.0813 7.83258  -2
  -7 -11 -13 26.0813 7.83258   1
   6  12  13 37.1190 9.06466  -2
   7  11  13 37.1190 9.06466   1
  -7 -12 -13 98.9788 10.6072  -2
  -8 -11 -13 98.9788 10.6072   1
   7  12  13 116.609 10.8308  -2
   8  11  13 116.609 10.8308   1
  -9 -11 -13 10.6852 1.44478   1
  10   9  12 19.6012 7.80884  -2
   9  11  13 19.6012 7.80884   1
   0  12  13 21.8581 1.25058   1
  -1 -12 -13 115.678 2.94828   1
   1  12  13 86.0104 2.37052   1
  -2 -12 -13 26.5190 1.31312   1
   2  12  13 23.4395 1.30611   1
  -3 -12 -13 0.57043 0.85638   1
   3  12  13 5.65635 1.00133   1
  -4 -12 -13 38.4707 1.55191   1
   4  12  13 32.3088 1.42530   1
  -6 -10 -14 124.899 10.9748  -2
  -5 -12 -13 124.899 10.9748   1
   5  12  13 103.452 2.91125   1
  -7 -10 -14 14.2215 6.50504  -2
  -6 -12 -13 14.2215 6.50504   1
   6  12  13 9.17582 1.15672   1
  -6 -13 -13 78.4077 9.48673  -2
  -7 -12 -13 78.4077 9.48673   1
   6  13  13 56.3176 8.58596  -2
   7  12  13 56.3176 8.58596   1
  -7 -13 -13 9.70914 8.06062  -2
  -8 -12 -13 9.70914 8.06062   1
   7  13  13 2.94367 7.52115  -2
   8  12  13 2.94367 7.52115   1
   0  13  13 23.2354 1.27524   1
  -1 -13 -13 11.8434 1.07716   1
   1  13  13 16.0274 1.21922   1
  -2 -13 -13 189.299 4.63356   1
   2  13  13 185.084 4.66084   1
  -3 -13 -13 67.4172 2.16600   1
   3  13  13 72.3902 2.32125   1
  -4 -13 -13 181.019 4.26124   1
   4  13  13 184.361 4.43485   1
  -6 -11 -14 69.1952 8.49863  -2
  -5 -13 -13 69.1952 8.49863   1
   5  13  13 58.3889 2.12750   1
  -6 -13 -13 85.2008 3.32704   1
   6  13  13 76.2489 2.50855   1
  -8 -11 -14 42.2685 7.36927  -2
  -7 -13 -13 42.2685 7.36927   1
   7  13  13 26.2656 1.56678   1
   0  14  13 284.606 6.32535   1
  -1 -14 -13 27.3736 1.49695   1
   1  14  13 30.0318 1.50526   1
  -3 -13 -14 65.0964 9.94236  -2
  -2 -14 -13 65.0964 9.94236   1
   3  13  14 83.2323 9.13893  -2
   2  14  13 83.2323 9.13893   1
  -3 -14 -13 54.4711 1.95643   1
   3  14  13 41.7001 1.68051   1
  -4 -14 -13 85.7427 2.55898   1
   4  14  13 87.8871 2.60135   1
  -5 -14 -13 119.505 3.53213   1
   5  14  13 114.062 3.19855   1
  -7 -12 -14 199.398 15.1127  -2
  -6 -14 -13 199.398 15.1127   1
   6  14  13 185.846 5.74512   1
  -7 -14 -13 0.76317 1.24793   1
   7  14  13 0.23682 1.17575   1
   0  15  13 -0.0398 1.04036   1
  -1 -15 -13 138.621 3.58403   1
   1  15  13 107.172 3.02349   1
  -2 -15 -13 27.8389 1.43836   1
   2  15  13 31.4654 1.50744   1
  -3 -15 -13 513.401 10.8569   1
   3  15  13 509.956 10.3357   1
  -4 -15 -13 2.77320 1.20260   1
   4  15  13 4.62814 1.43409   1
  -6 -13 -14 74.8528 6.71615  -2
  -5 -15 -13 74.8528 6.71615   1
   5  15  13 48.8975 2.02973   1
  -7 -13 -14 30.6793 5.96148  -2
  -6 -15 -13 30.6793 5.96148   1
   6  15  13 30.9855 1.72159   1
   0  16  13 79.5334 2.62219   1
  -3 -16 -12 232.156 15.7399  -2
  -1 -16 -13 232.156 15.7399   1
   1  16  13 251.624 5.87028   1
  -4 -16 -12 31.5676 5.02418  -2
  -2 -16 -13 31.5676 5.02418   1
   0  17  12 33.4110 7.86277  -2
   2  16  13 33.4110 7.86277   1
   4  16  12 38.5840 8.30145  -2
   2  16  13 38.5840 8.30145   1
  -1 -17 -12 45.0465 6.34906  -2
  -3 -16 -13 45.0465 6.34906   1
   3  16  13 37.6685 2.02373   1
  -4 -16 -13 16.2287 1.38332   1
   4  16  13 11.7488 1.48707   1
  -5 -16 -13 119.113 10.4908   1
  -2 -17 -12 35.1596 5.58829  -2
   0  17  13 35.1596 5.58829   1
   2  17  12 35.9084 8.64514  -2
   0  17  13 35.9084 8.64514   1
  -3 -17 -12 25.6055 4.02920  -2
  -1 -17 -13 25.6055 4.02920   1
   3  17  12 25.7427 6.95624  -2
   1  17  13 25.7427 6.95624   1
  -1 -18 -12 26.6369 7.49046  -2
   1  17  13 26.6369 7.49046   1
  -4 -17 -12 190.995 8.13346  -2
  -2 -17 -13 190.995 8.13346   1
   0  18  12 188.145 13.7581  -2
  -2 -17 -13 188.145 13.7581   1
   4  17  12 209.656 11.1836  -2
   2  17  13 209.656 11.1836   1
   0  18  12 222.372 9.65944  -2
   2  17  13 222.372 9.65944   1
  -1 -18 -12 56.7035 6.71601  -2
  -3 -17 -13 56.7035 6.71601   1
   1  18  12 55.3233 4.10431  -2
   3  17  13 55.3233 4.10431   1
   0   0  14 459.929 11.7183   1
   1   0  14 232.847 4.71995   1
   2   0  14 18.8415 0.87719   1
   3   0  14 107.313 8.61163  -2
   3   0  14 107.313 8.61163   1
   4   0  14 122.807 2.86326   1
   5   0  14 12.3299 0.70518   1
   6   0  14 172.698 4.74444   1
   7   1  14 8.66592 5.79551  -2
   7   0  14 8.66592 5.79551   1
   8   0  14 107.823 3.30214   1
   9   0  14 -0.0191 2.66340   1
  10   0  14 10.0808 2.00521   1
  11   0  14 15.0235 2.34500   1
   0   1  14 98.2751 2.15420   1
   1   0  14 109.387 7.96246  -2
  -1  -1 -14 109.387 7.96246   1
   1   1  14 133.409 3.43997   1
  -2  -1 -14 89.0331 7.65009  -2
  -2  -1 -14 89.0331 7.65009   1
   2   0  14 72.6111 4.32320  -2
  -2  -1 -14 72.6111 4.32320   1
   2   1  14 36.5248 3.62988  -2
   2   1  14 36.5248 3.62988   1
  -3  -1 -14 65.1562 5.83217  -2
  -3  -1 -14 65.1562 5.83217   1
   3   1  14 58.7005 4.15703  -2
   3   1  14 58.7005 4.15703   1
  -4  -1 -14 26.1946 1.17534   1
   4   1  14 11.6579 0.73974   1
  -5  -1 -14 34.0138 1.11584   1
   5   1  14 30.7209 1.23964   1
  -6  -1 -14 43.4491 1.73461   1
   6   1  14 31.8443 1.46866   1
  -7  -2 -14 192.537 14.1988  -2
  -7  -1 -14 192.537 14.1988   1
   7   2  14 156.269 8.05615  -2
   7   1  14 156.269 8.05615   1
  -8  -2 -14 3.62451 6.84150  -2
  -8  -1 -14 3.62451 6.84150   1
   8   2  14 21.5563 4.59909  -2
   8   1  14 21.5563 4.59909   1
  -9  -1 -14 76.6237 4.07305   1
   9   1  14 64.8324 3.12111   1
 -10  -1 -14 60.4450 3.70652   1
  10   1  14 59.7602 3.77030   1
 -11  -1 -14 14.8746 2.19988   1
  11   1  14 15.2626 2.46557   1
   0   2  14 699.662 15.1010   1
  -1  -1 -14 408.224 17.6387  -2
  -1  -2 -14 408.224 17.6387   1
   1   2  14 309.573 6.88584   1
  -2  -2 -14 180.114 12.6366  -2
  -2  -2 -14 180.114 12.6366   1
  -2  -1 -14 161.428 7.55570  -2
  -2  -2 -14 161.428 7.55570   1
   2   2  14 166.343 7.98472  -2
   2   2  14 166.343 7.98472   1
   2   1  14 161.611 10.4884  -2
   2   2  14 161.611 10.4884   1
  -3  -2 -14 26.6321 4.85300  -2
  -3  -2 -14 26.6321 4.85300   1
   3   2  14 24.0889 2.74871  -2
   3   2  14 24.0889 2.74871   1
  -4  -2 -14 628.624 13.6099   1
   4   2  14 561.230 10.9279   1
  -5  -2 -14 59.0432 1.75753   1
   5   2  14 34.2499 1.32211   1
   6   0  14 305.650 18.7606  -2
  -6  -2 -14 305.650 18.7606   1
   6   2  14 297.606 8.54133   1
  -7  -3 -14 248.190 17.1621  -2
  -7  -2 -14 248.190 17.1621   1
   7   3  14 271.335 12.5833  -2
   7   2  14 271.335 12.5833   1
  -8  -3 -14 134.584 11.4840  -2
  -8  -2 -14 134.584 11.4840   1
   8   3  14 117.620 10.5742  -2
   8   2  14 117.620 10.5742   1
  -9  -2 -14 31.2800 2.10511   1
   9   2  14 36.3132 1.72726   1
 -10  -2 -14 7.38939 2.00353   1
  10   2  14 19.9337 2.62585   1
 -11  -2 -14 62.6413 3.82643   1
  11   2  14 34.7769 2.90383   1
   0   3  14 0.91007 0.59899   1
  -1  -2 -14 23.3321 2.77205  -2
  -1  -3 -14 23.3321 2.77205   1
   1   2  14 22.0540 2.76646  -2
   1   3  14 22.0540 2.76646   1
  -2  -2 -14 1087.21 45.8312  -2
  -2  -3 -14 1087.21 45.8312   1
   2   3  14 1174.49 49.5585  -2
   2   3  14 1174.49 49.5585   1
   2   2  14 1173.39 71.7857  -2
   2   3  14 1173.39 71.7857   1
  -3  -3 -14 -3.9292 5.00572  -2
  -3  -3 -14 -3.9292 5.00572   1
   3   3  14 0.78850 2.30801  -2
   3   3  14 0.78850 2.30801   1
  -4  -3 -14 278.205 6.22858   1
   4   3  14 300.845 18.8640  -2
   4   3  14 300.845 18.8640   1
  -5  -1 -14 114.547 8.28358  -2
  -5  -3 -14 114.547 8.28358   1
   5   3  14 101.173 2.49447   1
  -6  -1 -14 143.518 9.97145  -2
  -6  -3 -14 143.518 9.97145   1
   6   3  14 129.750 4.51594   1
  -7  -4 -14 5.40771 6.19483  -2
  -7  -3 -14 5.40771 6.19483   1
   7   4  14 4.31434 3.62246  -2
   7   3  14 4.31434 3.62246   1
  -8  -4 -14 351.145 23.7230  -2
  -8  -3 -14 351.145 23.7230   1
   8   4  14 324.825 22.2484  -2
   8   3  14 324.825 22.2484   1
  -9  -3 -14 2.16942 1.30320   1
   9   3  14 3.49811 0.94205   1
 -10  -3 -14 0.59934 1.91703   1
  10   3  14 1.57003 1.52700   1
   0   4  14 349.493 8.23256   1
  -1  -3 -14 241.517 10.8589  -2
  -1  -4 -14 241.517 10.8589   1
   1   4  14 270.309 5.77794   1
  -2  -3 -14 39.5076 2.89762  -2
  -2  -4 -14 39.5076 2.89762   1
   2   4  14 21.7767 1.05246   1
  -3  -4 -14 2.69778 0.61556   1
   3   4  14 2.21263 3.40852  -2
   3   4  14 2.21263 3.40852   1
  -4  -4 -14 36.0966 1.34704   1
   4   4  14 34.1644 1.27611   1
  -5  -4 -14 271.219 6.54734   1
   5   4  14 275.599 5.88757   1
  -6  -4 -14 113.064 3.36931   1
   6   4  14 91.2588 2.35612   1
  -7  -4 -14 36.7927 1.52253   1
   7   5  14 45.3357 7.38998  -2
   7   4  14 45.3357 7.38998   1
  -8  -4 -14 97.1424 2.74827   1
   8   4  14 106.888 3.40494   1
  -9  -4 -14 115.089 3.90996   1
   9   4  14 97.5014 2.99815   1
 -10  -4 -14 47.5640 3.65622   1
   9   7  14 45.4693 7.45184  -2
  10   4  14 45.4693 7.45184   1
   0   5  14 15.3619 0.80953   1
  -1  -5 -14 263.815 5.64159   1
   1   5  14 293.782 5.89973   1
  -2  -5 -14 174.078 4.07295   1
   2   5  14 125.936 2.96392   1
  -3  -5 -14 592.006 12.8280   1
   3   5  14 753.247 15.3575   1
  -4  -5 -14 0.47377 0.72681   1
   4   5  14 6.72340 0.77496   1
  -5  -5 -14 29.3826 1.54235   1
   5   5  14 27.9517 1.17513   1
  -6  -5 -14 61.2871 2.19936   1
   5   7  14 74.5918 3.76173  -2
   6   5  14 74.5918 3.76173   1
  -7  -5 -14 247.135 6.47967   1
   6   7  14 220.475 7.35139  -2
   7   5  14 220.475 7.35139   1
  -8  -5 -14 64.3757 2.26095   1
   8   5  14 92.0084 3.17731   1
  -9  -5 -14 106.333 3.80566   1
   9   5  14 93.2729 3.29444   1
 -10  -5 -14 50.3731 4.06074   1
   9   8  14 38.9817 4.05388  -2
  10   5  14 38.9817 4.05388   1
   0   6  14 156.720 3.50815   1
  -1  -6 -14 44.1688 1.37281   1
   0   7  14 47.8350 5.73647  -2
   1   6  14 47.8350 5.73647   1
  -1  -7 -14 123.308 9.06469  -2
  -2  -6 -14 123.308 9.06469   1
   1   7  14 144.424 10.3066  -2
   2   6  14 144.424 10.3066   1
  -3  -6 -14 32.8604 1.15999   1
   3   6  14 37.1065 1.23104   1
  -4  -6 -14 57.0186 1.89059   1
   4   6  14 64.1160 1.87055   1
  -5  -6 -14 148.315 4.70319   1
   4   8  14 159.165 10.8448  -2
   5   6  14 159.165 10.8448   1
  -6  -6 -14 56.0614 2.60511   1
   5   8  14 70.2549 3.79144  -2
   6   6  14 70.2549 3.79144   1
  -7  -6 -14 4.22699 0.88026   1
   6   8  14 2.15690 1.98371  -2
   7   6  14 2.15690 1.98371   1
  -8  -6 -14 6.53711 0.85444   1
   7   8  14 20.2806 6.26094  -2
   8   6  14 20.2806 6.26094   1
  -9  -6 -14 14.4128 1.82484   1
   9   6  14 19.7397 1.59445   1
 -10  -6 -14 143.855 8.05272   1
   9   9  14 148.141 11.7466  -2
  10   6  14 148.141 11.7466   1
   0   7  14 72.7480 1.82648   1
   0   8  14 66.0320 6.96652  -2
  -1  -7 -14 66.0320 6.96652   1
   0   8  14 107.049 8.50109  -2
   1   7  14 107.049 8.50109   1
  -1  -8 -14 261.430 12.2827  -2
  -2  -7 -14 261.430 12.2827   1
   1   8  14 208.900 8.14725  -2
   2   7  14 208.900 8.14725   1
  -3  -7 -14 102.602 2.52589   1
   3   7  14 55.9271 1.75246   1
  -4  -7 -14 10.2993 0.89137   1
   4   7  14 -0.1564 0.81614   1
  -5  -7 -14 5.16148 0.91739   1
   4   9  14 11.6595 3.06217  -2
   5   7  14 11.6595 3.06217   1
  -6  -7 -14 9.24871 1.23978   1
   5   9  14 6.79265 2.68809  -2
   6   7  14 6.79265 2.68809   1
  -7  -7 -14 20.9560 1.39271   1
   6   9  14 30.5732 2.49575  -2
   7   7  14 30.5732 2.49575   1
  -8  -7 -14 47.4783 2.00560   1
   7   9  14 66.2969 8.69651  -2
   8   7  14 66.2969 8.69651   1
  -9  -7 -14 75.2558 2.68209   1
   9   7  14 86.3451 3.86107   1
 -10  -7 -14 21.9792 1.95709   1
  10   7  14 13.1951 1.55264   1
   0   8  14 18.5552 0.95256   1
  -1  -8 -14 65.4104 1.76181   1
   1   8  14 45.7292 1.70830   1
  -1  -9 -14 10.7428 4.48115  -2
  -2  -8 -14 10.7428 4.48115   1
   2   8  14 23.7727 1.30900   1
  -3  -8 -14 10.8431 1.03985   1
   3   8  14 11.3254 0.97487   1
  -4  -8 -14 12.5109 0.95265   1
   4   8  14 27.7913 1.33890   1
  -5  -8 -14 44.4152 1.68007   1
   4  10  14 35.0375 5.74924  -2
   5   8  14 35.0375 5.74924   1
  -7  -7 -13 50.9361 4.92313  -2
  -6  -8 -14 50.9361 4.92313   1
   7   7  13 49.1364 7.46473  -2
   6   8  14 49.1364 7.46473   1
   5  10  14 53.3234 4.71180  -2
   6   8  14 53.3234 4.71180   1
  -8  -7 -13 143.925 8.05725  -2
  -7  -8 -14 143.925 8.05725   1
   6  10  14 149.316 7.95547  -2
   7   8  14 149.316 7.95547   1
   8   7  13 166.096 9.17433  -2
   7   8  14 166.096 9.17433   1
  -8  -8 -14 42.9695 2.44603   1
   8   8  14 38.0265 1.61131   1
  -9  -8 -14 3.30711 0.75448   1
   9   8  14 7.93249 1.19741   1
   0   9  14 5.55746 0.73796   1
  -1  -9 -14 5.08703 0.75711   1
   1   9  14 3.82963 0.88114   1
  -2  -9 -14 78.4765 2.17622   1
   2   9  14 35.0903 1.59933   1
  -3  -9 -14 47.4983 1.63997   1
   3   9  14 50.4955 1.86512   1
  -4  -9 -14 404.497 8.94710   1
   4   9  14 376.702 8.07387   1
  -5  -9 -14 149.149 4.27761   1
   6   8  13 169.390 13.0896  -2
   5   9  14 169.390 13.0896   1
  -7  -8 -13 24.4277 6.16425  -2
  -6  -9 -14 24.4277 6.16425   1
   7   8  13 50.6798 5.40315  -2
   6   9  14 50.6798 5.40315   1
  -8  -8 -13 70.3150 5.72256  -2
  -7  -9 -14 70.3150 5.72256   1
   8   8  13 60.3389 5.31873  -2
   7   9  14 60.3389 5.31873   1
  -8  -9 -14 21.5541 1.50188   1
   8   9  14 19.1315 1.34525   1
  -9  -9 -14 24.4561 1.61717   1
   9   9  14 19.9924 1.39980   1
   0  10  14 11.3594 0.80901   1
  -1 -10 -14 394.642 8.31469   1
   1  10  14 388.106 9.37028   1
  -2 -10 -14 48.3982 1.50848   1
   2  10  14 51.1443 1.74086   1
  -3 -10 -14 192.810 4.11747   1
   3  10  14 177.715 4.17698   1
  -4 -10 -14 56.4600 1.93562   1
   4  10  14 86.0145 2.35906   1
  -5 -10 -14 254.111 5.84845   1
   5  10  14 243.532 5.47055   1
  -7  -9 -13 87.9337 6.11079  -2
  -6 -10 -14 87.9337 6.11079   1
   7   9  13 74.3027 5.97719  -2
   6  10  14 74.3027 5.97719   1
  -6 -11 -14 15.5355 7.93957  -2
  -7 -10 -14 15.5355 7.93957   1
  -8  -9 -13 23.2545 6.10498  -2
  -7 -10 -14 23.2545 6.10498   1
   6  11  14 12.0552 8.67239  -2
   7  10  14 12.0552 8.67239   1
   8   9  13 25.4370 6.94508  -2
   7  10  14 25.4370 6.94508   1
  -7 -11 -14 70.7619 9.48820  -2
  -8 -10 -14 70.7619 9.48820   1
   8  10  14 60.9412 2.64921   1
  -9 -10 -14 50.1496 6.48103   1
   0  11  14 20.5257 1.04945   1
  -1 -11 -14 216.043 4.40669   1
   1  11  14 214.174 4.91119   1
  -2 -11 -14 85.2920 2.42796   1
   2  11  14 81.5649 2.29638   1
  -3 -11 -14 581.820 11.5797   1
   3  11  14 548.539 12.2494   1
  -4 -11 -14 7.54201 1.02364   1
   4  11  14 15.9057 1.14324   1
  -5 -11 -14 58.9676 2.20279   1
   5  11  14 46.7796 1.81792   1
  -7 -10 -13 -2.3081 6.55759  -2
  -6 -11 -14 -2.3081 6.55759   1
  -7  -9 -15 15.2665 6.86814  -2
  -6 -11 -14 15.2665 6.86814   1
   7  10  13 8.68602 6.81188  -2
   6  11  14 8.68602 6.81188   1
  -6 -12 -14 88.3397 10.2505  -2
  -7 -11 -14 88.3397 10.2505   1
   7  11  14 64.9304 2.86290   1
  -7 -12 -14 20.8461 7.89075  -2
  -8 -11 -14 20.8461 7.89075   1
   7  12  14 32.1832 9.15610  -2
   8  11  14 32.1832 9.15610   1
   0  12  14 464.741 9.86828   1
  -1 -12 -14 79.7889 2.39893   1
   1  12  14 75.0960 2.19433   1
  -2 -12 -14 10.2887 1.08787   1
   2  12  14 8.58336 1.11738   1
  -3 -12 -14 30.2626 1.42702   1
   3  12  14 37.9071 1.53608   1
  -4 -12 -14 213.053 4.88445   1
   4  12  14 188.063 4.51744   1
  -6 -10 -15 35.2190 7.60444  -2
  -5 -12 -14 35.2190 7.60444   1
   5  12  14 20.3592 1.35439   1
  -6 -12 -14 197.801 6.15547   1
   6  12  14 251.799 5.77242   1
  -6 -13 -14 29.0799 8.32777  -2
  -7 -12 -14 29.0799 8.32777   1
   7  12  14 16.7983 1.46466   1
   0  13  14 23.6836 1.28061   1
  -1 -13 -14 83.1832 3.00433   1
   1  13  14 95.9759 2.77084   1
  -2 -13 -14 247.222 5.88624   1
   2  13  14 249.851 5.68209   1
  -3 -13 -14 26.3271 1.51544   1
   3  13  14 44.3230 1.71265   1
  -4 -13 -14 24.5370 1.34920   1
   4  13  14 29.5979 1.51080   1
  -5 -13 -14 108.365 3.31948   1
   5  13  14 132.921 3.50987   1
  -6 -13 -14 63.4977 3.06762   1
   6  13  14 58.6250 2.40462   1
  -7 -13 -14 19.4476 1.55416   1
   7  13  14 25.4236 1.79600   1
   0  14  14 32.4287 1.64691   1
  -1 -14 -14 141.018 4.00624   1
   1  14  14 104.875 2.97964   1
  -3 -13 -15 43.3031 9.79489  -2
  -2 -14 -14 43.3031 9.79489   1
   2  14  14 52.4736 1.89890   1
  -3 -14 -14 23.0174 1.35709   1
   3  14  14 18.1219 1.30881   1
  -4 -14 -14 5.26437 1.27601   1
   4  14  14 7.73625 1.23107   1
  -6 -12 -15 55.0179 7.86144  -2
  -5 -14 -14 55.0179 7.86144   1
   5  14  14 28.5098 1.74085   1
  -7 -12 -15 13.7347 6.98658  -2
  -6 -14 -14 13.7347 6.98658   1
   6  14  14 3.20243 1.18496   1
   0  15  14 24.9900 1.50025   1
  -2 -14 -15 8.75114 9.32184  -2
  -1 -15 -14 8.75114 9.32184   1
   1  15  14 1.16364 1.12212   1
  -2 -15 -14 54.5961 2.18839   1
   2  15  14 50.3074 2.17414   1
  -3 -15 -14 20.8323 1.54790   1
   3  15  14 20.1318 1.41671   1
  -4 -15 -14 10.2455 1.18099   1
   4  15  14 4.89648 1.23073   1
  -6 -13 -15 19.6358 7.22480  -2
  -5 -15 -14 19.6358 7.22480   1
   5  15  14 22.8408 1.54453   1
   0  16  14 30.1906 1.62036   1
  -3 -16 -13 131.835 10.6189  -2
  -1 -16 -14 131.835 10.6189   1
   1  16  14 139.049 3.81155   1
  -4 -16 -13 7.93982 4.84192  -2
  -2 -16 -14 7.93982 4.84192   1
   0  17  13 13.0298 6.50218  -2
  -2 -16 -14 13.0298 6.50218   1
   4  16  13 18.5531 5.44592  -2
   2  16  14 18.5531 5.44592   1
   0  17  13 20.1227 5.36104  -2
   2  16  14 20.1227 5.36104   1
  -1 -17 -13 28.0148 6.13736  -2
  -3 -16 -14 28.0148 6.13736   1
   1  17  13 25.9660 5.47324  -2
   3  16  14 25.9660 5.47324   1
  -2 -17 -13 52.5993 8.73456  -2
   0  17  14 52.5993 8.73456   1
   0   0  15 1.13454 1.04118   1
   1   0  15 363.283 7.61306   1
   2   0  15 0.51673 0.61915   1
   3   0  15 577.845 11.8674   1
   4   0  15 985.522 20.0020   1
   5   0  15 1089.18 24.9452   1
   6   0  15 59.6554 2.43188   1
   7   1  15 41.2800 6.92637  -2
   7   0  15 41.2800 6.92637   1
   8   0  15 7.05649 1.14014   1
   9   0  15 56.4913 3.49904   1
  10   0  15 1.12764 2.13964   1
   0   1  15 3.26196 0.77205   1
   1   0  15 27.6323 3.83612  -2
  -1  -1 -15 27.6323 3.83612   1
   1   1  15 7.11080 0.71580   1
  -2  -1 -15 386.640 8.53733   1
   2   1  15 353.356 15.6069  -2
   2   1  15 353.356 15.6069   1
  -3  -1 -15 903.297 56.4259  -2
  -3  -1 -15 903.297 56.4259   1
   3   1  15 811.798 34.5246  -2
   3   1  15 811.798 34.5246   1
  -4  -1 -15 267.340 6.43552   1
   4   1  15 271.098 5.77418   1
  -5  -1 -15 148.667 3.85068   1
   5   1  15 166.967 4.02979   1
  -6  -1 -15 11.5377 1.07861   1
   6   2  15 37.1656 6.98611  -2
   6   1  15 37.1656 6.98611   1
  -7  -2 -15 225.376 16.2204  -2
  -7  -1 -15 225.376 16.2204   1
   7   2  15 210.189 10.2871  -2
   7   1  15 210.189 10.2871   1
  -8  -2 -15 206.125 15.3973  -2
  -8  -1 -15 206.125 15.3973   1
   8   2  15 246.695 12.1344  -2
   8   1  15 246.695 12.1344   1
  -9  -1 -15 16.8041 2.17825   1
   9   1  15 22.5670 1.53140   1
 -10  -1 -15 42.6177 3.55360   1
  10   1  15 53.9262 3.62948   1
   0   2  15 760.953 16.4088   1
  -1  -1 -15 32.7384 2.96577  -2
  -1  -2 -15 32.7384 2.96577   1
   1   2  15 13.8561 0.84761   1
  -2  -1 -15 256.167 11.4937  -2
  -2  -2 -15 256.167 11.4937   1
  -2  -2 -15 268.048 17.9789  -2
  -2  -2 -15 268.048 17.9789   1
   2   2  15 266.162 12.1359  -2
   2   2  15 266.162 12.1359   1
   2   1  15 278.034 17.5251  -2
   2   2  15 278.034 17.5251   1
  -3  -2 -15 99.3787 7.82362  -2
  -3  -2 -15 99.3787 7.82362   1
   3   2  15 74.3264 4.39783  -2
   3   2  15 74.3264 4.39783   1
  -4  -2 -15 573.358 36.5985  -2
  -4  -2 -15 573.358 36.5985   1
   4   2  15 378.496 16.7598  -2
   4   2  15 378.496 16.7598   1
  -5  -2 -15 51.0974 2.17331   1
   5   2  15 28.2223 1.35188   1
  -6  -3 -15 256.154 17.7542  -2
  -6  -2 -15 256.154 17.7542   1
   6   0  15 248.080 15.7962  -2
  -6  -2 -15 248.080 15.7962   1
   6   3  15 285.897 18.4292  -2
   6   2  15 285.897 18.4292   1
  -7  -3 -15 14.5110 6.11979  -2
  -7  -2 -15 14.5110 6.11979   1
   7   3  15 11.5991 3.67700  -2
   7   2  15 11.5991 3.67700   1
  -8  -3 -15 48.0457 8.02674  -2
  -8  -2 -15 48.0457 8.02674   1
   8   3  15 56.5427 8.20952  -2
   8   2  15 56.5427 8.20952   1
  -9  -2 -15 60.3202 3.09200   1
   9   2  15 76.2144 3.27002   1
 -10  -2 -15 144.689 7.54828   1
  10   2  15 131.025 7.05356   1
   0   3  15 9.53372 0.85069   1
  -1  -2 -15 114.725 5.87138  -2
  -1  -3 -15 114.725 5.87138   1
   1   3  15 110.675 2.82671   1
  -2  -2 -15 76.8887 4.67687  -2
  -2  -3 -15 76.8887 4.67687   1
   2   3  15 61.7868 4.50058  -2
   2   3  15 61.7868 4.50058   1
  -3  -3 -15 361.791 23.6331  -2
  -3  -3 -15 361.791 23.6331   1
   3   3  15 228.800 10.5339  -2
   3   3  15 228.800 10.5339   1
  -4  -3 -15 221.927 5.09448   1
   4   3  15 223.773 10.7400  -2
   4   3  15 223.773 10.7400   1
  -5  -1 -15 37.1721 4.56873  -2
  -5  -3 -15 37.1721 4.56873   1
   5   3  15 49.1638 1.65254   1
  -6  -1 -15 77.2232 7.07121  -2
  -6  -3 -15 77.2232 7.07121   1
  -6  -4 -15 100.700 9.94174  -2
  -6  -3 -15 100.700 9.94174   1
   6   3  15 96.6750 2.80701   1
  -7  -4 -15 41.0441 7.53188  -2
  -7  -3 -15 41.0441 7.53188   1
   7   4  15 32.1985 4.48603  -2
   7   3  15 32.1985 4.48603   1
  -8  -4 -15 5.08708 7.06575  -2
  -8  -3 -15 5.08708 7.06575   1
   8   4  15 6.07878 6.78604  -2
   8   3  15 6.07878 6.78604   1
  -9  -3 -15 224.276 7.48343   1
   9   3  15 271.442 7.93885   1
 -10  -3 -15 71.8700 4.10065   1
  10   3  15 73.5019 4.54584   1
   0   4  15 194.891 4.52837   1
  -1  -3 -15 184.096 7.21225  -2
  -1  -4 -15 184.096 7.21225   1
   1   3  15 224.609 14.2110  -2
   1   4  15 224.609 14.2110   1
  -2  -3 -15 111.108 5.89321  -2
  -2  -4 -15 111.108 5.89321   1
   2   4  15 127.709 3.00739   1
  -3  -4 -15 7.11598 0.75488   1
   3   4  15 6.04643 3.56401  -2
   3   4  15 6.04643 3.56401   1
  -4  -4 -15 69.0218 2.09017   1
   4   4  15 47.3939 1.55946   1
  -5  -2 -15 38.1539 5.27975  -2
  -5  -4 -15 38.1539 5.27975   1
   5   4  15 70.0254 2.01111   1
  -6  -4 -15 291.816 8.28272   1
   6   4  15 253.594 5.83093   1
  -7  -4 -15 54.9998 1.99208   1
   7   5  15 70.9903 8.56906  -2
   7   4  15 70.9903 8.56906   1
  -8  -4 -15 20.7697 1.18457   1
   8   5  15 30.8074 7.89032  -2
   8   4  15 30.8074 7.89032   1
  -9  -4 -15 44.8858 2.62460   1
   9   4  15 32.5577 1.88409   1
 -10  -4 -15 45.1895 3.31983   1
   9   7  15 36.7447 7.81272  -2
  10   4  15 36.7447 7.81272   1
   0   5  15 127.247 3.38051   1
  -1  -5 -15 140.738 3.24537   1
   1   5  15 164.806 3.47159   1
  -2  -5 -15 294.891 6.25301   1
   2   5  15 311.139 6.62923   1
  -3  -5 -15 182.262 4.26406   1
   3   5  15 183.438 4.10740   1
  -4  -5 -15 86.1887 3.00447   1
   4   5  15 93.6924 2.97380   1
  -5  -5 -15 40.7174 2.03143   1
   5   5  15 54.3728 1.95640   1
  -6  -5 -15 3.91416 1.03933   1
   5   7  15 9.10869 2.18257  -2
   6   5  15 9.10869 2.18257   1
  -7  -5 -15 138.046 3.98409   1
   6   7  15 119.152 5.35451  -2
   7   5  15 119.152 5.35451   1
  -8  -5 -15 115.866 3.44650   1
   8   5  15 102.580 3.49725   1
  -9  -5 -15 10.1277 2.19320   1
   9   5  15 4.97898 1.59421   1
 -10  -5 -15 30.0969 2.93333   1
   9   8  15 27.8146 4.69887  -2
  10   5  15 27.8146 4.69887   1
   0   6  15 40.2729 1.28803   1
  -1  -6 -15 285.362 5.76736   1
   0   7  15 289.145 10.7596  -2
   1   6  15 289.145 10.7596   1
  -1  -7 -15 16.8812 4.18825  -2
  -2  -6 -15 16.8812 4.18825   1
   1   7  15 16.2458 4.84807  -2
   2   6  15 16.2458 4.84807   1
  -3  -6 -15 122.480 2.78490   1
   3   6  15 143.787 3.57314   1
  -4  -6 -15 12.0419 1.04591   1
   4   6  15 17.6015 1.17360   1
  -5  -6 -15 661.065 16.5002   1
   4   8  15 667.072 23.6242  -2
   5   6  15 667.072 23.6242   1
  -6  -6 -15 33.9651 1.69220   1
   5   8  15 36.8441 4.00862  -2
   6   6  15 36.8441 4.00862   1
  -7  -6 -15 54.5762 2.43725   1
   6   8  15 38.5319 4.59935  -2
   7   6  15 38.5319 4.59935   1
  -8  -6 -15 34.7725 1.74988   1
   8   6  15 26.4654 1.75260   1
  -9  -6 -15 82.7162 3.16025   1
   8   9  15 75.8946 8.64167  -2
   9   6  15 75.8946 8.64167   1
   0   7  15 7.42261 0.74748   1
   0   8  15 82.0232 5.48946  -2
  -1  -7 -15 82.0232 5.48946   1
   0   8  15 39.9337 6.31004  -2
   1   7  15 39.9337 6.31004   1
  -1  -8 -15 476.021 30.0584  -2
  -2  -7 -15 476.021 30.0584   1
   2   7  15 514.498 12.1954   1
  -3  -7 -15 210.361 4.62349   1
   3   7  15 164.844 4.05845   1
  -4  -7 -15 94.0566 2.94392   1
   4   7  15 117.151 3.16978   1
  -5  -7 -15 23.2461 1.45655   1
   4   9  15 17.9077 3.24459  -2
   5   7  15 17.9077 3.24459   1
  -6  -7 -15 244.933 7.13963   1
   5   9  15 226.648 7.54916  -2
   6   7  15 226.648 7.54916   1
  -8  -6 -14 116.354 9.89380  -2
  -7  -7 -15 116.354 9.89380   1
   6   9  15 103.492 4.76841  -2
   7   7  15 103.492 4.76841   1
  -8  -7 -15 296.861 8.69157   1
   8   7  15 266.411 6.74397   1
  -9  -7 -15 44.6585 1.80357   1
   8  10  15 41.0804 7.68236  -2
   9   7  15 41.0804 7.68236   1
   0   8  15 761.555 16.4880   1
  -1  -8 -15 91.9581 2.53301   1
   1   8  15 118.313 3.61539   1
  -2  -8 -15 21.2263 1.14417   1
   2   8  15 18.7589 1.26931   1
  -3  -8 -15 59.1171 1.92484   1
   3   8  15 43.5566 1.57186   1
  -4  -8 -15 215.252 6.43999   1
   4   8  15 221.749 5.58965   1
  -5  -8 -15 6.57429 1.18776   1
   4  10  15 -0.6669 4.73946  -2
   5   8  15 -0.6669 4.73946   1
  -7  -7 -14 307.516 14.2336  -2
  -6  -8 -15 307.516 14.2336   1
   7   7  14 309.375 15.1237  -2
   6   8  15 309.375 15.1237   1
   5  10  15 301.539 11.2358  -2
   6   8  15 301.539 11.2358   1
  -8  -7 -14 30.0650 3.92303  -2
  -7  -8 -15 30.0650 3.92303   1
   8   7  14 28.1503 5.07208  -2
   7   8  15 28.1503 5.07208   1
   6  10  15 28.6735 3.98435  -2
   7   8  15 28.6735 3.98435   1
  -8  -8 -15 60.2353 2.98463   1
   8   8  15 59.5921 2.51105   1
  -9  -8 -15 40.0866 1.99895   1
   9   8  15 31.4851 1.96615   1
   0   9  15 65.1510 1.90313   1
  -1  -9 -15 245.124 5.40303   1
   1   9  15 240.618 5.97294   1
  -2  -9 -15 90.4056 2.28109   1
   2   9  15 106.036 2.74633   1
  -3  -9 -15 448.900 9.94918   1
   3   9  15 476.398 10.6277   1
  -4  -9 -15 21.5008 1.18922   1
   4   9  15 22.4195 1.33995   1
  -5  -9 -15 15.9316 1.22934   1
   5   9  15 18.8522 1.34001   1
  -7  -8 -14 2.31955 3.61481  -2
  -6  -9 -15 2.31955 3.61481   1
   7   8  14 4.18550 4.78151  -2
   6   9  15 4.18550 4.78151   1
  -8  -8 -14 122.651 6.10689  -2
  -7  -9 -15 122.651 6.10689   1
   8   8  14 84.3846 6.38444  -2
   7   9  15 84.3846 6.38444   1
  -9  -8 -14 24.9039 7.49130  -2
  -8  -9 -15 24.9039 7.49130   1
   8   9  15 25.6434 1.59557   1
   0  10  15 96.8894 2.52236   1
  -1 -10 -15 172.833 3.59857   1
   1  10  15 166.289 4.29645   1
  -2 -10 -15 0.33358 0.74211   1
   2  10  15 2.76483 0.97555   1
  -3 -10 -15 49.1311 1.80832   1
   3  10  15 53.3006 1.91325   1
  -4 -10 -15 47.3554 1.84712   1
   4  10  15 47.0328 1.68806   1
  -5 -10 -15 127.559 3.39821   1
   5  10  15 142.444 3.58173   1
  -7  -9 -14 140.974 6.67290  -2
  -6 -10 -15 140.974 6.67290   1
   7   9  14 85.9944 6.64075  -2
   6  10  15 85.9944 6.64075   1
  -8  -9 -14 77.3014 5.98275  -2
  -7 -10 -15 77.3014 5.98275   1
  -6 -11 -15 76.1253 9.83640  -2
  -7 -10 -15 76.1253 9.83640   1
   8   9  14 89.8110 9.70371  -2
   7  10  15 89.8110 9.70371   1
  -7 -11 -15 29.2787 8.24584  -2
  -8 -10 -15 29.2787 8.24584   1
   7  11  15 50.8308 9.90323  -2
   8  10  15 50.8308 9.90323   1
   0  11  15 3.09626 0.94999   1
  -1 -11 -15 27.1655 1.17627   1
   1  11  15 42.6315 1.61471   1
  -2 -11 -15 25.2151 1.25043   1
   2  11  15 50.7884 1.77660   1
  -3 -11 -15 6.28438 0.91835   1
   3  11  15 2.46994 0.97743   1
  -4 -11 -15 47.1963 1.62459   1
   4  11  15 67.5397 2.19087   1
  -5 -11 -15 74.7310 2.72249   1
   5  11  15 81.3555 2.52395   1
  -6 -11 -15 23.6906 1.57854   1
   6  11  15 30.8571 1.54165   1
  -6 -12 -15 7.42974 8.09189  -2
  -7 -11 -15 7.42974 8.09189   1
   7  11  15 4.65148 1.25094   1
   0  12  15 28.0370 1.36574   1
  -1 -12 -15 125.598 3.85632   1
   1  12  15 121.028 3.06227   1
  -2 -12 -15 13.2495 1.22522   1
   2  12  15 17.4018 1.27746   1
  -3 -12 -15 96.1064 2.68865   1
   3  12  15 116.313 3.00977   1
  -4 -12 -15 62.7151 2.12830   1
   4  12  15 57.4932 2.02510   1
  -5 -12 -15 106.219 3.58966   1
   5  12  15 152.373 3.96892   1
  -7 -10 -16 17.1881 6.98715  -2
  -6 -12 -15 17.1881 6.98715   1
   6  12  15 18.3677 1.48573   1
  -6 -13 -15 70.9451 9.95641  -2
  -7 -12 -15 70.9451 9.95641   1
   7  12  15 52.6027 2.79942   1
   0  13  15 28.4351 1.49383   1
  -1 -13 -15 0.59368 1.12214   1
   1  13  15 0.67839 1.12094   1
  -2 -13 -15 209.286 5.91136   1
   2  13  15 213.480 5.01593   1
  -3 -13 -15 72.6100 2.33400   1
   3  13  15 66.8549 2.31758   1
  -4 -13 -15 114.550 3.26586   1
   4  13  15 90.4622 2.78868   1
  -6 -11 -16 9.11157 6.84731  -2
  -5 -13 -15 9.11157 6.84731   1
   5  13  15 9.31592 1.38823   1
  -7 -11 -16 70.1743 8.85559  -2
  -6 -13 -15 70.1743 8.85559   1
   6  13  15 77.8633 2.67677   1
   0  14  15 132.222 3.87974   1
  -1 -14 -15 19.4235 1.60625   1
   1  14  15 18.7274 1.40428   1
  -2 -14 -15 84.4835 3.11460   1
   2  14  15 62.2504 2.16247   1
  -3 -14 -15 68.0972 2.95528   1
   3  14  15 60.6575 2.47327   1
  -5 -12 -16 154.858 13.8057  -2
  -4 -14 -15 154.858 13.8057   1
   4  14  15 129.980 3.74325   1
  -6 -12 -16 82.4485 9.04066  -2
  -5 -14 -15 82.4485 9.04066   1
   5  14  15 79.4860 2.69203   1
   0  15  15 3.22639 1.33901   1
  -1 -15 -15 69.5687 2.83607   1
   1  15  15 67.9251 2.58782   1
  -2 -15 -15 38.4393 1.88839   1
   2  15  15 34.0069 1.81961   1
  -3 -15 -15 301.646 7.17414   1
   3  15  15 274.137 6.30185   1
  -4 -15 -15 23.8714 1.61484   1
   4  15  15 18.3184 1.64199   1
   0  16  15 39.6465 2.07611   1
  -3 -16 -14 109.911 7.73120  -2
  -1 -16 -15 109.911 7.73120   1
   1  16  15 105.893 3.15439   1
  -2 -16 -15 63.5639 7.25450   1
   2  16  15 63.2261 7.08215   1
   0   0  16 38.0315 2.36924   1
   1   0  16 29.4153 1.26296   1
   2   0  16 48.8170 1.69930   1
   3   0  16 26.5567 1.17957   1
   4   0  16 3.96815 0.80481   1
   5   0  16 115.360 3.35740   1
   6   0  16 116.304 3.86473   1
   7   0  16 141.760 6.11320   1
   8   0  16 7.84199 1.24901   1
   9   0  16 13.5359 1.34406   1
  10   0  16 5.87387 1.99518   1
   0   1  16 44.3245 1.74241   1
   1   0  16 214.015 10.1714  -2
  -1  -1 -16 214.015 10.1714   1
   1   1  16 255.859 5.49251   1
  -2  -1 -16 4.88082 0.79055   1
   2   1  16 12.8270 0.86020   1
  -3  -1 -16 136.770 10.8705  -2
  -3  -1 -16 136.770 10.8705   1
   3   1  16 160.193 8.15993  -2
   3   1  16 160.193 8.15993   1
  -4  -1 -16 110.718 3.40880   1
   4   1  16 89.9812 8.12913  -2
   4   1  16 89.9812 8.12913   1
  -5  -1 -16 46.6862 2.23574   1
   5   1  16 50.6244 1.82841   1
  -6  -1 -16 50.8509 2.47267   1
   6   1  16 36.8505 1.96295   1
  -7  -2 -16 69.9617 8.77249  -2
  -7  -1 -16 69.9617 8.77249   1
   7   2  16 52.9976 5.13228  -2
   7   1  16 52.9976 5.13228   1
  -8  -2 -16 2.37458 7.22979  -2
  -8  -1 -16 2.37458 7.22979   1
   8   2  16 4.89227 5.11809  -2
   8   1  16 4.89227 5.11809   1
  -9  -1 -16 212.417 7.31774   1
   9   1  16 168.104 5.94469   1
 -10  -1 -16 33.3802 3.50008   1
  10   1  16 32.2143 3.53675   1
   0   2  16 254.108 6.61677   1
  -1  -1 -16 216.822 8.25148  -2
  -1  -2 -16 216.822 8.25148   1
   1   2  16 196.131 4.33975   1
  -2  -1 -16 11.7198 4.85145  -2
  -2  -2 -16 11.7198 4.85145   1
   2   2  16 4.15915 5.40895  -2
   2   2  16 4.15915 5.40895   1
  -3  -2 -16 23.6927 4.90816  -2
  -3  -2 -16 23.6927 4.90816   1
   3   2  16 28.4006 3.16755  -2
   3   2  16 28.4006 3.16755   1
  -4  -2 -16 296.511 8.50776   1
   4   2  16 231.503 15.8480  -2
   4   2  16 231.503 15.8480   1
  -5  -2 -16 174.399 5.33966   1
   5   2  16 169.910 4.38651   1
  -6  -2 -16 57.3225 2.66587   1
   6   3  16 41.3144 6.82637  -2
   6   2  16 41.3144 6.82637   1
  -7  -3 -16 173.076 13.2978  -2
  -7  -2 -16 173.076 13.2978   1
   7   3  16 135.496 7.77479  -2
   7   2  16 135.496 7.77479   1
  -8  -3 -16 72.4724 9.22261  -2
  -8  -2 -16 72.4724 9.22261   1
   8   3  16 55.3528 8.47238  -2
   8   2  16 55.3528 8.47238   1
  -9  -2 -16 16.1398 1.97057   1
   9   2  16 24.1948 1.76189   1
   0   3  16 139.336 3.41683   1
  -1  -2 -16 16.7538 2.33098  -2
  -1  -3 -16 16.7538 2.33098   1
   1   3  16 15.2220 0.93108   1
  -2  -2 -16 580.571 24.9341  -2
  -2  -3 -16 580.571 24.9341   1
   2   3  16 515.830 22.4610  -2
   2   3  16 515.830 22.4610   1
  -3  -3 -16 40.0866 1.59764   1
   3   3  16 46.9652 3.89589  -2
   3   3  16 46.9652 3.89589   1
  -4  -3 -16 369.547 10.2928   1
   4   3  16 354.774 23.2864  -2
   4   3  16 354.774 23.2864   1
  -5  -1 -16 32.4023 5.56014  -2
  -5  -3 -16 32.4023 5.56014   1
   5   3  16 32.6561 1.39329   1
  -6  -1 -16 135.582 9.93127  -2
  -6  -3 -16 135.582 9.93127   1
   6   3  16 124.525 3.45080   1
  -7  -4 -16 11.0058 6.96989  -2
  -7  -3 -16 11.0058 6.96989   1
   7   4  16 23.9021 4.30610  -2
   7   3  16 23.9021 4.30610   1
  -8  -4 -16 207.561 15.5881  -2
  -8  -3 -16 207.561 15.5881   1
   8   4  16 214.807 15.9537  -2
   8   3  16 214.807 15.9537   1
  -9  -3 -16 9.91039 1.93958   1
   9   3  16 4.76592 2.33028   1
   0   4  16 434.738 9.57613   1
  -1  -3 -16 131.309 6.74827  -2
  -1  -4 -16 131.309 6.74827   1
   1   4  16 124.940 3.16500   1
  -2  -3 -16 124.536 8.99351  -2
  -2  -4 -16 124.536 8.99351   1
   2   4  16 75.4754 2.21910   1
  -3  -4 -16 53.0171 1.99558   1
   3   4  16 52.8684 5.91607  -2
   3   4  16 52.8684 5.91607   1
  -4  -4 -16 91.8149 3.08467   1
   4   4  16 124.260 7.16638  -2
   4   4  16 124.260 7.16638   1
  -5  -2 -16 310.159 19.1334  -2
  -5  -4 -16 310.159 19.1334   1
   5   4  16 331.351 7.45501   1
  -6  -4 -16 142.665 5.17827   1
   6   4  16 128.653 3.47312   1
  -7  -4 -16 70.8703 2.90197   1
   7   5  16 107.564 10.7135  -2
   7   4  16 107.564 10.7135   1
  -8  -4 -16 27.8250 1.73619   1
   8   4  16 36.3775 2.32390   1
  -9  -4 -16 38.4728 2.37940   1
   9   4  16 32.4541 2.02020   1
   0   5  16 3.58370 0.83088   1
  -1  -5 -16 261.691 5.95705   1
   1   5  16 294.783 6.25978   1
  -2  -5 -16 34.4482 1.40967   1
   2   5  16 31.1422 1.38788   1
  -3  -5 -16 317.490 7.62824   1
   3   5  16 385.494 8.66409   1
  -4  -5 -16 70.2749 3.50684   1
   4   5  16 95.5595 2.85209   1
  -5  -5 -16 34.6358 2.10366   1
   4   7  16 45.7091 4.70219  -2
   5   5  16 45.7091 4.70219   1
  -6  -5 -16 16.6227 1.45172   1
   5   7  16 22.2161 2.86920  -2
   6   5  16 22.2161 2.86920   1
  -7  -5 -16 173.585 5.36860   1
   6   7  16 174.371 12.9448  -2
   7   5  16 174.371 12.9448   1
  -8  -5 -16 1.07679 1.13146   1
   8   5  16 5.39810 1.66926   1
  -9  -5 -16 38.7357 1.63747   1
   9   5  16 33.3418 2.58264   1
   0   6  16 318.477 7.68188   1
   0   7  16 65.2397 4.73420  -2
  -1  -6 -16 65.2397 4.73420   1
   0   7  16 75.6503 7.26744  -2
   1   6  16 75.6503 7.26744   1
  -1  -7 -16 177.806 12.2688  -2
  -2  -6 -16 177.806 12.2688   1
   2   6  16 203.325 5.55549   1
  -3  -6 -16 154.602 3.78492   1
   3   6  16 177.037 4.60833   1
  -4  -6 -16 139.980 3.98918   1
   4   6  16 150.037 4.00470   1
  -5  -6 -16 16.1009 1.48401   1
   4   8  16 15.2632 2.38533  -2
   5   6  16 15.2632 2.38533   1
  -6  -6 -16 118.103 3.91256   1
   5   8  16 160.584 5.63195  -2
   6   6  16 160.584 5.63195   1
  -7  -6 -16 1.40445 1.12554   1
   6   8  16 0.98465 2.84497  -2
   7   6  16 0.98465 2.84497   1
  -8  -6 -16 70.6340 3.40070   1
   8   6  16 71.9995 3.29673   1
  -9  -6 -16 9.75464 1.19987   1
   8   9  16 15.4513 6.24833  -2
   9   6  16 15.4513 6.24833   1
   0   7  16 12.1730 1.03946   1
   0   8  16 13.0871 3.93386  -2
  -1  -7 -16 13.0871 3.93386   1
   0   8  16 6.84912 3.61181  -2
   1   7  16 6.84912 3.61181   1
  -1  -8 -16 113.305 8.71560  -2
  -2  -7 -16 113.305 8.71560   1
   1   8  16 94.8839 8.48904  -2
   2   7  16 94.8839 8.48904   1
  -3  -7 -16 80.0433 2.29406   1
   3   7  16 84.8999 2.49391   1
  -4  -7 -16 74.7477 2.60316   1
   4   7  16 57.9994 2.03473   1
  -5  -7 -16 39.4440 1.84027   1
   4   9  16 30.2631 2.79056  -2
   5   7  16 30.2631 2.79056   1
  -6  -7 -16 11.7846 1.33053   1
   5   9  16 8.25367 2.45017  -2
   6   7  16 8.25367 2.45017   1
  -8  -6 -15 12.9840 5.01227  -2
  -7  -7 -16 12.9840 5.01227   1
   6   9  16 23.9939 3.70562  -2
   7   7  16 23.9939 3.70562   1
   8   6  15 20.6256 7.80651  -2
   7   7  16 20.6256 7.80651   1
  -8  -7 -16 60.5237 2.74084   1
   8   7  16 61.3561 2.61277   1
   0   8  16 42.3682 1.46813   1
   0   9  16 135.252 10.4673  -2
  -1  -8 -16 135.252 10.4673   1
   1   8  16 109.791 2.96852   1
  -2  -8 -16 84.6295 2.28930   1
   2   8  16 79.7472 2.43703   1
  -3  -8 -16 4.95392 0.84160   1
   3   8  16 4.60803 1.00506   1
  -4  -8 -16 33.0241 1.57816   1
   4   8  16 45.1926 1.75304   1
  -5  -8 -16 74.6855 2.70781   1
   4  10  16 79.9604 5.34455  -2
   5   8  16 79.9604 5.34455   1
  -7  -7 -15 14.7380 3.84438  -2
  -6  -8 -16 14.7380 3.84438   1
   5  10  16 23.8770 2.85578  -2
   6   8  16 23.8770 2.85578   1
   7   7  15 26.3703 5.52720  -2
   6   8  16 26.3703 5.52720   1
  -8  -7 -15 71.5759 5.80575  -2
  -7  -8 -16 71.5759 5.80575   1
   6  10  16 81.9121 9.00808  -2
   7   8  16 81.9121 9.00808   1
   8   7  15 89.6496 9.66221  -2
   7   8  16 89.6496 9.66221   1
  -9  -7 -15 27.4991 8.05728  -2
  -8  -8 -16 27.4991 8.05728   1
   8   8  16 31.7271 1.71093   1
   0   9  16 1.60774 0.95761   1
  -1  -9 -16 39.4775 1.46550   1
   1   9  16 29.2923 1.40229   1
  -2  -9 -16 109.346 2.63761   1
   2   9  16 82.2660 2.51660   1
  -3  -9 -16 19.3205 1.19644   1
   3   9  16 22.2943 1.31917   1
  -4  -9 -16 203.855 5.18179   1
   4   9  16 155.919 3.97955   1
  -5  -9 -16 37.1034 1.86170   1
   5   9  16 28.2033 1.49389   1
  -7  -8 -15 50.3529 4.33961  -2
  -6  -9 -16 50.3529 4.33961   1
   7   8  15 58.2560 6.07037  -2
   6   9  16 58.2560 6.07037   1
  -8  -8 -15 13.1026 4.79171  -2
  -7  -9 -16 13.1026 4.79171   1
   8   8  15 14.2977 7.33769  -2
   7   9  16 14.2977 7.33769   1
  -9  -8 -15 95.7841 10.0945  -2
  -8  -9 -16 95.7841 10.0945   1
   9   8  15 120.958 11.3799  -2
   8   9  16 120.958 11.3799   1
   0  10  16 62.9959 1.96844   1
  -1 -10 -16 348.293 6.74374   1
   1  10  16 313.539 6.45388   1
  -2 -10 -16 8.22317 0.96515   1
   2  10  16 3.92066 1.02431   1
  -3 -10 -16 86.3989 2.55896   1
   3  10  16 66.4493 2.22232   1
  -4 -10 -16 58.7562 2.04711   1
   4  10  16 64.8108 2.35125   1
  -5 -10 -16 192.751 5.53059   1
   5  10  16 151.241 4.07696   1
  -7  -9 -15 53.4586 5.46774  -2
  -6 -10 -16 53.4586 5.46774   1
   7   9  15 48.1224 7.96887  -2
   6  10  16 48.1224 7.96887   1
  -8  -9 -15 32.0718 4.12499  -2
  -7 -10 -16 32.0718 4.12499   1
   8   9  15 35.0021 5.74647  -2
   7  10  16 35.0021 5.74647   1
   0  11  16 81.3475 2.41756   1
  -1 -11 -16 162.165 4.14467   1
   1  11  16 178.310 4.04434   1
  -2 -11 -16 119.276 3.02402   1
   2  11  16 106.158 2.80251   1
  -3 -11 -16 231.573 5.18298   1
   3  11  16 243.592 5.27324   1
  -4 -11 -16 25.8688 1.37369   1
   4  11  16 40.2408 1.73620   1
  -5 -11 -16 9.58451 1.43152   1
   5  11  16 4.15782 1.15119   1
  -6 -11 -16 28.9703 1.72796   1
   6  11  16 20.3689 1.51213   1
  -6 -12 -16 98.2941 11.2471  -2
  -7 -11 -16 98.2941 11.2471   1
   7  11  16 101.436 3.57417   1
   0  12  16 270.419 5.77123   1
  -1 -12 -16 75.0484 3.17015   1
   1  12  16 67.3563 2.30087   1
  -2 -12 -16 10.6184 1.25194   1
   2  12  16 11.6877 1.22630   1
  -3 -12 -16 4.15432 1.16250   1
   3  12  16 6.67704 1.12594   1
  -4 -12 -16 158.862 3.97159   1
   4  12  16 164.434 4.24909   1
  -6 -10 -17 8.50508 7.86269  -2
  -5 -12 -16 8.50508 7.86269   1
   5  12  16 2.73970 1.24923   1
  -6 -12 -16 100.909 3.36725   1
   6  12  16 119.712 3.31982   1
   0  13  16 8.08566 1.30070   1
  -1 -13 -16 0.32002 1.23848   1
   1  13  16 0.84739 1.07275   1
  -2 -13 -16 80.2726 3.05637   1
   2  13  16 78.7656 2.56122   1
  -3 -13 -16 18.4495 1.71451   1
   3  13  16 48.3676 2.26221   1
  -5 -11 -17 26.7654 8.82890  -2
  -4 -13 -16 26.7654 8.82890   1
   4  13  16 32.7832 1.64656   1
  -5 -13 -16 33.5751 2.24061   1
   5  13  16 45.6641 1.94553   1
   0  14  16 3.41784 1.63305   1
  -1 -14 -16 49.5259 2.65787   1
   1  14  16 73.4884 2.64937   1
  -2 -14 -16 7.56398 1.46417   1
   2  14  16 2.35605 1.22929   1
  -3 -14 -16 35.1709 1.77360   1
   3  14  16 42.3193 2.04022   1
  -5 -12 -17 13.6196 8.90480  -2
  -4 -14 -16 13.6196 8.90480   1
   4  14  16 2.67386 1.28454   1
   0  15  16 47.2088 2.26609   1
  -1 -15 -16 9.35674 1.54178   1
   1  15  16 5.89232 1.37572   1
  -2 -15 -16 20.3544 1.66289   1
   0  16  15 31.8702 7.21869  -2
   2  15  16 31.8702 7.21869   1
   0   0  17 1.49347 1.31513   1
   1   0  17 292.988 8.27114   1
   2   0  17 10.9356 1.31048   1
   3   0  17 146.754 4.54188   1
   4   0  17 114.676 3.40645   1
   5   0  17 547.716 17.0331   1
   6   0  17 4.55419 1.56742   1
   7   0  17 52.2899 2.76337   1
   8   0  17 31.4412 2.33088   1
   9   0  17 63.0946 2.89873   1
   0   1  17 9.92154 1.03607   1
  -1  -1 -17 128.345 4.18137   1
   1   1  17 134.664 3.61756   1
  -2  -1 -17 145.589 4.57336   1
   2   1  17 131.388 4.22990   1
  -3  -1 -17 332.298 9.38162   1
   3   1  17 381.938 17.0694  -2
   3   1  17 381.938 17.0694   1
  -4  -1 -17 14.9203 6.43496  -2
  -4  -1 -17 14.9203 6.43496   1
   4   1  17 24.7073 1.54709   1
  -5  -1 -17 16.4808 1.59150   1
   5   1  17 25.1571 1.34349   1
  -6  -1 -17 8.45069 1.97458   1
   6   1  17 4.54673 1.13531   1
  -7  -2 -17 100.942 10.1988  -2
  -7  -1 -17 100.942 10.1988   1
   7   2  17 97.8795 7.06442  -2
   7   1  17 97.8795 7.06442   1
  -8  -1 -17 81.7172 4.42988   1
   8   1  17 100.700 5.90114   1
  -9  -1 -17 34.8581 1.89178   1
   9   1  17 17.5541 2.33529   1
   0   1  17 137.555 10.0537  -2
   0   2  17 137.555 10.0537   1
  -1  -1 -17 12.4262 4.71962  -2
  -1  -2 -17 12.4262 4.71962   1
   1   2  17 14.7815 1.07072   1
  -2  -1 -17 45.0316 6.41170  -2
  -2  -2 -17 45.0316 6.41170   1
   2   2  17 44.3008 2.15986   1
  -3  -2 -17 29.7428 5.81833  -2
  -3  -2 -17 29.7428 5.81833   1
   3   2  17 34.0833 3.84997  -2
   3   2  17 34.0833 3.84997   1
  -4  -2 -17 89.9518 9.13206  -2
  -4  -2 -17 89.9518 9.13206   1
   4   2  17 116.425 9.71436  -2
   4   2  17 116.425 9.71436   1
  -5  -2 -17 0.54836 1.19205   1
   5   2  17 13.1946 1.07048   1
  -6  -2 -17 115.638 4.00215   1
   6   2  17 148.745 4.43570   1
  -7  -3 -17 9.26948 6.63594  -2
  -7  -2 -17 9.26948 6.63594   1
   7   3  17 18.6376 4.77329  -2
   7   2  17 18.6376 4.77329   1
  -8  -2 -17 4.39946 1.52315   1
   8   2  17 3.37866 2.32561   1
  -9  -2 -17 19.6143 1.22426   1
   9   3  17 30.3704 8.43294  -2
   9   2  17 30.3704 8.43294   1
   0   2  17 15.7186 3.26676  -2
   0   3  17 15.7186 3.26676   1
  -1  -2 -17 94.1741 7.87300  -2
  -1  -3 -17 94.1741 7.87300   1
   1   3  17 42.0690 1.72622   1
  -2  -2 -17 107.072 8.77044  -2
  -2  -3 -17 107.072 8.77044   1
   2   3  17 114.323 3.24852   1
  -3  -3 -17 112.721 3.74405   1
   3   3  17 166.067 8.29518  -2
   3   3  17 166.067 8.29518   1
  -4  -3 -17 73.1917 3.23842   1
   4   3  17 88.5139 8.30071  -2
   4   3  17 88.5139 8.30071   1
  -5  -1 -17 29.9127 5.62621  -2
  -5  -3 -17 29.9127 5.62621   1
   5   3  17 20.5954 1.24587   1
  -6  -3 -17 31.5434 1.91259   1
   6   3  17 39.2051 1.93350   1
  -7  -4 -17 29.3816 7.54238  -2
  -7  -3 -17 29.3816 7.54238   1
   7   4  17 34.4517 4.83087  -2
   7   3  17 34.4517 4.83087   1
  -8  -3 -17 31.3929 2.05067   1
   8   3  17 29.9959 4.38244   1
  -9  -3 -17 58.7239 2.12048   1
   9   3  17 45.5809 3.78106   1
   0   3  17 194.159 9.45413  -2
   0   4  17 194.159 9.45413   1
  -1  -3 -17 29.4486 5.52691  -2
  -1  -4 -17 29.4486 5.52691   1
   1   4  17 55.2524 1.87784   1
  -2  -4 -17 139.361 3.70306   1
   2   4  17 132.641 3.99754   1
  -3  -4 -17 72.3115 2.74201   1
   3   4  17 63.2644 5.19214  -2
   3   4  17 63.2644 5.19214   1
  -4  -4 -17 230.816 7.53652   1
   4   4  17 204.475 13.3677  -2
   4   4  17 204.475 13.3677   1
  -5  -2 -17 8.87629 4.98414  -2
  -5  -4 -17 8.87629 4.98414   1
   5   4  17 13.6779 1.07566   1
  -6  -4 -17 151.785 5.35133   1
   5   6  17 125.107 7.21105  -2
   6   4  17 125.107 7.21105   1
  -7  -4 -17 98.7165 3.59178   1
   7   5  17 143.769 12.5216  -2
   7   4  17 143.769 12.5216   1
  -8  -4 -17 26.8682 1.75079   1
   8   4  17 21.6980 2.14025   1
  -9  -4 -17 3.32898 0.73674   1
   9   4  17 2.32371 2.65049   1
   0   5  17 50.7665 1.81248   1
  -1  -5 -17 182.403 4.38089   1
   1   5  17 183.695 4.11141   1
  -2  -5 -17 78.3271 2.44829   1
   2   5  17 90.8101 2.62325   1
  -3  -5 -17 20.1365 1.23327   1
   3   5  17 42.5251 1.66886   1
  -4  -5 -17 125.390 4.58320   1
   4   5  17 81.6880 2.46950   1
  -5  -3 -17 97.4225 8.38253  -2
  -5  -5 -17 97.4225 8.38253   1
   4   7  17 91.8209 3.99334  -2
   5   5  17 91.8209 3.99334   1
  -6  -5 -17 20.9241 1.65234   1
   5   7  17 31.3483 2.76691  -2
   6   5  17 31.3483 2.76691   1
  -7  -5 -17 134.135 4.42613   1
   6   7  17 124.147 10.6211  -2
   7   5  17 124.147 10.6211   1
  -8  -5 -17 155.108 4.58769   1
   8   5  17 176.203 5.75398   1
   0   6  17 21.5702 1.07842   1
   0   7  17 307.159 14.3794  -2
  -1  -6 -17 307.159 14.3794   1
   0   7  17 287.154 10.7752  -2
   1   6  17 287.154 10.7752   1
  -1  -7 -17 2.36729 4.70097  -2
  -2  -6 -17 2.36729 4.70097   1
   2   6  17 5.35015 0.96673   1
  -3  -6 -17 70.2785 2.27573   1
   3   6  17 70.0874 2.22198   1
  -4  -6 -17 59.6394 2.62798   1
   4   6  17 50.1786 1.84828   1
  -5  -6 -17 114.536 3.95032   1
   4   8  17 95.6254 4.03615  -2
   5   6  17 95.6254 4.03615   1
  -6  -6 -17 39.0546 1.90304   1
   5   8  17 43.0453 2.71089  -2
   6   6  17 43.0453 2.71089   1
  -7  -6 -17 62.0767 2.53279   1
   6   8  17 37.9164 4.32331  -2
   7   6  17 37.9164 4.32331   1
  -8  -6 -17 45.0310 2.41331   1
   8   6  17 37.2576 2.15147   1
   0   7  17 44.6269 1.71623   1
   0   8  17 89.3906 5.91163  -2
  -1  -7 -17 89.3906 5.91163   1
   0   8  17 85.4885 4.68568  -2
   1   7  17 85.4885 4.68568   1
  -1  -8 -17 276.101 18.2022  -2
  -2  -7 -17 276.101 18.2022   1
   1   8  17 332.356 20.9863  -2
   2   7  17 332.356 20.9863   1
  -3  -7 -17 160.067 4.18051   1
   3   7  17 126.304 3.39053   1
  -4  -7 -17 117.418 3.55968   1
   4   7  17 92.1725 2.66861   1
  -5  -7 -17 46.4559 2.09474   1
   4   9  17 52.4132 3.66465  -2
   5   7  17 52.4132 3.66465   1
  -6  -7 -17 50.8153 2.22968   1
   5   9  17 51.1439 3.37896  -2
   6   7  17 51.1439 3.37896   1
  -7  -7 -17 17.3535 1.71362   1
   8   6  16 13.2805 7.98788  -2
   7   7  17 13.2805 7.98788   1
   6   9  17 0.13560 6.39573  -2
   7   7  17 0.13560 6.39573   1
  -8  -7 -17 64.0121 3.07475   1
   8   7  17 72.6372 3.55270   1
   0   8  17 632.796 13.8293   1
  -1  -8 -17 10.0883 1.01017   1
   1   8  17 15.8109 1.28582   1
  -2  -8 -17 15.0319 1.08765   1
   2   8  17 13.5308 1.23226   1
  -3  -8 -17 2.40057 0.95221   1
   3   8  17 3.60534 1.01100   1
  -4  -8 -17 122.427 3.44757   1
   4   8  17 113.254 2.95047   1
  -5  -8 -17 38.3774 1.90847   1
   4  10  17 51.0000 4.04797  -2
   5   8  17 51.0000 4.04797   1
  -7  -7 -16 125.527 7.66965  -2
  -6  -8 -17 125.527 7.66965   1
   5  10  17 148.915 8.10348  -2
   6   8  17 148.915 8.10348   1
   7   7  16 142.518 12.8417  -2
   6   8  17 142.518 12.8417   1
  -8  -7 -16 6.79738 3.80561  -2
  -7  -8 -17 6.79738 3.80561   1
   8   7  16 10.9433 7.62809  -2
   7   8  17 10.9433 7.62809   1
   0   9  17 63.9064 2.16389   1
  -1  -9 -17 84.9936 2.53559   1
   1   9  17 64.7132 2.21719   1
  -2  -9 -17 46.2599 1.66746   1
   2   9  17 47.8393 1.82057   1
  -3  -9 -17 253.855 6.29786   1
   3   9  17 266.440 6.70834   1
  -4  -9 -17 30.6766 1.56463   1
   4   9  17 28.7649 1.62341   1
  -5  -9 -17 68.4933 2.67675   1
   5   9  17 89.8752 2.80378   1
  -7  -8 -16 24.6324 5.16723  -2
  -6  -9 -17 24.6324 5.16723   1
   7   8  16 27.7493 8.07467  -2
   6   9  17 27.7493 8.07467   1
  -8  -8 -16 96.6555 5.50278  -2
  -7  -9 -17 96.6555 5.50278   1
   8   8  16 93.5072 7.06247  -2
   7   9  17 93.5072 7.06247   1
   0  10  17 8.90028 1.08287   1
  -1 -10 -17 143.769 3.73479   1
   1  10  17 161.468 3.70625   1
  -2 -10 -17 47.7901 1.93105   1
   2  10  17 32.8958 1.61040   1
  -3 -10 -17 80.0726 2.47166   1
   3  10  17 75.9434 2.40063   1
  -4 -10 -17 12.8510 1.22075   1
   4  10  17 5.04704 1.17355   1
  -5 -10 -17 93.4945 4.39202   1
   5  10  17 88.3795 3.33578   1
  -7  -9 -16 81.7422 6.64385  -2
  -6 -10 -17 81.7422 6.64385   1
   6  10  17 96.6212 3.10488   1
   0  11  17 3.25509 1.08578   1
  -1 -11 -17 22.0774 1.31563   1
   1  11  17 35.0377 1.54744   1
  -2 -11 -17 30.4056 1.54918   1
   2  11  17 29.7087 1.45498   1
  -3 -11 -17 67.1175 2.36467   1
   3  11  17 57.7026 2.03814   1
  -4 -11 -17 45.0706 2.15117   1
   4  11  17 70.4892 2.96220   1
  -5 -11 -17 85.5317 3.28825   1
   5  11  17 103.049 3.23524   1
  -6 -11 -17 31.7085 1.83700   1
   6  11  17 27.8469 1.55677   1
   0  12  17 1.53234 1.14377   1
  -1 -12 -17 34.0946 1.92476   1
   1  12  17 33.1029 1.52580   1
  -2 -12 -17 73.0798 2.58689   1
   2  12  17 81.3952 2.63195   1
  -3 -12 -17 31.6459 1.90989   1
   3  12  17 36.5237 1.88140   1
  -4 -12 -17 117.240 3.40750   1
   4  12  17 103.340 3.05607   1
  -5 -12 -17 68.2492 3.21286   1
   5  12  17 88.0745 2.83175   1
   0  13  17 13.6601 1.66098   1
  -1 -13 -17 4.15631 1.61580   1
   1  13  17 5.19464 1.28519   1
  -2 -13 -17 255.694 7.07374   1
   2  13  17 255.069 6.32669   1
  -3 -13 -17 24.7056 1.57593   1
   3  13  17 55.1822 2.17364   1
  -4 -13 -17 93.6697 3.55964   1
   4  13  17 67.1153 2.61071   1
   0  14  17 186.566 6.73581   1
  -1 -14 -17 42.9039 1.98288   1
   1  14  17 50.8310 2.11835   1
  -2 -14 -17 24.8741 1.63821   1
   2  14  17 25.4727 1.53310   1
   0   0  18 547.440 23.5865   1
   1   0  18 80.7081 2.99832   1
   2   0  18 83.5217 3.06007   1
   3   0  18 91.5269 3.63102   1
   4   0  18 9.39911 1.18366   1
   5   0  18 7.80942 1.53786   1
   6   0  18 82.0021 3.74042   1
   7   0  18 52.5817 2.87328   1
   8   0  18 7.99652 1.87158   1
   0   1  18 67.6696 2.31613   1
  -1  -1 -18 145.646 4.60915   1
   1   1  18 169.337 4.74987   1
  -2  -1 -18 57.6355 2.92072   1
   2   1  18 89.9050 3.19334   1
  -3  -1 -18 137.146 11.6386  -2
  -3  -1 -18 137.146 11.6386   1
   3   1  18 163.482 12.2265  -2
   3   1  18 163.482 12.2265   1
  -4  -1 -18 37.2800 5.44501  -2
  -4  -1 -18 37.2800 5.44501   1
   4   1  18 67.6147 7.40742  -2
   4   1  18 67.6147 7.40742   1
  -5  -1 -18 48.3323 2.65116   1
   5   1  18 41.2858 2.07208   1
  -6  -1 -18 2.88995 1.54854   1
   6   1  18 1.14340 1.60286   1
  -7  -1 -18 117.389 5.34810   1
   7   2  18 116.910 11.5649  -2
   7   1  18 116.910 11.5649   1
  -8  -2 -18 21.0360 8.84095  -2
  -8  -1 -18 21.0360 8.84095   1
   8   2  18 14.4101 5.61574  -2
   8   1  18 14.4101 5.61574   1
   0   1  18 141.186 10.5188  -2
   0   2  18 141.186 10.5188   1
  -1  -1 -18 118.922 9.08423  -2
  -1  -2 -18 118.922 9.08423   1
   1   2  18 123.705 3.44275   1
  -2  -2 -18 143.545 4.69753   1
   2   2  18 135.221 10.6609  -2
   2   2  18 135.221 10.6609   1
  -3  -2 -18 12.7893 1.38207   1
   3   2  18 14.0629 4.66491  -2
   3   2  18 14.0629 4.66491   1
  -4  -2 -18 393.656 26.0618  -2
  -4  -2 -18 393.656 26.0618   1
   4   2  18 356.483 16.1036  -2
   4   2  18 356.483 16.1036   1
  -5  -2 -18 220.362 6.63462   1
   5   2  18 196.526 6.09563   1
  -6  -2 -18 114.090 4.02743   1
   6   2  18 104.897 4.32123   1
  -7  -2 -18 198.598 7.89678   1
   7   2  18 160.786 8.28662   1
  -8  -3 -18 6.62732 7.40578  -2
  -8  -2 -18 6.62732 7.40578   1
   8   3  18 1.50754 4.90495  -2
   8   2  18 1.50754 4.90495   1
   0   2  18 101.913 8.25989  -2
   0   3  18 101.913 8.25989   1
  -1  -2 -18 10.4482 4.08677  -2
  -1  -3 -18 10.4482 4.08677   1
   1   3  18 1.58906 0.92949   1
  -2  -3 -18 381.463 12.0869   1
   2   3  18 395.132 8.82255   1
  -3  -3 -18 100.292 3.46863   1
   3   3  18 97.6549 8.68073  -2
   3   3  18 97.6549 8.68073   1
  -4  -3 -18 407.771 12.7014   1
   4   3  18 436.059 19.3978  -2
   4   3  18 436.059 19.3978   1
  -5  -3 -18 4.27603 1.85769   1
   5   3  18 -0.7302 4.61315  -2
   5   3  18 -0.7302 4.61315   1
  -6  -3 -18 82.7198 3.69170   1
   6   3  18 82.3771 3.04899   1
  -7  -3 -18 59.5740 3.26031   1
   7   3  18 73.3730 4.42271   1
  -8  -4 -18 82.8124 9.17190  -2
  -8  -3 -18 82.8124 9.17190   1
   8   4  18 62.4532 8.35678  -2
   8   3  18 62.4532 8.35678   1
   0   3  18 59.8735 6.45410  -2
   0   4  18 59.8735 6.45410   1
  -1  -3 -18 180.824 12.5619  -2
  -1  -4 -18 180.824 12.5619   1
   1   4  18 210.179 4.97521   1
  -2  -4 -18 145.597 4.17013   1
   2   4  18 123.003 3.21742   1
  -3  -4 -18 13.4083 1.31483   1
   3   4  18 14.6438 6.32782  -2
   3   4  18 14.6438 6.32782   1
  -4  -4 -18 65.4106 3.07775   1
   4   4  18 42.8032 4.47021  -2
   4   4  18 42.8032 4.47021   1
  -5  -4 -18 206.167 8.16809   1
   4   6  18 212.987 10.3491  -2
   5   4  18 212.987 10.3491   1
  -6  -4 -18 118.554 5.45348   1
   5   6  18 90.7446 6.25151  -2
   6   4  18 90.7446 6.25151   1
  -7  -4 -18 48.0401 2.52780   1
   7   4  18 56.9496 3.37579   1
  -8  -4 -18 33.8625 2.16309   1
   8   5  18 46.0191 7.72600  -2
   8   4  18 46.0191 7.72600   1
   0   5  18 25.4910 1.26716   1
  -1  -5 -18 134.817 3.98524   1
   0   6  18 125.193 5.84883  -2
   1   5  18 125.193 5.84883   1
  -2  -5 -18 29.4739 1.66774   1
   2   5  18 30.8092 1.41979   1
  -3  -5 -18 166.880 4.69322   1
   3   5  18 149.493 11.7285  -2
   3   5  18 149.493 11.7285   1
  -4  -5 -18 27.4470 1.98074   1
   4   5  18 55.4411 8.13236  -2
   4   5  18 55.4411 8.13236   1
   3   7  18 49.1154 6.48744  -2
   4   5  18 49.1154 6.48744   1
  -5  -3 -18 20.7281 5.87342  -2
  -5  -5 -18 20.7281 5.87342   1
   4   7  18 34.2419 2.79822  -2
   5   5  18 34.2419 2.79822   1
  -6  -5 -18 3.36665 1.53344   1
   5   7  18 3.72969 2.50667  -2
   6   5  18 3.72969 2.50667   1
  -7  -5 -18 110.459 3.79996   1
   7   5  18 121.148 5.65377   1
  -8  -5 -18 47.3888 2.49056   1
   8   5  18 48.1027 3.33859   1
  -1  -7 -18 28.5574 6.24462  -2
   0   6  18 28.5574 6.24462   1
  -1  -6 -18 13.4302 1.19988   1
   0   7  18 15.9314 3.25461  -2
   1   6  18 15.9314 3.25461   1
  -1  -7 -18 23.1156 5.76282  -2
  -2  -6 -18 23.1156 5.76282   1
   2   6  18 35.3675 1.52709   1
  -3  -6 -18 11.5518 1.25184   1
   3   6  18 16.5633 1.21074   1
  -4  -6 -18 170.057 5.29594   1
   3   8  18 147.281 10.8161  -2
   4   6  18 147.281 10.8161   1
  -5  -6 -18 19.2490 1.67805   1
   4   8  18 24.7726 2.52178  -2
   5   6  18 24.7726 2.52178   1
  -6  -6 -18 76.7136 2.89500   1
   5   8  18 115.302 6.55541  -2
   6   6  18 115.302 6.55541   1
  -7  -6 -18 42.1226 2.28261   1
   7   6  18 46.8144 3.30475   1
   1   8  18 106.111 9.21768  -2
   0   7  18 106.111 9.21768   1
  -1  -8 -18 111.095 9.70032  -2
   0   7  18 111.095 9.70032   1
  -1  -7 -18 13.3996 1.17497   1
   0   8  18 17.2322 4.18081  -2
   1   7  18 17.2322 4.18081   1
  -1  -8 -18 27.7703 5.53153  -2
  -2  -7 -18 27.7703 5.53153   1
   1   8  18 36.7206 7.03427  -2
   2   7  18 36.7206 7.03427   1
  -3  -7 -18 166.800 4.69518   1
   3   7  18 140.420 3.91885   1
  -4  -7 -18 141.596 4.60313   1
   4   7  18 165.084 4.43511   1
  -5  -7 -18 27.8292 1.75377   1
   4   9  18 31.9221 2.96839  -2
   5   7  18 31.9221 2.96839   1
  -6  -7 -18 2.32990 1.41816   1
   5   9  18 2.72301 3.29328  -2
   6   7  18 2.72301 3.29328   1
  -8  -6 -17 11.8601 5.18297  -2
  -7  -7 -18 11.8601 5.18297   1
   8   6  17 3.61775 8.23005  -2
   7   7  18 3.61775 8.23005   1
   6   9  18 -1.8886 6.85119  -2
   7   7  18 -1.8886 6.85119   1
   0   8  18 25.9970 1.37185   1
   0   9  18 50.4334 6.61147  -2
  -1  -8 -18 50.4334 6.61147   1
   1   8  18 61.3516 2.19035   1
  -2  -8 -18 118.603 3.19323   1
   2   8  18 111.779 3.12527   1
  -4  -8 -17 4.00424 6.20200  -2
  -3  -8 -18 4.00424 6.20200   1
   3   8  18 1.10422 1.03420   1
  -4  -8 -18 5.02120 1.26988   1
   4   8  18 1.31388 1.09709   1
  -5  -8 -18 108.766 4.25789   1
   4  10  18 154.889 6.84594  -2
   5   8  18 154.889 6.84594   1
  -7  -7 -17 50.5578 8.23242  -2
  -6  -8 -18 50.5578 8.23242   1
   7   7  17 42.2918 8.92521  -2
   6   8  18 42.2918 8.92521   1
   0   9  18 76.6253 2.51544   1
  -1  -9 -18 66.6511 2.63597   1
   1   9  18 54.7693 2.08051   1
  -2  -9 -18 31.3150 1.80483   1
   2   9  18 31.6944 1.48339   1
  -3  -9 -18 12.7142 1.22867   1
   3   9  18 14.5791 1.19671   1
  -4  -9 -18 237.552 6.52738   1
   4   9  18 186.766 5.03786   1
  -5  -9 -18 11.0473 1.82532   1
   5   9  18 5.81221 1.19898   1
  -7  -8 -17 42.4883 8.34915  -2
  -6  -9 -18 42.4883 8.34915   1
   7   8  17 47.9567 6.31214  -2
   6   9  18 47.9567 6.31214   1
   0  10  18 19.9420 1.36272   1
  -1 -10 -18 203.868 5.37127   1
   1  10  18 220.245 5.06633   1
  -2 -10 -18 87.0422 2.90522   1
   2  10  18 66.8116 2.40620   1
  -3 -10 -18 15.4539 1.37616   1
   3  10  18 23.0454 1.66685   1
  -4 -10 -18 92.7418 3.80563   1
   4  10  18 99.9868 3.13277   1
  -5 -10 -18 131.709 4.72370   1
   5  10  18 129.653 3.65508   1
   0  11  18 0.43314 1.12500   1
  -1 -11 -18 60.0522 2.11461   1
   1  11  18 64.5792 2.32379   1
  -2 -11 -18 4.45250 1.21768   1
   2  11  18 4.84179 1.24583   1
  -3 -11 -18 281.096 7.22928   1
   3  11  18 261.914 6.00822   1
  -4 -11 -18 43.9287 3.03405   1
   4  11  18 57.6695 2.24064   1
   0  12  18 67.9812 2.54741   1
  -1 -12 -18 64.0338 3.47525   1
   1  12  18 59.3142 2.37910   1
  -2 -12 -18 13.3244 1.51234   1
   2  12  18 13.6869 1.26446   1
  -3 -12 -18 11.7490 1.45500   1
   3  12  18 13.4700 1.41969   1
   0  13  18 4.03902 1.30822   1
  -1 -13 -18 89.2075 3.02047   1
   1  13  18 62.2148 2.39329   1
   0   0  19 1.12317 1.70105   1
   1   0  19 79.6002 3.34779   1
   2   0  19 12.0974 1.48572   1
   3   0  19 34.4240 1.93559   1
   4   0  19 0.62081 1.51007   1
   5   0  19 395.302 12.4694   1
   6   0  19 2.06634 1.67022   1
   7   0  19 73.7354 3.66179   1
   0   1  19 35.1353 2.05450   1
  -1  -1 -19 23.6683 1.73557   1
   1   1  19 34.9425 1.89652   1
  -2  -1 -19 138.947 5.02799   1
   2   1  19 114.939 3.93345   1
  -3  -1 -19 52.0165 7.99306  -2
  -3  -1 -19 52.0165 7.99306   1
   3   1  19 48.3487 7.49640  -2
   3   1  19 48.3487 7.49640   1
  -4  -1 -19 34.8942 8.22569  -2
  -4  -1 -19 34.8942 8.22569   1
   4   1  19 64.7012 5.55435  -2
   4   1  19 64.7012 5.55435   1
  -5  -1 -19 45.7891 2.58836   1
   5   1  19 40.3914 2.47796   1
  -6  -1 -19 1.10609 1.63963   1
   6   1  19 1.10475 1.74694   1
  -7  -2 -19 30.1945 8.75134  -2
  -7  -1 -19 30.1945 8.75134   1
   7   1  19 28.4944 2.32076   1
   0   1  19 156.829 8.13133  -2
   0   2  19 156.829 8.13133   1
  -1  -1 -19 15.3166 3.86379  -2
  -1  -2 -19 15.3166 3.86379   1
   1   2  19 35.1965 1.62980   1
  -2  -2 -19 45.7518 2.16095   1
   2   2  19 64.3537 2.59371   1
  -3  -2 -19 12.8264 1.34745   1
   3   2  19 10.8113 3.74270  -2
   3   2  19 10.8113 3.74270   1
  -4  -2 -19 91.4261 3.82746   1
   4   2  19 99.8186 6.65399  -2
   4   2  19 99.8186 6.65399   1
  -5  -2 -19 101.654 3.80284   1
   5   2  19 126.748 11.4392  -2
   5   2  19 126.748 11.4392   1
  -6  -2 -19 82.6836 4.07069   1
   6   2  19 135.522 7.30778   1
  -7  -3 -19 9.94451 7.55893  -2
  -7  -2 -19 9.94451 7.55893   1
   7   3  19 17.1071 5.53888  -2
   7   2  19 17.1071 5.53888   1
   0   2  19 60.9045 4.76645  -2
   0   3  19 60.9045 4.76645   1
  -1  -2 -19 8.57900 3.46878  -2
  -1  -3 -19 8.57900 3.46878   1
   1   3  19 10.5710 1.05542   1
  -2  -3 -19 44.1009 2.17715   1
   2   3  19 49.8310 1.87466   1
  -3  -3 -19 318.231 10.1192   1
   3   3  19 395.858 17.8198  -2
   3   3  19 395.858 17.8198   1
  -4  -3 -19 116.095 4.47706   1
   4   3  19 134.062 7.43871  -2
   4   3  19 134.062 7.43871   1
  -5  -1 -19 157.475 11.7074  -2
  -5  -3 -19 157.475 11.7074   1
   5   3  19 179.633 9.69178  -2
   5   3  19 179.633 9.69178   1
  -6  -3 -19 52.4452 2.97989   1
   6   3  19 50.3171 3.37177   1
  -7  -3 -19 25.4192 2.16699   1
   7   4  19 53.5692 5.80432  -2
   7   3  19 53.5692 5.80432   1
   0   3  19 346.426 15.7305  -2
   0   4  19 346.426 15.7305   1
  -1  -3 -19 34.3004 4.10213  -2
  -1  -4 -19 34.3004 4.10213   1
   1   4  19 58.4548 2.05779   1
  -2  -4 -19 120.510 4.01023   1
   2   4  19 114.138 3.30267   1
  -3  -4 -19 62.9184 3.14310   1
   3   4  19 53.7874 5.10514  -2
   3   4  19 53.7874 5.10514   1
  -4  -4 -19 35.2317 2.69529   1
   4   4  19 25.1686 4.04910  -2
   4   4  19 25.1686 4.04910   1
  -5  -4 -19 18.0878 2.42852   1
   4   6  19 14.9559 6.62155  -2
   5   4  19 14.9559 6.62155   1
   5   4  19 15.5761 7.33125  -2
   5   4  19 15.5761 7.33125   1
  -6  -4 -19 191.792 9.32075   1
   5   6  19 159.079 12.7197  -2
   6   4  19 159.079 12.7197   1
  -7  -4 -19 31.9193 2.02438   1
   7   5  19 41.4104 8.92307  -2
   7   4  19 41.4104 8.92307   1
   0   4  19 9.57809 4.09732  -2
   0   5  19 9.57809 4.09732   1
  -1  -6 -19 -1.4183 6.13655  -2
   0   5  19 -1.4183 6.13655   1
  -1  -4 -19 195.633 13.8531  -2
  -1  -5 -19 195.633 13.8531   1
   0   6  19 185.328 9.45590  -2
   1   5  19 185.328 9.45590   1
  -1  -6 -19 176.045 12.8506  -2
  -2  -5 -19 176.045 12.8506   1
   2   5  19 125.549 3.58619   1
  -3  -5 -19 82.6100 3.59849   1
   3   5  19 76.4320 6.20484  -2
   3   5  19 76.4320 6.20484   1
  -4  -5 -19 62.8243 3.67947   1
   3   7  19 30.6452 3.47106  -2
   4   5  19 30.6452 3.47106   1
   4   5  19 38.3382 5.71594  -2
   4   5  19 38.3382 5.71594   1
  -5  -5 -19 32.8718 2.26376   1
   4   7  19 30.5046 3.40142  -2
   5   5  19 30.5046 3.40142   1
  -6  -5 -19 25.3623 2.43234   1
   5   7  19 23.1420 5.61883  -2
   6   5  19 23.1420 5.61883   1
  -7  -5 -19 14.5687 1.53645   1
   7   5  19 5.56575 1.94403   1
  -1  -7 -19 51.0606 5.34295  -2
   0   6  19 51.0606 5.34295   1
  -1  -6 -19 197.903 5.46289   1
   0   7  19 154.455 8.34093  -2
   1   6  19 154.455 8.34093   1
  -1  -7 -19 11.0620 5.86381  -2
  -2  -6 -19 11.0620 5.86381   1
   1   7  19 -1.3904 6.39382  -2
   2   6  19 -1.3904 6.39382   1
  -4  -6 -19 103.690 9.95672  -2
  -3  -6 -19 103.690 9.95672   1
   3   6  19 94.8302 2.80524   1
  -4  -6 -19 45.7985 2.33263   1
   3   8  19 53.3060 3.96976  -2
   4   6  19 53.3060 3.96976   1
  -5  -6 -19 35.0953 2.09501   1
   4   8  19 6.03619 4.68246  -2
   5   6  19 6.03619 4.68246   1
  -6  -6 -19 15.3434 1.54320   1
   5   8  19 16.9739 4.68130  -2
   6   6  19 16.9739 4.68130   1
   1   8  19 2.73672 5.36874  -2
   0   7  19 2.73672 5.36874   1
  -1  -8 -19 3.66310 6.14653  -2
   0   7  19 3.66310 6.14653   1
   0   8  19 29.4931 6.09641  -2
  -1  -7 -19 29.4931 6.09641   1
   0   8  19 39.8264 3.86135  -2
   1   7  19 39.8264 3.86135   1
  -2  -7 -19 87.1813 3.68141   1
   2   7  19 77.5366 2.49471   1
  -3  -7 -19 2.23127 1.16508   1
   3   7  19 6.80807 1.13549   1
  -4  -7 -19 2.16361 1.57293   1
   3   9  19 3.94595 5.78398  -2
   4   7  19 3.94595 5.78398   1
  -5  -7 -19 119.308 4.95554   1
   4   9  19 119.200 6.94387  -2
   5   7  19 119.200 6.94387   1
  -6  -7 -19 7.58027 1.64845   1
   5   9  19 4.41497 3.22784  -2
   6   7  19 4.41497 3.22784   1
   0   8  19 181.393 4.76912   1
  -1  -8 -19 26.8831 1.51893   1
   1   8  19 39.7323 1.72180   1
  -2  -8 -19 6.45396 1.36912   1
   2   8  19 5.44007 1.10465   1
  -4  -8 -18 11.0631 6.96349  -2
  -3  -8 -19 11.0631 6.96349   1
   4   8  18 18.5301 7.14790  -2
   3   8  19 18.5301 7.14790   1
  -4  -8 -19 13.9349 1.58817   1
   4   8  19 24.8687 1.54316   1
  -5  -8 -19 84.5128 3.27328   1
   4  10  19 99.3032 9.93692  -2
   5   8  19 99.3032 9.93692   1
   0   9  19 -0.7986 1.10070   1
  -1  -9 -19 31.7942 1.63705   1
   1   9  19 19.5170 1.37204   1
  -2  -9 -19 0.32694 1.12891   1
   2   9  19 0.75216 1.19702   1
  -3  -9 -19 69.0406 2.82297   1
   3   9  19 122.182 4.03941   1
  -4  -9 -19 26.2408 2.31436   1
   4   9  19 20.9111 1.52921   1
  -5  -9 -19 6.56640 1.64095   1
   5   9  19 7.36565 1.26871   1
   0  10  19 68.9451 2.45955   1
  -1 -10 -19 12.4767 1.52520   1
   1  10  19 20.8357 1.42916   1
  -2 -10 -19 8.66337 1.35465   1
   2  10  19 18.6700 1.44957   1
  -3 -10 -19 67.1709 3.18502   1
   3  10  19 59.4284 2.44754   1
  -4 -10 -19 105.966 4.62419   1
   4  10  19 137.373 3.82848   1
   0  11  19 1.98709 1.30552   1
  -1 -11 -19 18.4376 1.69388   1
   1  11  19 28.8960 1.59738   1
  -2 -11 -19 54.1044 2.18557   1
   2  11  19 38.6664 1.69060   1
  -3 -11 -19 25.0388 1.70816   1
   3  11  19 17.7040 1.46233   1
   0  12  19 6.16622 2.79167   1
   0   0  20 35.2391 2.97508   1
   1   0  20 61.1577 3.38504   1
   2   0  20 60.8248 2.59085   1
   3   0  20 44.9334 2.26216   1
   4   0  20 90.9491 3.92644   1
   5   0  20 6.08165 2.26611   1
   6   0  20 24.9148 2.24112   1
   0   1  20 6.21831 1.46191   1
  -1  -1 -20 45.4991 2.51692   1
   1   1  20 66.4133 2.78193   1
  -2  -1 -20 30.8288 2.00458   1
   2   1  20 26.5843 1.77682   1
  -3  -1 -20 93.6135 4.59864   1
   3   1  20 62.4419 2.75355   1
  -4  -1 -20 62.7803 9.20503  -2
  -4  -1 -20 62.7803 9.20503   1
   4   1  20 58.6527 8.44576  -2
   4   1  20 58.6527 8.44576   1
  -5  -1 -20 86.3851 4.78683   1
   5   1  20 86.3668 5.53404   1
  -6  -1 -20 46.1730 2.74229   1
   6   1  20 44.2874 2.73068   1
   0   2  20 2.90952 1.43476   1
  -1  -1 -20 199.684 9.88212  -2
  -1  -2 -20 199.684 9.88212   1
   1   2  20 145.754 4.37487   1
  -2  -2 -20 40.7741 2.12788   1
   2   2  20 28.4492 1.68326   1
  -3  -2 -20 11.3182 1.73545   1
   3   2  20 12.8492 4.45659  -2
   3   2  20 12.8492 4.45659   1
  -4  -2 -20 64.7533 3.67072   1
   4   2  20 78.6753 5.99122  -2
   4   2  20 78.6753 5.99122   1
  -5  -2 -20 96.9640 4.82525   1
   5   2  20 111.861 10.6759  -2
   5   2  20 111.861 10.6759   1
  -6  -2 -20 19.9269 2.32678   1
   6   2  20 15.5649 2.02638   1
   0   2  20 40.8821 4.43732  -2
   0   3  20 40.8821 4.43732   1
  -1  -2 -20 40.0832 4.49050  -2
  -1  -3 -20 40.0832 4.49050   1
   1   3  20 40.1050 2.10339   1
  -2  -3 -20 122.756 4.14952   1
   2   3  20 152.996 3.88225   1
  -3  -3 -20 12.9742 1.84520   1
   3   3  20 8.29356 4.61433  -2
   3   3  20 8.29356 4.61433   1
  -4  -1 -20 64.5169 7.61193  -2
  -4  -3 -20 64.5169 7.61193   1
   4   3  20 67.0428 5.02610  -2
   4   3  20 67.0428 5.02610   1
  -5  -1 -20 4.30793 6.66602  -2
  -5  -3 -20 4.30793 6.66602   1
   5   3  20 4.12433 6.82067  -2
   5   3  20 4.12433 6.82067   1
  -6  -3 -20 20.1603 2.17897   1
   6   3  20 18.8948 2.44610   1
   0   3  20 189.142 9.52627  -2
   0   4  20 189.142 9.52627   1
  -1  -3 -20 35.7438 4.47476  -2
  -1  -4 -20 35.7438 4.47476   1
   1   4  20 36.1411 1.57058   1
  -2  -4 -20 24.3719 1.73049   1
   2   4  20 17.9197 1.26681   1
  -3  -4 -20 11.0781 1.81615   1
   3   4  20 5.93535 4.45376  -2
   3   4  20 5.93535 4.45376   1
  -4  -2 -20 12.2222 5.95747  -2
  -4  -4 -20 12.2222 5.95747   1
   4   4  20 11.0781 5.65357  -2
   4   4  20 11.0781 5.65357   1
  -5  -2 -20 27.1254 6.61816  -2
  -5  -4 -20 27.1254 6.61816   1
   5   4  20 28.0865 7.68027  -2
   5   4  20 28.0865 7.68027   1
  -6  -4 -20 27.3824 2.52067   1
   6   4  20 22.9877 2.24251   1
  -1  -6 -20 4.58256 3.65857  -2
   0   5  20 4.58256 3.65857   1
   0   4  20 15.2931 4.50349  -2
   0   5  20 15.2931 4.50349   1
   0   6  20 80.1580 8.04030  -2
  -1  -5 -20 80.1580 8.04030   1
  -1  -4 -20 73.4394 5.63781  -2
  -1  -5 -20 73.4394 5.63781   1
   0   6  20 53.5611 5.28190  -2
   1   5  20 53.5611 5.28190   1
  -2  -5 -20 13.7997 1.53616   1
   2   5  20 7.05529 1.12160   1
  -3  -5 -20 124.070 4.78490   1
   3   5  20 112.171 7.59539  -2
   3   5  20 112.171 7.59539   1
  -4  -3 -20 25.9743 7.00526  -2
  -4  -5 -20 25.9743 7.00526   1
   4   5  20 27.3442 7.45092  -2
   4   5  20 27.3442 7.45092   1
   3   7  20 29.7673 6.35241  -2
   4   5  20 29.7673 6.35241   1
  -5  -5 -20 11.1576 2.07968   1
   5   5  20 10.4992 2.03085   1
   1   7  20 45.9339 6.91153  -2
   0   6  20 45.9339 6.91153   1
  -1  -7 -20 52.9545 7.23700  -2
   0   6  20 52.9545 7.23700   1
   0   7  20 11.4292 5.76364  -2
  -1  -6 -20 11.4292 5.76364   1
   0   7  20 9.35837 5.51242  -2
   1   6  20 9.35837 5.51242   1
  -2  -6 -20 67.7767 3.35110   1
   2   6  20 88.6972 2.71282   1
  -3  -6 -20 50.6873 2.85382   1
   3   6  20 54.1014 2.14080   1
  -4  -6 -20 117.840 4.70358   1
   4   6  20 122.432 5.90079   1
  -5  -6 -20 2.12681 1.53217   1
   4   8  20 6.55459 6.73158  -2
   5   6  20 6.55459 6.73158   1
   1   8  20 65.4203 7.67860  -2
   0   7  20 65.4203 7.67860   1
   0   8  20 75.5880 8.17569  -2
  -1  -7 -20 75.5880 8.17569   1
   0   8  20 80.9128 8.10526  -2
   1   7  20 80.9128 8.10526   1
  -2  -7 -20 57.4571 3.05603   1
   2   7  20 42.4874 1.96660   1
  -3  -7 -20 151.074 5.47082   1
   3   7  20 150.657 4.31736   1
  -4  -7 -20 207.037 6.37381   1
   3   9  20 223.636 15.9190  -2
   4   7  20 223.636 15.9190   1
  -5  -7 -20 20.4674 1.71967   1
   5   7  20 14.2810 1.51191   1
   0   8  20 9.11856 1.28352   1
  -1  -8 -20 69.4097 2.79634   1
   1   8  20 74.4659 2.64860   1
  -2  -8 -20 86.6843 3.37821   1
   2   8  20 84.7094 2.69970   1
  -3  -8 -20 30.0640 2.49491   1
   3   8  20 35.4929 1.94130   1
  -4  -8 -20 60.5487 2.85278   1
   4   8  20 69.2453 2.45332   1
   0   9  20 50.9895 2.16421   1
  -1  -9 -20 4.71904 1.35654   1
   1   9  20 3.78833 1.25281   1
  -2  -9 -20 229.529 6.38666   1
   2   9  20 247.940 6.00084   1
  -3  -9 -20 12.1602 1.73136   1
   3   9  20 8.27120 1.45702   1
   0  10  20 24.3902 1.46509   1
  -1 -10 -20 117.418 3.82347   1
   1  10  20 118.201 3.33008   1
  -2 -10 -20 28.1836 4.62387   1
   2  10  20 19.9869 3.68892   1
   0   0  21 3.39670 2.25199   1
   1   0  21 14.1209 1.70832   1
   2   0  21 33.2000 2.14557   1
   3   0  21 4.75165 1.89804   1
   4   0  21 3.48206 1.87639   1
   5   0  21 110.824 4.63754   1
   0   1  21 95.7087 4.00652   1
  -1  -1 -21 6.23235 1.47545   1
   1   1  21 0.38918 1.41154   1
  -2  -1 -21 52.2715 2.72334   1
   2   1  21 70.4360 3.01585   1
  -3  -1 -21 46.3131 3.63433   1
   3   1  21 46.6310 3.07232   1
  -4  -1 -21 12.9346 2.15092   1
   4   1  21 4.16228 7.74387  -2
   4   1  21 4.16228 7.74387   1
  -5  -1 -21 4.60012 1.79332   1
   5   1  21 1.90250 1.93488   1
   0   1  21 127.948 7.52394  -2
   0   2  21 127.948 7.52394   1
  -1  -1 -21 47.1622 7.97315  -2
  -1  -2 -21 47.1622 7.97315   1
   1   2  21 45.2940 2.30896   1
  -2  -2 -21 34.8879 2.72746   1
   2   2  21 43.9628 2.29248   1
  -3  -2 -21 4.95101 1.98100   1
   3   2  21 1.79355 6.52448  -2
   3   2  21 1.79355 6.52448   1
  -4  -2 -21 19.2133 2.41163   1
   4   2  21 32.6649 5.27396  -2
   4   2  21 32.6649 5.27396   1
  -5  -2 -21 5.05503 2.08082   1
   5   2  21 10.7114 7.82224  -2
   5   2  21 10.7114 7.82224   1
   0   2  21 135.731 7.51389  -2
   0   3  21 135.731 7.51389   1
  -1  -2 -21 61.4202 5.30136  -2
  -1  -3 -21 61.4202 5.30136   1
   1   2  21 56.8913 7.70806  -2
   1   3  21 56.8913 7.70806   1
  -2  -3 -21 22.3545 2.44526   1
   2   3  21 24.4655 1.67281   1
  -3  -3 -21 63.3452 3.69244   1
   3   3  21 93.1663 9.44226  -2
   3   3  21 93.1663 9.44226   1
  -4  -1 -21 4.22073 6.25940  -2
  -4  -3 -21 4.22073 6.25940   1
   4   3  21 8.34894 4.22451  -2
   4   3  21 8.34894 4.22451   1
  -5  -1 -21 23.8185 6.97119  -2
  -5  -3 -21 23.8185 6.97119   1
   5   3  21 31.8431 8.20988  -2
   5   3  21 31.8431 8.20988   1
   0   3  21 208.909 10.4561  -2
   0   4  21 208.909 10.4561   1
  -1  -3 -21 12.0650 4.25872  -2
  -1  -4 -21 12.0650 4.25872   1
   0   5  21 9.81583 5.94637  -2
   1   4  21 9.81583 5.94637   1
   1   3  21 21.6496 4.47347  -2
   1   4  21 21.6496 4.47347   1
  -2  -4 -21 32.9652 2.82363   1
   2   4  21 23.4675 1.69218   1
  -3  -4 -21 48.8872 2.74740   1
   3   4  21 55.2976 8.15934  -2
   3   4  21 55.2976 8.15934   1
  -4  -2 -21 56.9503 7.63493  -2
  -4  -4 -21 56.9503 7.63493   1
   4   4  21 41.5776 4.62415  -2
   4   4  21 41.5776 4.62415   1
   0   4  21 19.8238 4.58866  -2
   0   5  21 19.8238 4.58866   1
  -1  -6 -21 16.7813 6.22560  -2
   0   5  21 16.7813 6.22560   1
   0   6  21 58.8901 7.39554  -2
  -1  -5 -21 58.8901 7.39554   1
  -1  -4 -21 66.5526 8.79440  -2
  -1  -5 -21 66.5526 8.79440   1
   1   4  21 69.3528 9.09954  -2
   1   5  21 69.3528 9.09954   1
   0   6  21 64.4956 7.23697  -2
   1   5  21 64.4956 7.23697   1
  -2  -5 -21 130.168 5.06065   1
   2   5  21 124.182 3.64152   1
  -3  -5 -21 10.5327 1.78698   1
   3   5  21 10.0154 7.51093  -2
   3   5  21 10.0154 7.51093   1
  -4  -3 -21 118.390 10.3916  -2
  -4  -5 -21 118.390 10.3916   1
   4   5  21 99.5096 7.23359  -2
   4   5  21 99.5096 7.23359   1
   3   7  21 104.600 6.82878  -2
   4   5  21 104.600 6.82878   1
  -1  -7 -21 -1.4823 3.72543  -2
   0   6  21 -1.4823 3.72543   1
   1   7  21 1.94217 6.34617  -2
   0   6  21 1.94217 6.34617   1
   0   7  21 79.8870 8.22767  -2
  -1  -6 -21 79.8870 8.22767   1
   0   7  21 84.7132 5.03083  -2
   1   6  21 84.7132 5.03083   1
  -2  -6 -21 6.86704 1.74171   1
   2   6  21 3.96813 1.20725   1
  -3  -6 -21 77.3704 4.31618   1
   3   6  21 91.6981 3.01041   1
  -1  -8 -21 -1.4371 4.03109  -2
   0   7  21 -1.4371 4.03109   1
   1   8  21 5.89009 7.08029  -2
   0   7  21 5.89009 7.08029   1
   0   8  21 28.3908 6.54123  -2
  -1  -7 -21 28.3908 6.54123   1
   0   8  21 38.2207 6.89262  -2
   1   7  21 38.2207 6.89262   1
  -1  -8 -21 17.1327 6.36496  -2
  -2  -7 -21 17.1327 6.36496   1
   2   7  21 1.88702 1.28920   1
  -3  -7 -21 55.5562 3.05702   1
   3   7  21 39.1376 1.78196   1
   0   8  21 114.788 3.77803   1
  -1  -8 -21 1.81246 1.32784   1
   1   8  21 0.14733 1.19534   1
   0   0  22 244.194 12.4817   1
   1   0  22 24.2056 2.20951   1
   2   0  22 20.1492 2.94550   1
   3   0  22 20.1506 2.94485   1
   0   1  22 4.38706 1.72136   1
  -1  -1 -22 60.1229 3.07171   1
   1   1  22 67.0258 3.40132   1
  -2  -1 -22 25.6128 2.64208   1
   2   1  22 29.0790 2.63712   1
  -3  -1 -22 127.648 6.16265   1
   3   1  22 99.4594 4.28927   1
   0   2  22 23.3483 2.82311   1
  -1  -2 -22 102.185 4.22743   1
   1   2  22 80.6497 3.70483   1
  -2  -2 -22 45.2543 3.06624   1
   2   2  22 51.7761 2.58307   1
  -3  -2 -22 17.1850 2.33596   1
   3   2  22 20.1064 5.45966  -2
   3   2  22 20.1064 5.45966   1
   0   3  22 8.32728 2.41520   1
  -1  -3 -22 1.70851 2.21294   1
   1   2  22 8.27732 6.47487  -2
   1   3  22 8.27732 6.47487   1
  -2  -3 -22 46.0688 3.11834   1
   2   3  22 63.9669 3.03520   1
  -3  -3 -22 11.0762 2.20421   1
   3   3  22 7.10303 5.45121  -2
   3   3  22 7.10303 5.45121   1
  -1  -5 -22 17.1559 7.54097  -2
   0   4  22 17.1559 7.54097   1
  -1  -4 -22 9.38443 2.05619   1
   1   3  22 -0.4645 5.91966  -2
   1   4  22 -0.4645 5.91966   1
  -2  -4 -22 12.7992 1.91867   1
   2   4  22 7.45676 1.69584   1
   0   5  22 1.19231 1.59728   1
  -1  -5 -22 18.3487 1.93481   1
   1   4  22 15.8005 6.45047  -2
   1   5  22 15.8005 6.45047   1
  -2  -5 -22 92.2185 5.84558   1
   2   5  22 100.335 4.22987   1
   0   0   0    0.00    0.00   0
;
_shelx_hkl_checksum               18905
