# Supplementary material for: Cobaltaelectro-Catalyzed C–H Annulation with Allenes for Atropochiral and P-Stereogenic Compounds: Late-Stage Diversification and Continuous Flow Scale-Up
Source: ACS Catal. 2023 Jul 11;13(14):9713–23. doi: 10.1021/acscatal.3c02072 (PMC10704562; doi:10.1021/acscatal.3c02072)
Supplement: Supplementary file 3 — cs3c02072_si_003.cif [file cs3c02072_si_003.cif]

data_mo_1910_cg_0m
loop_
_audit_author_name
_audit_author_email
_audit_author_address
'von Muenchow, T.' tristan.von-muenchow@uni-goettingen.de
;
Georg-August-Universitaet Goettingen
Institut fuer Organische und Biomolekulare Chemie 
Tammannstrasse 2
Goettingen
D-37077
Germany
;
'Golz, C.' 'cgolz@gwdg.de '
;
Georg-August-Universitaet Goettingen
Institut fuer Organische und Biomolekulare Chemie 
Tammannstrasse 2
Goettingen
D-37077
Germany
;
'Ackermann, L.' Lutz.Ackermann@chemie.uni-goettingen.de
;
Georg-August-Universitaet Goettingen
Institut fuer Organische und Biomolekulare Chemie 
Tammannstrasse 2
Goettingen
D-37077
Germany
;

_audit_creation_method
;FinalCif V118 by Daniel Kratzert, Freiburg 2023,
https://dkratzert.de/finalcif.html
;
_audit_contact_author_address
;Georg-August-Universitaet Goettingen
Institut fuer Organische und Biomolekulare Chemie 
Tammannstrasse 2
Goettingen
D-37077
Germany
;
_audit_contact_author_email       cgolz@gwdg.de
_audit_contact_author_name        'Golz, C.'
_audit_contact_author_phone       '+49(551) 39-21750'
_audit_creation_date              2023-02-27
_publ_contact_author_id_orcid     ''
_publ_section_references
;
Dolomanov, O.V., Bourhis, L.J., Gildea, R.J, Howard, J.A.K. & Puschmann, H.
 (2009), J. Appl. Cryst. 42, 339-341.

Sheldrick, G.M. (2008). Acta Cryst. A64, 112-122.

Sheldrick, G.M. (2015). Acta Cryst. A71, 3-8.
;
_diffrn_source_power              0.07
_exptl_crystal_colour_primary     colourless
_olex2_refinement_description
;
1. Fixed Uiso
 At 1.2 times of:
  All C(H) groups, All C(H,H) groups
 At 1.5 times of:
  All C(H,H,H) groups
2. Restrained distances
 Cl1A-C8A \\sim Cl1B-C8B
 with sigma of 0.02
 S1A-C5 \\sim S1B-C5
 with sigma of 0.02
 C4-C8A \\sim C4-C8B
 with sigma of 0.04
 S1A-C8A \\sim S1B-C8B
 with sigma of 0.02
 C4-C7A \\sim C4-C7B
 with sigma of 0.02
 S1A-C7A \\sim S1B-C7B
 with sigma of 0.04
 C7A-C8A \\sim C7B-C8B
 with sigma of 0.02
 C5-C8A \\sim C5-C8B
 with sigma of 0.04
 Cl1A-S1A \\sim Cl1B-S1B
 with sigma of 0.04
 Cl1A-C7A \\sim Cl1B-C7B
 with sigma of 0.04
3. Uiso/Uaniso restraints and constraints
Cl1A: within 2A with sigma of 0.001 and sigma for terminal atoms of 0.002
within 2A
S1A: within 2A with sigma of 0.001 and sigma for terminal atoms of 0.002 within
2A
Cl1A \\sim Cl1B: within 2A with sigma of 0.001 and sigma for terminal atoms of
0.002 within 2A
C7A \\sim C7B: within 2A with sigma of 0.001 and sigma for terminal atoms of
0.002 within 2A
S1A \\sim S1B: within 2A with sigma of 0.001 and sigma for terminal atoms of
0.002 within 2A
C8A \\sim C8B: within 2A with sigma of 0.001 and sigma for terminal atoms of
0.002 within 2A
4. Rigid body (RIGU) restrains
 Cl1A, S1A, C7A, C8A
 with sigma for 1-2 distances of 0.004 and sigma for 1-3 distances of 0.004
 C4, C5, C7B, C8B, S1B, Cl1B
 with sigma for 1-2 distances of 0.001 and sigma for 1-3 distances of 0.002
5. Others
 Sof(C7B)=Sof(H7B)=Sof(C8B)=Sof(S1B)=Sof(Cl1B)=1-FVAR(1)
 Sof(Cl1A)=Sof(S1A)=Sof(C7A)=Sof(H7A)=Sof(C8A)=FVAR(1)
6.a Secondary CH2 refined with riding coordinates:
 C1(H1A,H1B)
6.b Aromatic/amide H refined with riding coordinates:
 C3(H3), C7A(H7A), C12(H12), C13(H13), C14(H14), C15(H15), C16(H16), C20(H20),
 C21(H21), C22(H22), C23(H23), C24(H24), C26(H26), C27(H27), C28(H28), C29(H29),
  C30(H30), C7B(H7B)
6.c Idealised Me refined as rotating group:
 C18(H18A,H18B,H18C)
;
_olex2_submission_special_instructions 'No special instructions were received'
_shelx_SHELXL_version_number      '2018/3'
_chemical_name_systematic         ?
_chemical_name_common             ?
_chemical_formula_sum             'C30 H22 Cl N2 O2 P S'
_chemical_formula_moiety          'C30 H22 Cl N2 O2 P S'
_chemical_formula_weight          540.97
_chemical_melting_point           ?
_chemical_absolute_configuration  ad
_space_group_crystal_system       'orthorhombic'
_space_group_IT_number            19
_space_group_name_H-M_alt         'P 21 21 21'
_space_group_name_Hall            'P 2ac 2ab'
_shelx_space_group_comment
;
The symmetry employed for this shelxl refinement is uniquely defined
by the following loop, which should always be used as a source of
symmetry information in preference to the above space-group names.
They are only intended as comments.
;

loop_
_space_group_symop_operation_xyz
'x, y, z'
'-x+1/2, -y, z+1/2'
'-x, y+1/2, -z+1/2'
'x+1/2, -y+1/2, -z'

_cell_length_a                    10.6054(3)
_cell_length_b                    10.8354(5)
_cell_length_c                    22.3523(10)
_cell_angle_alpha                 90
_cell_angle_beta                  90
_cell_angle_gamma                 90
_cell_volume                      2568.59(18)
_cell_formula_units_Z             4
_cell_measurement_temperature     100.00
_cell_measurement_reflns_used     9207
_cell_measurement_theta_min       2.617
_cell_measurement_theta_max       31.517
_exptl_crystal_description        block
_exptl_crystal_colour             colourless
_exptl_crystal_recrystallization_method 'from a mixture of acetonitrile, chloroform and hexane by evaporation.'
_exptl_crystal_density_meas       ?
_exptl_crystal_density_method     ?
_exptl_crystal_density_diffrn     1.399
_exptl_crystal_F_000              1120
_exptl_crystal_size_max           0.295
_exptl_crystal_size_mid           0.286
_exptl_crystal_size_min           0.156
_exptl_absorpt_coefficient_mu     0.324
_exptl_absorpt_correction_type    multi-scan
_exptl_absorpt_correction_T_min   0.5933
_exptl_absorpt_correction_T_max   0.6304
_exptl_absorpt_process_details
;
SADABS-2016/2 (Bruker,2016/2) was used for absorption correction.
wR2(int) was 0.1003 before and 0.0596 after correction.
The Ratio of minimum to maximum transmission is 0.9411.
The \l/2 correction factor is Not present.
;
_exptl_absorpt_special_details    ?
_shelx_estimated_absorpt_T_min    0.910
_shelx_estimated_absorpt_T_max    0.951
_exptl_transmission_factor_min    ?
_exptl_transmission_factor_max    ?
_exptl_special_details            ?
_diffrn_ambient_temperature       100.00
_diffrn_ambient_environment       N~2~
_diffrn_radiation_type            MoK\a
_diffrn_radiation_wavelength      0.71073
_diffrn_radiation_monochromator   'mirror optics'
_diffrn_measurement_ambient_temperature_device_make 'Oxford Cryostream 800'
_diffrn_radiation_probe           x-ray
_diffrn_source                    'microfocus sealed X-ray tube'
_diffrn_source_type               'Incoatec I\ms'
_diffrn_source_voltage            50.0
_diffrn_source_current            1.4
_diffrn_detector                  CPAD
_diffrn_detector_type             'Bruker PHOTON III'
_diffrn_detector_area_resol_mean  7.41
_diffrn_measurement_device        'four-circle diffractometer'
_diffrn_measurement_device_type   'Bruker D8 VENTURE dual wavelength Mo/Ag'
_diffrn_measurement_method        '\w and \f scans'
_diffrn_measurement_specimen_support 'MiTeGen micromount'
_diffrn_reflns_number             91103
_diffrn_reflns_av_unetI/netI      0.0174
_diffrn_reflns_av_R_equivalents   0.0472
_diffrn_reflns_theta_min          2.089
_diffrn_reflns_theta_max          31.531
_diffrn_reflns_theta_full         25.242
_diffrn_reflns_limit_h_min        -15
_diffrn_reflns_limit_h_max        15
_diffrn_reflns_limit_k_min        -15
_diffrn_reflns_limit_k_max        15
_diffrn_reflns_limit_l_min        -32
_diffrn_reflns_limit_l_max        32
_diffrn_standards_number          0
_diffrn_measured_fraction_theta_max 0.999
_diffrn_measured_fraction_theta_full 0.999
_diffrn_reflns_Laue_measured_fraction_max 0.999
_diffrn_reflns_Laue_measured_fraction_full 0.999
_diffrn_reflns_point_group_measured_fraction_max 0.999
_diffrn_reflns_point_group_measured_fraction_full 0.999
_reflns_number_total              8576
_reflns_number_gt                 8439
_reflns_threshold_expression      'I > 2\s(I)'
_reflns_Friedel_coverage          0.795
_reflns_Friedel_fraction_max      0.999
_reflns_Friedel_fraction_full     1.000
_reflns_special_details
;
 Reflections were merged by SHELXL according to the crystal
 class for the calculation of statistics and refinement.
 
 _reflns_Friedel_fraction is defined as the number of unique
 Friedel pairs measured divided by the number that would be
 possible theoretically, ignoring centric projections and
 systematic absences.
;
_computing_data_collection        'Bruker BIS V6.2.15/2021-03-15 && APEX4 2022.1-1'
_computing_cell_refinement        'SAINT V8.40B (?, 2016)'
_computing_data_reduction         'SAINT V8.40B (?, 2016)'
_computing_structure_solution     'XT  (Sheldrick, 2015)'
_computing_structure_refinement   'XL  (Sheldrick, 2008)'
_computing_molecular_graphics     'Olex2 1.5 (Dolomanov et al., 2009)'
_computing_publication_material   'Olex2 1.5 (Dolomanov et al., 2009)'
_refine_special_details           ?
_refine_ls_structure_factor_coef  Fsqd
_refine_ls_matrix_type            full
_refine_ls_weighting_scheme       calc
_refine_ls_weighting_details      'w=1/[\s^2^(Fo^2^)+(0.0403P)^2^+0.4221P] where P=(Fo^2^+2Fc^2^)/3'
_atom_sites_solution_primary      dual
_atom_sites_solution_secondary    ?
_atom_sites_solution_hydrogens    geom
_refine_ls_hydrogen_treatment     constr
_refine_ls_number_reflns          8576
_refine_ls_number_parameters      372
_refine_ls_number_restraints      81
_refine_ls_R_factor_all           0.0239
_refine_ls_R_factor_gt            0.0234
_refine_ls_wR_factor_ref          0.0673
_refine_ls_wR_factor_gt           0.0669
_refine_ls_goodness_of_fit_ref    1.066
_refine_ls_restrained_S_all       1.068
_refine_ls_shift/su_max           0.001
_refine_ls_shift/su_mean          0.000
_refine_diff_density_max          0.355
_refine_diff_density_min          -0.199
_refine_diff_density_rms          0.046
_refine_ls_extinction_method      none
_refine_ls_extinction_coef        .
_refine_ls_abs_structure_Flack    0.012(9)
_refine_ls_abs_structure_details
;
 Flack x determined using 3702 quotients [(I+)-(I-)]/[(I+)+(I-)]
 (Parsons, Flack and Wagner, Acta Cryst. B69 (2013) 249-259).
;

loop_
_atom_type_symbol
_atom_type_description
_atom_type_scat_dispersion_real
_atom_type_scat_dispersion_imag
_atom_type_scat_source
'C' 'C' 0.0033 0.0016 'International Tables Vol C Tables 4.2.6.8 and 6.1.1.4'
'H' 'H' 0.0000 0.0000 'International Tables Vol C Tables 4.2.6.8 and 6.1.1.4'
'Cl' 'Cl' 0.1484 0.1585 'International Tables Vol C Tables 4.2.6.8 and 6.1.1.4'
'N' 'N' 0.0061 0.0033 'International Tables Vol C Tables 4.2.6.8 and 6.1.1.4'
'O' 'O' 0.0106 0.0060 'International Tables Vol C Tables 4.2.6.8 and 6.1.1.4'
'P' 'P' 0.1023 0.0942 'International Tables Vol C Tables 4.2.6.8 and 6.1.1.4'
'S' 'S' 0.1246 0.1234 'International Tables Vol C Tables 4.2.6.8 and 6.1.1.4'

_geom_special_details
;
 All esds (except the esd in the dihedral angle between two l.s. planes)
 are estimated using the full covariance matrix.  The cell esds are taken
 into account individually in the estimation of esds in distances, angles
 and torsion angles; correlations between esds in cell parameters are only
 used when they are defined by crystal symmetry.  An approximate (isotropic)
 treatment of cell esds is used for estimating esds involving l.s. planes.
;

loop_
_atom_site_label
_atom_site_type_symbol
_atom_site_fract_x
_atom_site_fract_y
_atom_site_fract_z
_atom_site_U_iso_or_equiv
_atom_site_adp_type
_atom_site_occupancy
_atom_site_site_symmetry_order
_atom_site_calc_flag
_atom_site_refinement_flags_posn
_atom_site_refinement_flags_adp
_atom_site_refinement_flags_occupancy
_atom_site_disorder_assembly
_atom_site_disorder_group
Cl1A Cl 1.24014(4) 0.65995(9) 0.34256(2) 0.02892(17) Uani 0.924(3) 1 d D U P A 1
S1A S 1.01506(6) 0.63937(7) 0.42074(3) 0.01889(11) Uani 0.924(3) 1 d D U P A 1
P1 P 0.50022(3) 0.60544(3) 0.24458(2) 0.01314(6) Uani 1 1 d . . . . .
O1 O 0.48718(9) 0.72816(8) 0.27433(4) 0.01725(17) Uani 1 1 d . . . . .
O2 O 0.75286(10) 0.60028(11) 0.47927(4) 0.02048(19) Uani 1 1 d . . . . .
N1 N 0.65473(10) 0.54329(10) 0.39123(4) 0.01320(17) Uani 1 1 d . . . . .
N2 N 0.57635(11) 0.30970(11) 0.42260(5) 0.0175(2) Uani 1 1 d . . . . .
C1 C 0.53974(12) 0.48296(11) 0.29794(5) 0.0146(2) Uani 1 1 d . . . . .
H1A H 0.470311 0.474103 0.327231 0.017 Uiso 1 1 calc R U . . .
H1B H 0.548343 0.403731 0.276259 0.017 Uiso 1 1 calc R U . . .
C2 C 0.66089(12) 0.51038(11) 0.33080(5) 0.0134(2) Uani 1 1 d . . . . .
C3 C 0.77397(12) 0.50875(12) 0.30182(5) 0.0162(2) Uani 1 1 d . . . . .
H3 H 0.778774 0.481249 0.261526 0.019 Uiso 1 1 calc R U . . .
C4 C 0.88468(12) 0.54835(13) 0.33210(6) 0.0166(2) Uani 1 1 d D . . . .
C5 C 0.87541(12) 0.58333(12) 0.39159(5) 0.0157(2) Uani 1 1 d D . . . .
C6 C 0.76097(12) 0.57699(11) 0.42525(5) 0.0147(2) Uani 1 1 d . . . . .
C7A C 1.00967(18) 0.56768(17) 0.30946(10) 0.0206(4) Uani 0.924(3) 1 d D U P A 1
H7A H 1.035560 0.548841 0.269815 0.025 Uiso 0.924(3) 1 calc R U P A 1
C8A C 1.08631(15) 0.61648(18) 0.35213(8) 0.0207(4) Uani 0.924(3) 1 d D U P A 1
C9 C 0.54108(11) 0.52836(12) 0.42589(5) 0.0139(2) Uani 1 1 d . . . . .
C10 C 0.50695(12) 0.40630(11) 0.44360(5) 0.01499(19) Uani 1 1 d . . . . .
C11 C 0.40172(12) 0.39080(13) 0.48233(6) 0.0179(2) Uani 1 1 d . . . . .
C12 C 0.37265(14) 0.26909(14) 0.50117(7) 0.0228(3) Uani 1 1 d . . . . .
H12 H 0.304691 0.254695 0.527963 0.027 Uiso 1 1 calc R U . . .
C13 C 0.44334(15) 0.17272(14) 0.48040(7) 0.0238(3) Uani 1 1 d . . . . .
H13 H 0.425669 0.090540 0.492612 0.029 Uiso 1 1 calc R U . . .
C14 C 0.54296(14) 0.19776(13) 0.44051(6) 0.0207(2) Uani 1 1 d . . . . .
H14 H 0.589470 0.129635 0.425386 0.025 Uiso 1 1 calc R U . . .
C15 C 0.33282(13) 0.49634(14) 0.50058(6) 0.0219(2) Uani 1 1 d . . . . .
H15 H 0.261132 0.486723 0.525632 0.026 Uiso 1 1 calc R U . . .
C16 C 0.36826(13) 0.61192(14) 0.48256(6) 0.0210(2) Uani 1 1 d . . . . .
H16 H 0.320615 0.681352 0.495308 0.025 Uiso 1 1 calc R U . . .
C17 C 0.47510(12) 0.63008(12) 0.44511(5) 0.0170(2) Uani 1 1 d . . . . .
C18 C 0.51415(15) 0.75862(12) 0.42749(6) 0.0210(2) Uani 1 1 d . . . . .
H18A H 0.594621 0.778969 0.446660 0.032 Uiso 1 1 calc R U . . .
H18B H 0.449558 0.817549 0.440415 0.032 Uiso 1 1 calc R U . . .
H18C H 0.523706 0.763027 0.383938 0.032 Uiso 1 1 calc R U . . .
C19 C 0.35567(12) 0.56132(12) 0.20732(5) 0.0150(2) Uani 1 1 d . . . . .
C20 C 0.27315(13) 0.65617(13) 0.19057(6) 0.0195(2) Uani 1 1 d . . . . .
H20 H 0.294493 0.739661 0.198684 0.023 Uiso 1 1 calc R U . . .
C21 C 0.16003(13) 0.62844(14) 0.16208(6) 0.0229(3) Uani 1 1 d . . . . .
H21 H 0.104330 0.692971 0.150705 0.028 Uiso 1 1 calc R U . . .
C22 C 0.12847(14) 0.50639(15) 0.15024(6) 0.0240(3) Uani 1 1 d . . . . .
H22 H 0.050727 0.487545 0.131209 0.029 Uiso 1 1 calc R U . . .
C23 C 0.20996(14) 0.41232(14) 0.16612(7) 0.0241(3) Uani 1 1 d . . . . .
H23 H 0.188132 0.329031 0.157817 0.029 Uiso 1 1 calc R U . . .
C24 C 0.32433(13) 0.43926(13) 0.19432(6) 0.0194(2) Uani 1 1 d . . . . .
H24 H 0.380644 0.374474 0.204612 0.023 Uiso 1 1 calc R U . . .
C25 C 0.62286(12) 0.60523(13) 0.18829(5) 0.0163(2) Uani 1 1 d . . . . .
C26 C 0.65282(13) 0.49827(14) 0.15637(6) 0.0204(2) Uani 1 1 d . . . . .
H26 H 0.607629 0.424039 0.163570 0.024 Uiso 1 1 calc R U . . .
C27 C 0.74920(15) 0.50073(16) 0.11394(6) 0.0250(3) Uani 1 1 d . . . . .
H27 H 0.769743 0.428122 0.092203 0.030 Uiso 1 1 calc R U . . .
C28 C 0.81524(14) 0.60953(18) 0.10344(7) 0.0282(3) Uani 1 1 d . . . . .
H28 H 0.880376 0.611171 0.074280 0.034 Uiso 1 1 calc R U . . .
C29 C 0.78638(14) 0.71575(17) 0.13540(7) 0.0277(3) Uani 1 1 d . . . . .
H29 H 0.832085 0.789703 0.128274 0.033 Uiso 1 1 calc R U . . .
C30 C 0.69026(13) 0.71378(14) 0.17797(7) 0.0213(2) Uani 1 1 d . . . . .
H30 H 0.670665 0.786336 0.199941 0.026 Uiso 1 1 calc R U . . .
C7B C 1.008(2) 0.540(4) 0.3087(13) 0.0207(8) Uani 0.076(3) 1 d D U P A 2
H7B H 1.030594 0.511499 0.270022 0.025 Uiso 0.076(3) 1 calc R U P A 2
C8B C 1.0873(17) 0.580(3) 0.3511(10) 0.0208(8) Uani 0.076(3) 1 d D U P A 2
S1B S 1.0205(9) 0.6069(9) 0.4195(4) 0.0216(7) Uani 0.076(3) 1 d D U P A 2
Cl1B Cl 1.2468(6) 0.5989(12) 0.3469(3) 0.0355(12) Uani 0.076(3) 1 d D U P A 2

loop_
_atom_site_aniso_label
_atom_site_aniso_U_11
_atom_site_aniso_U_22
_atom_site_aniso_U_33
_atom_site_aniso_U_23
_atom_site_aniso_U_13
_atom_site_aniso_U_12
Cl1A 0.01245(16) 0.0533(5) 0.02100(17) -0.0074(2) 0.00260(12) -0.00868(19)
S1A 0.01267(16) 0.0310(3) 0.01297(14) -0.0033(2) -0.00065(12) -0.0041(2)
P1 0.01176(12) 0.01627(12) 0.01139(12) -0.00101(9) -0.00040(10) -0.00049(10)
O1 0.0176(4) 0.0171(4) 0.0171(4) -0.0023(3) 0.0007(3) -0.0011(3)
O2 0.0172(4) 0.0339(5) 0.0103(4) -0.0025(3) 0.0001(3) -0.0052(4)
N1 0.0115(4) 0.0177(4) 0.0103(4) -0.0008(3) 0.0000(3) -0.0017(3)
N2 0.0159(5) 0.0196(5) 0.0171(5) 0.0016(4) -0.0009(4) 0.0000(4)
C1 0.0130(5) 0.0183(5) 0.0124(5) -0.0009(4) -0.0014(4) -0.0019(4)
C2 0.0136(5) 0.0160(5) 0.0105(4) -0.0009(4) -0.0010(4) -0.0002(4)
C3 0.0134(5) 0.0231(5) 0.0119(5) -0.0025(4) -0.0001(4) -0.0003(4)
C4 0.0130(5) 0.0241(6) 0.0126(5) -0.0010(4) -0.0003(4) -0.0005(4)
C5 0.0116(5) 0.0232(5) 0.0122(4) 0.0002(4) -0.0013(4) -0.0021(4)
C6 0.0135(5) 0.0193(5) 0.0114(5) 0.0003(4) -0.0015(4) -0.0019(4)
C7A 0.0130(5) 0.0341(13) 0.0147(5) -0.0040(7) 0.0013(5) -0.0021(6)
C8A 0.0126(5) 0.0332(10) 0.0161(5) -0.0034(7) 0.0017(4) -0.0047(6)
C9 0.0111(5) 0.0202(5) 0.0104(4) 0.0002(4) 0.0001(4) -0.0013(4)
C10 0.0123(5) 0.0206(5) 0.0120(4) 0.0010(4) -0.0008(4) -0.0014(4)
C11 0.0148(5) 0.0249(6) 0.0141(5) 0.0014(4) 0.0003(4) -0.0034(4)
C12 0.0191(6) 0.0298(7) 0.0195(5) 0.0059(5) 0.0009(5) -0.0068(5)
C13 0.0249(6) 0.0236(6) 0.0230(6) 0.0067(5) -0.0024(5) -0.0058(5)
C14 0.0209(6) 0.0203(6) 0.0210(6) 0.0031(5) -0.0033(5) -0.0006(4)
C15 0.0160(6) 0.0319(7) 0.0178(5) 0.0001(5) 0.0048(4) -0.0005(5)
C16 0.0192(6) 0.0273(6) 0.0165(5) -0.0022(5) 0.0035(4) 0.0035(5)
C17 0.0169(5) 0.0218(5) 0.0124(4) -0.0010(4) 0.0000(4) 0.0009(4)
C18 0.0271(6) 0.0192(5) 0.0168(5) -0.0008(4) 0.0026(5) 0.0029(5)
C19 0.0125(5) 0.0199(5) 0.0126(4) -0.0006(4) -0.0013(4) 0.0003(4)
C20 0.0167(5) 0.0212(6) 0.0205(5) 0.0021(5) -0.0007(4) 0.0024(5)
C21 0.0171(5) 0.0302(7) 0.0215(6) 0.0039(5) -0.0029(5) 0.0048(5)
C22 0.0161(6) 0.0359(7) 0.0202(6) -0.0017(5) -0.0051(5) 0.0000(5)
C23 0.0209(6) 0.0251(6) 0.0262(7) -0.0056(5) -0.0068(5) -0.0011(5)
C24 0.0182(6) 0.0200(5) 0.0199(5) -0.0025(4) -0.0049(5) 0.0012(4)
C25 0.0132(5) 0.0230(5) 0.0126(4) 0.0000(4) -0.0001(4) 0.0010(4)
C26 0.0183(6) 0.0282(6) 0.0146(5) -0.0040(5) 0.0001(4) 0.0015(5)
C27 0.0197(6) 0.0405(8) 0.0147(5) -0.0036(5) 0.0005(5) 0.0065(6)
C28 0.0165(6) 0.0495(9) 0.0188(6) 0.0053(6) 0.0034(5) 0.0044(6)
C29 0.0181(6) 0.0380(8) 0.0271(7) 0.0090(6) 0.0043(5) -0.0018(6)
C30 0.0173(6) 0.0248(6) 0.0219(6) 0.0029(5) 0.0027(5) -0.0005(5)
C7B 0.0132(12) 0.0341(19) 0.0149(13) -0.0044(15) 0.0010(11) -0.0019(14)
C8B 0.0127(13) 0.0333(18) 0.0162(13) -0.0035(15) 0.0019(12) -0.0045(14)
S1B 0.0152(12) 0.0338(15) 0.0159(12) -0.0035(14) -0.0020(11) -0.0035(14)
Cl1B 0.0167(17) 0.055(3) 0.034(2) -0.002(2) 0.0029(15) -0.0081(19)

loop_
_geom_bond_atom_site_label_1
_geom_bond_atom_site_label_2
_geom_bond_distance
_geom_bond_site_symmetry_2
_geom_bond_publ_flag
Cl1A C8A 1.7115(16) . ?
S1A C5 1.7282(14) . ?
S1A C8A 1.7274(18) . ?
P1 O1 1.4931(9) . ?
P1 C1 1.8329(13) . ?
P1 C19 1.8090(13) . ?
P1 C25 1.8097(13) . ?
O2 C6 1.2365(15) . ?
N1 C2 1.3987(15) . ?
N1 C6 1.4076(15) . ?
N1 C9 1.4418(15) . ?
N2 C10 1.3629(17) . ?
N2 C14 1.3255(17) . ?
C1 H1A 0.9900 . ?
C1 H1B 0.9900 . ?
C1 C2 1.5095(17) . ?
C2 C3 1.3631(17) . ?
C3 H3 0.9500 . ?
C3 C4 1.4217(17) . ?
C4 C5 1.3861(17) . ?
C4 C7A 1.434(2) . ?
C4 C7B 1.41(2) . ?
C5 C6 1.4296(17) . ?
C5 S1B 1.680(10) . ?
C7A H7A 0.9500 . ?
C7A C8A 1.360(2) . ?
C9 C10 1.4273(17) . ?
C9 C17 1.3744(17) . ?
C10 C11 1.4224(17) . ?
C11 C12 1.4182(19) . ?
C11 C15 1.417(2) . ?
C12 H12 0.9500 . ?
C12 C13 1.367(2) . ?
C13 H13 0.9500 . ?
C13 C14 1.409(2) . ?
C14 H14 0.9500 . ?
C15 H15 0.9500 . ?
C15 C16 1.368(2) . ?
C16 H16 0.9500 . ?
C16 C17 1.4225(18) . ?
C17 C18 1.5056(19) . ?
C18 H18A 0.9800 . ?
C18 H18B 0.9800 . ?
C18 H18C 0.9800 . ?
C19 C20 1.4009(18) . ?
C19 C24 1.3944(18) . ?
C20 H20 0.9500 . ?
C20 C21 1.3910(19) . ?
C21 H21 0.9500 . ?
C21 C22 1.390(2) . ?
C22 H22 0.9500 . ?
C22 C23 1.383(2) . ?
C23 H23 0.9500 . ?
C23 C24 1.3977(19) . ?
C24 H24 0.9500 . ?
C25 C26 1.3974(19) . ?
C25 C30 1.3956(19) . ?
C26 H26 0.9500 . ?
C26 C27 1.3947(19) . ?
C27 H27 0.9500 . ?
C27 C28 1.391(3) . ?
C28 H28 0.9500 . ?
C28 C29 1.389(3) . ?
C29 H29 0.9500 . ?
C29 C30 1.395(2) . ?
C30 H30 0.9500 . ?
C7B H7B 0.9500 . ?
C7B C8B 1.34(2) . ?
C8B S1B 1.710(19) . ?
C8B Cl1B 1.706(17) . ?

loop_
_geom_angle_atom_site_label_1
_geom_angle_atom_site_label_2
_geom_angle_atom_site_label_3
_geom_angle
_geom_angle_site_symmetry_1
_geom_angle_site_symmetry_3
_geom_angle_publ_flag
C8A S1A C5 89.41(7) . . ?
O1 P1 C1 112.11(5) . . ?
O1 P1 C19 111.21(6) . . ?
O1 P1 C25 112.17(6) . . ?
C19 P1 C1 107.58(6) . . ?
C19 P1 C25 106.77(6) . . ?
C25 P1 C1 106.69(6) . . ?
C2 N1 C6 123.40(10) . . ?
C2 N1 C9 121.97(10) . . ?
C6 N1 C9 114.08(10) . . ?
C14 N2 C10 117.03(12) . . ?
P1 C1 H1A 109.3 . . ?
P1 C1 H1B 109.3 . . ?
H1A C1 H1B 108.0 . . ?
C2 C1 P1 111.64(8) . . ?
C2 C1 H1A 109.3 . . ?
C2 C1 H1B 109.3 . . ?
N1 C2 C1 118.70(10) . . ?
C3 C2 N1 120.23(11) . . ?
C3 C2 C1 121.00(10) . . ?
C2 C3 H3 120.1 . . ?
C2 C3 C4 119.76(11) . . ?
C4 C3 H3 120.1 . . ?
C3 C4 C7A 129.74(13) . . ?
C5 C4 C3 118.73(11) . . ?
C5 C4 C7A 111.36(13) . . ?
C5 C4 C7B 116.0(10) . . ?
C7B C4 C3 124.8(10) . . ?
C4 C5 S1A 113.38(10) . . ?
C4 C5 C6 123.51(11) . . ?
C4 C5 S1B 109.5(4) . . ?
C6 C5 S1A 123.09(10) . . ?
C6 C5 S1B 126.1(4) . . ?
O2 C6 N1 121.65(11) . . ?
O2 C6 C5 124.28(12) . . ?
N1 C6 C5 114.06(10) . . ?
C4 C7A H7A 124.4 . . ?
C8A C7A C4 111.20(16) . . ?
C8A C7A H7A 124.4 . . ?
Cl1A C8A S1A 119.23(10) . . ?
C7A C8A Cl1A 126.09(14) . . ?
C7A C8A S1A 114.64(13) . . ?
C10 C9 N1 117.71(11) . . ?
C17 C9 N1 120.24(11) . . ?
C17 C9 C10 121.82(11) . . ?
N2 C10 C9 118.63(11) . . ?
N2 C10 C11 122.87(11) . . ?
C11 C10 C9 118.50(11) . . ?
C12 C11 C10 117.45(12) . . ?
C15 C11 C10 118.98(12) . . ?
C15 C11 C12 123.56(12) . . ?
C11 C12 H12 120.3 . . ?
C13 C12 C11 119.37(13) . . ?
C13 C12 H12 120.3 . . ?
C12 C13 H13 120.7 . . ?
C12 C13 C14 118.63(13) . . ?
C14 C13 H13 120.7 . . ?
N2 C14 C13 124.59(14) . . ?
N2 C14 H14 117.7 . . ?
C13 C14 H14 117.7 . . ?
C11 C15 H15 119.6 . . ?
C16 C15 C11 120.82(12) . . ?
C16 C15 H15 119.6 . . ?
C15 C16 H16 119.4 . . ?
C15 C16 C17 121.24(13) . . ?
C17 C16 H16 119.4 . . ?
C9 C17 C16 118.60(12) . . ?
C9 C17 C18 121.33(12) . . ?
C16 C17 C18 120.07(12) . . ?
C17 C18 H18A 109.5 . . ?
C17 C18 H18B 109.5 . . ?
C17 C18 H18C 109.5 . . ?
H18A C18 H18B 109.5 . . ?
H18A C18 H18C 109.5 . . ?
H18B C18 H18C 109.5 . . ?
C20 C19 P1 117.30(10) . . ?
C24 C19 P1 123.28(10) . . ?
C24 C19 C20 119.42(12) . . ?
C19 C20 H20 119.9 . . ?
C21 C20 C19 120.18(13) . . ?
C21 C20 H20 119.9 . . ?
C20 C21 H21 120.0 . . ?
C22 C21 C20 120.03(13) . . ?
C22 C21 H21 120.0 . . ?
C21 C22 H22 119.9 . . ?
C23 C22 C21 120.14(13) . . ?
C23 C22 H22 119.9 . . ?
C22 C23 H23 119.9 . . ?
C22 C23 C24 120.28(14) . . ?
C24 C23 H23 119.9 . . ?
C19 C24 C23 119.93(12) . . ?
C19 C24 H24 120.0 . . ?
C23 C24 H24 120.0 . . ?
C26 C25 P1 121.29(10) . . ?
C30 C25 P1 118.81(10) . . ?
C30 C25 C26 119.88(12) . . ?
C25 C26 H26 120.1 . . ?
C27 C26 C25 119.86(14) . . ?
C27 C26 H26 120.1 . . ?
C26 C27 H27 120.0 . . ?
C28 C27 C26 119.99(14) . . ?
C28 C27 H27 120.0 . . ?
C27 C28 H28 119.8 . . ?
C29 C28 C27 120.30(13) . . ?
C29 C28 H28 119.8 . . ?
C28 C29 H29 120.0 . . ?
C28 C29 C30 119.96(15) . . ?
C30 C29 H29 120.0 . . ?
C25 C30 H30 120.0 . . ?
C29 C30 C25 120.00(14) . . ?
C29 C30 H30 120.0 . . ?
C4 C7B H7B 126.3 . . ?
C8B C7B C4 107.4(18) . . ?
C8B C7B H7B 126.3 . . ?
C7B C8B S1B 115.3(15) . . ?
C7B C8B Cl1B 128.5(16) . . ?
Cl1B C8B S1B 116.1(13) . . ?
C5 S1B C8B 91.2(8) . . ?

loop_
_geom_torsion_atom_site_label_1
_geom_torsion_atom_site_label_2
_geom_torsion_atom_site_label_3
_geom_torsion_atom_site_label_4
_geom_torsion
_geom_torsion_site_symmetry_1
_geom_torsion_site_symmetry_2
_geom_torsion_site_symmetry_3
_geom_torsion_site_symmetry_4
_geom_torsion_publ_flag
S1A C5 C6 O2 -6.6(2) . . . . ?
S1A C5 C6 N1 172.39(10) . . . . ?
P1 C1 C2 N1 108.30(11) . . . . ?
P1 C1 C2 C3 -68.76(14) . . . . ?
P1 C19 C20 C21 -179.61(11) . . . . ?
P1 C19 C24 C23 179.13(11) . . . . ?
P1 C25 C26 C27 -178.99(10) . . . . ?
P1 C25 C30 C29 179.15(11) . . . . ?
O1 P1 C1 C2 -58.35(10) . . . . ?
O1 P1 C19 C20 23.76(12) . . . . ?
O1 P1 C19 C24 -156.91(11) . . . . ?
O1 P1 C25 C26 178.12(10) . . . . ?
O1 P1 C25 C30 -0.30(13) . . . . ?
N1 C2 C3 C4 -4.09(19) . . . . ?
N1 C9 C10 N2 -5.79(16) . . . . ?
N1 C9 C10 C11 174.35(11) . . . . ?
N1 C9 C17 C16 -175.82(11) . . . . ?
N1 C9 C17 C18 3.94(18) . . . . ?
N2 C10 C11 C12 2.54(18) . . . . ?
N2 C10 C11 C15 -178.20(12) . . . . ?
C1 P1 C19 C20 146.88(10) . . . . ?
C1 P1 C19 C24 -33.79(13) . . . . ?
C1 P1 C25 C26 55.00(12) . . . . ?
C1 P1 C25 C30 -123.42(11) . . . . ?
C1 C2 C3 C4 172.93(12) . . . . ?
C2 N1 C6 O2 -176.75(12) . . . . ?
C2 N1 C6 C5 4.24(17) . . . . ?
C2 N1 C9 C10 74.35(15) . . . . ?
C2 N1 C9 C17 -111.07(14) . . . . ?
C2 C3 C4 C5 2.5(2) . . . . ?
C2 C3 C4 C7A -172.33(15) . . . . ?
C2 C3 C4 C7B 174(2) . . . . ?
C3 C4 C5 S1A -175.69(11) . . . . ?
C3 C4 C5 C6 2.7(2) . . . . ?
C3 C4 C5 S1B 172.2(4) . . . . ?
C3 C4 C7A C8A 174.54(15) . . . . ?
C3 C4 C7B C8B -176.9(18) . . . . ?
C4 C5 C6 O2 175.15(13) . . . . ?
C4 C5 C6 N1 -5.87(18) . . . . ?
C4 C5 S1B C8B 3.9(11) . . . . ?
C4 C7A C8A Cl1A -176.81(14) . . . . ?
C4 C7A C8A S1A 0.9(2) . . . . ?
C4 C7B C8B S1B 8(4) . . . . ?
C4 C7B C8B Cl1B -176(2) . . . . ?
C5 S1A C8A Cl1A 177.14(12) . . . . ?
C5 S1A C8A C7A -0.74(15) . . . . ?
C5 C4 C7A C8A -0.6(2) . . . . ?
C5 C4 C7B C8B -5(3) . . . . ?
C6 N1 C2 C1 -176.55(11) . . . . ?
C6 N1 C2 C3 0.54(18) . . . . ?
C6 N1 C9 C10 -97.38(13) . . . . ?
C6 N1 C9 C17 77.19(15) . . . . ?
C6 C5 S1B C8B 173.0(11) . . . . ?
C7A C4 C5 S1A 0.05(16) . . . . ?
C7A C4 C5 C6 178.46(14) . . . . ?
C8A S1A C5 C4 0.37(12) . . . . ?
C8A S1A C5 C6 -178.04(13) . . . . ?
C9 N1 C2 C1 12.50(17) . . . . ?
C9 N1 C2 C3 -170.41(12) . . . . ?
C9 N1 C6 O2 -5.15(18) . . . . ?
C9 N1 C6 C5 175.84(11) . . . . ?
C9 C10 C11 C12 -177.60(12) . . . . ?
C9 C10 C11 C15 1.66(18) . . . . ?
C10 N2 C14 C13 -1.4(2) . . . . ?
C10 C9 C17 C16 -1.47(18) . . . . ?
C10 C9 C17 C18 178.30(12) . . . . ?
C10 C11 C12 C13 -1.8(2) . . . . ?
C10 C11 C15 C16 -1.6(2) . . . . ?
C11 C12 C13 C14 -0.3(2) . . . . ?
C11 C15 C16 C17 -0.1(2) . . . . ?
C12 C11 C15 C16 177.64(14) . . . . ?
C12 C13 C14 N2 2.1(2) . . . . ?
C14 N2 C10 C9 179.22(12) . . . . ?
C14 N2 C10 C11 -0.93(18) . . . . ?
C15 C11 C12 C13 178.95(14) . . . . ?
C15 C16 C17 C9 1.6(2) . . . . ?
C15 C16 C17 C18 -178.18(13) . . . . ?
C17 C9 C10 N2 179.72(12) . . . . ?
C17 C9 C10 C11 -0.14(18) . . . . ?
C19 P1 C1 C2 179.07(8) . . . . ?
C19 P1 C25 C26 -59.82(12) . . . . ?
C19 P1 C25 C30 121.77(11) . . . . ?
C19 C20 C21 C22 0.1(2) . . . . ?
C20 C19 C24 C23 -1.6(2) . . . . ?
C20 C21 C22 C23 -0.7(2) . . . . ?
C21 C22 C23 C24 0.2(2) . . . . ?
C22 C23 C24 C19 0.9(2) . . . . ?
C24 C19 C20 C21 1.0(2) . . . . ?
C25 P1 C1 C2 64.80(10) . . . . ?
C25 P1 C19 C20 -98.90(11) . . . . ?
C25 P1 C19 C24 80.42(12) . . . . ?
C25 C26 C27 C28 0.0(2) . . . . ?
C26 C25 C30 C29 0.7(2) . . . . ?
C26 C27 C28 C29 0.5(2) . . . . ?
C27 C28 C29 C30 -0.4(2) . . . . ?
C28 C29 C30 C25 -0.2(2) . . . . ?
C30 C25 C26 C27 -0.6(2) . . . . ?
C7B C4 C5 C6 -169.4(18) . . . . ?
C7B C4 C5 S1B 0.1(19) . . . . ?
C7B C8B S1B C5 -7(3) . . . . ?
S1B C5 C6 O2 7.4(5) . . . . ?
S1B C5 C6 N1 -173.6(4) . . . . ?
Cl1B C8B S1B C5 176.6(17) . . . . ?

_shelx_res_file
;
TITL mo_1910_cg_0m_a.res in P2(1)2(1)2(1)
    mo_1910_cg_0m.res
    created by SHELXL-2018/3 at 08:53:59 on 27-Feb-2023
REM Old TITL mo_1910_CG_0m in P2(1)2(1)2(1)
REM SHELXT solution in P2(1)2(1)2(1): R1 0.113, Rweak 0.023, Alpha 0.007
REM <I/s> 0.460 for 23 systematic absences, Orientation as input
REM Flack x = 0.065 ( 0.049 ) from 1372 Parsons' quotients
REM Formula found by SHELXT: C30 N2 O2 P S Cl
CELL 0.71073 10.6054 10.8354 22.3523 90 90 90
ZERR 4 0.0003 0.0005 0.001 0 0 0
LATT -1
SYMM 0.5-X,-Y,0.5+Z
SYMM -X,0.5+Y,0.5-Z
SYMM 0.5+X,0.5-Y,-Z
SFAC C H Cl N O P S
UNIT 120 88 4 8 8 4 4
SADI Cl1A C8A Cl1B C8B
SIMU 0.001 0.002 2 Cl1A
SIMU 0.001 0.002 2 S1A
SADI S1A C5 S1B C5
SADI 0.04 C4 C8A C4 C8B
SADI S1A C8A S1B C8B
SADI C4 C7A C4 C7B
RIGU Cl1A S1A C7A C8A
SADI 0.04 S1A C7A S1B C7B
SADI C7A C8A C7B C8B
SADI 0.04 C5 C8A C5 C8B
SADI 0.04 Cl1A S1A Cl1B S1B
SADI 0.04 Cl1A C7A Cl1B C7B
RIGU 0.001 0.002 C4 C5 C7B C8B S1B Cl1B
SIMU 0.001 0.002 2 Cl1A Cl1B
SIMU 0.001 0.002 2 C7A C7B
SIMU 0.001 0.002 2 S1A S1B
SIMU 0.001 0.002 2 C8A C8B

L.S. 12 0 0
PLAN  12
SIZE 0.156 0.286 0.295
TEMP -173.15
CONF
BOND
list 4
fmap 2 53
MORE -1
BOND $H
ACTA
OMIT 0 0 10
REM <olex2.extras>
REM <HklSrc "%.\\mo_1910_CG_0m.hkl">
REM </olex2.extras>

WGHT    0.040300    0.422100
FVAR       0.39635   0.92423
PART 1
CL1A  3    1.240143    0.659945    0.342564    21.00000    0.01245    0.05330 =
         0.02100   -0.00740    0.00260   -0.00868
S1A   7    1.015057    0.639372    0.420735    21.00000    0.01267    0.03102 =
         0.01297   -0.00334   -0.00065   -0.00415
PART 0
P1    6    0.500224    0.605442    0.244583    11.00000    0.01176    0.01627 =
         0.01139   -0.00101   -0.00040   -0.00049
O1    5    0.487184    0.728164    0.274327    11.00000    0.01762    0.01706 =
         0.01708   -0.00233    0.00073   -0.00115
O2    5    0.752857    0.600281    0.479273    11.00000    0.01723    0.03390 =
         0.01031   -0.00250    0.00005   -0.00516
N1    4    0.654727    0.543289    0.391234    11.00000    0.01150    0.01774 =
         0.01034   -0.00075    0.00005   -0.00171
N2    4    0.576347    0.309705    0.422596    11.00000    0.01590    0.01957 =
         0.01713    0.00161   -0.00092    0.00000
C1    1    0.539743    0.482957    0.297940    11.00000    0.01305    0.01825 =
         0.01243   -0.00094   -0.00135   -0.00188
AFIX  23
H1A   2    0.470311    0.474103    0.327231    11.00000   -1.20000
H1B   2    0.548343    0.403731    0.276259    11.00000   -1.20000
AFIX   0
C2    1    0.660894    0.510376    0.330796    11.00000    0.01364    0.01595 =
         0.01054   -0.00090   -0.00104   -0.00018
C3    1    0.773966    0.508749    0.301818    11.00000    0.01345    0.02310 =
         0.01193   -0.00246   -0.00008   -0.00026
AFIX  43
H3    2    0.778774    0.481249    0.261526    11.00000   -1.20000
AFIX   0
C4    1    0.884685    0.548353    0.332105    11.00000    0.01295    0.02413 =
         0.01257   -0.00096   -0.00033   -0.00052
C5    1    0.875409    0.583334    0.391589    11.00000    0.01161    0.02320 =
         0.01224    0.00017   -0.00127   -0.00213
C6    1    0.760974    0.576992    0.425254    11.00000    0.01347    0.01933 =
         0.01139    0.00033   -0.00147   -0.00190
PART 1
C7A   1    1.009668    0.567680    0.309464    21.00000    0.01298    0.03412 =
         0.01472   -0.00404    0.00132   -0.00207
AFIX  43
H7A   2    1.035560    0.548841    0.269815    21.00000   -1.20000
AFIX   0
C8A   1    1.086305    0.616484    0.352131    21.00000    0.01264    0.03323 =
         0.01612   -0.00345    0.00165   -0.00471
PART 0
C9    1    0.541082    0.528364    0.425891    11.00000    0.01114    0.02020 =
         0.01040    0.00018    0.00013   -0.00131
C10   1    0.506950    0.406297    0.443603    11.00000    0.01234    0.02060 =
         0.01203    0.00099   -0.00076   -0.00142
C11   1    0.401720    0.390801    0.482332    11.00000    0.01483    0.02490 =
         0.01410    0.00140    0.00026   -0.00337
C12   1    0.372649    0.269094    0.501168    11.00000    0.01915    0.02975 =
         0.01952    0.00595    0.00095   -0.00680
AFIX  43
H12   2    0.304691    0.254695    0.527963    11.00000   -1.20000
AFIX   0
C13   1    0.443341    0.172718    0.480401    11.00000    0.02486    0.02359 =
         0.02302    0.00666   -0.00235   -0.00577
AFIX  43
H13   2    0.425669    0.090540    0.492612    11.00000   -1.20000
AFIX   0
C14   1    0.542960    0.197763    0.440509    11.00000    0.02094    0.02029 =
         0.02098    0.00314   -0.00328   -0.00065
AFIX  43
H14   2    0.589470    0.129635    0.425386    11.00000   -1.20000
AFIX   0
C15   1    0.332821    0.496342    0.500579    11.00000    0.01604    0.03191 =
         0.01779    0.00009    0.00478   -0.00054
AFIX  43
H15   2    0.261132    0.486723    0.525632    11.00000   -1.20000
AFIX   0
C16   1    0.368259    0.611916    0.482564    11.00000    0.01919    0.02725 =
         0.01649   -0.00223    0.00355    0.00350
AFIX  43
H16   2    0.320615    0.681352    0.495308    11.00000   -1.20000
AFIX   0
C17   1    0.475099    0.630077    0.445112    11.00000    0.01693    0.02179 =
         0.01236   -0.00100   -0.00005    0.00093
C18   1    0.514155    0.758624    0.427494    11.00000    0.02712    0.01919 =
         0.01678   -0.00079    0.00262    0.00286
AFIX 137
H18A  2    0.594621    0.778969    0.446660    11.00000   -1.50000
H18B  2    0.449558    0.817549    0.440415    11.00000   -1.50000
H18C  2    0.523706    0.763027    0.383938    11.00000   -1.50000
AFIX   0
C19   1    0.355669    0.561322    0.207322    11.00000    0.01252    0.01987 =
         0.01262   -0.00055   -0.00130    0.00029
C20   1    0.273146    0.656174    0.190568    11.00000    0.01671    0.02118 =
         0.02047    0.00212   -0.00068    0.00236
AFIX  43
H20   2    0.294493    0.739661    0.198684    11.00000   -1.20000
AFIX   0
C21   1    0.160030    0.628440    0.162078    11.00000    0.01709    0.03024 =
         0.02147    0.00389   -0.00288    0.00482
AFIX  43
H21   2    0.104330    0.692971    0.150705    11.00000   -1.20000
AFIX   0
C22   1    0.128467    0.506394    0.150245    11.00000    0.01610    0.03585 =
         0.02015   -0.00172   -0.00507    0.00004
AFIX  43
H22   2    0.050727    0.487545    0.131209    11.00000   -1.20000
AFIX   0
C23   1    0.209962    0.412323    0.166115    11.00000    0.02091    0.02507 =
         0.02619   -0.00559   -0.00683   -0.00110
AFIX  43
H23   2    0.188132    0.329031    0.157817    11.00000   -1.20000
AFIX   0
C24   1    0.324325    0.439261    0.194316    11.00000    0.01823    0.02004 =
         0.01994   -0.00250   -0.00488    0.00124
AFIX  43
H24   2    0.380644    0.374474    0.204612    11.00000   -1.20000
AFIX   0
C25   1    0.622860    0.605227    0.188285    11.00000    0.01318    0.02305 =
         0.01260   -0.00004   -0.00013    0.00102
C26   1    0.652817    0.498271    0.156374    11.00000    0.01830    0.02818 =
         0.01460   -0.00400    0.00008    0.00151
AFIX  43
H26   2    0.607629    0.424039    0.163570    11.00000   -1.20000
AFIX   0
C27   1    0.749196    0.500732    0.113938    11.00000    0.01974    0.04052 =
         0.01469   -0.00360    0.00047    0.00647
AFIX  43
H27   2    0.769743    0.428122    0.092203    11.00000   -1.20000
AFIX   0
C28   1    0.815237    0.609528    0.103443    11.00000    0.01647    0.04949 =
         0.01876    0.00528    0.00343    0.00441
AFIX  43
H28   2    0.880376    0.611171    0.074280    11.00000   -1.20000
AFIX   0
C29   1    0.786377    0.715748    0.135403    11.00000    0.01810    0.03800 =
         0.02714    0.00900    0.00434   -0.00182
AFIX  43
H29   2    0.832085    0.789703    0.128274    11.00000   -1.20000
AFIX   0
C30   1    0.690261    0.713780    0.177967    11.00000    0.01727    0.02477 =
         0.02193    0.00289    0.00271   -0.00054
AFIX  43
H30   2    0.670665    0.786336    0.199941    11.00000   -1.20000
AFIX   0
PART 2
C7B   1    1.007976    0.540213    0.308719   -21.00000    0.01320    0.03407 =
         0.01486   -0.00437    0.00097   -0.00190
AFIX  43
H7B   2    1.030594    0.511499    0.270022   -21.00000   -1.20000
AFIX   0
C8B   1    1.087271    0.580399    0.351093   -21.00000    0.01271    0.03331 =
         0.01623   -0.00349    0.00187   -0.00452
S1B   7    1.020513    0.606926    0.419542   -21.00000    0.01522    0.03377 =
         0.01595   -0.00347   -0.00204   -0.00351
CL1B  3    1.246760    0.598894    0.346939   -21.00000    0.01669    0.05542 =
         0.03436   -0.00210    0.00288   -0.00807
HKLF 4


REM  mo_1910_cg_0m_a.res in P2(1)2(1)2(1)
REM wR2 = 0.067284, GooF = S = 1.06641, Restrained GooF = 1.06754 for all data
REM R1 = 0.023429 for 8439 Fo > 4sig(Fo) and 0.023857 for all 8576 data
REM 372 parameters refined using 81 restraints

END

WGHT      0.0403      0.4222

REM Highest difference peak  0.355,  deepest hole -0.199,  1-sigma level  0.046
Q1    1   0.5048  0.6913  0.4384  11.00000  0.05    0.35
Q2    1   0.1533  0.5633  0.1590  11.00000  0.05    0.34
Q3    1   0.1651  0.4541  0.1618  11.00000  0.05    0.34
Q4    1   0.5196  0.4686  0.4348  11.00000  0.05    0.33
Q5    1   0.9998  0.7081  0.4190  11.00000  0.05    0.31
Q6    1   0.4021  0.2225  0.4842  11.00000  0.05    0.31
Q7    1   0.7212  0.5066  0.3193  11.00000  0.05    0.30
Q8    1   0.5151  0.5405  0.2627  11.00000  0.05    0.30
Q9    1   0.6579  0.6537  0.1792  11.00000  0.05    0.29
Q10   1   0.3694  0.3397  0.4954  11.00000  0.05    0.29
Q11   1   0.3111  0.6074  0.1954  11.00000  0.05    0.28
Q12   1   0.3532  0.5555  0.4921  11.00000  0.05    0.28
;
_shelx_res_checksum               62855
_shelx_hkl_file
;
  -1   0   0 0.38624 0.25403   1
  -1   0   0 0.43112 0.09245   6
  -1   0   0 0.18094 0.37668   2
  -1   0   0 0.32071 0.04754  13
  -1   0   0 0.62371 0.88065   5
   2   0   0 67.8610 3.26332   6
  -2   0   0 60.6421 6.21421   5
   2   0   0 75.8868 4.36289   1
  -2   0   0 72.1344 3.22058  10
  -2   0   0 70.0204 4.28836   1
  -2   0   0 63.0372 3.58410   4
  -2   0   0 71.7486 3.27342   6
  -2   0   0 70.6614 3.18823  11
  -2   0   0 71.6792 3.19197  11
  -2   0   0 69.7717 3.21388  13
  -2   0   0 69.7932 3.26559   8
  -2   0   0 64.9164 4.30298   2
   2   0   0 78.5342 3.27798   8
  -3   0   0 -0.2868 1.14750   2
  -3   0   0 0.02286 0.12113   6
   3   0   0 0.41376 0.10035  13
   3   0   0 0.33275 0.70761   1
  -3   0   0 -1.0151 0.72555   4
  -3   0   0 0.06724 0.10727   8
  -3   0   0 0.00685 0.76163   1
  -3   0   0 -0.0742 2.01945   5
   3   0   0 0.12498 0.13317   8
   3   0   0 0.14213 1.16592   3
  -4   0   0 3137.20 137.023   4
   4   0   0 3000.07 137.806   3
  -4   0   0 2754.46 140.472   5
  -4   0   0 3181.08 138.176   2
   4   0   0 3146.04 138.322   1
  -4   0   0 2913.87 138.074   1
  -5   0   0 0.18362 0.09489  11
  -5   0   0 0.06988 0.16613   6
   5   0   0 1.79715 2.09823   3
  -5   0   0 0.15193 0.18801   8
  -5   0   0 0.13238 0.10962  13
  -5   0   0 -0.5708 2.12532   2
  -5   0   0 -4.1080 3.50661   5
   5   0   0 0.84652 1.34726   1
  -5   0   0 -0.8076 1.63059   4
   5   0   0 -0.0322 0.16717   6
  -5   0   0 0.57957 1.26305   1
   6   0   0 682.626 31.1812  10
  -6   0   0 752.151 31.4055  12
   6   0   0 623.025 31.3416   6
   6   0   0 630.457 34.0281   3
  -6   0   0 645.818 38.3745   5
  -6   0   0 739.056 34.4956   2
  -6   0   0 744.791 33.4658   4
   6   0   0 711.738 34.5864   1
  -6   0   0 670.458 31.0617  11
  -6   0   0 694.484 34.2114   1
   7   0   0 0.51835 0.18241  10
   7   0   0 0.20632 0.27697   6
   7   0   0 0.71332 2.19792   1
  -7   0   0 0.54635 0.29271   8
  -7   0   0 1.11910 3.14647   2
  -7   0   0 2.33158 2.92879   4
  -7   0   0 4.14303 7.39017   5
   7   0   0 0.15831 3.59062   3
  -7   0   0 0.38819 1.85594   1
  -7   0   0 0.78993 0.17245  11
  -7   0   0 0.61785 0.27436   9
   8   0   0 2334.64 104.963  10
   9   0   0 0.00753 0.30527   6
  -9   0   0 -0.0817 0.32724   8
  -9   0   0 0.34842 0.18576  11
  -9   0   0 -0.1060 0.29962   9
 -10   0   0 4.52717 0.45857  11
  10   0   0 5.34515 0.45222  10
 -10   0   0 4.48666 0.71859   9
  10   0   0 5.05940 0.70543   6
 -10   0   0 4.66851 0.68068   8
 -11   0   0 0.40547 0.25840  11
 -11   0   0 0.26229 0.42900   8
 -11   0   0 0.51069 0.40333   9
  11   0   0 0.14763 0.35997   6
 -12   0   0 346.519 15.4464   8
  12   0   0 298.795 15.3047   6
 -12   0   0 314.992 15.4091   9
 -12   0   0 337.645 15.2650  12
 -12   0   0 344.822 15.0634  11
 -13   0   0 0.76384 0.55551   9
  13   0   0 -0.2134 0.44143   6
 -13   0   0 0.05306 0.48049   8
 -13   0   0 0.37309 0.53139   7
 -14   0   0 4.16407 0.88296   8
  14   0   0 3.07930 0.77806   6
 -14   0   0 2.55532 0.78609   9
 -14   0   0 3.96428 0.91373   7
 -15   0   0 0.07579 0.56647   8
 -15   0   0 1.09163 0.70346   7
   0  -1   0 0.12432 0.06154   7
   0  -1   0 -0.9036 0.73680   3
  -1  -1   0 195.479 9.90205  13
   1  -1   0 217.740 9.95116  12
   1   1   0 211.336 10.6880   2
   1  -1   0 212.789 11.0873   4
   1  -1   0 216.287 9.94721   6
   1  -1   0 224.827 9.95344  10
  -1   1   0 225.857 9.95444  10
  -1   1   0 224.778 11.1295   4
  -1  -1   0 215.149 11.1077   5
   1   1   0 242.216 10.7630   1
  -1  -1   0 211.307 10.5253   3
  -1   1   0 218.361 11.7806   2
   1  -1   0 224.900 9.98415   7
   1  -1   0 217.621 11.5285   3
  -1  -1   0 223.593 9.96225   6
  -1   1   0 236.950 9.95889  12
   1  -1   0 199.016 11.8609   1
   1   1   0 215.497 9.92961   6
  -1  -1   0 225.924 10.7520   1
  -1   1   0 238.085 9.99145   7
  -1   1   0 195.606 11.6314   1
   1   1   0 229.107 11.2429   5
  -2   1   0 67.9135 5.63786   2
   2  -1   0 80.7680 4.93361   4
  -2  -1   0 74.2642 3.43610  12
  -2   1   0 76.2964 3.45036  10
   2   1   0 81.5046 3.44797   6
  -2  -1   0 75.4580 3.43513   7
   2  -1   0 77.3043 3.46032  12
  -2  -1   0 77.6423 3.44947   6
  -2   1   0 70.0723 3.42682  13
   2  -1   0 63.8883 6.97795   1
  -2   1   0 64.5506 5.33281   1
  -2   1   0 74.8867 4.93780   4
  -2   1   0 75.3677 3.51662   7
   2  -1   0 71.3172 3.45356   6
   2  -1   0 73.6936 3.44606  10
  -2  -1   0 78.4378 3.40962   9
  -2   1   0 71.4219 3.45209  12
  -2   1   0 67.4813 3.44382   6
  -2  -1   0 71.8313 5.58902   5
   2   1   0 72.5568 6.35260   5
   2  -1   0 75.5655 3.43492  13
   2  -1   0 68.7475 5.26470   3
  -2   1   0 74.9142 3.40811  11
  -3   1   0 53.6551 2.59399  12
   3  -1   0 58.5427 2.56352  13
  -3   1   0 53.4782 4.98088   1
  -3   1   0 62.9576 4.59355   4
  -3  -1   0 50.9758 2.54776   8
   3  -1   0 53.5545 2.56898  10
  -3  -1   0 57.7750 2.59761   6
  -3  -1   0 50.8661 2.54347   9
  -3   1   0 51.8310 2.58341   8
   3  -1   0 51.7365 2.59298   6
   3   1   0 60.4994 5.83293   5
   3  -1   0 49.1498 4.99154   3
   3  -1   0 55.8944 4.21384   4
   3   1   0 54.7466 2.57693   6
  -3  -1   0 52.6597 5.51507   5
   3  -1   0 59.2681 2.61577   8
  -3   1   0 53.5049 2.51926  11
  -3   1   0 54.2901 2.55510  13
  -3   1   0 54.4162 2.56918  10
   3  -1   0 54.9761 5.00674   1
  -3   1   0 53.3959 2.59461   6
   3  -1   0 50.5558 2.58315  12
  -3   1   0 49.1414 5.25988   2
  -4   1   0 6.12345 0.49221   8
   4  -1   0 4.98241 0.49033   6
   4   1   0 6.77561 3.46693   5
  -4   1   0 4.32513 2.59584   2
  -4   1   0 5.50886 0.49036   6
   4   1   0 7.32918 0.51054   6
   4  -1   0 3.14487 2.37213   3
  -4  -1   0 6.40338 0.47158   8
  -4  -1   0 7.36585 0.48187   9
  -4  -1   0 8.55337 3.51243   5
   4  -1   0 6.67371 0.36737  11
  -4  -1   0 7.15105 0.52581   6
  -4   1   0 8.53999 2.36567   4
   4  -1   0 6.25937 0.45918  10
  -4   1   0 5.57917 0.43559  13
   4  -1   0 4.32590 1.71096   4
   4  -1   0 4.11083 2.00019   1
  -4   1   0 5.73245 0.44651  10
   4   1   0 7.09354 1.27805   3
  -4   1   0 3.56156 1.89849   1
   5   1   0 23.1156 5.61227   5
  -5   1   0 21.6803 1.31330   8
  -5   1   0 24.0459 1.25382  13
  -5   1   0 22.9339 1.33374   6
  -5  -1   0 17.0785 5.30167   5
  -5  -1   0 23.4015 1.82940   1
   5  -1   0 25.0326 1.28353  10
   5  -1   0 23.3280 1.34050   6
  -5   1   0 21.9293 1.25012  10
  -5   1   0 24.2378 4.15419   1
  -5   1   0 20.1914 4.30883   2
  -5   1   0 18.4400 3.51472   4
   5  -1   0 21.3119 4.36697   3
   5   1   0 25.4251 1.33262   6
  -5  -1   0 24.9188 1.34492   6
   5   1   0 26.7252 1.15782  10
  -5   1   0 24.0470 1.21123  11
  -5  -1   0 25.0424 2.22456   2
   5   1   0 23.5260 2.65710   3
  -5   1   0 19.2653 5.68688   5
  -5   1   0 22.8328 1.32838  12
  -6   1   0 28.7393 7.98694   5
  -6   1   0 27.7038 1.36894  10
  -6   1   0 28.0409 4.50970   4
  -6   1   0 27.2566 1.31257  11
  -6  -1   0 25.5545 1.41615   8
  -6  -1   0 24.6043 1.17608  11
  -6   1   0 24.6092 1.44510   8
   6  -1   0 26.0162 1.46904   6
   6   1   0 26.2741 3.32889   3
  -6  -1   0 22.3167 1.38778   9
  -6  -1   0 23.3201 2.59868   2
  -6  -1   0 22.5927 2.30319   4
  -6  -1   0 14.7868 6.20945   5
  -6   1   0 24.1376 1.33475  13
   6  -1   0 28.5689 5.01835   1
   6  -1   0 26.7985 5.35657   3
   6   1   0 27.0321 1.22298  10
  -6  -1   0 25.5841 2.11445   1
  -6   1   0 23.1718 5.16444   2
  -6   1   0 20.2036 4.12549   1
   7   1   0 29.4999 1.31023  10
  -7  -1   0 26.3793 1.28670  11
  -7  -1   0 31.3055 2.56826   2
   7  -1   0 24.8486 1.54090   6
  -7  -1   0 26.5501 1.53490   8
   7   1   0 32.6424 4.09635   3
   7  -1   0 30.1067 5.63725   1
  -7   1   0 27.5938 5.98461   2
  -7   1   0 27.4386 1.44693  10
  -7  -1   0 26.3154 1.53146   9
   7  -1   0 24.1355 5.90249   3
  -7   1   0 23.6608 1.52928   8
  -7  -1   0 26.6611 2.17703   1
   7  -1   0 28.2166 1.47971  10
   7   1   0 25.7638 1.53042   6
  -7   1   0 27.2120 1.39971  11
  -7   1   0 25.9219 4.94106   1
  -8   1   0 22.3932 1.52206   8
   8   1   0 27.8767 1.54112   6
  -8   1   0 21.7271 1.30135  11
   8   1   0 26.9111 1.20494  10
  -8  -1   0 26.2850 1.52187   9
  -8  -1   0 23.7307 1.20776  11
  -8  -1   0 24.5919 1.49773   8
  -8   1   0 20.6197 1.51321   9
  -9   1   0 -0.0749 0.35592   9
  -9  -1   0 0.11581 0.33825   8
   9  -1   0 0.44854 0.37541   6
  -9   1   0 0.69526 0.43442   8
   9   1   0 0.03943 0.33136   6
   9   1   0 0.41146 0.12775  10
  -9  -1   0 0.29336 0.15655  11
 -10  -1   0 2.21555 0.52813   9
 -10  -1   0 2.20735 0.29374  11
  10  -1   0 1.06229 0.44971   6
 -10  -1   0 2.43423 0.46922  12
 -10   1   0 3.01942 0.61139   8
 -10   1   0 2.40423 0.36453  11
  10   1   0 3.05046 0.55290   6
 -10  -1   0 3.05379 0.57694   8
 -10   1   0 2.20810 0.54880   9
 -11  -1   0 37.0987 1.83373  11
  11  -1   0 34.9201 2.16792   6
  11   1   0 31.6143 2.09691   6
 -11  -1   0 36.9333 2.20228   9
 -11   1   0 37.5244 2.24419   8
 -11   1   0 34.7158 1.91787  11
 -11  -1   0 36.0872 2.09064  12
 -11  -1   0 39.7258 2.22782   8
 -11   1   0 39.1627 2.30330   9
 -11  -1   0 34.4504 2.23737   7
 -12  -1   0 14.4699 1.30079   7
  12  -1   0 10.9510 1.13151   6
  12   1   0 13.7309 1.16727   6
 -12  -1   0 14.5551 1.12135  12
 -12   1   0 12.4030 0.94162  11
 -12  -1   0 14.2962 1.24830   8
 -12   1   0 12.8604 1.37157   8
 -12  -1   0 14.3552 1.25588   9
 -13  -1   0 46.5120 3.04323   7
 -13  -1   0 46.3626 2.93895   9
  13   1   0 49.2841 2.89438   6
  13  -1   0 56.4132 3.01459   6
 -13  -1   0 47.6281 2.93130   8
 -13   1   0 52.3810 3.09081   9
 -13  -1   0 52.5728 2.85453  12
 -13   1   0 54.8337 3.08764   8
 -14   1   0 47.8073 2.97588   9
 -14  -1   0 42.8706 2.86829   9
 -14  -1   0 46.9971 2.99022   7
  14  -1   0 45.1030 2.78520   6
 -14  -1   0 50.2796 2.92149   8
  14   1   0 49.8852 2.83322   6
 -14   1   0 44.7673 2.90362   8
 -15  -1   0 74.0167 4.12257   9
 -15  -1   0 70.1764 4.03673   8
 -15   1   0 72.6127 4.18697   9
 -15   1   0 67.3169 4.94509   8
 -15   1   0 74.4858 4.32633   7
 -15  -1   0 70.2656 4.19577   7
   0   2   0 2707.06 117.001   1
   0  -2   0 2451.79 116.746   1
   0   2   0 2441.57 116.945   2
   0  -2   0 2601.63 116.391   3
   0   2   0 2656.34 116.344   3
   0  -2   0 2365.19 115.643   4
  -1   2   0 222.149 10.7358  13
   1   2   0 241.111 10.6300   9
  -1  -2   0 228.946 10.6380   8
  -1  -2   0 246.519 10.6997  13
   1  -2   0 249.462 14.0217   1
  -1  -2   0 241.255 10.7170   7
   1   2   0 240.225 10.6438   8
  -1  -2   0 225.642 10.7007  10
  -1   2   0 214.926 13.6459   2
   1  -2   0 221.052 13.3217   3
  -1  -2   0 220.009 12.3860   3
  -1   2   0 215.824 13.5464   1
  -1  -2   0 225.764 10.6617  11
   1  -2   0 215.796 12.6159   4
   1   2   0 259.687 10.7194  10
   1  -2   0 219.776 10.7775   7
   1  -2   0 248.316 10.7153  11
  -1   2   0 249.953 10.7984   7
   1   2   0 267.825 13.0348   1
   1   2   0 222.934 12.6800   2
   1   2   0 249.437 12.6125   3
   1  -2   0 233.728 10.7588  10
  -1   2   0 246.440 12.7448   4
   1  -2   0 238.247 10.7023   8
  -1   2   0 242.115 10.7609  12
  -1  -2   0 215.529 10.7389  12
  -1  -2   0 252.758 10.7361   6
  -1   2   0 252.629 10.7754  10
  -1  -2   0 212.548 12.6603   1
   1  -2   0 215.909 10.7475  12
   1   2   0 264.085 10.7668  12
  -2  -2   0 598.583 30.3535   3
  -2   2   0 574.058 32.7318   2
  -2  -2   0 637.949 30.9227   1
   2   2   0 612.553 30.7780   2
   2  -2   0 650.486 32.5709   3
  -2  -2   0 615.053 31.6423   5
   2   2   0 694.957 30.9681   1
  -2   2   0 694.753 31.8063   4
  -2   2   0 567.717 32.8203   1
   2  -2   0 677.957 33.4406   1
   2  -2   0 670.560 31.7655   4
   2   2   0 717.851 32.2342   5
  -2   2   0 721.118 29.4146   7
  -3  -2   0 42.3706 2.04100   6
   3  -2   0 44.6931 2.05088  13
  -3   2   0 46.1668 2.19215   7
   3   2   0 36.6280 2.00478   6
   3  -2   0 43.8489 4.70992   4
  -3   2   0 44.5953 4.67547   4
   3   2   0 36.7111 2.86633   2
  -3   2   0 43.2534 2.04163   8
  -3   2   0 38.5457 2.04666  10
   3  -2   0 39.1734 2.04755  10
  -3  -2   0 37.7887 1.88716  13
  -3  -2   0 42.4719 2.83184   1
   3  -2   0 41.1473 2.06851   6
   3   2   0 45.1037 1.89976  10
  -3  -2   0 36.9038 1.99197   7
  -3   2   0 45.0396 2.15758  12
  -3  -2   0 37.6901 1.94149   9
   3  -2   0 38.6658 2.05570  12
   3   2   0 38.9879 2.62963   1
  -3   2   0 44.2426 2.04783  13
  -3   2   0 36.7167 5.48648   2
   3   2   0 38.6911 5.27604   5
   3  -2   0 46.1697 1.99890  11
  -3   2   0 39.3404 4.85696   1
  -3  -2   0 32.1525 4.74238   5
   3  -2   0 36.6307 5.04062   3
  -3   2   0 46.4401 2.08517   6
  -3  -2   0 39.2023 2.02564  12
  -3   2   0 40.0525 1.98558  11
   4  -2   0 447.950 21.4618  10
  -4  -2   0 427.744 25.6216   5
  -4   2   0 497.612 24.7393   4
  -4  -2   0 458.569 21.4479  12
  -4   2   0 507.268 21.5085   6
   4  -2   0 473.887 26.4256   1
  -4   2   0 474.207 21.4899  12
  -4   2   0 453.373 21.4594   8
  -4  -2   0 479.389 21.3874   9
  -4  -2   0 464.812 21.3928   8
   4  -2   0 469.817 21.4890   6
  -4   2   0 451.139 21.3890  11
   4  -2   0 483.802 21.4975  12
   4  -2   0 450.333 25.6184   3
  -4  -2   0 469.145 21.4368   7
  -4   2   0 462.988 21.4427  13
  -4   2   0 480.231 21.4752  10
   4  -2   0 483.085 24.3371   4
   4   2   0 489.904 21.4534   6
   4   2   0 498.272 26.5866   5
   4  -2   0 500.704 21.3872  11
  -4   2   0 488.153 26.5952   1
   5  -2   0 25.1160 1.34177  10
   5  -2   0 23.5882 3.99083   4
   5  -2   0 24.9376 1.21782  11
   5   2   0 29.6095 6.55236   5
  -5   2   0 23.8670 1.32614  10
   5  -2   0 24.3596 1.37063  12
  -5  -2   0 24.5719 6.22031   5
  -5  -2   0 23.9248 1.27352   9
  -5   2   0 17.4004 4.19865   1
   5  -2   0 16.5924 4.66947   3
  -5   2   0 23.7822 1.25388  11
   5  -2   0 24.7211 1.39062   6
   5  -2   0 20.7692 4.71080   1
  -5   2   0 23.5070 1.36589  12
  -5  -2   0 23.0975 1.31038  12
  -5   2   0 17.5997 5.01490   2
  -5   2   0 25.4216 4.56803   4
  -5  -2   0 23.9822 1.28492   8
   5   2   0 23.6086 1.32115   6
  -5   2   0 21.5395 1.28262  13
  -5   2   0 22.3098 1.33174   8
  -5  -2   0 24.5679 1.32706   7
  -6   2   0 123.141 5.45099  11
  -6   2   0 112.215 5.55452   8
   6   2   0 124.111 12.6675   5
  -6   2   0 129.961 10.0877   4
  -6   2   0 109.174 5.47686  13
  -6  -2   0 119.844 5.48880   9
  -6   2   0 113.036 16.6692   1
   6  -2   0 123.493 5.54666  10
   6   2   0 102.345 5.49649   6
  -6   2   0 93.6266 12.4990   5
  -6   2   0 115.394 5.51540  10
   6  -2   0 114.499 5.57840   6
   6  -2   0 94.0326 10.5262   3
  -6  -2   0 121.708 12.3202   5
  -6  -2   0 112.967 5.53581   7
  -6   2   0 124.310 11.9377   2
   6  -2   0 127.481 5.36796  11
  -6  -2   0 113.944 5.51587  12
   6  -2   0 128.578 5.38960  11
   6  -2   0 139.930 11.2850   1
  -6  -2   0 107.207 5.47220   8
   6  -2   0 115.930 8.56216   4
  -7   2   0 71.8163 3.65463  11
   7  -2   0 74.4709 3.75309   6
  -7   2   0 71.4886 3.63934  13
   7   2   0 76.8165 3.70267   6
  -7   2   0 73.2564 3.73072   8
  -7  -2   0 74.0937 3.65552   9
  -7  -2   0 73.6443 3.66301   8
   7  -2   0 75.3549 3.38852  11
  -7  -2   0 72.7840 3.71055   7
   7  -2   0 79.8075 3.70737  10
  -7   2   0 75.1307 3.66886  10
  -7  -2   0 77.9093 3.69842  12
  -8  -2   0 62.2919 3.01064  11
   8   2   0 68.1498 3.39153   6
  -8  -2   0 69.2158 3.36390  12
  -8   2   0 78.1952 3.40146  10
  -8  -2   0 62.2159 3.31575   9
  -8  -2   0 63.0654 3.32612   8
  -8  -2   0 62.6491 3.00279  11
  -9   2   0 25.1737 1.73965   9
  -9  -2   0 27.0377 1.65281   9
  -9  -2   0 30.5370 1.67187  12
  -9   2   0 25.8080 1.73459   8
   9  -2   0 23.2509 1.66007   6
  -9  -2   0 25.9966 1.30692  11
   9   2   0 30.1695 1.69768   6
  -9  -2   0 28.1643 1.72310   7
  -9  -2   0 27.8348 1.64923   8
  -9   2   0 24.9154 1.49776  11
 -10  -2   0 139.452 6.66478   8
  10  -2   0 141.591 6.75438   6
 -10   2   0 140.091 6.51543  11
 -10  -2   0 135.338 6.62966  12
  10   2   0 130.015 6.64019   6
 -10   2   0 137.036 6.73998   8
 -10  -2   0 137.598 6.66511   9
 -10   2   0 135.954 6.77597   9
  10  -2   0 140.320 6.60763  10
 -10  -2   0 138.779 6.29604  11
 -11  -2   0 22.4153 1.12979  11
 -11   2   0 22.9160 1.62572   8
  11   2   0 21.7869 1.51108   6
 -11   2   0 21.8426 1.62640   9
 -11   2   0 20.4053 1.32204  11
 -11  -2   0 19.9633 1.43880  12
 -11  -2   0 22.4382 1.58436   7
 -11  -2   0 22.1768 1.53306   8
  11  -2   0 21.1689 1.38945  10
  11  -2   0 17.4655 1.65363   6
 -11  -2   0 23.4024 1.51886   9
 -12  -2   0 4.27346 0.81562   7
 -12   2   0 7.06120 1.00154   8
 -12  -2   0 4.57516 0.77813   8
  12   2   0 4.79832 0.79240   6
 -12   2   0 5.92382 0.97803   9
 -12  -2   0 5.21937 0.81523   9
  12  -2   0 6.32681 0.90708   6
  13   2   0 14.8621 1.28460   6
 -13  -2   0 14.3937 1.32982   9
  13  -2   0 15.6476 1.38066   6
 -13  -2   0 12.6015 1.37831   7
 -13  -2   0 14.7619 1.26797  12
 -13   2   0 15.8236 1.47767   8
 -13   2   0 17.3645 1.53601   9
  14  -2   0 9.03064 1.15123   6
 -14  -2   0 7.41177 1.06245   8
 -14  -2   0 7.55986 1.10562   7
 -14   2   0 6.28158 1.07464   9
 -14   2   0 8.04187 1.14926   8
 -14  -2   0 6.01592 0.98228   9
  14   2   0 6.73151 0.98146   6
 -15  -2   0 99.5535 5.20820   8
 -15   2   0 99.9152 5.31618   8
 -15  -2   0 93.8341 5.30882   7
 -15   2   0 98.4382 5.39176   9
 -15  -2   0 96.1433 5.20587   9
   0  -3   0 -2.0972 1.78364   3
   0   3   0 0.59649 0.17892  13
   0  -3   0 0.35923 0.13633  11
   0  -3   0 0.38874 0.19859  10
   0  -3   0 0.60549 0.23319   7
   0   3   0 0.51108 0.20340  10
   0  -3   0 0.61625 0.24442  12
   0  -3   0 0.48472 0.11925   8
   0   3   0 1.09596 1.51071   1
   0   3   0 0.24229 2.21924   2
   0   3   0 0.58037 0.13320   9
   0   3   0 0.89936 0.13479   8
   0   3   0 0.25302 0.21916   7
   0  -3   0 1.86650 1.50591   1
   0   3   0 0.71549 0.23082  12
   0  -3   0 0.92190 1.57296   4
   0  -3   0 0.40807 0.19524  13
  -1   3   0 1774.09 94.0545   2
   1   3   0 2016.55 93.5792   2
   1  -3   0 1974.11 97.7135   1
  -1   3   0 2167.34 95.8316   1
   1  -3   0 1913.45 92.6669   4
  -1  -3   0 1873.88 92.7413   3
   1   3   0 2214.00 93.8761   1
  -1  -3   0 1991.40 93.6754   1
  -1   3   0 2124.34 92.9357   4
   1  -3   0 1938.74 93.8573   3
   2   3   0 8.61395 0.49679  13
  -2  -3   0 8.16792 0.42333   9
   2  -3   0 6.86038 3.32868   3
   2   3   0 8.36333 0.42890   9
  -2   3   0 9.73532 0.67756   7
  -2  -3   0 7.55314 0.57973  12
  -2   3   0 9.94732 3.10498   1
   2  -3   0 8.11686 0.58830  13
   2   3   0 7.42451 1.94136   1
  -2  -3   0 7.29874 0.49998  10
  -2  -3   0 7.29172 0.49217  13
   2  -3   0 8.48787 0.62129  10
  -2   3   0 8.66160 0.54558   8
   2   3   0 8.33269 0.53887   7
  -2   3   0 7.56889 3.56613   2
   2   3   0 9.99829 2.72879   2
  -2  -3   0 7.94899 0.45759  11
   2   3   0 7.93008 0.58883  12
   2  -3   0 6.94238 2.61247   4
   2  -3   0 7.55853 2.67785   1
  -2   3   0 8.92737 0.59901  13
  -2   3   0 8.59895 0.54678  11
   2   3   0 7.94992 0.51549  10
   2  -3   0 8.68631 0.66604   7
   2  -3   0 8.26213 0.61418  12
  -2  -3   0 8.59314 0.54689   7
  -2   3   0 9.92797 0.64499  12
  -2   3   0 9.03820 0.63693  10
  -2  -3   0 3.23624 1.96095   3
  -2   3   0 7.53013 2.54951   4
   2  -3   0 8.49492 0.54947  11
   2   3   0 9.63199 2.83034   5
  -2  -3   0 8.79086 2.22163   1
   2  -3   0 9.68434 0.56702   8
  -2  -3   0 7.78935 0.55662   6
   3  -3   0 115.732 10.0819   1
   3  -3   0 112.147 8.82864   4
   3   3   0 123.668 7.59999   1
  -3   3   0 132.471 10.5945   1
  -3   3   0 133.310 5.58671  12
  -3   3   0 111.409 5.49206   8
   3   3   0 122.341 5.54511  12
  -3  -3   0 106.354 8.87163   5
   3   3   0 120.348 5.48578   7
  -3  -3   0 118.484 5.39644  13
   3  -3   0 129.278 5.60053  12
  -3   3   0 127.867 9.08757   4
   3   3   0 114.601 5.50236   6
  -3   3   0 133.197 5.60842  10
  -3   3   0 121.727 5.54438  13
  -3   3   0 104.078 10.4103   2
  -3   3   0 104.891 5.45828  11
   3   3   0 104.596 7.71221   2
  -3  -3   0 114.995 5.37145   9
   3   3   0 119.834 9.44121   5
  -3  -3   0 107.036 5.51835  12
   3  -3   0 112.795 9.81944   3
  -3  -3   0 104.281 7.46659   1
  -3  -3   0 116.687 5.52203   6
   3   3   0 122.894 5.41240  10
  -3  -3   0 107.720 5.38168  10
   3  -3   0 123.748 5.58137  10
  -4  -3   0 199.815 14.2262   5
   4   3   0 230.255 11.4883   1
  -4   3   0 217.174 10.2554   8
  -4   3   0 214.833 10.2656  13
   4   3   0 216.348 14.8949   5
  -4  -3   0 223.711 10.0763  13
   4   3   0 226.259 10.0853  10
  -4   3   0 235.854 16.1811   1
   4  -3   0 241.330 10.2202  11
   4   3   0 195.616 11.5094   2
   4   3   0 232.882 10.2563   6
  -4  -3   0 222.987 10.0388  10
   4  -3   0 232.322 10.3248  12
  -4   3   0 206.771 16.2006   2
  -4  -3   0 222.708 10.2245   7
  -4  -3   0 201.472 10.2469  12
  -4  -3   0 210.957 11.6019   1
  -4  -3   0 232.027 10.1342   9
   4  -3   0 190.978 15.1412   3
   4  -3   0 242.061 10.4802   6
   4  -3   0 222.399 10.3073  10
  -4   3   0 208.157 10.2522  11
   4  -3   0 222.944 14.0866   4
  -4   3   0 227.291 14.3689   4
  -4   3   0 238.008 10.3373  12
  -4   3   0 234.635 10.3264  10
  -4  -3   0 221.114 10.0385  10
  -5   3   0 524.741 24.9284  11
  -5   3   0 496.434 31.0750   1
   5  -3   0 570.663 24.9216  11
  -5  -3   0 585.308 24.9132   8
  -5   3   0 578.187 25.0649  10
   5  -3   0 569.089 25.0537  10
   5   3   0 565.236 24.9970   6
   5  -3   0 516.803 32.1039   1
  -5   3   0 586.153 29.8034   4
  -5  -3   0 584.730 24.7328  13
  -5  -3   0 586.839 24.8923   9
   5  -3   0 483.133 32.9111   3
  -5   3   0 505.598 24.9785  13
   5   3   0 600.896 32.0928   5
  -5  -3   0 514.458 30.4685   5
  -5  -3   0 569.486 24.9771   7
  -5  -3   0 515.807 24.9877  12
   5  -3   0 554.696 29.1687   4
  -5   3   0 483.888 31.4173   2
   5  -3   0 502.663 25.1456  12
   5  -3   0 587.498 25.0784   6
  -6   3   0 51.6318 9.17607   2
   6  -3   0 45.1373 6.61014   4
   6  -3   0 53.1342 8.68050   3
   6  -3   0 51.8579 2.61845  10
   6   3   0 48.5083 2.55049   6
  -6   3   0 39.3065 6.93485   4
   6  -3   0 52.6828 2.46031  11
   6   3   0 63.8846 10.3919   5
  -6   3   0 49.8113 8.24710   1
  -6   3   0 47.9187 2.58440   8
  -6   3   0 49.2064 2.56232  13
  -6  -3   0 52.9993 2.47858   9
  -6  -3   0 47.8219 8.61584   5
  -6   3   0 47.3782 2.48584  11
   6  -3   0 48.8342 2.61585  12
   6  -3   0 58.8658 9.23963   1
  -6  -3   0 47.8980 2.53135   7
   6  -3   0 53.6628 2.65650   6
  -6   3   0 50.1920 2.72609  10
  -6  -3   0 49.1472 2.48550   8
  -6  -3   0 49.0493 2.56612  12
  -7  -3   0 6.55781 0.60411   9
  -7   3   0 7.67194 0.62346  11
   7  -3   0 8.83369 0.74030  10
   7   3   0 7.33467 0.69111   6
  -7   3   0 9.02011 0.72407  13
   7  -3   0 8.27082 0.77523   6
  -7  -3   0 7.74562 0.63702   8
  -7  -3   0 6.99719 0.65939   7
  -7  -3   0 6.49061 0.65757  12
  -7   3   0 8.79678 0.90144  10
  -7   3   0 8.04656 0.74670   8
  -8  -3   0 48.1346 2.73610   7
   8  -3   0 48.5471 2.49057  11
  -8  -3   0 52.2554 2.75570  12
  -8  -3   0 53.1799 2.70520   8
  -8   3   0 59.6569 2.88207   8
   8   3   0 54.9928 2.77659   6
  -8   3   0 56.1162 2.78821  10
  -8   3   0 53.5932 2.66618  11
   8  -3   0 46.0151 2.73903  10
   8  -3   0 55.1416 2.86696   6
  -8  -3   0 49.5703 2.66524   9
   9  -3   0 759.510 34.5874   6
  -9   3   0 748.213 34.5467   8
  -9  -3   0 780.600 34.4196   9
  -9   3   0 742.521 34.4660  10
  -9   3   0 759.424 34.3671  11
  -9   3   0 749.685 34.5799   9
   9   3   0 790.985 34.4881   6
  -9  -3   0 745.364 34.5018   7
  -9  -3   0 740.394 34.4720  12
  -9  -3   0 764.250 34.4270   8
 -10   3   0 40.3092 2.46022   9
 -10  -3   0 43.9809 1.92480  11
  10  -3   0 39.1178 2.34356  10
  10   3   0 44.0604 2.37371   6
 -10  -3   0 42.5877 2.59940   7
 -10  -3   0 42.5584 2.32472   9
 -10   3   0 39.8579 2.43149   8
 -10  -3   0 43.7558 2.35974   8
 -10   3   0 37.7215 2.21799  11
  10  -3   0 39.1503 2.44683   6
 -10  -3   0 40.9714 2.34579  12
 -11  -3   0 0.34003 0.40824   8
 -11  -3   0 -0.0260 0.35900  12
  11  -3   0 0.31627 0.44218   6
 -11   3   0 0.27351 0.31409  11
 -11   3   0 0.34299 0.40798   9
 -11  -3   0 0.43850 0.38807   7
 -11  -3   0 -0.1038 0.34614   9
  11  -3   0 0.22699 0.35015  10
  11   3   0 0.39727 0.38525   6
 -11   3   0 -0.2064 0.41902   8
  12   3   0 20.6829 1.58285   6
 -12   3   0 24.9411 1.78867   8
 -12   3   0 24.8133 1.50985  11
 -12  -3   0 21.5464 1.57009   9
 -12   3   0 24.8775 1.80552   9
 -12  -3   0 21.4192 1.57164   8
  12  -3   0 23.9089 1.73991   6
 -12  -3   0 22.0895 1.66800   7
 -12  -3   0 21.1763 1.56427  12
  13   3   0 151.885 7.49543   6
 -13  -3   0 141.146 7.45250   8
  13  -3   0 155.503 7.64598   6
 -13   3   0 151.943 7.72422   9
 -13   3   0 158.849 7.38187  11
 -13  -3   0 159.539 7.52210  12
 -13   3   0 157.424 7.69638   8
 -13  -3   0 148.897 7.59895   7
 -13  -3   0 148.595 7.58999   9
 -14  -3   0 94.0942 5.04584   8
 -14   3   0 99.8519 5.32173   9
  14   3   0 93.8997 5.03214   6
  14  -3   0 99.8956 5.18973   6
 -14  -3   0 98.4758 5.08370   9
 -14  -3   0 93.7527 5.15853   7
 -14   3   0 99.5226 5.26290   8
 -15  -3   0 28.7575 2.07782   7
 -15   3   0 21.1809 1.98216   9
 -15   3   0 23.4010 2.02577   8
 -15  -3   0 24.9784 1.88891   8
 -15  -3   0 24.1672 1.86090   9
   0  -4   0 582.158 25.1072  13
   0  -4   0 574.557 24.9686   8
   0   4   0 536.370 25.0785  13
   0   4   0 564.068 30.7776   2
   0  -4   0 557.406 28.4817   4
   0  -4   0 520.061 25.1312  12
   0  -4   0 488.354 30.0097   1
   0   4   0 585.812 30.5848   1
   0  -4   0 498.535 29.1707   3
   0   4   0 609.942 24.9805   9
   0  -4   0 527.926 25.1224   7
   0   4   0 598.670 25.1318   7
   0  -4   0 531.037 25.1043  10
  -1   4   0 21.8715 5.39463   2
  -1   4   0 24.5858 1.41652  13
  -1  -4   0 21.0894 4.19543   1
  -1  -4   0 24.4095 5.18176   3
   1   4   0 29.4443 1.42753   7
  -1   4   0 22.0845 1.29680   8
   1  -4   0 17.2814 3.96071   4
   1   4   0 29.4877 1.40343  13
   1  -4   0 22.8178 1.47756  13
  -1  -4   0 25.3363 1.39646  10
   1  -4   0 15.1766 4.67406   3
   1   4   0 28.5234 1.31635  11
  -1  -4   0 27.5556 1.47421  12
   1   4   0 25.8945 4.90835   2
  -1  -4   0 28.1492 1.33861  11
  -1  -4   0 28.5814 1.44274   7
   1   4   0 24.8707 1.24746   8
   1   4   0 28.1533 4.72368   1
  -1  -4   0 26.7405 1.39129  13
  -1   4   0 28.3871 5.27045   1
   1  -4   0 24.5658 1.32052   8
   1  -4   0 21.6394 4.70442   1
  -1  -4   0 26.5648 1.25343   8
  -1  -4   0 20.8495 3.66600   4
  -2   4   0 239.902 16.5911   1
   2   4   0 251.657 10.7020  13
  -2  -4   0 241.073 10.5776   8
  -2   4   0 247.381 14.9437   4
  -2   4   0 207.768 10.6917  11
   2   4   0 240.483 10.5551   9
   2  -4   0 221.774 15.8516   3
  -2  -4   0 246.932 10.6489  11
   2  -4   0 239.068 15.0578   4
   2  -4   0 252.540 10.8158  13
   2   4   0 244.047 10.7340   7
   2  -4   0 237.904 10.8410  12
   2  -4   0 244.530 10.8424  10
  -2   4   0 238.860 17.2867   2
  -2  -4   0 216.011 10.7202   7
  -2  -4   0 210.675 10.6878  10
  -2  -4   0 211.644 14.4566   1
  -2   4   0 240.115 10.7979  13
   2   4   0 250.939 14.8973   1
   2  -4   0 217.556 10.8614   7
   2   4   0 235.247 14.2022   5
  -2  -4   0 214.291 14.1092   3
  -2  -4   0 229.099 10.6935  13
   2   4   0 191.780 14.3819   2
  -2   4   0 245.250 10.6995   8
   2  -4   0 234.140 16.6616   1
   2  -4   0 250.808 10.7980   8
  -2  -4   0 231.420 10.5602   9
  -3  -4   0 34.6403 4.53647   1
   3  -4   0 36.8760 1.91123  10
  -3  -4   0 35.0496 1.62515   9
  -3   4   0 34.6353 1.78471   8
  -3  -4   0 34.3546 1.78480   7
  -3  -4   0 34.8571 1.86882  12
   3   4   0 35.3481 1.78592   7
   3   4   0 40.7821 4.60289   1
  -3   4   0 36.3063 5.80406   4
   3  -4   0 30.9734 6.57910   3
  -3  -4   0 36.5859 1.66979  11
  -3   4   0 31.6941 1.76200  11
   3   4   0 37.1945 5.80430   5
   3   4   0 26.5759 4.73036   2
   3  -4   0 30.5079 6.32329   1
  -3  -4   0 31.7549 4.50112   3
  -3   4   0 36.5844 1.87647  13
   3  -4   0 32.3153 1.95373   7
  -3  -4   0 34.2049 1.64002   8
  -3   4   0 36.8703 7.35824   2
   3  -4   0 37.2734 5.85736   4
   3  -4   0 36.3784 1.90871   6
  -3  -4   0 30.4664 1.70460  10
  -3   4   0 35.3399 6.64869   1
  -3  -4   0 36.0920 1.72777  13
  -4   4   0 617.722 35.9525   1
  -4  -4   0 584.109 32.8898   5
   4   4   0 595.403 31.1481   2
   4  -4   0 575.340 35.4086   1
   4  -4   0 572.808 28.3383  10
   4   4   0 651.996 31.1667   1
  -4   4   0 605.926 35.7982   2
  -4  -4   0 603.721 31.3192   1
  -4   4   0 673.012 33.6058   4
   4   4   0 667.327 34.0467   5
  -4  -4   0 550.780 28.2908  12
   4  -4   0 588.559 33.0152   4
  -4   4   0 620.537 28.3247  13
  -4  -4   0 586.841 30.1004   3
   4  -4   0 676.924 28.4107  12
  -4  -4   0 670.171 28.0835  11
  -4   4   0 653.004 28.2815   8
  -4  -4   0 631.057 28.1125  10
  -4   4   0 580.978 28.2250  11
  -4  -4   0 627.182 28.2469   7
  -4  -4   0 644.051 28.0994   9
  -4  -4   0 648.684 28.1314  13
   4  -4   0 603.675 28.4817   7
   4  -4   0 680.533 28.3930   6
   4   4   0 651.230 28.2929   6
   5  -4   0 -1.9861 4.35359   3
   5  -4   0 -1.3015 4.20594   4
  -5  -4   0 0.19033 0.10885  13
  -5  -4   0 0.11610 0.06781  10
  -5   4   0 -2.6172 5.34517   2
  -5  -4   0 0.20891 0.15073   9
   5   4   0 2.07618 1.30554   1
   5  -4   0 0.28353 0.29945  12
  -5   4   0 0.36199 0.21007  11
   5  -4   0 -0.1497 0.23040   6
  -5  -4   0 0.12226 0.05724  10
  -5  -4   0 0.08458 0.24053  12
  -5  -4   0 0.49432 0.19469   8
  -5   4   0 0.12168 0.22515  13
  -5   4   0 0.33379 3.46285   1
   5  -4   0 0.12015 0.23543  10
   5  -4   0 0.33074 3.34158   1
  -5  -4   0 0.12727 0.19644   7
   5   4   0 0.21530 0.25823   6
   5   4   0 0.26188 4.56553   5
  -5   4   0 0.04336 3.97371   4
  -5   4   0 0.01118 0.22465   8
   5   4   0 2.04136 2.35518   2
  -5  -4   0 0.52421 1.46871   1
  -5  -4   0 3.68110 4.99570   5
  -6  -4   0 20.4528 1.08294   9
  -6   4   0 19.7378 1.24850  13
   6  -4   0 19.4672 1.30204   6
  -6  -4   0 18.5378 1.16836   7
   6   4   0 19.1020 1.20613   6
   6  -4   0 20.9455 1.32889  12
   6  -4   0 19.7320 1.29142  10
  -6   4   0 19.7490 1.24702   8
  -6  -4   0 19.5329 1.17648   8
  -6   4   0 16.9249 1.13498  11
  -6  -4   0 19.0794 0.90497  13
  -6  -4   0 16.8578 1.20195  12
   7  -4   0 18.8050 1.32223  12
  -7  -4   0 19.8677 1.09588   9
  -7  -4   0 18.4395 1.23553  12
  -7   4   0 17.3020 1.24307  10
  -7  -4   0 21.5138 1.14862   8
   7   4   0 21.5513 1.25459   6
   7  -4   0 14.7175 1.21063  10
  -7  -4   0 18.3028 1.17861   7
  -7   4   0 15.5900 1.11803  11
   7  -4   0 17.7089 1.29623   6
  -8   4   0 509.065 23.5492   8
  -8  -4   0 533.205 23.5068   7
  -8  -4   0 540.129 23.4067   8
  -8  -4   0 474.653 23.5018  12
  -8   4   0 478.672 23.3948  11
   8  -4   0 508.231 23.3232  11
   8  -4   0 522.842 23.6272   6
  -8   4   0 509.048 23.5660  10
   8   4   0 517.093 23.4948   6
  -8  -4   0 534.508 23.3752   9
  -8   4   0 525.182 23.5277  13
  -9  -4   0 8.98730 0.95676   7
  -9   4   0 13.8939 1.07326  10
  -9  -4   0 10.1900 0.97704  12
  -9   4   0 13.0466 1.14431   8
   9  -4   0 11.3259 1.04808  10
   9   4   0 9.02264 0.93064   6
   9  -4   0 14.9353 1.21567   6
  -9   4   0 11.5491 0.93577  11
  -9  -4   0 10.3490 0.89652   8
   9  -4   0 12.0196 0.89853  11
  -9  -4   0 10.0219 0.87191   9
 -10  -4   0 171.976 8.66827  12
 -10  -4   0 174.941 8.70325   9
 -10   4   0 193.191 8.86526   9
 -10  -4   0 170.389 8.86552   7
  10   4   0 184.669 8.87663   6
  10  -4   0 185.348 8.75933  10
 -10  -4   0 176.978 8.57402   8
 -10   4   0 189.018 8.80808   8
  10  -4   0 188.176 8.84633   6
  11  -4   0 9.83186 1.02092  10
 -11   4   0 11.2620 1.26447   9
  11  -4   0 10.1830 1.19031   6
 -11  -4   0 9.98556 0.99493  12
 -11  -4   0 9.14559 0.90413   8
 -11   4   0 10.1642 1.74713   8
 -11  -4   0 8.89066 0.97963   7
 -11   4   0 9.50457 0.88107  11
  11   4   0 8.96060 0.96695   6
 -11  -4   0 10.6789 0.93121   9
 -12  -4   0 199.756 9.55950   9
 -12  -4   0 198.378 9.69242   7
 -12   4   0 200.842 9.53151  11
 -12   4   0 208.651 9.82200   8
  12  -4   0 201.143 9.80278   6
 -12   4   0 201.076 9.85159   9
 -12  -4   0 197.512 9.66598  12
 -12  -4   0 202.650 9.56995   8
  12   4   0 199.632 9.64048   6
  13   4   0 123.738 6.28257   6
 -13  -4   0 125.585 6.40189   7
 -13  -4   0 125.344 6.23749   9
 -13   4   0 124.385 6.55247   9
 -13  -4   0 128.948 6.35214  12
 -13   4   0 125.703 6.20903  11
  13  -4   0 123.246 6.44740   6
 -13   4   0 125.809 6.46804   8
 -13  -4   0 126.885 6.25519   8
 -14   4   0 4.83492 1.53462   8
 -14   4   0 7.76663 1.19255   9
 -14  -4   0 4.93189 0.86236   8
  14  -4   0 6.81142 1.13773   6
 -14   4   0 6.94680 0.89653  11
 -14  -4   0 6.55290 0.92427   9
 -14  -4   0 6.92650 1.05650   7
  14   4   0 5.75189 1.02580   6
 -15  -4   0 7.85119 1.02855   9
 -15  -4   0 5.70683 0.93864   8
   0   5   0 2.71644 4.25735   2
   0  -5   0 0.18972 0.13715   8
   0  -5   0 0.10040 0.21501   7
   0  -5   0 0.72610 0.29012  12
   0  -5   0 1.93454 2.57183   1
   0   5   0 0.49039 0.18198  11
   0  -5   0 1.28121 3.34344   3
   0  -5   0 0.76399 0.25078  10
   0   5   0 0.53531 0.15494   8
   0  -5   0 -2.4027 2.68291   4
   0   5   0 0.56920 0.15514   9
   0  -5   0 0.26822 0.19389  13
   0   5   0 0.30034 2.65622   1
   1   5   0 104.928 4.52254   8
   1   5   0 112.003 9.94737   1
  -1   5   0 97.7461 12.1224   2
   1  -5   0 97.7307 4.79703  12
  -1  -5   0 98.4146 4.52268   8
  -1  -5   0 96.6197 4.68753  13
   1  -5   0 103.781 4.61219   8
  -1   5   0 91.1094 4.62565  11
   1   5   0 102.426 4.68877  13
  -1  -5   0 87.8815 4.75505  12
   1  -5   0 106.619 4.76452  13
   1  -5   0 93.6284 4.75294  10
   1  -5   0 96.9174 9.04931   4
  -1  -5   0 80.6074 8.17062   4
  -1  -5   0 99.8612 4.72450  10
  -1  -5   0 84.8256 4.71141   7
   1   5   0 83.0303 10.0848   2
  -1   5   0 99.1885 4.73734  13
  -1   5   0 105.552 4.59275   8
   1   5   0 104.137 4.50217   9
   1  -5   0 87.2843 9.89491   3
  -1   5   0 107.446 10.5382   1
   1  -5   0 90.3733 9.85347   1
   1   5   0 102.524 4.58954  11
  -1  -5   0 104.137 9.91937   3
  -1  -5   0 87.9958 9.20721   1
   2   5   0 2.08378 3.70034   2
   2   5   0 0.92542 0.15377   8
  -2  -5   0 0.65572 0.21746  13
  -2   5   0 0.40933 2.78908   1
  -2   5   0 -0.3381 3.34683   4
  -2  -5   0 1.40322 3.71496   3
  -2  -5   0 1.84025 2.30193   1
   2  -5   0 1.93970 3.07752   1
  -2   5   0 1.01002 0.23997   8
   2   5   0 -1.7422 1.90630   1
  -2  -5   0 1.21296 0.15906   8
   2  -5   0 2.80586 4.33829   3
   2  -5   0 0.94896 0.38404   7
  -2  -5   0 1.04194 0.29865   7
   2   5   0 0.92674 0.10870   9
  -2  -5   0 -0.3390 2.60129   4
  -2   5   0 6.63406 5.14993   2
  -2   5   0 0.70088 0.22082  11
   2  -5   0 0.65044 0.30089  10
  -2   5   0 0.82671 0.30585  13
  -2  -5   0 0.39034 0.22279  10
   2  -5   0 -2.3086 3.45982   4
  -2  -5   0 0.55380 0.31920  12
   3  -5   0 101.425 11.5820   1
   3  -5   0 105.364 5.24544   7
  -3   5   0 124.659 12.2118   1
   3  -5   0 112.038 5.16005   6
  -3   5   0 107.663 4.98640   8
  -3  -5   0 104.151 4.81567   8
  -3  -5   0 101.336 4.79159   9
   3  -5   0 96.2631 10.5396   4
  -3   5   0 80.3704 11.4819   2
   3   5   0 99.6032 9.81526   5
  -3  -5   0 101.264 4.94988  13
   3  -5   0 106.494 5.15008  10
  -3  -5   0 102.674 5.13310   7
   3   5   0 98.5392 10.1188   1
  -3  -5   0 91.1324 8.88807   1
   3  -5   0 109.593 5.18068  12
   3   5   0 122.240 11.9814   2
  -3   5   0 113.960 5.13271  13
  -3  -5   0 104.686 9.26796   3
   4   5   0 46.1977 8.12444   5
   4  -5   0 45.7539 8.78004   4
  -4   5   0 38.1845 2.21607  11
   4   5   0 53.2217 6.95640   2
  -4  -5   0 44.1850 2.25693   7
   4  -5   0 41.1879 2.37787  10
  -4   5   0 28.4060 7.92257   2
   4   5   0 50.9456 5.71330   1
   4  -5   0 42.5184 2.38051   6
   4  -5   0 35.5364 7.56754   1
  -4  -5   0 40.4670 2.32375  12
  -4  -5   0 42.6109 2.14892  13
  -4  -5   0 44.9900 2.04531   9
   4  -5   0 33.2838 7.64684   3
  -4  -5   0 41.4280 5.63815   3
  -4  -5   0 47.0798 2.07205   8
  -4  -5   0 41.7785 5.95059   1
  -4   5   0 41.3470 2.33022  13
  -4   5   0 41.2219 6.93662   4
  -4  -5   0 43.7583 2.15202  10
  -4   5   0 45.5920 2.26995   8
  -4  -5   0 48.3597 2.11522  11
   4  -5   0 42.7712 2.40290  12
  -5   5   0 19.8084 1.16575  11
  -5   5   0 22.1790 1.29442  13
   5  -5   0 21.7892 6.34750   4
  -5   5   0 12.3374 5.55729   1
  -5  -5   0 16.5376 3.58924   1
   5   5   0 15.2451 4.24948   2
  -5   5   0 15.6744 7.56929   2
   5   5   0 17.7789 3.37453   1
  -5  -5   0 18.5683 0.95548  11
   5  -5   0 17.7086 5.76586   1
   5  -5   0 20.9367 7.03859   3
  -5  -5   0 18.9550 0.98839   8
   5   5   0 15.9506 6.92301   5
  -5  -5   0 18.3190 0.95980   9
  -5   5   0 15.5394 5.64833   4
   5  -5   0 20.2381 1.31196  10
  -5  -5   0 17.5163 0.99091  13
  -5  -5   0 15.1203 3.28324   3
  -5  -5   0 16.9830 1.22233  12
  -5  -5   0 16.3515 0.95636  10
  -6   5   0 8.85029 0.81742  13
   6  -5   0 7.54483 0.85108   6
  -6  -5   0 8.75661 0.61268   8
   6   5   0 7.99937 0.76413   6
  -6  -5   0 8.23363 0.51958  13
  -6  -5   0 8.85071 0.81487  12
   6  -5   0 9.23411 0.89809  12
  -6   5   0 7.41416 0.70420  11
  -6   5   0 9.28100 0.81745   8
  -6  -5   0 8.60472 0.49535  11
  -6  -5   0 8.80385 0.57538   9
   6  -5   0 7.03933 0.80804  10
  -6  -5   0 8.50898 0.72700   7
   7  -5   0 105.706 5.75846  10
  -7   5   0 117.743 5.75617  13
  -7   5   0 118.377 5.73204   8
  -7   5   0 118.847 5.64210  11
  -7  -5   0 119.819 5.47874   9
   7   5   0 118.564 5.68816   6
   7  -5   0 119.495 5.83644   6
  -7  -5   0 110.533 5.63110   7
  -7  -5   0 112.208 5.73478  12
  -7  -5   0 120.660 5.34342  11
  -7  -5   0 121.877 5.52331   8
   7  -5   0 119.124 5.83303  12
   8   5   0 28.5042 1.71364   6
  -8   5   0 27.9064 1.74612   8
  -8   5   0 28.1768 1.76482  13
   8  -5   0 30.9023 1.89247   6
  -8  -5   0 25.3775 1.49683   9
  -8   5   0 29.9565 1.68020  11
  -8  -5   0 26.5518 1.67523   7
  -8  -5   0 25.6622 1.73527  12
  -8  -5   0 26.0190 1.54059   8
   8  -5   0 28.2281 1.84401  12
   8  -5   0 25.1793 1.75715  10
  -9   5   0 49.1051 2.89004   8
  -9  -5   0 51.1107 3.08200  12
   9   5   0 55.3333 2.89277   6
  -9  -5   0 53.5628 2.81975   7
  -9  -5   0 52.4689 2.68387   8
  -9   5   0 46.4147 2.74412  11
  -9  -5   0 54.1203 2.65729   9
   9  -5   0 43.1804 2.90812   6
  -9  -5   0 54.9114 2.41665  11
 -10  -5   0 124.310 5.89808   8
 -10  -5   0 116.096 6.08063  12
 -10   5   0 121.029 5.96512  11
  10  -5   0 116.124 5.73580  11
 -10  -5   0 126.979 5.87603   9
  10   5   0 127.790 6.06631   6
  10  -5   0 123.384 6.22995   6
  10  -5   0 117.054 6.13588  10
 -10   5   0 120.960 6.17623   9
 -10   5   0 127.945 6.17770   8
 -11   5   0 1.49397 0.67501   9
 -11  -5   0 1.60903 0.55242  12
  11  -5   0 1.35900 0.60989   6
 -11  -5   0 2.06959 0.46502   9
 -11  -5   0 1.25633 0.49766   7
 -11   5   0 1.84049 0.50722  11
  11  -5   0 1.77928 0.59443  10
 -11   5   0 2.18365 0.65673   8
  11   5   0 1.38319 0.52176   6
 -11  -5   0 2.72380 0.54830   8
 -12   5   0 2.31149 0.75061   9
 -12   5   0 3.35067 0.62478  11
 -12  -5   0 2.38548 0.54940   8
 -12   5   0 3.16580 0.78760   8
 -12  -5   0 1.48556 0.59188  12
  12  -5   0 3.53880 0.79997   6
 -12  -5   0 1.61516 0.47769   9
 -12  -5   0 1.89104 0.58495   7
  12   5   0 2.08296 0.60253   6
 -13  -5   0 0.99458 0.49555   8
 -13  -5   0 0.84557 0.55568   7
 -13  -5   0 1.87858 0.70270  12
  13  -5   0 2.23125 0.73296   6
 -13   5   0 1.45723 0.78869   9
  13   5   0 0.18102 0.52841   6
 -13  -5   0 0.52711 0.46710   9
 -13   5   0 1.02385 0.70156   8
 -13   5   0 2.61017 0.62882  11
  14  -5   0 32.0025 2.35347   6
 -14  -5   0 34.0751 2.18075   8
 -14   5   0 31.4792 2.33397   8
 -14  -5   0 31.7857 2.73727   7
 -14   5   0 29.2153 2.08794  11
 -14  -5   0 34.6242 2.12073   9
 -14   5   0 34.5044 2.47407   9
   0   6   0 39.4936 7.64241   1
   0   6   0 33.6977 8.06932   2
   0  -6   0 37.0456 1.94361  13
   0   6   0 36.4715 1.79614   9
   0   6   0 36.4301 1.80871  11
   0  -6   0 35.4144 7.45122   1
   0  -6   0 33.8007 1.98556  12
   0  -6   0 29.2040 1.93445   7
   0  -6   0 35.3024 1.73613   8
   0  -6   0 22.5478 6.45311   3
   0  -6   0 33.2690 7.14726   4
   0   6   0 36.0106 1.91015  13
   0   6   0 37.1801 1.71951   8
   0  -6   0 29.3200 1.89123  10
   1   6   0 11.9392 0.73230  11
   1   6   0 12.7460 0.63077   9
   1  -6   0 11.9452 0.91122  10
  -1  -6   0 10.0293 0.83385  10
  -1  -6   0 11.8066 0.68469   8
   1  -6   0 11.9109 0.89354  13
  -1   6   0 10.8575 0.86902  13
  -1   6   0 9.70151 0.75054   8
   1   6   0 11.3789 0.64850   8
  -1   6   0 11.4801 0.78604  11
  -1  -6   0 12.4571 0.85897  13
   1  -6   0 8.85734 0.91318   7
  -1  -6   0 11.9366 4.45894   4
   1  -6   0 11.0469 6.00178   3
  -1  -6   0 11.1035 0.88903   7
   1   6   0 12.3982 0.84047  13
   1  -6   0 10.1451 0.95263  12
   1   6   0 11.3390 4.18936   1
  -1  -6   0 11.0810 0.92234  12
  -1   6   0 11.5982 0.74459   9
  -1   6   0 11.6399 4.67729   1
   1  -6   0 10.7604 5.06849   4
  -1   6   0 6.77106 6.32615   2
   1  -6   0 5.19007 3.87636   1
  -1  -6   0 12.3729 5.49499   3
   1   6   0 9.35106 5.61889   2
   2   6   0 277.416 11.5252   9
   2  -6   0 250.130 11.9935   7
  -2  -6   0 257.051 17.9050   3
  -2  -6   0 228.641 11.8929  12
  -2  -6   0 236.673 11.8275   7
   2   6   0 278.043 11.8015  13
  -2   6   0 230.941 20.1848   2
   2   6   0 260.763 17.9791   1
  -2  -6   0 262.923 18.7528   1
  -2   6   0 271.434 11.7111   8
  -2   6   0 234.068 11.8594  13
   2   6   0 278.572 11.5903   8
   2  -6   0 254.406 18.1964   4
  -2  -6   0 256.850 11.7930  13
  -2  -6   0 233.877 11.7763  10
   2  -6   0 276.836 11.9904  12
  -2   6   0 247.080 11.7533  11
   2  -6   0 266.983 11.9433  10
  -2  -6   0 229.903 16.1318   4
   2  -6   0 246.942 19.5897   1
   2  -6   0 226.792 30.4452   3
  -2  -6   0 263.079 11.5758   8
  -2   6   0 270.300 20.1945   1
   2   6   0 217.424 18.2563   2
   3  -6   0 4.22928 4.01576   1
  -3   6   0 1.18974 0.31844   8
  -3  -6   0 2.06472 2.87752   1
   3   6   0 1.79243 4.63000   5
  -3   6   0 0.91983 0.29816  11
  -3  -6   0 1.65071 0.34228  10
  -3   6   0 -0.2824 6.33992   2
   3   6   0 1.96986 4.65178   2
  -3   6   0 0.98055 0.34305  13
   3  -6   0 1.15020 0.43540  10
   3  -6   0 0.69088 0.39708  12
   3  -6   0 -2.1074 4.95892   4
   3   6   0 5.76954 3.15453   1
   3  -6   0 1.38062 6.00064   3
  -3  -6   0 3.95083 3.58415   4
  -3  -6   0 2.46035 0.43257   7
  -3   6   0 3.21122 3.95671   1
   3  -6   0 0.61733 0.39711   7
  -3  -6   0 -3.3268 4.06644   3
  -3  -6   0 1.68357 0.44049  12
  -4  -6   0 4.05029 0.30004   8
   4  -6   0 3.98404 0.74598   7
  -4  -6   0 3.84821 0.26632   9
   4  -6   0 4.09096 0.68861  10
  -4  -6   0 4.02003 0.43472  13
  -4   6   0 3.19941 0.46373   8
   4  -6   0 3.24844 0.61502   6
  -4  -6   0 4.04913 0.53901   7
   4  -6   0 2.91819 0.58151  12
  -4  -6   0 3.73639 0.45263  10
   5  -6   0 22.6658 1.59072  12
  -5  -6   0 22.8278 1.13864   9
  -5  -6   0 25.0266 1.56981  12
  -5   6   0 22.2656 1.38518   8
  -5  -6   0 23.3252 1.16323   8
  -5  -6   0 21.0780 1.38014   7
  -5  -6   0 21.9029 1.23793  10
  -5   6   0 22.6946 1.51912  13
   5  -6   0 22.9290 1.57422  10
   5  -6   0 22.4251 1.53824   6
  -5  -6   0 24.8051 1.28091  13
  -5   6   0 22.5171 1.40021  11
  -6  -6   0 209.115 9.48400   9
  -6  -6   0 201.978 9.50219   8
  -6  -6   0 212.895 9.54660  13
  -6   6   0 207.136 10.0975  13
  -6  -6   0 217.831 9.54577   8
   6  -6   0 205.120 9.92647  10
   6  -6   0 215.901 9.97189  12
  -6  -6   0 200.593 9.45478  10
   6  -6   0 208.618 9.95573   6
  -6  -6   0 202.917 9.73361   7
  -6  -6   0 209.131 9.87901  12
  -6   6   0 210.228 9.74806  11
  -6   6   0 204.037 9.77913   8
  -7   6   0 2.19558 0.54132  13
  -7  -6   0 1.74288 0.30423   9
  -7  -6   0 1.61654 0.24331  13
  -7  -6   0 1.44952 0.35952   8
  -7  -6   0 2.52846 0.61374  12
   7  -6   0 1.72361 0.61890   6
   7  -6   0 3.00268 0.65977  10
  -7   6   0 2.96559 0.53081  11
   7  -6   0 2.35964 0.65986  12
  -7  -6   0 1.87718 0.46977   7
  -7   6   0 2.40353 0.52124   8
   8  -6   0 127.298 7.01780  10
  -8   6   0 153.604 6.90477  11
   8  -6   0 156.682 7.16529   6
  -8  -6   0 141.160 6.69000   8
  -8   6   0 151.610 7.04172  13
   8  -6   0 141.683 7.10006  12
  -8  -6   0 143.031 7.02995  12
  -8  -6   0 133.193 6.86002   7
  -8  -6   0 139.294 6.64343   9
  -8   6   0 141.822 6.95125   8
  -9  -6   0 170.882 8.21331   9
  -9  -6   0 188.874 8.65236  12
   9  -6   0 180.960 8.73749   6
  -9  -6   0 180.798 8.27307   8
   9  -6   0 166.871 8.92800  12
  -9   6   0 178.678 8.55475   8
   9  -6   0 165.569 8.62899  10
  -9   6   0 173.318 8.44051  11
  -9  -6   0 183.959 8.47788   7
 -10   6   0 411.715 18.9633  11
 -10  -6   0 400.648 18.9831   7
 -10  -6   0 417.888 18.7673   9
  10  -6   0 399.172 19.1866  10
 -10   6   0 397.115 19.9729   8
 -10  -6   0 414.937 19.1441  12
  10  -6   0 416.001 19.2474   6
 -10  -6   0 423.297 18.8083   8
 -11   6   0 10.0465 1.26307   9
 -11  -6   0 9.55498 1.05340   7
 -11   6   0 11.3066 1.27917   8
  11  -6   0 11.6849 1.23108  10
  11  -6   0 11.8547 1.26156   6
 -11  -6   0 7.75795 1.08160  12
 -11   6   0 10.8619 1.05619  11
  11  -6   0 9.29214 0.75930  11
 -12   6   0 -0.2360 0.52052   8
 -12   6   0 0.17925 0.42435  11
 -12  -6   0 0.19421 0.51952  12
 -12   6   0 -0.5033 0.53028   9
 -12  -6   0 0.71938 0.42193   8
 -12  -6   0 0.48218 0.51003   7
 -12  -6   0 0.32798 0.38235   9
  12  -6   0 -0.4475 0.57701   6
 -13   6   0 0.67474 0.46996  11
 -13   6   0 0.48518 1.04020   8
 -13  -6   0 0.40989 0.49539   7
 -13  -6   0 -0.6386 0.49404  12
  13  -6   0 -0.1946 0.64662   6
 -14   6   0 32.2039 2.45175   8
 -14   6   0 30.3711 2.42435   9
 -14   6   0 30.8759 2.12585  11
  14  -6   0 34.3661 2.48774   6
   0   7   0 -0.0232 0.24262  13
   0  -7   0 -1.6119 4.47801   4
   0  -7   0 0.11777 0.28910  10
   0  -7   0 -0.1197 0.26258   7
   0   7   0 0.08314 0.17382   8
   0  -7   0 0.30089 0.38998  12
   0  -7   0 1.84454 4.47346   1
   0   7   0 -6.6135 5.65710   2
   0   7   0 0.08215 0.13801   9
   0  -7   0 0.60657 0.27639  13
   0   7   0 2.11970 3.58261   1
   0  -7   0 2.35475 6.24941   3
   0   7   0 0.25547 0.22344  11
  -1   7   0 119.253 5.55048  13
  -1  -7   0 103.520 5.53063   7
  -1  -7   0 108.820 5.60203  12
   1  -7   0 100.496 11.9433   4
  -1  -7   0 117.635 5.25434   8
  -1   7   0 117.191 5.39954  11
   1  -7   0 122.172 5.67926  12
  -1   7   0 106.240 15.2880   2
  -1  -7   0 99.2422 5.46750  10
   1   7   0 117.974 5.48926  13
  -1  -7   0 115.678 5.50976  13
  -1   7   0 100.811 12.4291   1
   1  -7   0 105.058 5.59851   7
   1  -7   0 114.708 12.9916   1
   1   7   0 116.955 5.33457  11
  -1  -7   0 101.269 13.0830   3
   1   7   0 119.481 5.23680   8
   1  -7   0 115.342 5.58709  10
   1  -7   0 81.3517 21.0949   3
  -1  -7   0 108.745 11.4420   4
   1   7   0 121.086 5.20903   9
   1   7   0 104.608 14.0264   2
   1   7   0 111.157 11.8229   1
  -1   7   0 105.025 5.28386   8
  -1  -7   0 125.246 13.5439   1
  -2   7   0 6.54372 0.75169  13
   2   7   0 7.67590 0.47391   9
  -2  -7   0 6.95533 0.67606  13
   2  -7   0 5.94391 0.85228   7
   2   7   0 9.06310 0.70642  13
  -2  -7   0 7.49899 0.76236   7
   2  -7   0 6.09623 0.79655  10
  -2   7   0 7.00567 0.67692  11
  -2  -7   0 4.84374 0.74719  12
  -2   7   0 6.80055 0.61397   8
   2  -7   0 6.47409 0.88213  12
  -2  -7   0 6.72100 0.71162  10
   2   7   0 7.79594 0.48992   8
   3  -7   0 20.7436 1.51638  12
  -3   7   0 21.5832 1.22858   8
   3  -7   0 21.6373 1.48386  10
  -3  -7   0 17.1262 1.40546  12
  -3  -7   0 21.0482 1.27197  13
  -3   7   0 21.8695 1.29911  11
  -3  -7   0 21.5144 1.37177   7
   3  -7   0 16.4678 1.45015   7
  -3   7   0 21.8762 1.42487  13
  -3  -7   0 19.6319 1.01850   8
  -3  -7   0 18.9149 1.26584  10
  -4  -7   0 148.191 7.00946   8
  -4  -7   0 135.154 7.29210   7
   4  -7   0 159.592 7.68178   7
  -4   7   0 159.976 7.31810  11
  -4  -7   0 147.350 7.23581  10
   4  -7   0 158.820 7.51619   6
  -4   7   0 159.033 7.27156   8
   4  -7   0 161.717 7.57671  12
  -4   7   0 154.876 7.44609  13
   4  -7   0 161.290 7.53062  10
  -4  -7   0 152.617 7.49325  12
  -5  -7   0 56.8423 3.09926   7
  -5   7   0 64.9343 3.29233  13
   5  -7   0 65.2036 3.36700   6
  -5  -7   0 62.2478 3.30246  12
   5  -7   0 62.3045 3.50693   7
  -5   7   0 57.2663 3.07002   8
  -5  -7   0 54.0244 2.74360   9
   5  -7   0 60.3226 3.33121  10
  -5  -7   0 55.7851 2.95348  10
  -5  -7   0 60.1044 2.98719  13
  -5   7   0 60.5008 3.10352  11
   5  -7   0 65.5355 3.38615  12
  -6  -7   0 43.1908 2.14991   9
  -6  -7   0 44.6633 2.18011   8
  -6   7   0 45.3929 2.51147   8
  -6   7   0 43.7605 2.48404  11
  -6  -7   0 46.8845 2.22643   8
  -6  -7   0 48.7881 2.32388  13
   6  -7   0 47.8836 2.74309  10
   6  -7   0 42.2300 2.69068  12
  -6  -7   0 48.1936 2.67463  12
  -6   7   0 43.7653 2.62802  13
   6  -7   0 44.0140 2.67280   6
  -6  -7   0 44.7151 2.25451  10
  -6  -7   0 47.3857 2.50744   7
   7  -7   0 85.9291 5.70910  12
  -7  -7   0 93.9730 4.41022   8
   7  -7   0 93.1358 4.92042  10
  -7  -7   0 89.6537 4.65844   7
  -7  -7   0 90.1750 4.34750   9
  -7   7   0 93.8590 4.72385   8
   7  -7   0 95.9633 4.92391   6
  -7  -7   0 96.0504 4.87223  12
  -7   7   0 96.6038 4.86430  13
  -7   7   0 94.3726 4.69266  11
  -7  -7   0 95.9944 4.41409  13
  -8  -7   0 35.1928 1.62926  13
  -8  -7   0 35.4481 2.22552  12
   8  -7   0 31.1930 2.22702   6
  -8  -7   0 34.6582 1.61930  13
  -8   7   0 33.7006 2.09905   8
   8  -7   0 28.9807 2.20437  12
  -8   7   0 30.9385 1.99164  11
  -8  -7   0 33.8636 2.02711   7
  -8  -7   0 32.1657 1.74991   8
   8  -7   0 31.7612 2.24289  10
  -9  -7   0 11.7711 1.23935  12
  -9   7   0 11.7916 1.21146   8
   9  -7   0 12.3026 1.33849  10
   9  -7   0 12.1360 1.42135   6
  -9  -7   0 13.1889 0.88544   8
  -9  -7   0 11.3204 1.07646   7
  -9  -7   0 12.2440 0.82425   9
  -9   7   0 11.9465 1.30107   9
   9  -7   0 10.8889 1.35927  12
  -9   7   0 11.4394 1.10563  11
 -10  -7   0 0.26933 0.28018   9
  10  -7   0 0.04547 0.48903  10
 -10  -7   0 0.80889 0.45324   7
 -10  -7   0 -0.4171 0.27930   8
  10  -7   0 -0.3896 0.52515   6
 -10   7   0 -0.0811 0.55632   9
 -10   7   0 0.50112 0.48567  11
 -10   7   0 -0.0936 0.50057   8
 -10  -7   0 0.96726 0.57005  12
  10  -7   0 0.16363 0.56246  12
 -11  -7   0 9.64161 1.04854   7
 -11   7   0 10.9202 1.30446   9
 -11  -7   0 10.7565 1.29824  12
 -11  -7   0 11.2254 0.87335   8
  11  -7   0 10.7768 1.36101   6
 -11  -7   0 9.46933 0.81162   9
 -11   7   0 9.72024 1.23260   8
  11  -7   0 10.2883 1.29921  10
  12  -7   0 17.4693 2.14213   6
 -12  -7   0 17.0750 1.46125   7
 -12   7   0 17.8466 1.47166  11
 -12  -7   0 17.8715 1.63294  12
 -12   7   0 16.8994 1.63344   8
 -12   7   0 18.5346 1.72032   9
 -13  -7   0 46.1912 2.89035  12
 -13   7   0 42.1556 2.84979   8
 -13   7   0 44.4227 2.98973   9
 -13   7   0 42.7603 2.70153  11
  13  -7   0 41.3384 2.94262   6
  14  -7   0 -0.0385 0.80710   6
 -14   7   0 1.31076 0.59481  11
   0   8   0 556.077 24.9615  13
   0  -8   0 531.807 25.0555   7
   0  -8   0 555.575 25.1361  12
   0   8   0 549.552 24.6646   9
   0   8   0 485.968 24.6371   8
   0   8   0 551.096 24.7788  11
   0  -8   0 560.739 24.9958  13
   0  -8   0 572.157 25.0405  10
  -1   8   0 83.9795 3.97264  11
  -1  -8   0 76.5824 4.23059  12
   1   8   0 78.9223 3.87875  11
  -1  -8   0 80.0319 4.08879  13
   1  -8   0 80.6046 4.25014  12
   1  -8   0 86.1818 4.21507  10
  -1  -8   0 83.1273 4.03516   8
   1   8   0 79.9943 3.72708   9
  -1   8   0 77.5935 3.83190   8
  -1  -8   0 76.5099 4.15219   7
   1   8   0 76.2686 3.76050   8
  -1  -8   0 81.3129 4.11554  10
   1   8   0 78.7386 4.04905  13
   1  -8   0 83.0893 4.27241   7
   2  -8   0 126.169 6.27336   7
  -2   8   0 127.564 5.86332   8
  -2  -8   0 128.873 5.72969   8
  -2  -8   0 124.792 6.11334   7
   2  -8   0 125.001 6.26061  12
  -2  -8   0 131.998 6.05973  13
   2  -8   0 117.310 6.14387  10
  -2  -8   0 133.894 6.08458  10
   2   8   0 118.024 5.71180   8
  -2   8   0 118.406 6.10391  11
  -2   8   0 111.898 6.06486  13
   3  -8   0 182.417 9.28725  12
  -3  -8   0 172.054 8.83549   7
  -3  -8   0 197.035 8.62934   8
  -3  -8   0 183.821 9.01180  12
   3  -8   0 186.112 9.16504   7
  -3  -8   0 190.213 8.80419  10
  -3  -8   0 180.385 8.76631  13
  -3   8   0 184.082 8.75478  11
  -3   8   0 190.374 8.68605   8
  -3   8   0 192.203 8.95041  13
   3  -8   0 186.181 9.03135  10
  -4  -8   0 102.145 5.46186   7
   4  -8   0 121.770 5.72027   6
   4  -8   0 111.423 5.80077   7
  -4  -8   0 111.144 5.37542  10
  -4  -8   0 110.703 5.64751  12
   4  -8   0 106.528 6.50152  12
  -4  -8   0 106.409 5.35897  13
  -4  -8   0 108.977 5.07037   8
  -4   8   0 112.108 5.58832  13
  -4   8   0 112.455 5.35132   8
  -4   8   0 114.445 5.42622  11
  -5   8   0 199.766 9.06543  11
  -5  -8   0 186.456 9.07197   7
  -5  -8   0 196.048 9.29012  12
   5  -8   0 192.504 9.47751   7
  -5  -8   0 188.196 8.92232  10
  -5   8   0 196.345 9.01645   8
  -5  -8   0 182.753 8.66353   8
   5  -8   0 194.604 9.35551  12
   5  -8   0 196.309 9.30628   6
  -5  -8   0 179.899 8.92638  13
  -6   8   0 203.344 9.63644  11
   6  -8   0 205.365 9.92718  12
  -6  -8   0 193.090 9.62134   7
  -6   8   0 205.589 9.61324   8
  -6   8   0 207.658 9.83766  13
  -6  -8   0 208.251 9.47503  13
   6  -8   0 206.028 9.94729  10
  -6  -8   0 192.755 9.40456  10
  -6  -8   0 208.254 9.87626  12
   6  -8   0 205.941 9.90587   6
  -6  -8   0 202.371 9.26868   8
  -7  -8   0 72.1219 3.38889   9
   7  -8   0 74.2567 4.13471  12
  -7  -8   0 78.6262 4.09111  12
  -7  -8   0 70.4389 3.58784  13
  -7  -8   0 77.9828 3.88369   7
  -7   8   0 69.7593 3.83112  11
  -7  -8   0 71.2673 3.44536   8
  -7  -8   0 75.4048 3.48324   8
  -7   8   0 69.8391 3.83866   8
  -7  -8   0 74.3950 3.46750  10
  -7   8   0 73.4865 4.02580  13
  -7  -8   0 75.2372 3.47558  10
   7  -8   0 71.0255 4.09718  10
   7  -8   0 77.7694 4.15089   6
  -8  -8   0 182.177 8.67345   7
  -8  -8   0 178.199 8.88198  12
   8  -8   0 181.195 8.96603   6
  -8  -8   0 178.010 8.23834   9
  -8   8   0 176.629 8.70193   8
   8  -8   0 182.946 9.00173  10
  -8  -8   0 181.084 8.30724  13
  -8   8   0 183.368 8.69038  11
   8  -8   0 181.926 8.99081  12
  -8  -8   0 179.000 8.30182   8
   9  -8   0 122.542 6.31199   6
   9  -8   0 117.863 6.29263  10
  -9  -8   0 116.270 6.20302  12
  -9   8   0 121.156 6.42401   9
   9  -8   0 123.709 6.33545  12
  -9   8   0 122.805 6.07892   8
  -9   8   0 112.148 5.97359  11
  -9  -8   0 122.303 6.00012   7
  -9  -8   0 119.465 5.61635   8
 -10   8   0 15.7473 1.51331   8
 -10   8   0 16.9721 1.44431  11
 -10  -8   0 17.5537 1.58976  12
  10  -8   0 13.4158 1.65077  12
 -10   8   0 16.3227 1.50535   9
  10  -8   0 16.1408 1.66901   6
 -10  -8   0 18.0439 1.42173   7
  10  -8   0 14.5374 1.62897  10
 -11   8   0 26.9294 2.04116   8
  11  -8   0 26.6271 2.17469  10
  11  -8   0 27.4805 2.15889   6
 -11   8   0 27.4283 2.11518   9
 -11   8   0 27.2589 1.92055  11
  11  -8   0 24.9571 1.76998  11
 -11  -8   0 28.8106 1.90772   7
 -12   8   0 40.7820 3.55486   9
  12  -8   0 36.9563 2.68442   6
 -12  -8   0 35.9204 2.55736  12
 -12   8   0 35.0449 2.37818  11
 -13   8   0 3.77727 1.01993   9
 -13   8   0 5.05285 0.90566  11
 -13  -8   0 5.70972 1.03817  12
  13  -8   0 5.60654 1.13563   6
 -13   8   0 5.60602 1.23948   8
   0  -9   0 1.03281 0.54821  10
   0   9   0 0.17418 0.33383  13
   0  -9   0 -0.1902 0.46128   7
   0  -9   0 0.70989 0.61195  12
   0   9   0 -0.0402 0.23005   8
   0   9   0 0.02958 0.36311  11
  -1  -9   0 129.092 6.22044  10
   1  -9   0 118.212 6.32420  12
   1  -9   0 120.550 6.24102  10
   1  -9   0 123.550 6.40512   7
  -1  -9   0 131.689 6.31026   7
  -1  -9   0 131.883 6.21142  13
  -1  -9   0 133.974 6.41947  12
  -1   9   0 126.186 6.01768  11
  -1   9   0 111.586 5.84987   8
  -2  -9   0 133.841 6.07840  10
   2   9   0 133.241 5.50001   9
  -2  -9   0 127.459 6.01918  13
  -2   9   0 120.092 5.76644   8
  -2  -9   0 132.378 6.25584  12
   2  -9   0 120.295 6.14771  10
   2  -9   0 112.243 6.20662   7
  -2  -9   0 126.754 5.64573   8
   2  -9   0 122.087 6.25749  12
  -2   9   0 120.503 5.89114  11
  -2  -9   0 123.247 6.11607   7
   2   9   0 105.847 5.49305   9
   2   9   0 106.408 5.60752   8
  -3  -9   0 473.923 23.6916   8
  -3  -9   0 530.767 23.9056  13
  -3   9   0 529.173 23.7440   8
  -3  -9   0 511.788 24.1275  12
   3  -9   0 542.111 24.1505  10
  -3   9   0 514.535 24.0360  13
   3  -9   0 539.385 24.2954   7
  -3   9   0 524.040 23.8393  11
  -3  -9   0 527.896 23.9982   7
  -3  -9   0 520.988 23.8974  10
   3  -9   0 517.853 24.1910  12
   4  -9   0 1.22676 0.60927   6
   4  -9   0 1.41082 0.61762  10
  -4   9   0 0.86517 0.42435  11
   4  -9   0 1.40836 0.67463   7
  -4  -9   0 1.37759 0.19894   8
  -4   9   0 0.57060 0.48571  13
  -4  -9   0 1.79735 0.50493  10
  -4  -9   0 1.68526 0.65128  12
   4  -9   0 1.63503 0.66133  12
  -4  -9   0 1.51558 0.55112   7
  -4   9   0 1.56094 0.45601   8
  -5  -9   0 30.5098 1.40152   8
  -5   9   0 28.0398 1.84085  11
   5  -9   0 26.6798 2.04940  10
  -5   9   0 28.4189 1.78196   8
  -5  -9   0 33.7241 2.19509  12
  -5  -9   0 29.0502 1.92316   7
  -5  -9   0 32.0447 1.79637  13
   5  -9   0 28.2356 2.24512   7
   5  -9   0 28.7654 2.10376   6
   5  -9   0 25.9596 2.09655  12
  -5   9   0 28.4039 2.02649  13
  -6   9   0 7.27541 1.06893  13
  -6  -9   0 7.13674 0.41792   8
  -6   9   0 7.43126 0.92036  11
   6  -9   0 6.38751 1.09254  12
  -6   9   0 5.58506 0.77977   8
  -6  -9   0 6.02935 0.43617   8
   6  -9   0 7.16805 1.09429   6
  -6  -9   0 6.36799 0.70355  10
  -6  -9   0 6.98234 0.73113  13
  -6  -9   0 6.64034 0.89033   7
   6  -9   0 7.37362 1.11347  10
  -6  -9   0 7.46949 1.13725  12
   7  -9   0 3.14135 0.85081  10
  -7  -9   0 2.69940 0.47629  13
  -7  -9   0 2.82000 0.71306   7
  -7  -9   0 3.23390 0.84408  12
   7  -9   0 4.47873 0.94912  12
  -7   9   0 3.69149 0.68657   8
  -7  -9   0 3.04624 0.28119   8
   7  -9   0 3.67359 0.89990   6
  -7   9   0 3.27933 0.68174  11
   8  -9   0 39.8901 2.70674  12
  -8  -9   0 38.6733 2.36728   7
   8  -9   0 38.3027 2.66657   6
  -8  -9   0 38.4461 2.61861  12
  -8   9   0 42.1070 2.49743   9
  -8  -9   0 36.9637 2.03611  13
   8  -9   0 41.1938 2.71231  10
  -9  -9   0 6.48744 0.45205  13
  -9  -9   0 6.09402 0.45261  13
  -9  -9   0 5.95844 1.09213  12
  -9   9   0 4.33118 0.78707  11
  -9  -9   0 6.27386 0.90241   7
   9  -9   0 3.94932 0.97323  10
   9  -9   0 4.99778 1.07590   6
  -9   9   0 5.05573 0.89745   9
  -9   9   0 4.82008 0.85488   8
   9  -9   0 3.52076 0.96720  12
 -10  -9   0 9.88808 1.38175  12
 -10   9   0 10.2719 1.29408   9
  10  -9   0 11.7976 1.52631  10
 -10   9   0 11.7011 1.22077  11
  10  -9   0 11.8567 1.53664  12
 -10   9   0 12.0841 1.32945   8
  10  -9   0 12.0580 1.55265   6
 -10  -9   0 11.8420 1.18533   7
 -11  -9   0 37.5857 2.46678   7
 -11  -9   0 32.5057 2.43475  12
  11  -9   0 31.4369 2.48066  10
 -11   9   0 32.1385 2.21890  11
 -11   9   0 29.1672 2.22378   8
  11  -9   0 32.7391 2.54312   6
  11  -9   0 31.8647 2.71117  12
 -11   9   0 32.0381 2.37652   9
 -12   9   0 0.08012 0.46585  11
  12  -9   0 0.56757 0.75682   6
 -12  -9   0 -0.2924 0.60176  12
 -12   9   0 1.71759 0.72713   8
 -12   9   0 0.62508 0.70997   9
   0 -10   0 240.005 11.3071  10
   0 -10   0 237.228 11.4454  12
   0  10   0 239.340 10.9783  11
   0  10   0 221.239 10.8072   8
   0 -10   0 241.483 11.4056   7
   1 -10   0 4.04794 0.88442  12
   1  10   0 4.48357 0.47601   8
  -1  10   0 3.77999 0.51477   8
  -1 -10   0 4.51203 0.81997   7
   1 -10   0 4.00094 0.84628  10
  -1 -10   0 4.89606 0.78834  13
  -1  10   0 3.40441 0.67766  13
   1 -10   0 3.79708 0.85691   7
  -1  10   0 4.17423 0.64254  11
   2 -10   0 3.03498 0.84905  12
   2  10   0 3.63796 0.38466   8
  -2 -10   0 3.39856 0.79545   7
  -2 -10   0 3.17673 0.71523  10
  -2 -10   0 2.12237 0.75897  12
  -2  10   0 2.41838 0.53877  11
   2 -10   0 3.40465 0.80108  10
  -2 -10   0 3.55543 0.64764  13
  -2  10   0 3.27021 0.49867   8
  -2  10   0 1.60562 0.52631  13
   2 -10   0 2.13327 0.77699   7
  -3 -10   0 10.0984 1.07699  10
  -3 -10   0 8.54317 0.61345   8
   3 -10   0 8.94917 1.23951  10
  -3  10   0 6.94162 0.96539  13
  -3 -10   0 12.2595 1.20540   7
  -3  10   0 9.74198 1.00699  11
  -3 -10   0 10.8914 1.35807  12
   3 -10   0 7.12682 1.18532  12
   3 -10   0 7.06550 1.18202   7
  -3 -10   0 11.0288 1.13853  13
   4 -10   0 -0.4881 0.45646  10
  -4  10   0 -0.2519 0.43779  13
   4 -10   0 0.80584 0.68825   7
   4 -10   0 0.27118 0.55778   6
  -4  10   0 0.42427 0.40417  11
  -4  10   0 -0.1297 0.35922   8
  -4 -10   0 0.00740 0.55155  12
  -4 -10   0 0.15132 0.32465  13
  -4 -10   0 0.20244 0.12703   8
  -4 -10   0 0.04392 0.42768   7
  -4 -10   0 0.29961 0.41304  10
   4 -10   0 0.28889 0.66564  12
  -5 -10   0 17.9172 1.33541  10
   5 -10   0 19.0384 1.77605  12
  -5 -10   0 16.2755 1.44737   7
  -5  10   0 17.6020 1.31623   8
  -5 -10   0 17.2608 1.70624  12
  -5  10   0 18.8062 1.40759  11
  -5 -10   0 16.0593 1.27577  13
   5 -10   0 19.7919 1.75240   6
   5 -10   0 17.3151 1.77872   7
   5 -10   0 21.1603 1.77910  10
   6 -10   0 1.59689 0.80961  10
   6 -10   0 1.30263 0.76019  12
  -6 -10   0 0.85951 0.40666  10
  -6 -10   0 0.62003 0.51872   7
  -6  10   0 0.97539 0.52459   8
  -6  10   0 0.79132 0.59461  11
   6 -10   0 0.98246 0.76149   6
  -6 -10   0 1.14606 0.38698  13
  -6 -10   0 0.77370 0.73544  12
  -7  10   0 19.3432 1.47839   8
   7 -10   0 17.7211 1.83960   6
  -7 -10   0 20.3711 1.30691  13
  -7 -10   0 19.1598 1.21911  10
  -7  10   0 19.0969 1.55274  11
  -7 -10   0 17.3915 1.50546   7
   7 -10   0 17.8538 1.81188  10
   7 -10   0 16.6400 1.80059  12
  -7 -10   0 21.0803 1.84251  12
   8 -10   0 0.31469 0.67590  12
  -8 -10   0 0.28314 0.27911  13
   8 -10   0 0.14272 0.59517  10
  -8  10   0 -0.0810 0.43150   8
  -8 -10   0 0.48679 0.49699   7
  -8 -10   0 0.20647 0.62409  12
   8 -10   0 0.35455 0.64653   6
  -8  10   0 -0.2657 0.50498   9
  -8  10   0 0.46254 0.50351  11
  -9  10   0 8.36623 1.10715   8
  -9 -10   0 9.81893 0.69477  13
   9 -10   0 10.2038 1.68113  12
   9 -10   0 8.32755 1.36345  10
  -9  10   0 7.22855 1.11283   9
  -9  10   0 7.30100 1.03345  11
  -9 -10   0 8.52797 0.68617  13
  -9 -10   0 11.5432 1.20876   7
   9 -10   0 7.67108 1.31048   6
  -9 -10   0 9.78980 1.42691  12
 -10  10   0 19.3711 1.68087   8
 -10  10   0 17.7048 1.71749   9
 -10 -10   0 15.7038 1.75839  12
  10 -10   0 17.4680 1.85430   6
  10 -10   0 15.7349 1.92584  10
 -10  10   0 15.9111 1.55515  11
  10 -10   0 18.5106 1.95991  12
 -10 -10   0 19.6549 1.60656   7
  11 -10   0 5.82634 1.27105  12
 -11  10   0 5.57159 1.22917   9
  11 -10   0 5.27481 1.24926   6
 -11  10   0 7.93766 1.22198   8
 -11  10   0 5.56017 1.26784  11
 -11 -10   0 5.65018 1.21904  12
  11 -10   0 6.85601 2.05076  10
  12 -10   0 1.84227 0.88021   6
 -12 -10   0 2.22099 0.89641  12
 -12  10   0 1.06226 0.64552  11
   0  11   0 -0.0609 0.33326  11
   0  11   0 -0.1571 0.21211   9
   0 -11   0 0.25689 0.55295  10
   0 -11   0 0.35158 0.72324  12
   0  11   0 0.00346 0.23234   8
   0 -11   0 -0.2463 0.53004   7
   1 -11   0 47.0774 2.93342  10
   1 -11   0 47.6093 2.97839   7
  -1 -11   0 46.3473 3.00454  12
  -1  11   0 45.8520 2.55582  11
  -1  11   0 45.9861 2.37658   8
  -1 -11   0 47.6122 2.92921   7
   1  11   0 45.1959 2.16976   9
   1 -11   0 45.7707 3.03471  12
  -1 -11   0 46.6121 2.82372  10
   1  11   0 40.1746 2.26347   8
  -2 -11   0 10.1235 1.42578  12
  -2  11   0 10.9088 1.06079  11
  -2 -11   0 9.31980 1.18307  10
   2 -11   0 9.91687 1.38386  12
   2 -11   0 12.4529 1.48673  10
  -2 -11   0 9.68161 1.26351   7
   2 -11   0 10.5183 1.45324   7
  -2  11   0 9.85431 0.85359   8
   2  11   0 9.30141 0.89029   8
  -3 -11   0 12.0949 1.39641   7
  -3  11   0 13.5103 1.19623  11
  -3 -11   0 12.9141 1.26029  10
   3 -11   0 13.9050 1.70926  12
   3 -11   0 13.1539 1.60101  10
   3 -11   0 10.1108 1.44431   7
  -3 -11   0 12.9020 1.58582  12
  -3  11   0 12.8466 1.04079   8
  -4 -11   0 10.4097 1.37765  12
  -4  11   0 7.06104 1.02730  11
   4 -11   0 5.11739 1.06361   6
   4 -11   0 9.40048 1.42986  12
  -4  11   0 8.36244 0.90222   8
  -4 -11   0 8.65210 1.02673  10
   4 -11   0 8.35385 1.38822   7
  -4 -11   0 8.07833 1.11951   7
   4 -11   0 7.29754 1.22121  10
   5 -11   0 54.6135 3.48625  10
  -5  11   0 55.5618 3.12632  11
   5 -11   0 55.2090 3.61201   7
  -5 -11   0 54.6276 3.04210  10
  -5 -11   0 50.7234 3.18989   7
  -5  11   0 54.7778 2.97471   8
   5 -11   0 56.2376 3.51104  12
  -6 -11   0 59.2904 3.73203  12
   6 -11   0 63.7340 3.80416  10
   6 -11   0 60.1025 3.76489   6
  -6  11   0 62.8397 3.46601  11
   6 -11   0 55.5230 3.82500  12
  -6  11   0 63.7602 3.36576   8
  -6  11   0 57.7637 3.35578   9
  -6 -11   0 63.0358 3.28404  10
  -6 -11   0 62.7411 3.54584   7
  -7 -11   0 6.64291 0.74377  10
  -7 -11   0 6.57151 1.00756   7
   7 -11   0 5.25290 1.15017  12
  -7 -11   0 5.66434 1.11786  12
  -7  11   0 6.67085 0.99238  11
  -7  11   0 6.40495 0.89765   8
   7 -11   0 7.04911 1.25494   6
   8 -11   0 6.88779 1.21825  10
   8 -11   0 3.69554 0.98454   6
   8 -11   0 5.44330 1.23540  12
  -8  11   0 5.03291 0.86118   8
  -8 -11   0 6.04813 1.23522  12
  -8  11   0 4.79311 0.89791   9
  -8 -11   0 5.26645 0.49507  10
  -8  11   0 5.45894 0.97759  11
  -8 -11   0 4.75897 0.93505   7
   9 -11   0 108.370 6.17137  12
  -9 -11   0 113.364 6.16977  12
  -9 -11   0 110.210 5.31559  13
  -9  11   0 109.463 5.75646   8
  -9  11   0 110.624 5.83435   9
  -9 -11   0 112.748 5.81898   7
  -9  11   0 111.723 5.82233  11
   9 -11   0 107.931 6.18585  10
   9 -11   0 111.881 6.19453   6
  10 -11   0 1.51880 0.98912  12
  10 -11   0 1.71452 0.84379  10
 -10 -11   0 2.20189 0.94992  12
 -10  11   0 1.73170 0.80259   9
  10 -11   0 1.48405 0.90416   6
 -10  11   0 2.28372 0.77971  11
  11 -11   0 -0.7974 1.27219   6
 -11  11   0 -0.3259 0.67950   8
 -11  11   0 0.54177 0.66042  11
  11 -11   0 -0.1605 0.77691  10
 -11  11   0 -0.2354 0.67736   9
 -11 -11   0 0.53198 0.85805  12
  11 -11   0 0.64774 0.92300  12
   0  12   0 13.5514 1.01551   9
   0 -12   0 14.4280 1.52255   7
   0  12   0 13.4755 0.95068   8
   0 -12   0 14.8180 1.47159  10
   0 -12   0 12.6648 1.65778  12
  -1 -12   0 91.1205 4.83202   7
  -1  12   0 73.1595 4.08102   8
  -1  12   0 85.4047 4.33186  11
  -1 -12   0 87.4067 4.67584  10
   1 -12   0 86.6708 4.74229  10
   1 -12   0 85.7563 4.84059   7
  -1  12   0 83.1124 4.07803   9
   1  12   0 84.3024 4.04206   8
   1 -12   0 81.7303 4.85007  12
  -1 -12   0 88.0089 4.92355  12
  -2 -12   0 94.7508 5.05020   7
   2 -12   0 92.5894 5.05076  10
   2 -12   0 83.7983 5.14639   7
  -2 -12   0 94.5817 5.23113  12
  -2  12   0 89.1698 4.89912  11
  -2  12   0 84.9613 4.44692   8
  -2  12   0 86.3725 4.43769   9
  -2 -12   0 95.5294 4.94425  10
   2 -12   0 99.2515 5.29694  12
   3 -12   0 46.3851 3.07531  10
  -3  12   0 46.5023 2.50986   8
  -3 -12   0 47.0763 3.18132  12
   3 -12   0 46.6978 3.12083   6
  -3 -12   0 47.5857 2.97118   7
   3 -12   0 47.2448 3.49280   7
  -3 -12   0 44.8430 2.79093  10
  -3  12   0 46.8688 2.68757  11
  -3  12   0 39.4435 2.44743   9
   3 -12   0 43.6546 3.11355  12
  -4  12   0 29.9215 1.98802  11
  -4 -12   0 29.7587 2.03086  10
   4 -12   0 32.2218 2.45066  12
   4 -12   0 27.6728 2.25804  10
   4 -12   0 28.9802 2.36326   6
   4 -12   0 28.4472 2.52144   7
  -4  12   0 29.4758 1.80213   8
  -4 -12   0 24.7210 2.05541   7
  -4  12   0 27.8145 1.82117   9
  -4 -12   0 28.3819 2.35714  12
  -5 -12   0 72.2524 4.23657  12
   5 -12   0 67.9662 4.10553  10
   5 -12   0 71.1547 4.39689   7
  -5 -12   0 58.2908 3.62599  10
   5 -12   0 65.3178 4.17849  12
  -5  12   0 67.3917 3.62447   9
   5 -12   0 69.0221 4.12375   6
  -5  12   0 69.8591 3.60208   8
  -5 -12   0 64.2417 3.89841   7
  -5  12   0 70.2092 3.76160  11
   6 -12   0 27.2712 2.46058  10
   6 -12   0 28.8769 2.47076   6
  -6  12   0 33.5559 2.09055   8
  -6  12   0 31.2004 2.04735   9
  -6  12   0 30.8384 2.14706  11
  -6 -12   0 31.1235 2.47563  12
  -6 -12   0 33.4900 2.30199   7
  -6 -12   0 31.2636 2.00731  10
   6 -12   0 29.2193 2.51160  12
   7 -12   0 95.2448 5.71273  12
  -7  12   0 95.5579 5.14373   8
  -7 -12   0 105.064 5.75151  12
  -7  12   0 103.785 5.24409   9
   7 -12   0 103.871 5.78741   6
   7 -12   0 93.5850 5.61725  10
  -7  12   0 101.148 5.30718  11
  -7 -12   0 101.632 5.39579   7
  -8 -12   0 30.3787 2.11545   7
  -8 -12   0 27.2887 1.52397  10
  -8  12   0 25.6593 2.15732  11
   8 -12   0 27.4893 2.46769   6
  -8  12   0 26.4753 2.01417   9
   8 -12   0 26.2868 2.40004  10
  -8 -12   0 29.6948 2.46890  12
  -8  12   0 24.6740 1.94732   8
   8 -12   0 24.9417 2.38863  12
   9 -12   0 19.9822 2.22350  12
  -9  12   0 20.1719 1.82445   8
   9 -12   0 24.9382 2.32339  10
  -9 -12   0 25.5507 2.29307  12
  -9  12   0 24.1766 1.95436   9
   9 -12   0 24.5961 2.28417   6
  -9  12   0 20.2018 1.91035  11
  -9 -12   0 22.1795 1.46219  13
  10 -12   0 11.2400 1.77755   6
 -10  12   0 11.9011 1.44207   8
 -10 -12   0 15.0013 1.86253  12
 -10  12   0 12.0795 1.49896   9
 -10 -12   0 12.0734 0.63161  13
  10 -12   0 11.4026 1.74169  10
  10 -12   0 10.2231 1.67610  12
   0 -13   0 -0.2190 0.61654  10
   0 -13   0 -1.1159 0.70816  12
   0  13   0 0.92400 0.34237   8
   1 -13   0 8.16379 1.44233  12
   1 -13   0 5.11115 1.12366   7
   1 -13   0 4.47094 1.07243  10
  -1 -13   0 9.34503 1.30393  10
  -1 -13   0 5.81296 1.16658   7
  -1 -13   0 7.09730 1.26856  12
  -2  13   0 1.34352 0.47555   8
   2 -13   0 1.25214 0.81500  10
  -2  13   0 1.60089 0.58192  11
  -2 -13   0 0.37976 0.76963  12
  -2 -13   0 1.07726 0.76630   7
  -2  13   0 1.57521 0.43236   9
  -2 -13   0 0.77755 0.69870  10
   2 -13   0 1.22406 0.87650   7
   2 -13   0 1.83420 0.95129  12
  -3 -13   0 -0.0997 0.56523   7
  -3  13   0 0.23722 0.36080   9
  -3  13   0 1.23736 0.46862   8
  -3 -13   0 0.46887 0.61727  10
   3 -13   0 0.11933 0.61564  10
   3 -13   0 0.92368 0.81633   7
   3 -13   0 -0.2700 0.81321  12
  -3  13   0 0.05509 0.44017  11
  -3 -13   0 0.95050 0.81413  12
   3 -13   0 0.84357 0.75874   6
   4 -13   0 14.1550 1.78016  10
  -4 -13   0 16.0194 2.00809  12
  -4 -13   0 14.6353 1.42103  10
   4 -13   0 12.2958 1.74367   7
  -4  13   0 12.9289 1.35101  11
   4 -13   0 11.0879 1.66312  12
  -4 -13   0 11.6689 1.50287   7
   4 -13   0 12.5807 1.75084   6
  -4  13   0 14.5748 1.18977   8
  -4  13   0 10.9067 1.10433   9
  -5 -13   0 0.07558 0.57094   7
  -5 -13   0 0.38680 0.84062  12
   5 -13   0 0.66309 0.78148  10
  -5  13   0 0.37003 0.56054  11
  -5  13   0 -0.0764 0.49187   8
  -5 -13   0 -0.1053 0.50802  10
  -5  13   0 0.32332 0.41594   9
   5 -13   0 -0.5456 0.69043  12
   5 -13   0 -0.4506 0.77022   6
  -6 -13   0 17.3910 1.86196  12
  -6  13   0 13.9401 1.29298   9
  -6  13   0 13.6974 1.53443  11
   6 -13   0 10.0028 1.68145  10
   6 -13   0 13.7538 1.85499   6
  -6 -13   0 15.1311 1.30516  10
  -6 -13   0 10.8847 1.47103   7
  -6  13   0 12.8933 1.25835   8
   6 -13   0 12.6371 1.79079  12
  -7  13   0 1.26210 0.58050   8
  -7  13   0 0.36248 0.55322   9
  -7 -13   0 0.48961 0.87442  12
  -7  13   0 1.17292 0.66648  11
   7 -13   0 2.07862 1.06183  10
   7 -13   0 2.16406 0.99290   6
  -7 -13   0 1.94862 0.74186   7
   7 -13   0 0.19423 0.80865  12
  -7 -13   0 2.19862 0.56243  10
   8 -13   0 0.74542 0.78152  10
   8 -13   0 2.15339 0.99369   6
  -8  13   0 0.71631 0.68475  11
  -8  13   0 1.02894 0.69621   9
  -8  13   0 0.66059 0.61546   8
  -8 -13   0 0.17563 0.82592  12
   8 -13   0 1.54935 0.97450  12
  -9 -13   0 2.28269 0.98375  12
  -9 -13   0 1.67226 0.50316  13
  -9  13   0 2.25615 0.81568   8
  -9  13   0 0.62890 0.73973   9
   9 -13   0 0.97695 0.94968   6
   0 -14   0 0.78531 0.77234   7
   0 -14   0 0.54832 0.67412  10
   0 -14   0 1.01592 0.92929  12
   1 -14   0 0.96921 0.82482  10
  -1 -14   0 -0.4971 0.71491   7
   1 -14   0 -0.2289 0.90897  12
   1 -14   0 0.52042 0.83679   7
  -1 -14   0 -0.0141 0.85557  12
  -1 -14   0 -0.4444 0.66407  10
  -2 -14   0 78.3766 4.92939   7
   2 -14   0 89.5881 5.18143   6
   2 -14   0 83.2990 5.02670  10
  -2  14   0 83.8326 4.26988   8
   2 -14   0 87.6601 5.23376   7
  -2 -14   0 79.2142 5.09747  12
  -2 -14   0 88.6604 4.84241  10
   2 -14   0 86.6524 5.30489  12
   3 -14   0 -0.1069 0.79123   6
  -3 -14   0 1.30657 0.88261   7
   3 -14   0 1.19215 0.95150   7
   3 -14   0 0.40586 0.86865  10
  -3  14   0 0.31431 0.51815  11
  -3 -14   0 2.12945 1.04162  12
  -3 -14   0 1.66887 0.75138  10
  -3  14   0 0.03507 0.45004   8
   3 -14   0 0.96901 1.01936  12
  -4  14   0 0.30733 0.50824  11
   4 -14   0 0.86634 0.91275  10
   4 -14   0 -0.2593 0.73198   7
   4 -14   0 0.88789 0.88246  12
  -4 -14   0 -0.4101 0.80347  12
  -4 -14   0 -0.3724 0.67159   7
   4 -14   0 1.09322 0.80854   6
  -4  14   0 -0.0526 0.49867   9
  -4 -14   0 -0.0039 0.61195  10
  -5  14   0 0.52395 0.49990   8
  -5 -14   0 0.59758 0.78930  12
  -5  14   0 0.72344 0.63658  11
   5 -14   0 1.65269 1.39122  10
   5 -14   0 1.14070 0.99248  12
  -5  14   0 0.59815 0.84019   9
  -5 -14   0 0.92440 0.58846  10
  -5 -14   0 1.44343 0.83049   7
   5 -14   0 1.10038 1.05205   6
   6 -14   0 1.68934 1.11443   6
  -6  14   0 1.65041 0.67393   9
  -6 -14   0 2.19025 0.70221  10
   6 -14   0 2.81610 1.16070  10
  -6 -14   0 1.86303 1.08799  12
  -6  14   0 1.71446 0.64545   8
  -6  14   0 1.79605 0.74939  11
  -6 -14   0 2.34966 0.82890   7
  -7 -14   0 9.46553 1.03474  10
   7 -14   0 4.18375 1.36327  12
   7 -14   0 8.21760 1.57781  10
   7 -14   0 6.73503 1.57657   6
  -7 -14   0 5.98777 1.49545  12
  -7  14   0 6.14153 1.02943   9
  -7  14   0 7.33426 1.05486   8
   0 -15   0 -0.8965 0.65945  10
   0 -15   0 -1.0379 0.65855   7
   0 -15   0 -0.5835 0.71865  12
   1 -15   0 -0.2038 0.81615   7
   1 -15   0 -1.0689 0.60461  10
  -1 -15   0 -0.2995 0.62345  10
  -1 -15   0 1.18838 0.89148  12
   1 -15   0 0.34256 1.00422  12
  -1 -15   0 1.05624 0.77251   7
  -2 -15   0 0.39927 0.89352  12
   2 -15   0 -0.1470 0.74869  10
   2 -15   0 -0.4111 0.76312   6
  -2 -15   0 -0.2274 0.82409   7
   2 -15   0 -0.5610 0.80205  12
   2 -15   0 0.11087 0.82684   7
  -2 -15   0 0.50564 0.70936  10
  -3 -15   0 25.3499 2.15087  10
   3 -15   0 24.3296 2.66057  12
   3 -15   0 25.4330 2.42569   6
   3 -15   0 19.3484 2.79280   7
  -3 -15   0 27.4659 2.37713   7
  -3 -15   0 26.0965 2.58914  12
   3 -15   0 25.2282 2.46156  10
   4 -15   0 1.87530 1.09370   6
  -4 -15   0 0.32076 0.71021   7
   4 -15   0 -0.4018 0.89718  12
  -4 -15   0 0.40685 0.61381  10
   4 -15   0 1.20261 0.92272  10
  -4 -15   0 0.14196 0.90310  12
   5 -15   0 0.46893 1.07223  12
   5 -15   0 -0.6093 1.62070  10
  -5  15   0 1.34506 0.60957   8
  -5 -15   0 0.35518 0.78619   7
  -5 -15   0 -0.0796 0.59810  10
  -1   0   1 1960.43 94.5507   2
  -1   0   1 2108.89 94.4728   3
   1   0  -1 2074.60 94.5389   3
   1   0   1 2082.13 94.9407   1
  -1   0  -1 2105.37 94.6135   1
  -1   0   1 2032.56 94.2938   4
  -1   0  -1 2201.16 94.3771   4
  -1   0   1 2258.96 95.1611   5
   1   0  -1 2100.52 95.0934   1
   1   0  -1 1943.82 94.2709   4
   1   0   1 2094.57 94.5762   4
   1   0  -1 2061.62 95.0837   5
  -1   0   1 2112.42 94.7724   1
  -2   0  -1 431.845 20.5938   4
   2   0   1 472.042 21.4566   1
  -2   0  -1 431.638 21.3193   1
   2   0  -1 447.709 21.1658   3
  -2   0  -1 434.217 20.8271   4
  -2   0   1 405.074 21.2322   2
   2   0  -1 502.957 21.5349   2
  -2   0   1 395.095 20.6290   4
  -2   0   1 472.705 21.1143   3
   2   0  -1 477.726 21.5862   1
  -2   0   1 431.215 22.4814   5
  -2   0   1 437.732 21.4087   1
   3   0  -1 534.268 25.6587   6
   3   0  -1 577.918 25.6156  13
  -3   0  -1 561.200 29.1869   5
   3   0  -1 617.114 27.3728   3
  -3   0  -1 523.102 27.3024   1
   3   0   1 622.740 27.7188   1
  -3   0   1 523.052 25.6081  11
  -3   0  -1 558.436 25.6405  11
   3   0  -1 589.538 27.6724   1
  -3   0  -1 568.203 25.7243   6
  -3   0   1 524.092 29.0846   5
   3   0  -1 612.035 27.5151   2
  -3   0   1 551.507 25.6662   6
  -3   0   1 611.164 27.5663   2
  -3   0   1 556.594 27.4842   1
  -3   0  -1 576.843 26.4980   4
  -3   0   1 563.547 26.6099   4
   3   0  -1 597.503 29.5119   5
  -4   0   1 220.008 12.0654   2
   4   0  -1 203.728 11.7490   3
  -4   0   1 196.034 11.6659   1
  -4   0  -1 215.558 9.61364  11
   4   0   1 223.028 12.0391   1
  -4   0  -1 224.766 9.79247   6
  -4   0   1 193.298 14.3918   5
  -4   0   1 224.240 11.0991   4
  -4   0  -1 197.127 9.72320   8
   4   0   1 232.867 9.76995   8
   4   0   1 206.997 9.76625   6
  -4   0  -1 187.965 9.72566   9
  -4   0  -1 215.456 14.3363   5
  -4   0  -1 214.139 9.65288  10
  -4   0   1 193.048 9.73932   8
  -4   0  -1 234.882 12.1963   2
  -4   0  -1 232.974 11.0397   4
   4   0  -1 217.471 12.0972   1
   4   0  -1 200.749 9.70948   6
   4   0   1 236.715 9.65061  13
  -4   0  -1 220.313 9.63757  11
  -4   0   1 209.890 9.61837  11
   4   0  -1 221.616 9.64242  13
  -4   0  -1 198.416 11.7325   1
  -4   0   1 224.174 9.73998   6
  -4   0   1 191.866 9.63992  13
  -5   0   1 222.389 13.1661   2
   5   0  -1 223.462 12.7306   1
  -5   0  -1 230.034 11.6392   4
  -5   0  -1 218.409 9.91764  10
   5   0  -1 221.980 9.84228   6
  -5   0   1 235.436 11.8401   4
  -5   0  -1 199.359 9.69492  11
  -5   0  -1 208.368 14.5795   2
  -5   0   1 197.678 9.85709   8
   5   0  -1 228.027 12.5889   3
  -5   0  -1 206.090 15.4871   5
  -5   0   1 230.960 9.87064   6
  -5   0  -1 194.382 9.83280   8
  -5   0  -1 228.582 12.5286   1
  -5   0  -1 197.968 9.84839   9
  -5   0   1 227.828 9.95912  12
  -5   0   1 196.976 9.70081  11
   5   0   1 203.006 9.87560   6
   5   0   1 229.661 12.6725   1
  -5   0   1 208.589 15.6877   5
  -5   0   1 211.066 9.73800  13
  -5   0   1 234.942 12.5462   1
  -6   0  -1 934.817 44.1644   1
  -6   0  -1 906.048 40.8474  10
   6   0   1 975.328 44.5779   1
  -6   0  -1 821.767 40.9867   9
  -6   0   1 866.920 41.0089   8
  -6   0  -1 965.001 44.3802   2
   6   0  -1 905.744 40.9817   6
  -6   0   1 948.883 41.0095  12
   6   0   1 827.460 43.7458   3
   6   0   1 925.651 41.0438   6
  -6   0   1 989.290 44.4594   2
  -6   0  -1 921.672 40.8232  11
  -6   0   1 963.041 43.3678   4
  -6   0  -1 876.785 48.1644   5
   6   0  -1 860.318 43.9867   3
  -6   0   1 940.907 44.2989   1
  -6   0   1 847.915 40.8457  13
  -6   0  -1 967.335 43.1584   4
   6   0  -1 954.684 44.6355   1
  -6   0   1 877.068 48.3763   5
  -6   0  -1 830.179 40.9766   8
  -6   0   1 885.320 40.8240  11
  -7   0   1 666.200 33.1356   2
  -7   0  -1 674.889 32.3106   4
   7   0  -1 692.770 33.4060   3
  -7   0   1 595.679 29.5944   8
  -7   0  -1 572.915 32.4522   1
  -7   0  -1 601.312 29.5727   8
  -7   0   1 627.572 38.2468   5
  -7   0  -1 619.995 29.5979   9
   7   0   1 701.203 33.5925   1
  -7   0   1 618.440 32.7910   1
  -7   0  -1 666.306 29.3970  11
   7   0  -1 702.625 29.4561  10
   7   0   1 730.712 29.5356  13
   7   0   1 662.106 33.1456   3
  -7   0  -1 563.929 37.4529   5
  -7   0   1 678.749 29.4065  11
   7   0   1 647.769 29.6385   6
  -7   0  -1 695.254 33.4370   2
   7   0   1 688.102 29.4582  10
  -7   0   1 590.535 29.4094  13
  -7   0   1 703.898 32.6800   4
   7   0  -1 592.443 29.5478   6
   7   0  -1 699.494 33.7207   1
   8   0  -1 66.8072 3.69068   6
  -8   0   1 71.6120 3.76888   8
  -8   0  -1 78.0787 3.79585   9
  -8   0  -1 80.8587 3.78690   8
   8   0   1 79.6557 3.57537  10
   8   0  -1 72.2249 3.55657  10
  -8   0  -1 78.2830 3.52429  11
  -8   0   1 70.9655 3.76858   9
   8   0   1 77.6676 3.80053   6
  -8   0   1 71.1524 3.51693  11
  -9   0  -1 114.694 5.66507   9
  -9   0  -1 115.746 5.39097  11
  -9   0   1 123.547 5.70481   9
   9   0   1 114.156 5.67042   6
  -9   0   1 114.638 5.66331   8
  -9   0   1 114.282 5.39017  11
  -9   0  -1 113.851 5.76783   8
   9   0   1 115.486 5.46888  10
  10   0  -1 0.50014 0.20900  10
 -10   0   1 0.23329 0.37508   9
 -10   0  -1 0.96086 0.43591   9
 -10   0   1 0.46933 0.21950  11
 -10   0  -1 0.88454 0.23194  11
  10   0   1 0.44041 0.19885  10
 -10   0  -1 0.86087 0.40841   8
  10   0   1 0.27133 0.35001   6
 -10   0   1 -0.1258 0.34597   8
  10   0  -1 0.02253 0.30391   6
 -11   0  -1 102.325 4.90695  11
 -11   0   1 107.790 5.27163   9
 -11   0   1 105.175 5.25660   8
 -11   0   1 100.792 5.05694  12
 -11   0  -1 104.775 5.22883   8
 -11   0   1 99.4349 4.96034  11
  11   0   1 101.490 5.46248   6
  11   0  -1 106.663 5.17644   6
 -11   0  -1 104.220 5.24423   9
 -12   0   1 20.9310 1.44981  12
 -12   0   1 20.3804 1.64770   9
 -12   0   1 22.6591 1.31479  11
 -12   0  -1 24.0091 1.68925   8
 -12   0  -1 21.9023 1.66650   9
 -12   0   1 21.7148 1.67068   8
 -12   0  -1 22.6009 1.30391  11
  12   0   1 24.0896 1.66950   6
 -13   0  -1 3.63885 0.78235   8
 -13   0   1 4.67855 0.86669   9
 -13   0  -1 4.73206 0.76577  12
 -13   0  -1 4.61149 0.89083   9
 -13   0   1 5.04404 0.69578  12
  13   0   1 4.41633 0.85325   6
  13   0  -1 5.38320 0.83173   6
 -13   0   1 6.20388 0.97848   8
 -14   0   1 142.719 7.44708   8
  14   0  -1 145.807 7.49662   6
 -14   0   1 137.646 7.53268   7
  14   0   1 148.606 7.40743   6
 -14   0  -1 152.560 7.65272   7
 -14   0  -1 153.061 7.47420   8
 -14   0  -1 153.288 7.52275   9
 -14   0   1 153.775 7.53386   9
 -15   0  -1 37.7113 2.50655   8
 -15   0   1 33.7750 2.58884   7
 -15   0   1 40.1730 2.77309   8
 -15   0   1 41.1815 3.45673   9
 -15   0  -1 36.5482 2.63861   7
   0   1  -1 105.225 4.38771  10
   0  -1  -1 88.2908 4.34896  10
   0   1   1 91.7258 4.40618   9
   0   1  -1 92.8318 5.71246   1
   0  -1   1 94.3300 4.30528   9
   0   1   1 92.9976 5.46831   4
   0  -1  -1 90.5403 4.34310  13
   0   1  -1 106.325 4.39128   7
   0   1   1 89.6823 5.82359   1
   0   1   1 95.3518 5.81358   2
   0  -1  -1 87.9593 5.50582   3
   0   1   1 98.9146 4.38602   7
   0  -1  -1 87.1301 4.35073   7
   0   1   1 102.276 4.38142  10
   0  -1  -1 88.8216 5.91833   1
   0  -1  -1 94.8253 6.10090   2
   0   1  -1 105.658 4.40988  12
   0   1  -1 103.783 4.32390   8
   0  -1   1 91.9577 4.35024  10
   0  -1  -1 91.1074 4.32461   9
   0  -1  -1 94.6558 4.34976  12
   0   1   1 89.4354 6.12623   3
   0  -1   1 88.3318 5.75385   1
   0   1   1 97.5277 4.33169  11
   0  -1   1 99.5380 4.36836  12
   0  -1  -1 90.9310 5.27977   4
   0  -1   1 87.2659 4.33970   7
   0  -1  -1 102.420 4.34049  11
   0  -1   1 96.9875 4.32153   8
  -1  -1  -1 138.379 6.29209  13
  -1  -1  -1 130.072 6.29116  10
  -1   1   1 129.926 8.20609   2
  -1  -1  -1 129.099 6.73279   4
  -1  -1  -1 125.990 7.14923   3
  -1  -1  -1 132.315 6.26786  11
   1   1  -1 147.572 6.32056  12
  -1  -1  -1 128.658 6.28358   9
  -1   1   1 150.879 8.08146   3
   1  -1   1 133.856 6.35325  12
  -1  -1  -1 135.101 7.48307   1
   1  -1   1 131.071 6.33663  10
  -1  -1  -1 145.355 6.34063   6
  -1   1   1 146.355 6.31679  12
  -1   1   1 137.893 6.31063  11
   1  -1   1 130.090 8.11577   1
  -1  -1  -1 148.922 7.37966   5
  -1   1   1 124.825 8.14458   1
   1  -1   1 129.894 6.34291   6
  -1   1   1 134.297 6.32678  13
  -1  -1  -1 137.867 6.32735   7
   1   1  -1 151.367 6.28559   7
  -1   1   1 147.297 6.34727  10
  -1  -1  -1 135.540 6.33345  12
  -1   1   1 139.709 7.62926   4
  -1  -1  -1 135.710 6.27323   8
   1   1  -1 158.645 7.98883   5
  -1   1   1 134.684 6.31729   8
  -1   1   1 152.962 6.37498   7
   1  -1   1 122.384 7.36158   4
   1  -1   1 150.660 6.32123   8
   1   1  -1 156.283 7.38332   1
  -1  -1  -1 150.477 7.45280   2
   1   1  -1 147.924 6.29793  10
  -1  -1   1 147.689 6.66112   7
  -1   1  -1 148.249 6.71665  10
  -1  -1   1 148.080 6.69693  12
   1   1   1 160.760 6.67009  13
  -1   1  -1 156.419 6.75731   7
  -1   1  -1 153.027 6.74459  12
  -1  -1   1 140.116 6.66641  10
   1  -1  -1 131.306 7.91017   4
   1   1   1 133.351 6.70224   6
  -1  -1   1 153.326 6.68246   6
   1  -1  -1 137.633 8.67801   1
   1  -1  -1 133.003 6.72870   7
   1  -1  -1 157.715 8.56661   3
   1   1   1 139.935 7.69341   2
   1   1   1 156.451 6.64517   8
   1   1   1 157.782 7.90744   1
   1  -1  -1 142.887 6.69052  12
   1  -1  -1 158.086 8.78819   2
  -1   1  -1 151.833 6.69340   8
  -1  -1   1 146.348 7.66186   1
   1  -1  -1 154.503 6.71598  13
   1  -1  -1 136.978 6.71203  10
  -1   1  -1 147.093 6.68237  11
   1   1   1 148.399 7.73403   5
  -1  -1   1 143.190 8.12507   5
   1   1   1 155.258 6.66728   9
  -1   1  -1 155.867 6.73078   6
  -1   1  -1 125.948 8.36720   1
   2   1  -1 463.072 20.0317   2
   2  -1   1 412.643 19.4310  12
   2   1  -1 441.905 20.3636   1
  -2  -1  -1 449.228 20.1276   2
  -2  -1  -1 421.408 19.4150   6
  -2   1   1 457.781 21.6966   3
   2  -1   1 464.713 20.9891   4
  -2   1   1 406.025 19.3833   6
  -2   1   1 469.169 21.2855   4
  -2   1   1 401.148 19.4128  12
   2   1  -1 474.672 22.1609   5
  -2   1   1 387.406 21.7940   1
  -2  -1  -1 393.536 21.3381   5
  -2   1   1 404.855 21.8990   2
   2  -1   1 420.344 19.4022  10
  -2   1  -1 387.510 21.6454   1
  -2  -1   1 426.005 19.2129   6
   2   1   1 467.263 21.6242   5
   2  -1  -1 412.289 19.2924   7
   2  -1  -1 388.830 21.2778   3
  -2   1  -1 389.423 19.2603  12
  -2   1  -1 467.892 20.9045   4
  -2  -1   1 401.515 21.6035   5
   2  -1  -1 462.681 20.9369   4
   2  -1  -1 421.999 19.2271   6
   2   1   1 447.203 20.5780   1
  -2   1  -1 416.654 19.2398  10
   2   1   1 461.578 20.0042   1
  -2   1  -1 432.680 19.2698   6
   2  -1  -1 374.927 19.2096  12
   2   1   1 479.828 20.0172   3
  -2  -1   1 423.315 19.7976   1
  -3   1   1 326.317 13.8535   7
   3  -1   1 309.381 16.7467   1
  -3   1   1 274.118 16.5935   2
   3  -1   1 293.667 13.7795  12
  -3   1   1 300.917 13.7184  13
  -3  -1  -1 324.144 13.8470   6
  -3  -1  -1 290.688 13.7520   7
  -3  -1  -1 273.540 13.6920   8
   3  -1   1 325.120 15.3949   4
   3   1  -1 324.041 14.4503   2
  -3  -1  -1 284.100 14.3014   1
  -3   1   1 321.059 15.9013   4
  -3  -1  -1 324.849 14.3894   2
  -3   1   1 307.177 13.7255  12
  -3   1   1 300.327 13.7308  10
   3  -1   1 326.530 13.7254  13
  -3   1   1 292.339 13.6840  11
   3   1  -1 298.600 13.7088   6
  -3   1   1 312.295 13.7359   6
  -3  -1  -1 259.781 16.5379   5
   3   1  -1 322.616 14.3533   3
   3  -1   1 276.409 13.7223  10
   3   1  -1 319.127 13.6178  10
  -3  -1  -1 277.418 13.7024   9
   3  -1   1 312.773 13.7596   8
  -3   1   1 270.813 16.5242   1
   3   1  -1 316.311 17.5932   5
  -3  -1   1 291.279 14.0939  13
  -3  -1   1 291.703 14.6237   1
  -3   1  -1 317.543 14.2148  10
  -3  -1   1 294.709 14.1813  12
  -3   1  -1 312.243 14.2247   8
  -3  -1   1 317.359 14.2055   6
   3  -1  -1 330.055 17.5692   1
   3   1   1 350.117 18.0150   5
   3   1   1 345.039 14.8866   1
   3   1   1 295.380 14.2338   6
  -3   1  -1 317.977 14.2019  13
   3  -1  -1 309.620 16.8901   3
  -3  -1   1 300.452 14.5804   1
  -3   1  -1 309.284 14.2626  12
   3  -1  -1 299.766 14.2119  10
  -3   1  -1 306.859 17.2214   1
  -3  -1   1 314.194 17.7188   5
  -3   1  -1 329.482 16.1502   4
   3  -1  -1 341.759 14.2626   8
   3  -1  -1 306.350 14.2136   6
   3   1   1 334.946 14.1064  10
  -3   1  -1 291.260 14.1547  11
   3  -1  -1 332.473 15.9746   4
   3  -1  -1 292.516 14.1942  12
   3  -1  -1 339.633 14.2065  13
  -4   1   1 1103.54 58.9793   5
  -4  -1  -1 1100.89 54.7407   1
  -4  -1  -1 1146.86 58.4790   5
   4   1  -1 1235.65 59.3282   5
   4  -1   1 1260.37 58.0032   1
  -4  -1  -1 1247.27 54.7938   2
  -4   1   1 1166.59 54.0525  12
  -4   1   1 1074.32 57.4612   1
   4   1  -1 1210.63 54.9024   3
  -4  -1  -1 1291.69 54.8522   2
  -4   1   1 1211.96 57.8836   2
   4  -1   1 1255.09 55.5138   4
  -4   1   1 1293.09 56.6695   4
  -4  -1   1 1090.13 54.4297   1
   4  -1  -1 1271.29 55.5249   4
  -4   1  -1 1185.17 57.6037   2
  -4  -1   1 1277.24 54.4986   2
  -4   1  -1 1250.63 56.2475   4
   4   1   1 1245.89 54.7521   1
   4   1   1 1258.44 58.7252   5
   4  -1  -1 1143.92 57.1027   3
  -4   1  -1 1113.62 57.4639   1
   4  -1  -1 1235.20 58.1250   1
  -4  -1   1 1119.82 54.4768   1
  -5   1   1 605.736 31.8560   2
   5  -1   1 629.195 27.6464   6
  -5   1   1 617.317 27.4876  11
  -5  -1  -1 571.394 28.4542   1
  -5  -1  -1 637.086 28.5952   2
   5   1  -1 578.233 28.7483   3
  -5  -1  -1 559.442 27.5525   8
  -5   1   1 616.739 27.5949   6
  -5   1   1 608.875 27.6173   8
  -5   1   1 573.640 34.0453   5
   5   1  -1 618.515 33.8522   5
   5  -1   1 652.610 27.5671  10
  -5   1   1 640.154 30.5376   4
   5  -1   1 628.403 27.3772  11
  -5  -1  -1 646.426 28.5554   2
  -5  -1  -1 561.343 27.5561   9
  -5   1   1 612.854 27.5830  12
  -5   1   1 623.841 27.5303  13
  -5   1   1 595.369 27.5367  10
  -5   1   1 566.445 31.6442   1
   5   1  -1 636.917 27.5701   6
  -5   1  -1 580.580 31.7077   1
   5   1   1 646.121 27.3466  10
   5  -1  -1 526.328 30.6974   3
  -5   1  -1 629.359 27.5327  12
  -5   1  -1 591.947 31.5658   2
  -5  -1   1 664.393 27.4756   6
  -5   1  -1 598.892 27.4079  10
  -5  -1   1 546.733 27.2916  13
  -5   1  -1 615.569 27.3518  11
  -5  -1   1 543.899 32.9065   5
  -5   1  -1 534.784 32.9911   5
  -5  -1   1 598.951 28.2407   1
  -5   1  -1 594.755 27.4676   8
  -5  -1   1 550.450 27.4469   8
   5   1   1 656.715 28.5854   1
  -5  -1   1 656.467 28.2587   2
   5   1   1 623.059 27.4934   6
  -5  -1   1 589.706 28.1735   1
   5  -1  -1 649.117 27.4350  10
  -5   1  -1 644.603 30.2127   4
   5  -1  -1 618.423 27.4624   6
   6  -1   1 46.5594 5.66635   1
  -6  -1  -1 44.5477 7.99353   5
  -6   1   1 39.2263 2.12452  13
  -6  -1  -1 36.1224 3.23906   4
  -6   1   1 32.7252 8.07226   5
  -6  -1  -1 44.5022 3.79342   2
  -6  -1  -1 43.7659 1.98306  11
  -6   1   1 47.1355 2.24316  12
  -6   1   1 42.4903 2.09785  11
   6   1  -1 48.8524 4.59347   3
   6  -1   1 41.8660 6.41141   3
   6  -1   1 47.8915 2.19312  10
  -6  -1  -1 40.0382 2.19849   9
  -6  -1  -1 42.0752 3.76882   2
  -6   1   1 42.0977 5.53234   4
  -6  -1  -1 42.2532 3.26693   1
  -6  -1  -1 44.1383 1.99716  11
   6   1  -1 42.5620 2.19192   6
  -6   1   1 36.1402 6.20419   2
  -6   1   1 38.4744 2.22470   8
  -6  -1  -1 43.8100 3.77313   4
  -6  -1  -1 41.0565 2.19191   8
   6  -1   1 44.1380 2.28307   6
   6   1  -1 40.0017 7.87104   5
  -6   1   1 43.7220 5.48679   1
   6   1  -1 47.3145 2.02618  10
   6   1   1 47.6900 2.11998  10
   6   1   1 43.7614 2.32461   6
   6  -1  -1 45.0799 2.31630   6
  -6   1  -1 46.1634 2.18588  11
  -6   1  -1 55.5931 5.92641   4
  -6   1  -1 45.3808 6.73181   2
  -6  -1   1 42.1981 3.32459   4
  -6   1  -1 50.0098 6.01060   1
  -6   1  -1 34.8240 7.85874   5
  -6  -1   1 43.9966 2.07172  11
  -6   1  -1 40.9966 2.32573   9
  -6  -1   1 49.3591 3.69735   2
  -6  -1   1 46.8161 3.24702   1
  -6  -1   1 43.8015 3.13400   1
   6   1   1 51.5433 4.74086   3
  -6  -1   1 37.1739 7.98369   5
   6  -1  -1 49.6165 2.27827  10
   6  -1  -1 53.4606 7.20603   3
  -6   1  -1 45.6824 2.24658  10
  -6  -1   1 41.3569 2.29867   8
  -6   1  -1 41.8035 2.30802   8
   6  -1  -1 43.7437 6.38474   1
   6   1   1 46.9978 3.51499   1
   7   1  -1 31.9187 1.89813   6
  -7   1   1 33.8599 1.83969  13
  -7   1   1 35.2952 1.98664   8
   7   1  -1 37.6976 1.72450  10
   7  -1   1 35.5812 2.00274   6
  -7   1   1 37.7091 1.82148  11
  -7  -1  -1 32.7173 1.91219   8
  -7  -1  -1 38.6419 1.70966  11
   7  -1   1 39.6409 1.90677  10
  -7  -1  -1 36.5493 1.95854   9
   7  -1  -1 30.5398 1.82514   6
   7   1   1 38.8258 1.93008   6
  -7  -1   1 31.8790 1.85036   8
  -7  -1   1 32.7917 1.60915  11
   7   1   1 38.3211 1.63987  10
  -7   1  -1 36.6791 1.77665  10
  -7   1  -1 37.4990 1.72939  11
   7  -1  -1 36.6346 1.80033  10
  -7  -1   1 28.8291 1.81599   9
  -7   1  -1 28.5621 1.83765   8
  -7   1  -1 31.2053 1.87196   9
  -8  -1  -1 634.703 27.1881   9
   8   1  -1 577.161 27.1189   6
   8   1  -1 627.280 26.8790  10
  -8  -1  -1 558.369 27.1242   8
  -8   1   1 587.486 27.0233  13
  -8   1   1 598.748 27.2158   8
   8  -1   1 616.876 27.2376   6
  -8   1   1 604.961 26.9948  11
  -8  -1  -1 565.039 26.8759  11
  -8   1  -1 582.093 27.3269   9
   8  -1  -1 589.195 27.2819   6
  -8  -1   1 611.380 27.2181  12
  -8   1  -1 577.016 27.1363  10
  -8   1  -1 620.645 27.3326   8
   8   1   1 598.993 26.9989  10
  -8   1  -1 607.236 27.1107  11
   8   1   1 616.355 27.3258   6
  -8  -1   1 629.660 27.3186   8
  -8  -1   1 615.266 27.2955   9
  -8  -1   1 547.782 27.0012  11
  -9   1   1 330.981 14.8669   8
   9  -1   1 329.345 14.8660   6
  -9  -1  -1 327.439 14.7862   8
  -9   1   1 323.868 14.8614   9
   9   1  -1 328.984 14.4341  10
  -9  -1  -1 304.818 14.4781  11
   9  -1   1 293.324 14.7363  10
  -9   1  -1 328.886 14.8026   8
  -9  -1   1 328.593 14.6730  12
   9   1   1 330.999 14.4260  10
  -9  -1   1 308.786 14.4467  11
  -9  -1   1 333.890 14.9123   9
   9   1   1 327.053 14.7925   6
   9  -1  -1 290.840 15.0176  10
  -9  -1   1 315.974 14.9475   8
  -9   1  -1 311.133 14.7122  11
  -9   1  -1 310.189 14.7906   9
 -10   1   1 8.78139 0.98103   9
 -10  -1  -1 6.33287 0.49610  11
 -10  -1  -1 7.87903 0.88823   7
  10  -1   1 7.94399 0.82651   6
 -10   1   1 8.19018 0.94027   8
 -10  -1  -1 7.36286 0.84998   9
 -10  -1  -1 6.89679 0.82915   8
 -10   1   1 7.20392 0.60593  11
  10   1  -1 7.06601 0.74681   6
 -10   1  -1 7.13923 0.88852   9
 -10   1  -1 5.90776 0.80143   8
 -10  -1   1 7.17824 0.51903  11
 -10  -1   1 8.23078 0.87267   9
  10   1   1 7.68541 0.79922   6
 -10  -1   1 8.43459 0.74938  12
  10  -1  -1 7.00070 0.82739   6
 -10  -1   1 6.88588 0.82464   8
 -10   1  -1 7.49283 0.61552  11
 -11   1   1 33.3466 2.10734   8
 -11  -1  -1 31.8508 2.02684   9
 -11  -1  -1 34.2347 2.15792   7
 -11   1   1 31.3382 1.78003  11
 -11  -1  -1 32.9657 1.97085  12
 -11  -1  -1 33.0761 1.68006  11
 -11  -1  -1 32.1505 2.01965   8
 -11   1   1 33.0703 2.09847   9
  11   1  -1 33.0495 1.95998   6
  11  -1   1 33.4764 2.08650   6
 -11  -1   1 34.7129 2.07735   9
  11   1   1 30.9343 2.17583   6
 -11   1  -1 34.7231 2.11123   8
  11  -1  -1 33.1516 2.00300   6
 -11  -1   1 29.1220 1.88132  12
 -11   1  -1 33.4944 1.79703  11
 -11  -1   1 32.1485 2.08926   7
 -11  -1   1 33.8843 2.06908   8
 -11   1  -1 34.8365 2.14689   9
 -11  -1   1 33.8977 1.70100  11
 -12  -1  -1 52.4565 2.99801   9
 -12  -1  -1 49.3390 3.06021   7
 -12  -1  -1 53.1780 2.98509   8
 -12  -1  -1 53.3906 3.11984  12
 -12   1   1 49.7189 2.68398  11
  12  -1   1 56.9887 3.06567   6
  12   1   1 52.1641 2.97114   6
 -12  -1   1 56.0121 3.08588   7
 -12  -1   1 53.6427 2.85224  12
 -12  -1   1 50.9083 2.98832   9
 -12   1  -1 51.3780 2.69986  11
 -12   1  -1 50.9461 3.03775   8
 -12  -1   1 54.0600 3.02498   8
 -12   1  -1 51.0226 3.27919   9
 -13  -1  -1 75.2442 4.36163   7
  13   1  -1 86.5343 4.21769   6
 -13   1   1 81.9098 4.10439  12
 -13   1   1 79.9043 4.36865   9
 -13  -1  -1 82.6364 4.20735  12
 -13   1   1 79.2266 4.33796   8
  13  -1   1 76.7026 4.29504   6
 -13  -1  -1 78.1098 4.27952   8
 -13  -1  -1 76.5329 4.28247   9
 -13   1  -1 76.1819 4.40637   9
  13   1   1 87.5595 4.37743   6
 -13  -1   1 82.7503 4.17602  12
 -13   1  -1 81.1723 4.40271   8
 -13  -1   1 78.2123 4.34576   9
 -13  -1   1 81.1439 4.44119   7
  13  -1  -1 84.7358 4.31413   6
 -13  -1   1 77.3622 4.34023   8
 -14   1   1 38.1648 2.51939   9
  14  -1   1 34.6471 2.37177   6
  14   1  -1 39.3273 3.07760   6
 -14  -1  -1 34.5281 2.48637   7
 -14   1   1 36.8395 2.49113   8
 -14  -1  -1 38.2324 2.42663   8
 -14  -1  -1 35.0018 2.41561   9
 -14   1  -1 34.1145 2.43938   9
 -14  -1   1 36.2904 2.38436   8
  14  -1  -1 37.1446 2.34475   6
 -14  -1   1 34.9664 2.37388   9
 -14  -1   1 37.0866 2.50009   7
  14   1   1 33.4177 2.31487   6
 -14   1  -1 38.7039 2.46972   8
 -15   1   1 28.2202 2.16045   9
 -15  -1  -1 29.2270 2.28201   7
 -15   1   1 33.2310 2.36070   7
 -15   1   1 25.4124 2.25994   8
 -15  -1  -1 29.3065 2.16297   9
 -15  -1  -1 26.9132 2.06682   8
 -15  -1   1 29.5242 2.17079   7
 -15  -1   1 28.8906 2.08227   8
 -15  -1   1 28.0295 2.07916   9
 -15   1  -1 25.4648 2.19671   7
 -15   1  -1 26.6434 2.14945   9
  -1   2   1 36.0289 4.42228   3
  -1   2   1 33.8139 1.63263  10
  -1  -2  -1 36.6436 3.39636   3
  -1  -2  -1 30.7844 1.52929  11
   1  -2   1 35.2399 1.57213   8
  -1   2   1 30.8983 1.60114  12
  -1   2   1 31.0830 3.72941   1
  -1   2   1 34.7004 3.40797   4
  -1   2   1 26.8918 4.12886   2
  -1  -2  -1 31.0867 3.27729   1
   1   2  -1 41.3627 3.51811   1
  -1   2   1 33.5962 1.56317   8
   1  -2   1 30.5066 1.63600  12
  -1  -2  -1 31.0778 2.76436   4
   1  -2   1 31.2627 1.61594  10
   1  -2   1 41.0550 3.61329   4
   1  -2   1 29.3637 1.63544   7
   1  -2   1 35.3070 3.88216   1
   1  -2   1 30.7472 1.59837  13
  -1  -2  -1 30.4898 1.56760  10
   1  -2   1 34.2833 1.57510  11
  -1   2   1 30.1770 1.59679  13
   1   2  -1 37.3750 1.53387   8
  -1   2   1 31.3645 1.57000  11
  -1  -2  -1 32.2047 1.61423  12
  -1  -2  -1 32.9944 1.47771   8
  -1  -2  -1 36.2312 1.61501   6
  -1  -2  -1 34.2579 3.58750   2
  -1  -2  -1 31.0824 1.51229   9
  -1   2   1 34.2862 1.65496   7
  -1  -2  -1 32.5140 1.56298  13
  -1  -2  -1 32.2490 1.59395   7
   1  -2  -1 30.6177 3.44437   4
   1   2   1 36.4460 1.70501  11
  -1   2  -1 33.0666 1.77761  13
   1  -2  -1 39.3367 1.76932  11
   1   2   1 40.6816 1.77151  10
   1  -2  -1 35.0866 1.80535  10
  -1   2  -1 34.0785 1.74026   8
   1  -2  -1 41.8187 5.16092   2
  -1  -2   1 37.6576 1.75691  10
  -1  -2   1 39.9368 1.75029  13
  -1   2  -1 36.8278 1.82536  12
   1   2   1 38.9148 1.78158   7
   1  -2  -1 24.4499 3.70411   3
  -1  -2   1 38.8162 1.74870   7
  -1  -2   1 35.1322 1.79074  12
   1   2   1 31.5643 3.67214   2
   1   2   1 35.7132 3.42268   1
   1  -2  -1 34.0361 1.78558  12
   1   2   1 40.2841 1.70124   9
   1  -2  -1 32.7032 1.73922   8
  -1   2  -1 36.0968 3.95485   1
   1   2   1 38.8326 3.53345   3
   1  -2  -1 33.9910 1.78662  13
   1  -2  -1 35.0916 4.15202   1
  -1   2  -1 37.0934 1.80942  10
   1   2   1 40.4904 1.81588  12
  -1   2  -1 37.9596 1.83826   7
   1   2   1 42.3090 3.24366   5
  -1   2  -1 34.4603 1.74519  11
  -1  -2   1 37.9497 3.50381   1
  -2   2   1 123.307 5.62154  13
  -2  -2  -1 125.430 7.30147   2
  -2  -2  -1 117.053 5.50534   8
   2   2  -1 130.380 7.19682   1
  -2   2   1 120.338 5.60948  12
  -2  -2  -1 113.339 5.52862  10
   2   2  -1 133.990 5.54297  10
  -2  -2  -1 126.050 5.49352  11
  -2   2   1 116.324 5.57660  11
  -2   2   1 112.093 8.99585   2
   2   2  -1 131.964 5.61809  12
  -2   2   1 131.087 8.93110   3
   2   2  -1 122.539 5.55444   7
  -2   2   1 108.486 8.68557   1
  -2   2   1 116.635 5.59081   8
  -2  -2  -1 122.042 5.68153   6
  -2  -2  -1 119.350 7.30293   1
  -2   2   1 130.060 8.09964   4
   2  -2   1 127.448 5.58120  11
   2   2  -1 149.424 8.79543   5
   2  -2   1 135.100 9.14801   1
  -2  -2  -1 110.838 6.85870   3
  -2  -2  -1 114.779 5.61700  12
   2  -2   1 122.707 5.64940   6
   2  -2   1 112.414 5.64662  12
  -2  -2  -1 119.845 5.59747   7
  -2  -2  -1 117.116 5.52717  13
   2  -2   1 123.759 5.63910  10
   2  -2   1 121.823 7.83432   4
  -2  -2  -1 114.151 5.51967   9
  -2  -2  -1 112.888 7.60021   5
  -2   2   1 124.708 5.64572  10
  -2   2   1 127.663 5.70004   7
   2   2  -1 119.594 5.58155   6
   2   2   1 113.512 5.56911   6
  -2  -2   1 120.801 5.46621   9
  -2   2  -1 126.600 5.62879  12
   2   2   1 128.450 5.56920   7
   2  -2  -1 119.824 7.96981   4
  -2   2  -1 118.619 5.53240  11
   2  -2  -1 117.562 8.67184   3
   2  -2  -1 128.520 5.55243  11
   2   2   1 131.521 5.50911  10
  -2   2  -1 125.452 5.60818  10
  -2  -2   1 117.937 5.56792  12
  -2  -2   1 122.441 5.51724   7
  -2  -2   1 111.004 6.76300   3
  -2  -2   1 116.317 8.01625   5
  -2   2  -1 129.600 5.68151   7
   2  -2  -1 125.720 5.61163  10
  -2  -2   1 118.790 5.49106  10
   2  -2  -1 112.325 5.56976   6
  -2   2  -1 114.223 5.54347   8
  -2   2  -1 99.6467 8.40330   1
  -2   2  -1 129.447 7.93392   4
   2   2   1 121.722 7.28074   2
  -2  -2   1 113.086 7.02076   1
  -2  -2   1 123.594 5.55396   6
   2   2   1 119.852 5.48421  13
   2  -2  -1 124.088 5.58916  12
   2   2   1 123.059 7.16832   1
   2  -2  -1 125.188 9.13963   1
   2  -2  -1 124.085 9.33440   2
  -2  -2   1 119.501 5.48701  13
   2   2   1 114.426 5.48488   9
   2  -2  -1 110.107 5.63823   7
  -2   2  -1 123.350 5.58035  13
   3  -2   1 292.733 14.8391  12
  -3  -2  -1 303.484 14.7870   7
   3  -2   1 314.047 14.8213  10
  -3   2   1 339.975 17.8071   4
  -3  -2  -1 324.085 14.6726  13
  -3  -2  -1 302.881 14.6555  10
   3   2  -1 368.819 18.9892   5
  -3  -2  -1 321.299 14.6589  10
   3  -2   1 357.046 14.7639  11
  -3   2   1 308.146 14.7571  11
  -3   2   1 325.572 14.8105   8
  -3  -2  -1 350.148 15.9202   2
  -3   2   1 302.465 14.8204  10
   3  -2   1 352.403 14.8205  13
   3   2  -1 347.275 14.7815   6
   3  -2   1 308.760 14.8434   6
  -3  -2  -1 312.817 18.0293   5
  -3   2   1 343.485 14.9326   7
  -3   2   1 315.087 19.0312   1
  -3   2   1 309.494 14.7964  13
  -3  -2  -1 316.945 14.8161  12
   3   2  -1 340.002 15.8068   2
   3  -2   1 352.634 17.6187   4
   3   2  -1 364.839 14.6795  10
  -3  -2  -1 295.853 14.7169   9
   3   2  -1 349.655 15.7488   1
  -3  -2  -1 319.576 14.7167   8
  -3  -2  -1 349.165 14.8479   6
  -3   2   1 274.901 18.5467   2
  -3   2   1 326.258 14.8061  12
  -3   2  -1 356.353 15.1583   7
   3  -2  -1 298.346 18.5717   3
   3  -2  -1 303.720 15.0108  10
   3  -2  -1 338.667 17.8328   4
  -3  -2   1 325.602 14.9872  12
  -3   2  -1 311.883 14.9457  11
  -3   2  -1 303.843 19.0124   1
   3   2   1 344.266 18.5565   5
  -3  -2   1 314.984 14.9432   7
   3   2   1 347.875 14.9386   9
   3   2   1 340.599 15.0075   7
   3   2   1 348.056 16.1191   3
  -3  -2   1 341.704 18.7219   5
   3   2   1 337.052 16.1146   1
  -3  -2   1 322.911 14.8622  13
   3  -2  -1 312.386 15.1022   7
   3  -2  -1 341.901 15.0251   8
  -3   2  -1 307.628 14.9882  13
   3  -2  -1 355.676 15.0158  13
  -3   2  -1 308.522 15.0142  10
   3   2   1 316.803 15.0006   6
  -3   2  -1 307.877 19.2649   2
  -3   2  -1 339.488 15.0535   6
  -3  -2   1 353.824 14.9993   6
   3   2   1 340.302 16.1147   1
  -3  -2   1 330.384 14.9144   9
  -3  -2   1 330.763 15.9363   1
   3   2   1 348.430 14.8497  13
  -3   2  -1 333.242 15.0572  12
   3   2   1 326.768 16.0715   2
  -3   2  -1 318.961 14.9891   8
   3  -2  -1 370.859 19.7782   2
   3  -2  -1 317.062 14.9999  12
  -3  -2   1 318.983 14.8465  10
   3  -2  -1 336.877 14.9577  11
  -3   2  -1 346.929 17.8735   4
   4  -2   1 756.236 38.4920   1
   4  -2   1 748.914 33.2174   6
  -4  -2  -1 631.419 37.0405   5
  -4   2   1 702.675 37.9575   1
   4   2  -1 742.407 33.1173   6
   4  -2   1 764.681 33.0778  11
   4  -2   1 736.357 35.9415   4
  -4  -2  -1 687.757 32.9616  13
  -4   2   1 755.832 33.2443  12
  -4   2   1 751.204 33.1716  10
  -4  -2  -1 712.292 33.0717   8
   4  -2   1 664.017 33.1495  10
  -4  -2  -1 763.133 33.1963   6
  -4   2   1 789.807 36.6950   4
   4   2  -1 778.515 38.6066   5
   4  -2   1 719.788 33.2072  12
  -4   2   1 772.358 33.1750   6
  -4  -2   1 651.886 32.4932  12
  -4   2  -1 760.728 32.5675  10
  -4  -2   1 722.713 32.5209   6
  -4  -2   1 704.654 32.4887   7
   4  -2  -1 776.152 32.4706  11
  -4   2  -1 674.545 37.3085   1
  -4  -2   1 660.443 32.3319  13
   4  -2  -1 654.783 32.5346  10
  -4   2  -1 773.057 32.7015   6
   4  -2  -1 743.630 32.5548   6
   4  -2  -1 758.608 38.0845   1
  -4   2  -1 759.783 35.8118   4
  -4   2  -1 649.453 37.1188   2
  -4   2  -1 763.471 32.6128  12
   4   2   1 736.551 32.5526   6
  -4  -2   1 703.062 32.3323  13
   4  -2  -1 749.796 35.5869   4
   4  -2  -1 746.491 32.5450  12
  -4  -2   1 711.454 37.4831   5
   4   2   1 724.921 37.2113   5
   4  -2  -1 687.889 36.7361   3
   4   2   1 736.678 33.1883   3
  -4  -2   1 699.078 32.4563   9
   5   2  -1 176.641 8.03154   6
   5   2  -1 168.724 13.9180   5
  -5  -2  -1 167.551 7.99786   9
   5  -2   1 169.485 11.0240   4
   5  -2   1 176.282 8.07682  10
   5  -2   1 172.511 8.12901  12
   5  -2   1 180.607 8.14406   6
  -5   2   1 174.554 8.06289  12
  -5   2   1 147.552 13.0276   2
  -5   2   1 171.462 8.04119  13
  -5   2   1 179.701 7.99598  11
  -5   2   1 173.511 8.09049   8
  -5   2   1 180.308 12.0598   4
  -5  -2  -1 155.291 13.2968   5
  -5   2   1 162.771 8.05106  10
   5  -2   1 158.698 12.6498   3
   5  -2   1 179.700 13.2455   1
  -5  -2  -1 185.708 8.00965   8
  -5   2   1 164.643 12.7415   1
   5  -2   1 182.697 7.95043  11
  -5  -2   1 188.150 8.31896   7
  -5  -2   1 185.696 8.31542  12
  -5   2  -1 173.681 11.7608   4
   5  -2  -1 187.074 8.22917  11
   5  -2  -1 171.153 11.2808   4
  -5  -2   1 187.604 8.34927   6
  -5   2  -1 173.463 8.33243  10
  -5  -2   1 171.539 8.28974   8
  -5   2  -1 176.704 8.31430  13
  -5  -2   1 165.573 14.0765   5
   5  -2  -1 181.283 8.34831  10
   5   2   1 196.196 14.7285   5
   5  -2  -1 175.373 8.33098  12
  -5  -2   1 188.081 8.28272   9
  -5   2  -1 152.741 13.1475   2
  -5   2  -1 182.057 8.36150   8
   5  -2  -1 166.382 13.0642   3
   5  -2  -1 184.671 13.5748   1
  -5   2  -1 179.690 8.25505  11
   5  -2  -1 175.586 8.35210   6
  -5   2  -1 187.386 13.3835   1
  -6   2   1 120.279 5.83565  10
  -6  -2  -1 117.857 5.86841   7
  -6   2   1 136.581 13.8694   5
   6  -2   1 124.594 5.93356   6
   6  -2   1 112.215 11.1790   3
  -6  -2  -1 117.076 5.78706   8
   6  -2   1 118.634 10.8716   1
  -6  -2  -1 109.171 12.3179   5
  -6  -2  -1 119.167 5.79659   9
  -6   2   1 124.633 5.76670  11
  -6   2   1 115.797 15.1285   1
  -6   2   1 128.076 10.2562   4
   6   2  -1 148.510 14.7666   5
   6  -2   1 135.987 5.71534  11
   6  -2   1 129.541 5.87826  10
   6  -2   1 131.411 5.68592  11
  -6   2   1 135.715 12.4228   2
  -6   2   1 112.473 5.79621  13
  -6   2   1 126.551 5.88332  12
   6  -2  -1 144.206 11.8408   1
  -6  -2   1 116.431 5.63589   8
  -6  -2   1 116.604 5.64666   7
   6  -2  -1 134.527 5.51284  11
  -6   2  -1 110.161 11.4182   2
   6  -2  -1 115.103 11.2000   3
  -6   2  -1 125.121 5.66725  10
  -6  -2   1 104.573 5.58487   9
   6  -2  -1 106.332 5.65676   6
  -6   2  -1 127.572 12.4525   1
  -6   2  -1 124.673 5.57876  11
   6  -2  -1 126.294 5.68054  10
  -6   2  -1 121.672 9.80571   4
   6  -2  -1 115.574 9.07786   4
  -6  -2   1 120.063 5.64207  12
   6   2   1 129.750 5.70819   6
  -6  -2   1 117.578 13.2384   5
  -6   2  -1 105.561 5.65897   8
  -7  -2  -1 239.531 11.7205   7
  -7  -2  -1 233.306 11.6324   9
  -7   2   1 243.754 11.6327  13
  -7   2   1 262.596 11.6615  11
  -7   2   1 262.599 11.7597   8
   7  -2   1 270.309 11.4033  11
   7  -2   1 267.757 11.8015   6
   7   2  -1 235.600 11.6406   6
  -7  -2  -1 244.717 11.6398   8
  -7   2   1 259.387 11.6805  10
  -7  -2  -1 248.410 11.6955  12
   7  -2   1 266.132 11.6994  10
   7  -2  -1 231.697 11.6940   6
  -7  -2   1 248.126 11.6469  12
  -7   2  -1 243.193 11.7391   9
   7  -2  -1 273.361 11.7141  10
  -7   2  -1 235.092 11.7061   8
   7   2   1 265.965 11.7305   6
   7  -2  -1 267.458 11.3871  11
  -7  -2   1 248.376 11.6425   9
  -7  -2   1 252.720 11.6937   7
  -7   2  -1 263.888 11.6007  11
  -7  -2   1 246.271 11.6684   8
  -7   2  -1 255.945 11.6700  10
   8  -2   1 951.745 44.4471  10
  -8  -2  -1 934.430 44.4409   9
  -8   2   1 1101.41 45.3382   8
  -8  -2  -1 1017.43 44.1445  11
  -8  -2  -1 892.978 44.5094   7
   8  -2   1 1000.31 44.5902   6
  -8  -2  -1 1004.96 44.1600  11
  -8  -2  -1 881.682 44.4516  12
  -8   2   1 1044.60 44.5764  13
  -8  -2  -1 895.459 44.4180   8
   8   2  -1 1028.77 44.4699   6
  -8   2   1 1045.01 44.3809  11
  -8  -2   1 1035.25 44.1628  12
  -8   2  -1 994.763 44.0605  11
  -8  -2   1 935.418 44.1391   9
   8  -2  -1 950.229 44.2109   6
   8   2   1 995.246 44.2122   6
  -8  -2   1 954.072 44.1648   8
  -8   2  -1 998.999 44.2676  10
  -8  -2   1 908.297 44.1760   7
  -8  -2   1 990.977 43.8416  11
   8  -2  -1 972.635 44.1577  10
  -8   2  -1 999.277 44.2997   9
  -9   2   1 136.637 6.22338   8
  -9  -2  -1 119.081 6.09312  12
  -9  -2  -1 131.998 6.20964   7
  -9  -2  -1 122.003 5.75032  11
  -9  -2  -1 122.084 6.06611   8
   9  -2   1 131.868 6.22631   6
   9   2  -1 115.980 6.04189   6
  -9  -2  -1 127.023 6.09194   9
  -9   2   1 139.746 5.99499  11
   9  -2   1 118.167 6.04095  10
  -9   2  -1 147.014 6.71454   9
  -9  -2   1 141.323 6.53547  12
  -9  -2   1 133.663 6.60367   7
  -9   2  -1 136.282 6.42259  11
   9  -2  -1 127.211 6.50626  10
   9   2   1 136.448 6.60860   6
  -9   2  -1 139.355 6.65063   8
   9  -2  -1 134.460 6.60431   6
  -9  -2   1 140.865 6.57257   9
  -9  -2   1 131.614 6.22179  11
  -9   2  -1 136.203 6.48738  10
  -9  -2   1 137.315 6.57592   8
 -10  -2  -1 37.6846 1.80387  11
  10  -2   1 37.5666 2.25822   6
 -10   2   1 38.3678 2.03159  11
 -10   2   1 38.5400 2.30866   9
 -10  -2  -1 39.4853 2.18308   9
  10   2  -1 35.5208 2.10771   6
  10  -2   1 37.4646 2.09911  10
 -10  -2  -1 38.7546 2.17710   8
 -10   2   1 38.5936 2.29024   8
 -10  -2  -1 34.0296 2.12607  12
 -10  -2  -1 36.1274 2.24707   7
 -10   2  -1 39.5689 2.30717   9
 -10  -2   1 32.9599 2.16383   7
 -10   2  -1 39.4114 2.28304   8
 -10  -2   1 37.5044 1.81161  11
 -10  -2   1 36.9249 2.10290  12
  10  -2  -1 37.7463 2.21078   6
 -10  -2   1 36.6101 2.14996   9
 -10  -2   1 38.0593 2.18702   8
  10  -2  -1 36.4660 2.09632  10
  10   2   1 37.3394 2.20536   6
 -10   2  -1 39.6989 2.03103  11
 -11   2   1 77.9182 4.19644   9
 -11  -2  -1 79.7244 4.06805  12
 -11  -2  -1 79.2632 4.07279   9
 -11  -2  -1 76.7184 3.66564  11
 -11  -2  -1 79.1822 4.05566   8
  11   2  -1 82.8295 4.03359   6
  11  -2   1 77.3642 3.97462  10
 -11   2   1 75.7203 4.15136   8
 -11  -2  -1 76.0088 4.15234   7
 -11   2   1 79.2246 3.89703  11
  11  -2   1 77.9125 4.16416   6
 -11   2  -1 80.4703 4.18951   9
 -11  -2   1 79.7681 3.66531  11
 -11  -2   1 75.5683 4.09535   7
 -11   2  -1 78.5003 4.15251   8
  11  -2  -1 74.4189 3.93443  10
  11  -2  -1 77.2324 4.08251   6
  11   2   1 77.4319 4.07565   6
 -11  -2   1 77.9741 4.06799   8
 -11   2  -1 76.3764 3.86499  11
 -11  -2   1 80.6276 3.99670  12
 -11  -2   1 81.4799 4.07935   9
 -12  -2  -1 161.791 7.91716   9
 -12   2   1 162.734 7.71632  11
 -12   2   1 168.097 8.06988   9
 -12  -2  -1 163.256 8.04568   7
 -12  -2  -1 162.491 7.89583  12
 -12  -2  -1 162.973 7.89541   8
  12  -2   1 162.430 8.01748   6
 -12   2   1 158.737 8.00686   8
  12  -2  -1 145.195 7.58534   6
 -12  -2   1 156.478 7.60504   9
 -12   2  -1 154.827 7.39798  11
 -12   2  -1 164.148 7.77811   9
 -12   2  -1 154.877 7.69112   8
 -12  -2   1 160.920 7.53380  12
 -12  -2   1 150.632 7.60772   8
  12   2   1 157.318 7.62146   6
 -12  -2   1 159.017 7.70439   7
 -13  -2  -1 59.3178 3.52894   8
  13   2  -1 62.1942 3.33507   6
  13  -2   1 62.8702 3.50967   6
 -13  -2  -1 55.6719 3.46445   7
 -13   2   1 61.4527 3.53418   8
 -13  -2  -1 63.8025 3.43143   9
 -13  -2  -1 62.4118 3.38966  12
 -13   2   1 59.1010 3.55148   9
 -13   2  -1 55.2206 3.38899   9
 -13   2  -1 55.6880 3.28911  11
 -13  -2   1 52.3629 3.30905   7
 -13  -2   1 57.4828 3.44328   9
  13   2   1 59.4974 3.26893   6
 -13   2  -1 61.5871 3.40193   8
  13  -2  -1 60.8226 3.30795   6
 -13  -2   1 59.7738 4.02843   8
 -14   2   1 18.4892 1.77670   9
 -14  -2  -1 21.3012 1.72989   9
 -14  -2  -1 22.3562 1.83684   7
  14  -2   1 20.6178 1.77865   6
 -14   2   1 18.5912 1.70912   8
 -14  -2  -1 23.1439 1.67758   8
  14  -2  -1 20.3740 1.68819   6
 -14   2  -1 20.9987 1.78187   9
 -14  -2   1 24.9942 1.79399   9
  14   2   1 21.9867 1.71217   6
 -14   2  -1 20.3933 1.78818   8
 -14  -2   1 21.9347 1.73400   8
 -14  -2   1 21.9532 2.01730   7
 -15  -2  -1 52.3043 3.21170   8
 -15   2   1 53.9908 3.39656   8
 -15   2   1 55.5251 3.45318   9
 -15  -2  -1 55.1087 3.40365   7
 -15  -2  -1 55.3879 3.28785   9
 -15  -2   1 57.3376 3.41893   7
 -15   2  -1 50.6774 3.36904   8
 -15   2  -1 53.4269 3.45453   9
 -15  -2   1 59.0884 3.36739   9
 -15  -2   1 56.1823 3.32032   8
   0   3   1 2762.74 121.067   3
   0   3   1 2673.12 121.259   1
   0  -3  -1 2726.41 121.178   2
   0  -3  -1 2341.99 119.943   3
   0  -3  -1 2507.56 119.347   4
   0  -3  -1 2523.64 121.290   1
   0  -3   1 2529.11 121.049   1
   0   3  -1 2588.21 120.952   1
   0   3   1 2657.04 121.174   2
   0   3   1 2684.17 119.237   4
  -1  -3  -1 579.780 29.1581   2
  -1   3   1 583.188 29.5727   3
   1   3  -1 607.069 29.3431   1
  -1  -3  -1 506.219 28.9331   1
  -1   3   1 596.745 32.9528   1
  -1   3   1 565.914 28.3661   4
  -1  -3  -1 523.437 25.4923  13
  -1  -3  -1 500.199 27.4575   4
   1  -3   1 550.521 28.3333   4
   1  -3   1 568.375 25.5460  13
  -1   3   1 540.764 30.1864   2
   1  -3   1 588.401 32.5499   1
  -1   3   1 592.448 25.5678  12
  -1   3   1 588.975 25.5841  10
  -1   3   1 582.669 25.5988   7
  -1  -3  -1 563.831 25.4909  11
   1  -3   1 541.897 25.5846   7
   1   3  -1 592.697 25.5700  12
   1   3   1 565.467 25.6222  12
  -1   3  -1 594.878 25.6415  10
   1  -3  -1 547.319 29.5822   3
   1  -3  -1 606.844 30.5397   2
  -1   3  -1 604.261 25.6562  12
  -1  -3   1 522.252 28.3596   3
   1  -3  -1 570.250 25.6311  10
   1  -3  -1 586.823 32.5054   1
  -1   3  -1 562.911 32.3063   1
   1  -3  -1 564.147 28.6300   4
   1   3   1 568.794 29.2021   1
   1   3   1 583.649 28.6806   3
  -1  -3   1 534.624 28.9909   1
   1   3   1 513.645 28.9121   2
  -1  -3   1 554.022 25.5566  13
   2  -3   1 366.348 20.9388   1
   2   3  -1 368.933 15.5286   7
   2  -3   1 352.099 15.6032  13
   2   3  -1 347.029 18.4416   1
  -2  -3  -1 332.632 15.5556   7
  -2   3   1 338.456 15.5332   8
  -2  -3  -1 338.101 17.9956   3
  -2  -3  -1 319.177 15.5038  10
  -2   3   1 389.992 19.2739   4
   2   3  -1 341.666 18.7794   5
  -2   3   1 356.860 20.0224   3
   2   3  -1 361.921 15.5274  10
  -2  -3  -1 386.110 18.8753   2
   2  -3   1 359.978 15.5553   8
   2  -3   1 326.524 15.6360  12
   2  -3   1 335.676 15.6805   7
   2  -3   1 341.240 15.6285   6
  -2  -3  -1 301.935 15.5828  12
  -2   3   1 367.631 15.6455  10
  -2  -3  -1 323.379 17.1431   4
   2  -3   1 361.240 15.5466  11
   2  -3   1 297.366 18.3200   4
  -2  -3  -1 303.762 18.3700   1
  -2   3   1 328.200 20.3563   1
   2   3  -1 336.021 18.5105   2
   2  -3   1 312.554 15.6011  10
  -2   3   1 333.171 15.5876  13
   2   3  -1 367.181 15.6061  12
  -2   3   1 363.185 15.6082  12
  -2  -3  -1 364.929 15.4681  11
  -2  -3  -1 334.430 15.5021  13
  -2  -3  -1 346.600 15.4107   8
  -2  -3  -1 336.393 15.4389   9
  -2   3   1 298.429 20.6125   2
   2  -3  -1 331.048 15.7692  12
   2   3   1 374.782 18.5589   5
   2   3   1 369.246 15.7898  12
   2   3   1 372.885 18.9201   1
   2  -3  -1 317.713 19.8253   3
  -2   3  -1 358.252 15.8079  12
   2  -3  -1 378.125 21.2375   1
   2   3   1 370.790 15.7427   7
  -2  -3   1 318.001 15.5788   9
  -2  -3   1 353.446 15.7355   6
  -2  -3   1 320.393 17.9547   3
   2  -3  -1 330.840 15.7626  13
  -2  -3   1 358.301 15.6286  11
   2   3   1 376.183 15.6765  13
   2  -3  -1 359.264 15.7261  11
  -2  -3   1 319.511 15.6703  10
  -2   3  -1 353.589 15.8030  10
   2  -3  -1 363.818 23.2647   2
  -2  -3   1 304.602 18.3602   1
   2  -3  -1 327.598 18.9525   4
  -2   3  -1 338.778 15.7007   8
  -2   3  -1 335.597 15.7015  11
   2   3   1 377.785 15.6200   9
   2  -3  -1 321.170 15.7785  10
   2   3   1 335.212 18.7012   2
   2  -3  -1 335.669 15.7144   8
  -2  -3   1 342.425 15.6235   8
   2   3   1 367.198 18.3931   3
  -2  -3   1 343.262 15.6732  13
  -2   3  -1 353.843 15.8584   7
  -2   3  -1 289.732 20.2413   2
   2   3   1 374.729 15.7042  10
  -2  -3   1 337.478 15.7629  12
  -2   3  -1 359.045 19.0452   4
   2   3   1 347.361 15.7494   6
   2  -3  -1 333.230 15.8413   7
  -2   3  -1 350.581 15.7692  13
   3   3  -1 257.670 10.8950  10
  -3   3   1 249.430 14.7340   4
  -3  -3  -1 247.525 10.8277  11
  -3   3   1 229.443 15.9900   1
  -3  -3  -1 236.639 10.9733   7
  -3  -3  -1 244.703 10.8542   8
  -3  -3  -1 245.113 10.8621   9
  -3  -3  -1 233.268 10.8684  10
  -3   3   1 234.113 11.0098  13
   3  -3   1 251.323 11.0862  12
  -3   3   1 201.341 16.0221   2
   3   3  -1 254.168 11.0120  12
  -3   3   1 244.751 11.0150  12
  -3  -3  -1 234.111 14.3243   5
   3  -3   1 258.499 10.9661  11
   3  -3   1 238.141 11.0399  10
   3   3  -1 263.532 15.5029   5
  -3   3   1 211.364 10.9332  11
  -3  -3  -1 215.637 13.2273   1
   3  -3   1 238.024 16.0969   1
  -3   3   1 249.288 11.0618  10
   3  -3   1 258.322 11.0723   6
   3  -3   1 222.886 14.3257   4
  -3  -3  -1 237.111 12.9207   3
  -3  -3  -1 240.207 10.8738  13
   3  -3   1 215.793 15.4475   3
  -3   3   1 216.177 10.9620   8
   3   3  -1 256.718 13.2741   1
   3   3  -1 256.607 10.9411   7
  -3  -3  -1 245.070 11.1250   6
   3   3  -1 247.705 10.9745   6
  -3  -3  -1 214.381 10.9971  12
   3   3  -1 218.008 13.1193   2
   3  -3  -1 226.166 16.0845   1
  -3   3  -1 251.675 11.0133  10
   3  -3  -1 240.091 10.9759  12
  -3   3  -1 245.540 16.1875   1
  -3   3  -1 228.072 10.9551  13
   3   3   1 247.045 13.2483   1
  -3  -3   1 243.654 10.7927   9
   3   3   1 251.582 10.9625   6
  -3  -3   1 220.261 12.5695   3
   3   3   1 255.407 10.8288   9
  -3   3  -1 255.481 14.6563   4
  -3   3  -1 249.024 11.0265  12
  -3   3  -1 207.009 15.7659   2
  -3  -3   1 255.662 10.9462   6
   3  -3  -1 241.679 10.9801   6
  -3  -3   1 236.873 10.8789   7
   3  -3  -1 249.690 10.9197  11
  -3   3  -1 224.196 10.8882  11
   3  -3  -1 207.924 15.4657   3
  -3  -3   1 231.159 14.5887   5
   3   3   1 215.642 13.1662   2
   3   3   1 252.709 10.9436   7
   3   3   1 261.405 10.8192  13
  -3  -3   1 211.376 12.9615   1
  -3  -3   1 214.670 10.9350  12
   3  -3  -1 216.395 14.3388   4
   3   3   1 255.495 14.8053   5
   3  -3  -1 227.809 10.9849  10
  -3  -3   1 229.996 10.8180  13
  -3  -3   1 234.141 10.8199  10
   3   3   1 254.372 10.8483  10
  -4  -3  -1 54.2277 2.53968  10
   4  -3   1 43.2228 7.09992   1
   4  -3   1 45.9004 7.09513   3
  -4   3   1 61.3302 2.78234  12
  -4  -3  -1 45.2642 6.30689   5
  -4   3   1 60.9274 2.82605  10
  -4  -3  -1 57.7634 2.57361  13
  -4  -3  -1 53.8824 2.61761   9
   4  -3   1 61.2455 2.70142  11
  -4  -3  -1 51.0770 2.71375   7
   4   3  -1 51.6460 7.31931   5
   4   3  -1 52.1263 2.70107   6
   4  -3   1 54.7719 2.78940  10
  -4   3   1 60.8417 7.28958   1
  -4  -3  -1 53.0458 2.53911  10
  -4  -3  -1 58.6135 2.62685   8
   4   3  -1 48.9379 3.81891   1
   4  -3   1 52.3062 6.59038   4
  -4   3   1 56.9342 8.45352   2
   4   3  -1 49.0461 4.46776   2
   4   3  -1 52.7412 2.57001  10
   4  -3   1 62.6531 2.86919  12
  -4   3   1 54.0764 2.77948  11
  -4   3   1 52.8928 2.73627   8
  -4   3   1 56.6760 2.76096  13
  -4   3   1 53.7542 6.55933   4
  -4   3  -1 50.8774 2.71893  11
   4  -3  -1 56.6777 8.06043   3
   4  -3  -1 56.6644 8.35293   1
  -4   3  -1 57.5259 7.34398   1
   4  -3  -1 59.0341 6.98839   4
  -4   3  -1 54.9830 2.71025  13
  -4  -3   1 48.7861 2.47899  10
  -4  -3   1 53.6232 2.55962   9
  -4  -3   1 42.8527 6.51750   5
  -4  -3   1 53.2993 4.00037   1
  -4   3  -1 61.9727 6.71914   4
   4  -3  -1 59.6159 2.77025  10
  -4  -3   1 50.8421 2.62291   7
   4  -3  -1 61.2591 2.76496  12
   4   3   1 53.1535 3.98158   1
  -4   3  -1 60.4837 2.78114  10
  -4   3  -1 48.1638 7.77126   2
  -4  -3   1 51.1578 2.67806   6
  -4  -3   1 54.4784 2.51654  13
   4   3   1 65.6783 7.89301   5
   4   3   1 48.3423 4.46296   2
   4   3   1 55.5172 4.20197   1
   4   3   1 57.6317 2.71094   7
  -4   3  -1 52.1808 2.68263   8
   4   3   1 54.8391 4.59303   3
   5  -3   1 233.040 15.4212   4
  -5   3   1 243.705 17.5474   1
   5  -3   1 257.735 18.3767   1
   5  -3   1 245.276 11.4123  12
  -5   3   1 245.890 11.3451   8
   5  -3   1 252.668 11.4130   6
  -5   3   1 252.912 16.0509   4
  -5   3   1 219.553 17.7016   2
  -5  -3  -1 251.368 11.2149   9
  -5   3   1 262.305 11.3880  10
   5  -3   1 259.542 11.3892  10
   5  -3   1 254.413 11.2451  11
   5   3  -1 236.192 17.3600   5
  -5  -3  -1 222.586 11.3147  12
  -5   3   1 238.035 11.2589  11
  -5   3   1 249.160 11.3386  13
  -5  -3  -1 255.702 11.0810  13
   5  -3   1 245.111 17.7482   3
  -5  -3  -1 208.874 16.1897   5
  -5  -3  -1 222.961 11.2925   7
  -5  -3  -1 258.338 11.2188   8
  -5   3  -1 217.459 11.2690   8
  -5   3  -1 223.489 11.2087  11
   5  -3  -1 261.697 11.2314  11
   5  -3  -1 241.530 17.9112   3
  -5  -3   1 254.411 11.0410  13
  -5   3  -1 246.083 11.3472  10
  -5  -3   1 237.717 16.8829   5
  -5   3  -1 239.791 11.3013  13
   5  -3  -1 269.807 11.3769  10
  -5   3  -1 225.161 17.9043   2
   5  -3  -1 242.651 11.3251  12
  -5  -3   1 253.757 11.1791   9
  -5  -3   1 255.447 11.2527   7
   5   3   1 260.561 17.2060   5
   5  -3  -1 257.130 18.4239   1
  -5  -3   1 233.884 11.0400  13
   5  -3  -1 252.064 11.3479   6
  -5   3  -1 223.344 16.9671   1
   5  -3  -1 242.323 15.4996   4
   5   3   1 260.318 11.3216   6
  -5  -3   1 232.710 11.4035  12
  -5   3  -1 245.935 15.8335   4
  -6   3   1 70.6398 3.67687   8
   6   3  -1 80.0423 11.4202   5
   6  -3   1 81.7250 8.64949   4
  -6   3   1 71.1622 3.58621  11
  -6  -3  -1 73.6899 3.56237   9
  -6   3   1 79.3515 11.0635   2
  -6   3   1 91.0093 9.87884   1
  -6  -3  -1 72.3986 3.65484   7
   6  -3   1 85.2704 11.0502   3
  -6   3   1 77.3915 3.67782  13
   6  -3   1 76.0387 3.54849  11
   6  -3   1 77.0207 3.77966   6
   6  -3   1 78.2717 3.72430  10
   6   3  -1 67.4603 3.60423   6
  -6   3   1 78.2753 3.84174  10
  -6   3   1 82.1643 9.30805   4
  -6  -3  -1 74.1132 10.1843   5
   6  -3   1 70.1595 3.73347  12
   6  -3   1 77.9346 9.48707   1
   6  -3  -1 90.2079 11.2999   3
  -6   3  -1 81.3366 4.00407  10
  -6   3  -1 73.3752 3.84589   8
  -6   3  -1 70.7285 3.74608  11
  -6   3  -1 75.8213 3.83723  13
   6  -3  -1 86.8566 3.92635  10
  -6   3  -1 96.4395 9.98886   1
   6   3   1 86.9367 11.9306   5
   6  -3  -1 81.2577 3.91168   6
  -6  -3   1 80.7406 11.3960   5
   6  -3  -1 94.8743 10.3845   1
  -6   3  -1 80.9296 9.23175   4
  -6  -3   1 78.7182 3.74953   9
  -6  -3   1 73.5538 3.76635   8
   6  -3  -1 86.6255 3.75164  11
   6   3   1 83.0858 3.87703   6
  -6   3  -1 71.2890 10.4475   2
   6  -3  -1 73.3124 4.31199  12
  -6  -3   1 74.9913 3.82019  12
  -6  -3   1 73.7152 3.78714   7
   6  -3  -1 77.3533 8.46695   4
  -7   3   1 24.5491 1.50717   8
  -7  -3  -1 23.6769 1.37790   8
  -7  -3  -1 23.0902 1.46767  12
   7   3  -1 27.3872 1.46165   6
  -7   3   1 26.2605 1.96063  10
  -7  -3  -1 25.4822 1.49224   7
   7  -3   1 25.3679 1.52522  10
  -7  -3  -1 23.9031 1.37771   9
  -7   3   1 23.8801 1.45513  13
  -7   3   1 24.0208 1.38957  11
   7  -3   1 24.7374 1.56461   6
  -7  -3   1 22.2603 1.33568   9
  -7  -3   1 23.8985 1.42547  12
   7  -3  -1 24.6807 1.49313   6
   7   3   1 25.8344 1.47398   6
  -7   3  -1 25.8325 1.50799   8
  -7   3  -1 22.4887 1.33770  11
  -7  -3   1 23.4266 1.40430   7
  -7  -3   1 23.8041 1.38280   8
   7  -3  -1 24.3790 1.48283  10
  -8  -3  -1 196.443 9.26914  12
   8  -3   1 219.023 9.41673   6
  -8   3   1 208.345 9.28080  10
  -8   3   1 209.909 9.34267   8
   8   3  -1 199.259 9.20809   6
  -8  -3  -1 173.465 9.22651   7
   8  -3   1 186.103 8.97966  11
  -8   3   1 213.512 9.25320  13
  -8  -3  -1 183.321 9.14206   9
   8  -3   1 177.831 9.22692  10
  -8  -3  -1 201.106 9.16459   8
  -8   3   1 195.557 9.14421  11
  -8  -3   1 200.154 9.32788  12
  -8  -3   1 187.871 9.30728   7
   8  -3  -1 182.052 9.06863  11
   8   3   1 207.305 9.38002   6
   8  -3  -1 174.370 9.31870  10
  -8   3  -1 210.146 9.37040  10
  -8   3  -1 206.631 9.40440   8
   8  -3  -1 221.086 9.31312  11
  -8  -3   1 183.621 9.23167   9
  -8   3  -1 224.647 9.49351   9
   8  -3  -1 214.029 9.43861   6
  -8  -3   1 180.424 9.26175   8
  -8   3  -1 199.035 9.23936  11
  -9  -3  -1 8.22415 0.82903   9
   9  -3   1 9.58283 0.90224  10
  -9  -3  -1 8.15060 0.82173   8
  -9  -3  -1 6.57486 0.89776   7
  -9  -3  -1 7.83635 0.86333  12
   9  -3   1 11.4466 1.09228   6
  -9   3   1 10.0501 1.03347   8
  -9   3   1 10.2468 0.81567  11
  -9  -3  -1 9.12711 0.43189  11
   9   3  -1 7.14451 0.80760   6
  -9  -3   1 7.28520 0.79416   9
  -9  -3   1 5.84672 0.76355  12
  -9  -3   1 6.76965 0.78944   8
   9  -3  -1 8.92137 0.97903   6
  -9  -3   1 6.61655 0.81964   7
  -9   3  -1 9.30803 0.82240  10
  -9   3  -1 10.1956 0.98123   9
   9  -3  -1 5.97307 0.76529  10
  -9   3  -1 8.71905 0.90106   8
   9   3   1 6.22129 0.81657   6
  -9   3  -1 8.77287 0.74939  11
 -10  -3  -1 65.4916 3.57353   7
 -10  -3  -1 64.4926 3.06978  11
  10   3  -1 65.7335 3.46185   6
 -10  -3  -1 61.5037 3.48802  12
 -10   3   1 68.3892 3.60982   8
 -10  -3  -1 67.5916 3.46955   9
 -10   3   1 70.6624 3.66250   9
 -10   3   1 69.1406 3.40362  11
  10  -3   1 69.9369 3.91888   6
  10  -3   1 69.1032 3.53045  10
 -10  -3   1 72.1263 3.65182   9
  10  -3  -1 72.0302 3.79343   6
 -10  -3   1 74.1092 3.70339   8
 -10   3  -1 74.6297 3.83407   8
 -10  -3   1 70.0934 3.66898  12
 -10  -3   1 68.3850 3.26680  11
 -10  -3   1 64.1105 3.67855   7
  10   3   1 72.6145 3.73986   6
  10  -3  -1 69.2904 3.68781  10
 -10   3  -1 72.3923 3.58693  11
 -10   3  -1 73.0498 3.67917  10
 -10   3  -1 75.6974 3.85140   9
 -11  -3  -1 16.2421 1.28851  12
 -11   3   1 16.0894 1.42456   8
 -11  -3  -1 19.7469 1.30810   9
 -11  -3  -1 16.1185 1.35867   7
 -11   3   1 14.8971 1.43441   9
 -11   3   1 18.5022 1.18623  11
  11  -3   1 16.2891 1.25695  10
 -11  -3  -1 15.3578 1.23222   8
  11   3  -1 15.1778 1.23024   6
  11  -3   1 16.2443 1.38501   6
 -11  -3   1 16.0763 1.21778  12
  11  -3  -1 15.8813 1.24919  10
 -11  -3   1 15.1523 1.25302   7
  11  -3  -1 15.7438 1.49521   6
 -11  -3   1 14.5506 1.19130   9
 -11   3  -1 15.6948 1.37470   8
 -11   3  -1 15.6946 1.42451   9
  11   3   1 15.8692 1.29631   6
 -11  -3   1 16.7996 1.27641   8
 -11   3  -1 17.2569 1.16544  11
  12   3  -1 8.79654 0.91887   6
 -12   3   1 7.10578 0.82215  11
 -12  -3  -1 6.78852 0.88798   8
 -12   3   1 7.16750 1.07174   8
 -12  -3  -1 6.88694 0.99609   7
 -12  -3  -1 9.04829 0.99050   9
  12  -3   1 6.76502 1.00752   6
 -12  -3  -1 8.50020 0.93794  12
 -12   3   1 6.99530 1.06474   9
 -12  -3   1 8.37244 0.93423   9
  12  -3  -1 6.43809 0.93407   6
 -12  -3   1 8.07622 0.96485   8
 -12  -3   1 7.22834 0.96702   7
 -12   3  -1 6.28519 0.98391   8
 -12   3  -1 6.90894 1.04962   9
  12   3   1 6.02221 0.89458   6
 -12   3  -1 7.03545 0.78989  11
 -13  -3  -1 7.79417 1.09787   7
  13   3  -1 9.38350 1.04720   6
 -13   3   1 12.0654 1.36044   8
 -13  -3  -1 9.43995 1.04403   8
 -13   3   1 13.9724 1.37103   9
 -13  -3  -1 9.25549 1.04517  12
 -13  -3   1 10.0992 1.05022  12
 -13   3  -1 14.6224 1.43175   9
 -13  -3   1 10.2971 1.07988   8
 -13  -3   1 10.5108 1.18591   7
 -13  -3   1 9.80141 1.07548   9
  13   3   1 8.49734 1.12624   6
  13  -3  -1 10.5886 1.24397   6
 -13   3  -1 13.9073 1.36148   8
 -14   3   1 21.4839 1.90085   9
 -14  -3  -1 22.4721 1.68362   8
  14  -3   1 17.3275 1.75164   6
 -14  -3  -1 22.7636 1.84645   7
 -14  -3  -1 25.4535 1.76185   9
 -14   3   1 23.1281 1.90876   8
 -14   3  -1 21.5921 1.85857   8
 -14  -3   1 24.1338 1.76536   9
 -14   3  -1 21.6020 1.96525   9
  14   3   1 22.0812 1.74992   6
  14  -3  -1 22.0068 1.78460   6
 -14  -3   1 26.4709 1.82317   8
 -15  -3  -1 40.7822 2.58630   8
 -15  -3  -1 39.9294 2.61943   9
 -15   3   1 44.2906 2.86722   8
 -15   3   1 41.9635 2.89247   9
 -15  -3  -1 39.8362 2.76612   7
 -15   3  -1 43.9947 2.99828   9
 -15  -3   1 44.2148 2.75790   8
 -15   3  -1 43.3917 2.92035   8
 -15  -3   1 44.4151 2.75634   9
   0  -4  -1 13.0057 0.82007  13
   0  -4   1 13.5089 0.86401   7
   0   4   1 10.6267 4.13347   2
   0   4  -1 14.9975 3.72813   1
   0  -4  -1 9.16407 3.08649   4
   0  -4   1 13.4365 0.88390  12
   0   4  -1 15.1724 0.86267   7
   0   4   1 12.6299 0.74267  11
   0   4  -1 14.8526 0.76231  11
   0   4  -1 14.6791 0.71232   8
   0   4   1 11.3904 0.66968   8
   0   4  -1 14.7245 4.40939   2
   0  -4  -1 11.2869 0.85006  12
   0  -4  -1 9.19820 3.31654   1
   0  -4  -1 13.3064 3.90802   3
   0  -4   1 8.96422 3.58376   3
   0   4   1 11.4289 0.79109  13
   0  -4   1 13.6072 3.80702   1
   0   4   1 16.7824 4.00088   1
   0   4  -1 13.1972 0.80848  13
   0  -4  -1 11.2537 0.84562   7
   0   4   1 13.0323 0.71639   9
   0  -4  -1 8.89534 3.88502   2
   0   4   1 13.2554 0.85143   7
   0  -4  -1 12.1138 0.68462   8
   0   4   1 9.31254 3.83908   3
   0  -4  -1 10.8856 0.80702  10
   0  -4   1 11.3847 3.02824   4
   0  -4   1 15.1362 0.84977  13
   0  -4   1 13.1283 0.84408  10
  -1  -4  -1 815.775 42.1610   3
  -1  -4  -1 824.290 43.1299   1
  -1  -4  -1 760.692 40.6520   4
  -1   4   1 877.358 44.4566   1
  -1   4   1 806.943 44.0894   2
  -1  -4  -1 934.556 43.5798   2
  -1   4   1 912.634 43.5544   3
   1  -4   1 811.218 42.9914   3
   1   4  -1 811.595 42.7667   2
  -1   4   1 886.409 41.8241   4
  -1   4   1 887.681 37.9105   9
   1  -4   1 737.119 41.2843   4
   1  -4   1 864.405 44.2222   1
  -1   4  -1 915.739 44.6921   1
   1   4   1 946.593 43.9516   1
   1   4   1 965.494 43.4085   3
   1  -4  -1 773.040 43.1968   3
   1  -4  -1 730.050 41.7528   4
   1   4   1 837.698 43.2589   2
  -1   4  -1 816.352 44.1654   2
  -1  -4   1 775.674 42.5580   3
   1  -4  -1 939.222 45.2400   2
  -1  -4   1 829.609 43.3041   1
   1  -4  -1 818.808 44.3750   1
   2  -4   1 400.203 22.3346   4
  -2  -4  -1 376.170 18.1647  10
  -2  -4  -1 395.287 18.1654  13
  -2  -4  -1 380.052 20.6699   4
  -2   4   1 381.427 24.6376   2
  -2  -4  -1 384.381 18.2082   7
   2  -4   1 431.978 18.2829  13
   2   4  -1 434.997 22.3464   5
   2   4  -1 378.608 22.4175   2
  -2   4   1 423.907 22.5250   4
  -2   4   1 403.056 18.2614  13
  -2  -4  -1 415.738 18.0196   8
   2   4  -1 411.805 22.4037   1
  -2   4   1 380.158 18.1752  11
  -2  -4  -1 377.257 18.0480   9
  -2   4   1 433.478 18.1707   8
  -2   4   1 422.499 24.7518   1
  -2  -4  -1 427.645 18.1178  11
   2  -4   1 391.951 18.3645   7
  -2  -4  -1 360.596 21.4969   3
   2   4  -1 410.250 18.1773   7
  -2  -4  -1 370.756 18.2613  12
  -2  -4  -1 373.909 22.5018   1
   2  -4   1 445.913 18.3267  10
   2  -4   1 391.012 23.6076   3
   2  -4   1 393.060 24.4704   1
   2  -4  -1 435.760 18.8464  10
   2  -4  -1 375.882 18.8579   7
  -2   4  -1 438.077 18.7001   8
  -2  -4   1 415.773 18.5947   8
  -2   4  -1 388.195 18.7740  13
  -2   4  -1 416.863 25.0142   1
  -2   4  -1 403.473 18.7055  11
  -2   4  -1 387.542 24.9494   2
   2   4   1 443.650 22.3051   5
   2  -4  -1 422.091 18.7211   8
  -2  -4   1 376.715 21.9543   3
   2   4   1 434.265 18.7580   7
   2   4   1 442.968 18.5829   9
  -2  -4   1 378.910 18.6912  10
  -2  -4   1 409.572 18.6952  13
   2   4   1 436.006 23.2187   1
   2   4   1 423.916 22.5900   3
   2  -4  -1 403.459 25.0993   1
   2  -4  -1 380.179 24.0305   3
   2   4   1 432.128 18.7058  13
   2  -4  -1 425.282 18.8237  12
   2   4   1 366.330 22.8271   2
   2  -4  -1 391.158 22.8653   4
  -2  -4   1 400.047 22.8912   1
  -2  -4   1 435.635 18.6438  11
  -2  -4   1 405.467 18.7136   7
  -3  -4  -1 55.9665 2.60837  11
  -3  -4  -1 51.2627 2.73282   7
  -3  -4  -1 50.6963 2.79116  12
  -3  -4  -1 49.8172 5.68534   3
   3  -4   1 59.8196 2.86180   6
   3   4  -1 55.9782 7.32013   5
  -3  -4  -1 58.4208 2.58668   9
  -3  -4  -1 53.5007 2.65284  13
   3   4  -1 48.8880 6.27121   2
   3  -4   1 58.0909 2.88163  12
  -3  -4  -1 55.2922 2.55889   8
  -3   4   1 56.9289 2.72998   8
  -3  -4  -1 60.7412 5.91349   1
  -3  -4  -1 54.1965 5.01659   4
   3  -4   1 42.4449 7.34469   3
   3  -4   1 40.0251 6.30919   4
   3  -4   1 52.5369 2.89660   7
  -3   4   1 63.1297 7.69181   1
  -3  -4  -1 49.8994 2.64624  10
  -3   4   1 52.8870 2.71199  11
  -3   4   1 59.8530 9.39333   2
   3  -4   1 53.8153 7.22329   1
   3   4  -1 70.1723 5.92171   1
  -3   4   1 60.2238 2.81920  13
   3  -4   1 60.5022 2.86252  10
  -3   4   1 48.9387 6.52224   4
   3   4  -1 59.4217 2.70806   7
  -3  -4   1 59.5921 2.71601   8
   3   4   1 60.4978 2.70513   9
  -3  -4   1 58.5817 2.65580   9
  -3  -4   1 58.2941 2.91942  12
  -3  -4   1 58.1131 5.78699   1
   3   4   1 60.4338 2.94652   7
  -3  -4   1 59.4442 2.77424  13
  -3   4  -1 48.5984 6.53548   4
   3  -4  -1 48.3462 7.84717   1
  -3  -4   1 56.6963 2.81202   7
   3   4   1 54.6104 5.68555   1
  -3   4  -1 39.6516 7.66749   2
  -3   4  -1 61.8522 2.93300  13
   3  -4  -1 59.1960 2.93484   6
   3   4   1 57.1246 2.88025   6
  -3  -4   1 62.7100 2.72293  11
   3  -4  -1 61.2153 2.96915  10
  -3   4  -1 59.1056 2.83351   8
  -3  -4   1 52.8428 5.94682   3
   3  -4  -1 42.0766 7.31104   3
   3  -4  -1 46.9269 6.68858   4
   3  -4  -1 57.9865 2.95650  12
   3   4   1 61.2504 2.76455  13
   3   4   1 54.3325 6.76501   5
  -3  -4   1 51.4884 2.75705  10
  -3   4  -1 54.9074 2.81894  11
   3   4   1 57.7237 6.31744   3
  -3   4  -1 64.7556 8.05502   1
   3   4   1 46.6172 6.11703   2
   3  -4  -1 54.8390 3.02027   7
  -4   4   1 578.888 24.8103   8
  -4   4   1 498.617 31.7929   1
  -4  -4  -1 563.013 24.6260   8
   4  -4   1 568.417 24.9123   6
  -4  -4  -1 516.171 29.2910   5
  -4  -4  -1 512.188 26.8125   3
   4   4  -1 584.358 30.8622   5
   4  -4   1 507.821 24.8564  10
  -4   4   1 513.583 32.3901   2
  -4  -4  -1 575.338 24.6320   9
  -4   4   1 570.087 24.8616  13
  -4   4   1 554.178 29.9171   4
   4   4  -1 575.585 24.7496   7
   4   4  -1 574.827 27.7505   1
   4  -4   1 543.882 24.9119  12
   4  -4   1 486.943 29.3594   4
   4   4  -1 497.764 27.5919   2
  -4  -4  -1 577.707 24.6557  13
  -4   4   1 505.174 24.7475  11
  -4  -4  -1 514.829 24.8382  12
   4  -4   1 472.579 31.7486   1
  -4  -4  -1 539.435 28.1392   1
  -4  -4  -1 582.471 24.6429  10
  -4  -4  -1 590.854 24.6700  11
   4  -4  -1 546.013 24.5928   6
  -4   4  -1 554.747 29.7059   4
   4   4   1 598.215 24.5736   6
   4  -4  -1 512.952 32.2047   1
  -4   4  -1 547.358 24.5717  13
   4   4   1 572.619 29.8685   5
  -4  -4   1 530.780 27.5782   1
   4  -4  -1 571.184 24.7878  12
   4  -4  -1 512.108 24.7132   7
  -4  -4   1 565.809 24.4755   7
  -4  -4   1 565.696 24.3879   8
  -4  -4   1 553.794 24.3731  13
  -4  -4   1 555.356 24.3601  10
  -4  -4   1 502.047 24.5453  12
  -4  -4   1 504.797 29.6486   5
   4   4   1 578.149 27.5852   1
  -4   4  -1 523.852 32.0535   2
  -4   4  -1 479.606 24.4583  11
  -4  -4   1 531.152 24.3255   9
   4  -4  -1 519.240 29.3959   4
  -4   4  -1 550.646 24.5139   8
   4  -4  -1 505.836 24.5879  10
   4   4   1 535.933 27.6464   2
  -4  -4   1 519.886 26.4765   3
  -5  -4  -1 149.465 13.2326   5
  -5   4   1 158.343 8.21770  11
   5  -4   1 183.333 8.41187   6
   5  -4   1 179.020 15.4209   1
  -5  -4  -1 178.716 8.12760   8
  -5  -4  -1 163.661 8.30855  12
  -5   4   1 166.217 13.7926   4
  -5  -4  -1 191.305 8.08414  13
  -5  -4  -1 180.938 8.01305  10
   5   4  -1 193.079 10.4999   2
   5  -4   1 173.268 8.36660  10
  -5  -4  -1 167.726 8.26061   7
   5  -4   1 179.641 15.9328   3
  -5  -4  -1 183.989 8.12895   9
   5  -4   1 183.473 8.42375  12
  -5   4   1 176.312 8.32508  13
   5   4  -1 186.406 9.97100   1
   5   4  -1 190.660 17.6138   5
  -5   4   1 155.702 15.0106   1
  -5   4   1 170.940 16.3587   2
  -5  -4  -1 176.276 8.01327  10
   5  -4   1 161.391 13.5649   4
   5   4  -1 181.539 8.27047   6
  -5   4   1 180.185 8.30198   8
  -5  -4  -1 184.954 8.03361  11
  -5  -4   1 183.512 8.31683   7
  -5  -4   1 196.663 8.16288  13
  -5   4  -1 181.329 8.37236   8
   5   4   1 172.689 10.0846   1
   5  -4  -1 157.280 13.5438   4
   5   4   1 186.378 15.0135   5
  -5  -4   1 170.321 16.8524   5
   5  -4  -1 163.040 14.9680   3
   5   4   1 187.788 10.6001   2
  -5  -4   1 172.515 10.1603   1
  -5  -4   1 184.609 8.08911  10
   5   4   1 188.074 10.3769   1
  -5   4  -1 187.167 8.42986  13
  -5   4  -1 200.835 17.3310   2
  -5   4  -1 159.126 8.29053  11
   5  -4  -1 160.826 8.40386  12
   5   4   1 189.780 8.40974   6
  -5  -4   1 166.465 8.37226  12
  -5   4  -1 181.610 14.0152   4
   5  -4  -1 179.655 15.8466   1
  -5   4  -1 170.618 14.9701   1
  -5  -4   1 184.475 8.19652   9
   5  -4  -1 181.239 8.46834  10
   5  -4  -1 181.919 8.46199   6
   6  -4   1 64.1682 3.38277  10
  -6  -4  -1 70.9956 3.17224   8
  -6  -4  -1 65.2964 3.28960   7
   6  -4   1 63.2564 3.41442  12
  -6   4   1 65.2069 3.33498   8
  -6  -4  -1 65.2940 2.99154  11
  -6   4   1 68.9533 3.35772  13
  -6  -4  -1 61.0625 3.32779  12
  -6  -4  -1 68.1102 3.24794   9
  -6   4   1 58.1998 3.22595  11
   6  -4   1 66.5915 3.42517   6
  -6  -4  -1 66.7128 3.00764  13
   6   4  -1 68.7476 3.29299   6
  -6   4  -1 65.7060 3.32625  13
  -6   4  -1 59.0462 3.19748  11
  -6  -4   1 65.8384 3.17869   8
  -6  -4   1 56.8275 3.25439  12
  -6  -4   1 63.7781 2.97322  13
  -6   4  -1 71.0059 3.34019   8
  -6  -4   1 65.3988 2.97676  13
  -6  -4   1 65.1797 3.22543   7
   6  -4  -1 65.3945 3.36993  10
   6   4   1 72.0859 3.33434   6
  -6  -4   1 70.6335 3.13506   9
   6  -4  -1 67.6372 3.37427   6
   6  -4  -1 60.0002 3.31804  12
  -7  -4  -1 64.9930 3.08736   9
  -7   4   1 60.7158 3.14346  11
  -7   4   1 66.6257 3.32179  10
  -7  -4  -1 66.7341 3.09787   8
   7  -4   1 55.8779 3.26282  10
  -7  -4  -1 56.8978 3.18059   7
   7   4  -1 63.6277 3.19693   6
   7  -4   1 68.0371 3.39169   6
   7  -4  -1 69.2869 3.35990   6
   7  -4  -1 71.5079 3.34484  12
  -7  -4   1 64.1093 3.13717   8
  -7   4  -1 67.9540 3.47321  10
  -7   4  -1 57.5792 3.13149  11
  -7  -4   1 54.2738 3.19155  12
   7   4   1 60.5936 3.23593   6
  -7  -4   1 63.6205 3.07995   9
  -7  -4   1 61.9261 3.17135   7
  -8  -4  -1 68.1312 3.32783   8
   8  -4   1 72.8405 3.30928  11
  -8   4   1 66.7585 3.51003  10
  -8  -4  -1 57.6789 3.44003  12
   8  -4   1 64.3319 3.51319  10
   8  -4   1 77.6719 3.66555   6
  -8  -4  -1 59.1141 3.41521   7
  -8   4   1 65.8354 3.37690  11
  -8  -4  -1 65.1008 3.31410   9
  -8   4   1 72.9697 3.55858   8
   8   4  -1 68.4277 3.43142   6
   8  -4   1 66.1006 3.30811  11
  -8   4   1 67.9088 3.47607  13
  -8  -4   1 70.1386 3.57969   8
   8  -4  -1 75.8472 3.80616   6
   8   4   1 69.2060 3.68487   6
   8  -4  -1 73.2581 3.50932  11
  -8  -4   1 71.1185 3.63770   7
  -8  -4   1 67.8740 3.67405  12
  -8  -4   1 70.1814 3.52984   9
  -8   4  -1 74.7427 3.61821  11
  -8   4  -1 77.5080 3.79038   9
  -8   4  -1 70.5836 3.71936  10
  -8   4  -1 73.0189 3.72697   8
   9  -4   1 236.921 12.1070  10
  -9   4   1 267.250 12.0993  13
   9  -4   1 241.860 11.8680  11
   9  -4   1 268.261 12.2885   6
  -9  -4  -1 239.748 11.9266   9
  -9   4   1 265.930 12.1664   8
   9   4  -1 276.386 12.0684   6
  -9   4   1 260.827 12.1457  10
  -9  -4  -1 251.160 12.0932   7
  -9  -4  -1 267.378 11.9624   8
  -9   4   1 251.845 11.9857  11
  -9  -4  -1 260.283 12.1324  12
   9  -4   1 269.605 11.8017  11
  -9   4  -1 257.884 11.9568  10
  -9   4  -1 270.999 11.9921   8
  -9  -4   1 244.726 11.7982   8
   9  -4  -1 232.730 11.9025  11
   9  -4  -1 262.220 11.6229  11
   9  -4  -1 234.984 11.9234  10
   9   4   1 267.548 11.9426   6
   9  -4  -1 261.584 12.0162   6
  -9   4  -1 264.935 12.0266   9
  -9  -4   1 250.623 11.9000  12
  -9  -4   1 253.362 11.7595   9
  -9   4  -1 242.777 11.7839  11
  -9  -4   1 260.988 11.8810   7
  10   4  -1 4.67926 0.72005   6
 -10  -4  -1 6.41476 0.87740  12
  10  -4   1 6.83543 0.88987  10
  10  -4   1 6.54908 0.96722   6
 -10  -4  -1 6.20460 0.72153   8
 -10  -4  -1 5.43440 0.81649   7
 -10   4   1 6.20923 0.87631   8
  10  -4  -1 6.15294 0.84238  10
 -10  -4   1 5.54216 0.68580   9
 -10  -4   1 5.81368 0.78237  12
  10  -4  -1 6.62795 1.05497   6
 -10   4  -1 7.56387 0.98625   8
 -10  -4   1 5.32446 0.76387   7
 -10   4  -1 7.92403 1.02733   9
  10   4   1 6.10944 0.85112   6
 -11  -4  -1 28.1564 1.89574  12
 -11   4   1 28.4398 1.79018  11
 -11   4   1 33.0807 2.12684   9
 -11  -4  -1 27.3923 1.78397   9
  11  -4   1 32.8060 2.11787   6
 -11  -4  -1 27.3877 1.77042   8
  11  -4   1 30.9281 1.97959  10
 -11   4   1 33.4272 2.27528   8
  11   4  -1 30.7255 1.88699   6
 -11  -4  -1 28.4260 1.93705   7
 -11   4  -1 27.2072 1.69519  11
  11  -4  -1 31.8770 1.92320  10
  11  -4  -1 29.6731 1.93687   6
 -11   4  -1 30.4735 2.01451   9
 -11  -4   1 24.6180 1.75050   7
 -11  -4   1 26.9508 1.73626   8
  11   4   1 25.7687 1.79619   6
 -11  -4   1 25.4603 1.67192   9
 -12   4   1 15.5797 1.52933   8
 -12  -4  -1 17.6301 1.31503   9
 -12  -4  -1 19.4791 1.34044   8
 -12  -4  -1 17.2897 1.46170   7
  12   4  -1 16.1912 1.33242   6
 -12  -4  -1 17.7201 1.42806  12
 -12   4   1 15.1523 1.24555  11
  12  -4   1 18.1751 1.56704   6
 -12   4   1 17.6132 1.60078   9
 -12  -4   1 19.2651 1.48941   7
 -12  -4   1 17.0245 1.39970   8
  12   4   1 20.2725 1.51043   6
 -12   4  -1 21.7550 1.73663   9
 -12   4  -1 20.5131 1.42352  11
 -12   4  -1 21.8878 1.67674   8
 -12  -4   1 18.3679 1.43838  12
 -12  -4   1 18.7346 1.39613   9
  12  -4  -1 18.2082 1.56712   6
  13  -4   1 7.88703 1.18271   6
 -13  -4  -1 11.3664 1.30615   7
 -13   4   1 8.16304 1.25443   9
 -13  -4  -1 10.1107 1.07450   8
 -13   4   1 8.33932 0.97995  11
 -13  -4  -1 10.7524 1.08143   9
 -13  -4  -1 12.2071 1.23201  12
  13   4  -1 10.8476 1.10139   6
 -13   4   1 6.65751 1.07725   8
  13  -4  -1 7.49038 1.09590   6
 -13   4  -1 9.74382 0.98798  11
 -13  -4   1 10.0044 1.19057   7
 -13  -4   1 11.3295 1.05390   9
  13   4   1 11.0401 1.21982   6
 -13  -4   1 8.92782 1.08275  12
 -13   4  -1 7.78057 1.18806   9
 -13  -4   1 9.79715 1.06625   8
 -13   4  -1 8.59813 1.16359   8
 -14   4   1 49.1117 2.79893  11
 -14   4   1 48.6467 3.38121   9
 -14  -4  -1 48.8741 2.82952   8
 -14   4   1 42.5619 3.50717   8
 -14  -4  -1 52.6899 3.07899   7
  14  -4   1 45.1355 3.34444   6
 -14  -4  -1 48.8896 2.85999   9
 -14  -4   1 50.1885 3.04940   7
 -14   4  -1 53.9119 3.29592   9
 -14   4  -1 49.6759 2.84456  11
  14  -4  -1 48.0423 3.11314   6
 -14  -4   1 49.8087 2.89701   9
 -14   4  -1 43.8847 3.99681   8
 -14  -4   1 48.0874 2.90895   8
  14   4   1 53.1108 3.03205   6
 -15  -4  -1 61.6537 3.58088   9
 -15  -4  -1 68.0164 4.85135   7
 -15  -4   1 62.7444 3.56388   8
 -15  -4   1 61.4569 3.50200   9
   0   5   1 5.96467 0.39163   8
   0  -5   1 9.99549 4.36771   3
   0   5  -1 7.86676 4.52739   2
   0  -5  -1 5.99595 0.63361  12
   0  -5   1 9.92570 3.70172   1
   0   5  -1 6.04232 3.38068   1
   0  -5  -1 5.57236 0.54784  10
   0   5  -1 5.87414 0.40430   9
   0   5   1 6.03240 0.42013   9
   0   5   1 5.93847 3.38457   1
   0  -5   1 3.74758 0.57008  12
   0  -5  -1 7.16995 3.57629   1
   0  -5   1 2.74092 3.08813   4
   0  -5  -1 0.96474 3.29735   3
   0   5  -1 5.34595 0.40752   8
   0  -5  -1 5.69915 0.43049   8
   0  -5  -1 5.30394 0.52618  13
   0   5   1 5.70273 0.54201  13
   0   5  -1 5.62305 0.52921  13
   0  -5  -1 5.74613 0.61598   7
   0  -5   1 5.35317 0.40883   8
   0  -5  -1 4.41181 3.36805   4
   0   5   1 5.96861 0.48034  11
   0   5  -1 6.01042 0.46846  11
   0  -5   1 4.77328 0.52440  13
   0   5   1 3.11025 4.40847   2
   0  -5   1 4.75087 0.52978  10
   1  -5   1 751.885 42.1447   4
  -1   5   1 866.710 37.9388   9
  -1  -5  -1 739.436 41.5329   4
  -1  -5  -1 738.786 38.0312   7
   1  -5   1 759.994 43.8989   3
   1  -5   1 911.739 38.0741  13
  -1  -5  -1 882.417 38.0256  13
  -1   5   1 882.079 42.7121   4
   1  -5   1 804.967 38.0547  10
   1  -5   1 929.814 37.9856   8
   1   5  -1 777.874 44.0721   2
  -1  -5  -1 811.048 44.4922   1
  -1  -5  -1 828.021 38.0833  12
   1   5  -1 914.591 44.7955   1
   1   5  -1 936.289 38.0139  13
  -1  -5  -1 854.906 37.8115   8
   1  -5   1 807.251 38.1010   7
  -1  -5  -1 900.290 43.8906   3
  -1   5   1 766.598 45.2463   2
  -1   5   1 857.937 38.0475  13
  -1   5   1 847.260 45.4372   1
   1  -5  -1 802.276 38.4716  10
   1  -5  -1 771.641 38.4724  12
  -1  -5   1 798.357 38.4230   7
  -1  -5   1 904.802 38.4263  13
   1  -5  -1 874.384 43.6036   4
   1  -5  -1 840.213 46.1723   1
  -1  -5   1 862.533 43.7944   3
   1   5   1 887.246 44.0405   3
   1  -5  -1 901.449 38.3283   8
   1   5   1 937.188 38.4253  13
  -1  -5   1 799.312 44.6490   1
  -1   5  -1 900.368 46.0755   1
  -1  -5   1 870.104 38.5214  12
   1  -5  -1 786.346 44.5258   3
   1  -5  -1 932.370 38.4936  13
   1  -5  -1 805.716 38.5204   7
  -1   5  -1 772.002 45.4718   2
   1   5   1 870.074 44.7593   1
   1   5   1 912.399 38.2392   9
  -1  -5   1 760.516 41.9547   4
   1   5   1 788.725 44.4697   2
  -2   5   1 137.113 14.1530   2
  -2   5   1 128.468 5.99980  13
  -2  -5  -1 120.743 5.73855   9
   2   5  -1 110.570 11.1010   2
   2  -5   1 129.030 6.10533   7
   2  -5   1 126.407 6.07725  12
  -2  -5  -1 111.657 10.4960   1
  -2  -5  -1 105.563 9.25379   4
   2   5  -1 139.610 5.77747   8
  -2  -5  -1 111.961 5.88806  10
  -2   5   1 126.688 10.6684   4
  -2  -5  -1 125.228 6.02220  12
   2   5  -1 131.876 5.92708   7
   2  -5   1 125.945 12.4368   1
   2  -5   1 128.420 10.7754   4
  -2  -5  -1 128.213 5.74049   8
  -2  -5  -1 113.217 5.93882   7
  -2   5   1 137.759 12.4762   1
  -2   5   1 128.792 5.90387  11
   2  -5   1 137.770 6.05763  10
   2  -5   1 125.016 12.7007   3
  -2  -5  -1 123.289 5.89648  13
   2   5  -1 128.262 10.5891   1
   2   5   1 133.714 5.96338   9
   2   5   1 120.412 6.00569  11
  -2  -5   1 121.754 6.13380  10
  -2  -5   1 133.963 6.18112   7
   2  -5  -1 136.831 6.28947  12
  -2   5  -1 141.495 6.11120   8
   2  -5  -1 127.341 12.4535   1
   2   5   1 115.763 9.84952   5
   2   5   1 133.232 11.9361   2
   2  -5  -1 133.157 11.5652   4
  -2   5  -1 128.565 6.21820  13
  -2  -5   1 134.763 18.3581   3
  -2  -5   1 134.625 5.99146   8
   2  -5  -1 124.467 12.2660   3
  -2   5  -1 117.948 13.0065   2
  -2   5  -1 128.379 6.12672  11
  -2   5  -1 146.772 12.8586   1
  -2  -5   1 127.555 6.13271  13
   2  -5  -1 139.324 6.37116   7
   2   5   1 143.835 11.3389   1
  -2  -5   1 121.301 10.6799   1
   2   5   1 120.003 10.7170   3
  -2  -5   1 126.201 6.25620  12
   2  -5  -1 140.691 6.30050  10
   3  -5   1 183.803 15.5301   1
  -3  -5  -1 155.993 7.86551   7
  -3  -5  -1 164.090 7.79813  13
   3  -5   1 185.408 8.07452  12
  -3   5   1 168.690 14.9305   1
   3  -5   1 186.853 8.03519   6
  -3   5   1 159.241 7.83574  11
  -3  -5  -1 159.502 12.4165   1
  -3  -5  -1 166.415 11.1541   4
  -3   5   1 173.535 7.83353   8
   3   5  -1 182.762 13.5835   2
  -3   5   1 173.800 7.96117  13
   3  -5   1 159.907 13.6153   4
  -3  -5  -1 169.719 7.68832   8
   3   5  -1 185.714 13.7246   5
   3   5  -1 175.582 14.0202   1
  -3   5   1 168.778 16.4409   2
  -3  -5  -1 158.008 12.0396   3
   3  -5   1 166.839 8.08270   7
  -3  -5  -1 158.150 7.65985   9
  -3  -5  -1 151.501 7.78596  10
   3  -5   1 183.127 8.01848  10
   3   5   1 158.878 13.6903   1
  -3   5  -1 169.291 16.1080   2
   3  -5  -1 162.934 7.88844  12
   3  -5  -1 168.014 7.89616  10
   3   5   1 145.780 12.8154   2
  -3   5  -1 176.015 7.74391   8
  -3  -5   1 175.988 7.58997   8
   3   5   1 163.599 12.3229   5
  -3  -5   1 156.114 11.9202   3
  -3  -5   1 165.999 7.74406   7
   3   5   1 175.354 7.56879   9
  -3  -5   1 146.600 7.68369  10
  -3  -5   1 160.952 12.0641   1
   3  -5  -1 149.223 13.5482   4
   3  -5  -1 156.852 7.97070   7
  -3   5  -1 156.644 14.1731   1
  -3   5  -1 163.455 7.73948  11
  -3   5  -1 184.224 7.88108  13
   3  -5  -1 172.019 15.0357   1
  -3  -5   1 168.518 7.70993  13
   3   5   1 173.177 7.69234  13
   4  -5   1 170.788 15.6893   1
  -4   5   1 175.679 7.71945   8
  -4  -5  -1 181.484 7.60342  11
  -4   5   1 158.388 13.1404   4
   4  -5   1 158.631 15.1547   3
  -4  -5  -1 167.801 10.7683   4
   4  -5   1 177.475 7.88178  10
   4   5  -1 169.246 11.4596   1
  -4  -5  -1 166.250 11.4672   3
  -4   5   1 178.446 7.82717  13
  -4  -5  -1 161.799 7.48045   8
  -4  -5  -1 155.147 11.7444   1
  -4  -5  -1 156.956 7.58930  10
   4  -5   1 154.036 13.6919   4
   4  -5   1 179.881 7.89190   6
  -4  -5  -1 156.310 7.50242   9
   4   5  -1 170.645 13.8539   5
  -4  -5  -1 160.938 7.59610  13
   4   5  -1 157.957 12.3093   2
  -4  -5  -1 152.797 7.78834  12
  -4   5   1 153.808 7.67921  11
  -4   5   1 157.915 16.4337   2
   4  -5   1 174.180 7.91732  12
  -4  -5  -1 143.948 7.68119   7
  -4   5  -1 165.996 16.6642   2
   4  -5  -1 182.953 16.3845   1
  -4  -5   1 171.927 7.52620   8
   4  -5  -1 166.429 7.84349  10
  -4  -5   1 161.894 7.58316  13
  -4  -5   1 156.019 11.6343   1
  -4   5  -1 172.850 7.80808  13
  -4  -5   1 163.583 7.66251   7
   4   5   1 152.841 12.3016   2
  -4  -5   1 177.625 7.54227  11
  -4   5  -1 151.632 7.66121  11
   4  -5  -1 171.427 7.83030   6
  -4   5  -1 176.325 7.70967   8
  -4   5  -1 150.904 17.2326   1
  -4  -5   1 158.372 7.57558  10
   4  -5  -1 168.757 7.82707  12
   4  -5  -1 145.116 13.9950   4
  -4  -5   1 161.571 7.45326   9
   4  -5  -1 152.088 7.92136   7
   4  -5  -1 138.428 14.7075   3
   4   5   1 174.053 11.6411   1
  -4   5  -1 158.156 13.0593   4
  -4  -5   1 160.418 11.2156   3
   4   5   1 159.020 13.3748   5
  -5   5   1 97.9020 4.37404  13
  -5  -5  -1 81.9561 4.31789  12
  -5  -5  -1 88.1711 4.02461  11
  -5  -5  -1 84.7724 4.03078  10
   5  -5   1 78.5679 4.33306  10
   5  -5   1 91.4059 4.43993  12
   5  -5   1 88.5152 4.40817   6
  -5  -5  -1 85.8584 4.03480   9
  -5   5   1 85.6480 4.23884   8
  -5  -5  -1 89.4765 4.04280   8
  -5   5   1 93.2767 11.2387   4
  -5  -5  -1 89.1982 4.07375  13
   5  -5   1 84.7084 11.4391   1
   5  -5   1 89.9748 12.4070   3
  -5  -5  -1 72.9228 7.27292   1
   5   5  -1 80.1591 8.57279   2
  -5   5   1 88.9558 13.4899   2
  -5  -5  -1 84.9067 4.23843   7
   5  -5   1 74.1917 10.1832   4
   5   5  -1 90.2929 11.7755   5
  -5   5   1 81.8836 10.7410   1
  -5  -5  -1 82.6498 7.13545   3
   5   5  -1 94.5502 7.25524   1
  -5  -5   1 97.0652 4.26435  11
  -5  -5   1 82.6513 4.51332  12
   5   5   1 83.3186 11.2095   5
   5  -5  -1 80.3489 4.56621  10
   5   5   1 97.2774 4.53835   6
  -5   5  -1 97.3331 4.58991  13
  -5   5  -1 98.0443 11.4326   1
  -5  -5   1 98.2888 4.31844  13
   5  -5  -1 92.9159 4.77351   7
  -5  -5   1 97.9769 4.44965   7
  -5  -5   1 97.7268 4.25562   9
  -5   5  -1 93.4389 11.2748   4
  -5  -5   1 94.6831 4.31477   8
   5  -5  -1 82.0990 12.5481   1
   5  -5  -1 92.5319 4.59524   6
   5   5   1 88.2040 7.32393   1
   5  -5  -1 93.4057 13.0812   3
   5  -5  -1 66.2058 9.91534   4
   5  -5  -1 86.2350 4.58442  12
  -5  -5   1 76.6628 7.39503   1
  -5   5  -1 93.2687 4.48856   8
  -5  -5   1 92.4935 4.27178  10
   5   5   1 80.0930 8.53011   2
  -5  -5   1 87.5681 6.96398   3
  -5   5  -1 106.062 14.4444   2
  -6   5   1 31.8983 1.82307   8
  -6  -5  -1 31.9639 1.51887  11
  -6  -5  -1 30.3824 1.85442  12
   6  -5   1 32.2814 1.94749  12
   6  -5   1 28.5355 1.87498  10
  -6  -5  -1 31.5201 1.59694   8
   6  -5   1 33.4651 1.94610   6
  -6  -5  -1 32.4545 1.78871   7
  -6  -5  -1 31.8333 1.59539   9
  -6   5   1 27.2243 1.72450  11
  -6   5   1 31.2369 1.85674  13
  -6  -5  -1 31.3333 1.63493  13
  -6  -5   1 31.7034 1.56933   9
  -6   5  -1 33.7429 1.83049   8
  -6  -5   1 32.3712 1.55506  13
  -6  -5   1 30.8048 1.50667  11
   6  -5  -1 30.2030 1.88375  12
  -6  -5   1 32.7120 1.74266   7
  -6  -5   1 28.7785 1.82303  12
  -6   5  -1 27.6700 1.71345  11
  -6   5  -1 31.6622 1.86335  13
   6   5   1 31.4961 1.80461   6
   6  -5  -1 31.6185 1.90403   6
  -7  -5  -1 28.2185 1.44794  13
  -7  -5  -1 31.6280 1.50241  11
  -7  -5  -1 29.7615 1.89773  12
  -7  -5  -1 28.4196 1.78853   7
   7  -5   1 33.8104 2.02441  12
   7  -5   1 29.9731 1.92876  10
  -7  -5  -1 30.5280 1.63884   9
   7   5  -1 31.8364 1.82304   6
  -7   5   1 34.6750 1.92013   8
  -7   5   1 35.6080 1.83607  11
  -7   5   1 31.7196 1.89651  13
   7  -5   1 32.7697 2.00993   6
  -7  -5  -1 31.2822 1.64686   8
  -7   5  -1 32.7935 1.81577  11
  -7  -5   1 31.3985 1.64614   9
  -7  -5   1 31.9358 1.45592  13
  -7  -5   1 30.9114 1.71396   8
  -7   5  -1 35.1315 1.93954   8
   7  -5  -1 33.6032 1.99044  12
   7  -5  -1 35.5333 2.00988   6
   7  -5  -1 30.0857 1.94418  10
   7   5   1 29.3190 1.85699   6
  -7  -5   1 29.9315 1.88774  12
  -7  -5   1 30.7107 1.79055   7
   8  -5   1 132.043 6.62938  12
  -8  -5  -1 134.857 6.07340  11
  -8   5   1 131.290 6.40320  11
  -8   5   1 123.211 6.47561   8
  -8  -5  -1 139.127 6.56727  12
  -8  -5  -1 135.243 6.27567   9
   8  -5   1 134.605 6.68650   6
  -8  -5  -1 131.500 6.46209   7
  -8   5   1 125.481 6.49479  13
   8   5  -1 142.971 6.47108   6
  -8  -5  -1 136.639 6.27977   8
  -8  -5   1 138.756 6.44765   9
  -8  -5   1 142.610 6.61559   7
   8  -5  -1 126.631 6.71052  12
  -8   5  -1 136.275 6.59272  11
  -8  -5   1 142.285 6.52488   8
  -8   5  -1 142.823 6.72675   8
   8   5   1 139.379 6.68147   6
  -8   5  -1 133.654 6.72194   9
   8  -5  -1 127.365 6.74738   6
  -8  -5   1 146.290 6.73731  12
  -9  -5  -1 19.0831 1.13732  11
   9  -5   1 21.1335 1.57301  10
  -9   5   1 21.6195 1.57918   8
  -9  -5  -1 20.5823 1.30437   9
  -9  -5  -1 22.5537 1.33489   8
  -9  -5  -1 23.4340 1.60436  12
   9  -5   1 24.3549 1.70024   6
  -9  -5  -1 17.7915 1.42621   7
   9  -5   1 19.6726 1.31613  11
  -9   5   1 22.5325 1.45643  11
  -9   5   1 25.3486 1.59623  13
   9   5  -1 26.1706 1.51932   6
  -9  -5   1 26.7895 1.49357   8
  -9  -5   1 26.7137 1.58079   7
  -9   5  -1 21.9875 1.51153  11
  -9   5  -1 20.3582 1.66484   9
  -9  -5   1 23.2565 1.59636  12
  -9  -5   1 25.4739 1.41362   9
   9   5   1 21.9849 1.60244   6
  -9   5  -1 24.1131 1.67421   8
   9  -5  -1 20.3752 1.62519  10
 -10   5   1 42.7400 2.54432   8
 -10  -5  -1 40.4740 2.26571   8
 -10  -5  -1 35.9305 2.38651   7
  10  -5   1 41.1204 2.14816  11
  10  -5   1 41.5449 2.55459  10
 -10   5   1 45.3109 2.40735  11
  10  -5   1 47.4244 2.70558   6
 -10  -5  -1 40.9389 2.49977  12
 -10  -5  -1 40.8386 2.26295   9
  10   5  -1 42.9846 2.40872   6
 -10  -5   1 41.2924 2.33452   8
 -10   5  -1 40.9457 2.52377   8
 -10   5  -1 44.3280 2.64709   9
 -10   5  -1 43.8310 2.40635  11
 -10  -5   1 44.3630 2.44033   7
 -10  -5   1 39.6228 2.46923  12
  10   5   1 42.6993 2.48212   6
 -10  -5   1 43.5911 2.29071   9
  10  -5  -1 44.2814 2.64107   6
  10  -5  -1 40.9655 2.56516  10
  10  -5  -1 41.2005 2.17327  11
 -11  -5  -1 11.0183 0.94491   9
 -11   5   1 11.7143 1.30691   8
  11   5  -1 10.2153 1.04070   6
 -11  -5  -1 10.9320 1.09932   7
  11  -5   1 11.4333 1.34681   6
 -11   5   1 11.7791 1.03684  11
 -11  -5  -1 11.2965 1.13340  12
  11  -5   1 11.6605 1.19581  10
 -11   5   1 10.0995 1.28561   9
 -11  -5  -1 11.9905 0.96590   8
 -11   5  -1 9.13493 1.15719   9
 -11  -5   1 11.4749 1.02885   7
 -11  -5   1 12.1467 1.10857  12
 -11  -5   1 10.6057 0.88908   9
 -11   5  -1 9.95793 1.10968   8
 -11   5  -1 10.0851 0.99061  11
 -11  -5   1 9.01552 0.92218   8
  11   5   1 11.2687 1.06696   6
  11  -5  -1 9.67414 1.19978   6
  11  -5  -1 12.5004 1.21279  10
 -12  -5  -1 13.3321 1.28727  12
 -12   5   1 11.7449 1.38997   8
 -12  -5  -1 11.1506 1.14680   7
 -12   5   1 12.1050 1.13151  11
 -12  -5  -1 12.9727 1.07513   8
 -12   5   1 13.7930 1.41960   9
  12   5  -1 13.5981 1.17670   6
 -12  -5  -1 13.9397 1.10607   9
  12  -5   1 12.9122 1.36799   6
  12  -5  -1 9.31956 1.25124   6
 -12   5  -1 11.3596 1.08077  11
 -12   5  -1 13.0273 1.33462   8
 -12  -5   1 11.5721 1.19417  12
 -12   5  -1 14.0415 1.53590   9
 -12  -5   1 12.5906 1.03720   9
 -12  -5   1 13.9445 1.16507   7
 -12  -5   1 12.3755 1.10471   8
  12   5   1 11.6993 1.20091   6
 -13  -5  -1 42.4819 2.62520  12
 -13   5   1 42.0846 2.72104   8
 -13  -5  -1 38.0794 2.35279   8
 -13  -5  -1 41.8417 2.60593   7
 -13   5   1 41.5021 2.76421   9
  13  -5   1 35.1362 2.59947   6
 -13  -5  -1 39.6698 2.38462   9
 -13   5   1 41.0835 2.45700  11
 -13   5  -1 40.1009 2.68468   8
 -13   5  -1 38.1367 2.40411  11
  13  -5  -1 36.7661 2.58076   6
 -13  -5   1 42.6973 2.43448   8
  13   5   1 40.8593 2.50269   6
 -13  -5   1 39.8360 2.34711   9
 -13   5  -1 38.1302 2.68644   9
 -13  -5   1 39.9505 2.52042  12
 -13  -5   1 40.5896 2.49841   7
  14  -5   1 8.37478 1.27344   6
 -14   5   1 7.18028 0.95714  11
 -14  -5  -1 5.55486 0.83584   9
 -14   5   1 6.00855 1.09389   8
 -14   5   1 6.14057 1.18265   9
 -14  -5  -1 6.84539 1.03468   7
 -14  -5   1 5.42797 0.84307   9
 -14  -5   1 6.11712 0.91161   8
  14  -5  -1 7.37486 1.69346   6
 -14   5  -1 6.95691 1.18428   8
 -14   5  -1 6.92554 1.23250   9
 -14   5  -1 7.14722 0.94500  11
  14   5   1 7.33600 1.05404   6
   0  -6   1 71.2067 3.97863  12
   0  -6   1 81.0040 3.74374   8
   0  -6   1 75.0748 9.25868   4
   0   6  -1 58.1204 11.4158   2
   0   6   1 85.0924 3.70595   8
   0   6  -1 83.3046 3.72466   8
   0  -6   1 73.2062 3.94904   7
   0  -6  -1 82.4799 9.58643   4
   0  -6  -1 80.9394 3.94457  13
   0  -6   1 70.5753 3.90377  10
   0   6  -1 78.5502 3.70885   9
   0  -6  -1 70.2347 3.94320   7
   0   6   1 81.5432 3.79745  11
   0   6   1 83.5910 3.92445  13
   0   6  -1 87.4924 10.2337   1
   0  -6  -1 69.5168 9.82429   3
   0  -6   1 65.9355 9.46765   3
   0  -6  -1 82.4179 3.72688   8
   0  -6   1 79.3040 3.93211  13
   0  -6  -1 80.6457 4.01073  12
   0   6   1 63.6108 12.0566   2
   0  -6  -1 76.5174 10.0836   1
   0  -6   1 76.2482 9.91653   1
   0   6  -1 81.0502 3.79599  11
   0   6   1 86.7375 10.1522   1
   0   6  -1 82.9670 3.92276  13
   0   6   1 81.2395 3.73472   9
   1  -6   1 129.361 6.84119   7
  -1  -6  -1 122.649 11.5012   4
   1   6  -1 144.877 6.48732   9
  -1  -6  -1 149.067 6.77000  13
   1   6  -1 142.990 6.61034  11
   1   6  -1 141.856 6.72837  13
   1   6  -1 140.151 13.2793   1
  -1   6   1 139.951 6.58469   8
  -1   6   1 152.771 6.81427  13
   1   6  -1 126.379 13.8307   2
  -1   6   1 158.098 14.1642   1
  -1   6   1 150.857 6.97466   9
  -1  -6  -1 148.542 6.53338   8
   1  -6   1 136.792 14.1062   3
  -1  -6  -1 137.056 6.75710  10
   1  -6   1 123.550 12.0707   4
  -1  -6  -1 135.409 6.79561   7
   1  -6   1 136.640 6.87931  12
  -1  -6  -1 134.678 6.83445  12
   1  -6   1 152.398 6.83202  13
  -1  -6  -1 150.558 13.5209   3
   1   6  -1 144.501 6.54844   8
  -1   6   1 154.157 6.69606  11
   1  -6   1 130.239 13.2427   1
   1   6   1 142.028 13.0158   1
   1   6   1 147.218 6.84535  11
  -1   6  -1 154.489 14.1797   1
   1   6   1 159.041 6.99093  13
  -1   6  -1 134.551 6.82674   8
   1  -6  -1 155.722 7.08653  10
  -1   6  -1 148.809 6.90202  11
   1  -6  -1 135.841 13.5487   3
   1  -6  -1 154.575 7.11545  12
   1  -6  -1 141.658 7.10638   7
   1  -6  -1 163.136 7.08174  13
   1   6   1 154.837 6.76399   9
   1  -6  -1 134.794 14.1672   1
  -1  -6   1 151.152 13.3586   3
  -1  -6   1 131.541 6.96191  10
   1  -6  -1 128.738 12.4235   4
   1   6   1 160.071 6.75289   8
   1   6   1 133.176 14.3010   2
  -1  -6   1 143.896 6.97637  13
  -1  -6   1 141.110 7.07862  12
  -1  -6   1 142.505 6.78021   8
  -1  -6   1 144.875 11.8476   4
  -1   6  -1 156.032 7.03942  13
  -1   6  -1 128.502 15.1841   2
  -2  -6  -1 114.704 5.79505  12
  -2   6   1 125.273 5.59163   8
  -2  -6  -1 121.868 11.9106   3
  -2  -6  -1 115.540 5.67437  10
   2  -6   1 126.251 5.83708  10
   2  -6   1 127.242 5.88610  12
  -2  -6  -1 106.609 11.3026   1
  -2   6   1 113.391 5.75924  13
  -2  -6  -1 113.965 5.73579   7
   2   6  -1 113.179 12.6464   2
   2   6  -1 137.985 11.7273   1
  -2   6   1 120.524 15.1601   2
   2  -6   1 110.901 5.85586   7
   2  -6   1 112.074 12.6812   1
   2  -6   1 115.504 11.8456   4
  -2  -6  -1 101.793 9.99901   4
  -2   6   1 132.123 12.8459   1
  -2  -6  -1 123.979 5.43959   8
  -2   6   1 134.015 11.9152   4
  -2  -6  -1 120.847 5.67678  13
   2  -6  -1 145.904 14.0521   1
  -2  -6   1 127.947 5.68063   8
  -2   6  -1 114.507 14.6560   2
   2   6   1 132.328 5.63761   9
  -2   6  -1 114.048 5.80891  11
  -2   6  -1 109.208 5.92643  13
   2  -6  -1 125.678 6.02792  12
   2   6   1 129.131 5.63548   8
   2   6   1 122.204 11.7083   1
  -2  -6   1 122.835 5.86470  13
  -2  -6   1 112.036 5.87447   7
  -2   6  -1 124.766 13.0079   1
   2  -6  -1 127.459 6.01699  10
  -2  -6   1 119.692 10.4154   4
  -2   6  -1 130.949 5.79581   8
  -2  -6   1 141.304 12.3867   3
  -2  -6   1 118.314 5.86756  10
   2   6   1 107.653 12.7478   2
   2  -6  -1 128.247 11.9469   4
  -2  -6   1 123.941 11.7994   1
   2   6   1 127.877 5.85677  13
  -3   6   1 252.751 10.6670   8
   3  -6   1 205.389 18.9744   3
  -3   6   1 255.337 20.2055   1
   3   6  -1 244.158 16.6787   1
  -3  -6  -1 224.348 15.1906   4
  -3  -6  -1 242.307 10.4364   8
  -3   6   1 221.999 17.1938   4
   3  -6   1 235.640 10.9124  12
   3  -6   1 210.287 10.9107   7
   3  -6   1 250.663 17.5829   4
  -3  -6  -1 212.356 10.8051  12
   3   6  -1 241.448 17.6596   2
  -3   6   1 215.876 10.6736  11
   3  -6   1 234.226 10.8675   6
  -3  -6  -1 208.574 10.7098   7
  -3  -6  -1 243.962 17.2932   1
   3   6  -1 229.354 17.0817   5
  -3   6   1 220.678 20.6507   2
  -3  -6  -1 221.106 10.4592   9
  -3   6   1 245.314 10.8335  13
   3  -6   1 239.032 10.8731  10
  -3  -6  -1 254.021 16.6306   3
   3  -6   1 254.641 20.4294   1
   3  -6  -1 261.876 20.8859   1
   3  -6  -1 265.090 11.4593  10
  -3   6  -1 222.084 21.1174   2
   3   6   1 258.468 17.0441   5
  -3  -6   1 228.325 11.3687  12
  -3   6  -1 251.341 11.3708  13
   3   6   1 242.770 18.2608   2
  -3   6  -1 247.681 11.1968   8
  -3   6  -1 240.309 19.6930   1
   3  -6  -1 209.410 11.4362   7
  -3  -6   1 233.561 11.2491   7
   3   6   1 252.149 11.1985  13
   3   6   1 233.389 16.9165   1
  -3  -6   1 264.981 17.3206   3
   3  -6  -1 244.142 18.2174   4
   3  -6  -1 224.765 19.4386   3
  -3  -6   1 227.684 17.0872   1
   3  -6  -1 248.220 11.4290  12
   3   6   1 255.399 11.0007   9
   4  -6   1 132.163 5.85172  10
   4  -6   1 125.649 5.86132  12
  -4  -6  -1 113.145 5.32264   8
  -4  -6  -1 112.860 5.51336  13
  -4  -6  -1 102.345 5.49427  10
  -4   6   1 124.407 5.60608   8
   4  -6   1 123.862 5.81001   6
  -4   6   1 106.754 5.57111  11
  -4  -6  -1 112.906 5.61954   7
  -4  -6  -1 107.622 5.71641  12
   4  -6   1 116.829 5.90907   7
  -4  -6  -1 119.719 5.35965   9
  -4   6   1 129.674 5.76991  13
  -4  -6   1 116.241 5.64321  13
  -4   6  -1 122.779 5.85940  13
   4  -6  -1 117.484 6.01937   7
   4  -6  -1 123.433 5.90055   6
   4  -6  -1 122.766 5.91242  10
  -4  -6   1 111.002 5.82865  12
   4  -6  -1 126.229 5.93734  12
  -4  -6   1 120.276 5.50980   8
  -4  -6   1 115.384 5.70556   7
  -4   6  -1 124.357 5.71863   8
  -5   6   1 136.354 6.38330   8
   5  -6   1 134.794 6.55626  10
  -5  -6  -1 132.677 6.09670   8
  -5   6   1 135.767 6.37897  11
   5  -6   1 140.227 6.61460  12
  -5  -6  -1 141.156 6.55162  12
  -5  -6  -1 136.819 6.12731   9
  -5   6   1 132.395 6.49012  13
  -5  -6  -1 125.030 6.19713  10
  -5  -6  -1 132.318 6.11834   8
  -5  -6  -1 136.729 6.24128  13
  -5  -6  -1 118.966 6.35077   7
   5  -6   1 135.867 6.57946   6
  -5  -6   1 109.489 5.74306  10
  -5  -6   1 123.074 5.70928   8
   5  -6  -1 128.850 6.11622   6
  -5   6  -1 126.182 5.92791  11
   5  -6  -1 130.955 6.30972   7
  -5  -6   1 126.526 5.79357  13
  -5   6  -1 129.231 6.07802  13
  -5   6  -1 129.618 5.95283   8
  -5  -6   1 114.499 6.02862  12
   5  -6  -1 133.108 6.16046  12
  -5  -6   1 124.153 5.90821   7
   5  -6  -1 128.633 6.13012  10
  -5  -6   1 111.849 5.62846   9
  -6  -6  -1 12.6609 0.76029  13
   6  -6   1 12.2456 1.12565   6
  -6  -6  -1 11.4590 0.67656  10
  -6  -6  -1 13.0237 0.73105   8
  -6  -6  -1 12.2759 0.70693   8
  -6  -6  -1 13.6568 1.09855  12
  -6  -6  -1 11.3168 0.71887   9
  -6   6   1 10.4856 1.17140  13
   6  -6   1 11.8691 1.15888  12
  -6  -6  -1 12.4369 0.69357  10
   6  -6   1 12.2001 1.13348  10
  -6   6   1 10.1333 0.93996  11
  -6  -6  -1 11.3846 0.95685   7
  -6   6   1 11.9588 1.07147   8
  -6   6  -1 13.3028 1.26697  13
  -6   6  -1 13.6875 0.99616  11
   6  -6  -1 12.7032 1.17058   6
   6  -6  -1 9.93020 1.08864  12
  -6  -6   1 12.5601 0.78691  13
  -6  -6   1 12.8603 0.72482   9
   6  -6  -1 12.1076 1.13055  10
  -6  -6   1 12.6619 0.71994  10
  -6  -6   1 13.4255 1.12950  12
  -6  -6   1 12.8464 0.97121   7
  -6   6  -1 14.3467 1.03860   8
  -7   6   1 175.675 8.35394  11
  -7  -6  -1 185.298 8.06228  13
   7  -6   1 163.600 8.52742  10
  -7  -6  -1 170.677 8.70818  12
  -7   6   1 178.293 8.47976  13
  -7  -6  -1 180.721 8.12434   8
  -7  -6  -1 174.935 8.12377   9
  -7   6   1 171.520 8.39255   8
   7  -6   1 180.518 8.60660  12
  -7  -6  -1 178.887 8.38297   7
  -7  -6   1 179.423 8.62734  12
   7  -6  -1 184.865 8.71063   6
  -7   6  -1 174.489 8.52891   8
  -7  -6   1 183.881 8.33382   8
  -7  -6   1 178.143 8.18742  13
  -7  -6   1 182.994 8.23987   9
   7   6   1 184.737 8.58129   6
   7  -6  -1 169.314 8.65519  10
  -7   6  -1 181.329 8.48379  11
   7  -6  -1 178.484 8.68378  12
  -7  -6   1 176.285 8.45374   7
   8  -6   1 77.7326 4.13636  12
   8  -6   1 74.8711 4.10949   6
  -8   6   1 74.4182 4.00926  13
  -8  -6  -1 79.5106 3.68203   8
  -8  -6  -1 68.9089 3.87765   7
  -8   6   1 79.6238 3.90622  11
  -8   6   1 75.2904 3.95369   8
  -8  -6  -1 76.9771 4.04446  12
  -8  -6  -1 75.7022 3.66279   9
  -8  -6   1 78.8971 3.77765   9
   8  -6  -1 72.9705 4.18078  10
  -8   6  -1 77.7544 4.00882  11
  -8   6  -1 78.4937 4.09588   8
   8   6   1 82.9515 4.12362   6
  -8  -6   1 79.3611 4.00424   7
  -8  -6   1 80.4031 3.87192   8
   8  -6  -1 81.1939 4.24305   6
  -8   6  -1 76.2446 4.13348   9
   8  -6  -1 82.6044 4.24655  12
  -9  -6  -1 371.795 17.5914  12
  -9   6   1 377.522 17.5737  13
  -9  -6  -1 371.640 17.2217   8
  -9   6   1 383.666 17.4554  11
   9  -6   1 383.345 17.7062  12
   9  -6   1 405.718 17.7852   6
  -9  -6  -1 369.624 17.2235   9
  -9   6   1 387.262 17.5622   8
   9  -6   1 345.731 17.6086  10
  -9  -6   1 374.891 17.4606  12
   9   6   1 373.303 17.4086   6
   9  -6  -1 402.546 17.6181   6
  -9  -6   1 354.960 17.0803   9
  -9   6  -1 386.866 17.4482   8
   9  -6  -1 351.652 17.5072  10
  -9   6  -1 384.761 17.3413  11
  -9  -6   1 362.336 17.2975   7
  -9   6  -1 396.459 17.5283   9
  -9  -6   1 373.168 17.1782   8
   9  -6  -1 364.589 17.5103  12
 -10  -6  -1 86.6634 4.20711   8
 -10  -6  -1 86.7368 4.58324  12
 -10   6   1 87.0920 4.84904   8
 -10   6   1 89.4440 4.42776  11
  10  -6   1 79.6535 4.57746  10
 -10  -6  -1 86.6183 4.21470   9
  10  -6   1 86.0437 4.67679   6
 -10  -6  -1 83.3603 4.45928   7
  10  -6  -1 86.2955 4.70632  10
 -10  -6   1 90.4661 4.27834   9
 -10  -6   1 81.0619 4.56619  12
  10  -6  -1 89.6499 4.74587   6
  10   6   1 85.4630 4.54753   6
 -10  -6   1 88.3726 4.47641   7
 -10  -6   1 90.4723 4.34906   8
 -10   6  -1 87.7065 4.47995  11
 -10   6  -1 84.9786 4.81953   8
 -11  -6  -1 63.9804 3.25609   9
 -11  -6  -1 66.7091 3.53854   7
  11  -6   1 63.0415 3.64142  10
  11  -6   1 66.9125 3.76100   6
 -11  -6  -1 66.6586 3.26692   8
 -11   6   1 60.0821 3.58098   8
  11  -6   1 61.3224 3.12725  11
 -11   6   1 63.1398 3.43551  11
 -11  -6  -1 59.5734 3.55663  12
 -11   6   1 61.4360 3.65114   9
 -11   6  -1 54.9589 3.49461   9
  11  -6  -1 60.2026 3.07705  11
 -11  -6   1 62.0740 3.37617   7
 -11  -6   1 64.9254 3.21502   9
 -11  -6   1 65.3932 3.27139   8
  11  -6  -1 60.9600 3.59379  10
  11   6   1 63.6463 3.47217   6
 -11  -6   1 62.4896 3.51569  12
 -11   6  -1 62.2972 3.38640  11
  11  -6  -1 64.7427 3.61799   6
 -11   6  -1 62.3642 3.55829   8
 -12   6   1 86.4913 4.73502  11
  12  -6   1 97.0775 5.03813   6
 -12   6   1 86.6653 4.90501   9
 -12  -6  -1 90.8514 4.49152   9
 -12   6   1 86.7121 4.80769   8
 -12  -6  -1 86.1880 4.82603  12
 -12  -6  -1 91.7983 4.77197   7
 -12  -6  -1 90.8101 4.47310   8
 -12  -6   1 92.9674 4.65411   8
 -12   6  -1 89.7016 4.90441  11
 -12  -6   1 85.4077 4.54871   9
 -12   6  -1 94.6872 4.98700   8
  12   6   1 96.2018 4.88093   6
  12  -6  -1 94.7036 5.06646   6
 -12   6  -1 98.2002 5.09019   9
 -12  -6   1 88.7423 4.75943   7
 -12  -6   1 90.6396 4.88960  12
 -13   6   1 48.3635 2.88508  11
 -13  -6  -1 49.0070 2.98743   7
  13  -6   1 49.7834 3.20285   6
 -13  -6  -1 48.9500 3.28472  12
 -13  -6  -1 48.2394 2.74437   9
 -13  -6   1 46.4319 2.95360  12
 -13  -6   1 46.1130 2.78781   8
 -13   6  -1 48.5934 2.85109  11
  13  -6  -1 48.0118 3.13284   6
 -13   6  -1 59.1618 4.21895   9
 -14   6   1 0.96074 0.70841   8
 -14   6   1 1.15417 0.54102  11
  14  -6   1 -0.0595 0.72913   6
 -14   6   1 0.39620 0.78810   9
 -14   6  -1 0.56598 0.82182   9
 -14   6  -1 0.77640 0.76175   8
 -14   6  -1 0.24330 0.47312  11
   0   7   1 19.6789 1.25776  13
   0  -7   1 14.6072 5.92819   1
   0   7  -1 8.45684 5.05858   1
   0   7  -1 14.1656 7.77700   2
   0  -7   1 18.6459 1.29008  10
   0  -7  -1 12.6084 6.03831   4
   0  -7   1 17.2467 1.27627   7
   0  -7  -1 20.1473 1.27972  13
   0   7  -1 18.4577 1.01476   9
   0   7   1 19.8812 1.13353  11
   0  -7  -1 18.1687 1.33190   7
   0   7   1 15.4603 7.79681   2
   0  -7  -1 18.1510 1.03798   8
   0  -7  -1 12.5938 6.71902   3
   0  -7   1 17.0024 1.32761  12
   0   7   1 19.4986 1.01925   8
   0  -7   1 17.3477 1.22809  13
   0   7   1 19.6819 1.04545   9
   0  -7   1 10.5385 6.90868   3
   0  -7  -1 17.1854 6.10959   1
   0   7   1 14.1977 6.13129   1
   0  -7  -1 19.2124 1.38062  12
   0   7  -1 19.1702 1.12713  11
   0  -7  -1 18.6517 1.29090  10
   0   7  -1 18.2184 1.23555  13
   0  -7   1 12.1084 5.82331   4
  -1  -7  -1 16.3021 5.92937   4
  -1   7   1 20.3460 6.81065   1
  -1  -7  -1 26.9444 1.48864  13
   1   7  -1 11.8221 7.15008   2
  -1  -7  -1 21.5026 1.44203  10
  -1   7   1 18.9476 8.16229   2
   1  -7   1 20.3757 1.53438   7
  -1   7   1 24.2026 1.49362  13
  -1  -7  -1 25.3632 1.20819   8
   1   7  -1 22.7290 1.21227   8
   1   7  -1 23.7709 1.14506   9
  -1  -7  -1 22.8493 1.50895   7
   1   7  -1 19.3484 5.61853   1
  -1   7   1 24.5673 1.37331  11
  -1  -7  -1 28.1185 7.28106   1
   1  -7   1 21.0436 1.53631  12
  -1  -7  -1 24.3237 7.84788   3
   1  -7   1 18.5984 6.22604   1
  -1   7   1 21.4756 1.24468   8
  -1  -7  -1 26.5870 1.62349  12
   1  -7   1 12.6216 6.41056   4
   1  -7   1 20.5717 1.50421  10
  -1  -7   1 24.6515 1.30560   8
  -1  -7   1 25.5515 1.52499  13
  -1  -7   1 23.5528 6.80645   1
  -1  -7   1 22.7611 6.15757   4
  -1   7  -1 25.6832 1.57494  13
   1   7   1 25.4295 1.45354   9
  -1  -7   1 21.9489 1.53954   7
   1   7   1 20.6877 7.98980   2
  -1   7  -1 21.3255 6.55486   1
  -1   7  -1 24.7638 1.43119  11
   1  -7  -1 30.7577 8.04725   1
   1   7   1 28.0115 1.39878  11
   1   7   1 32.2113 7.02447   1
   1   7   1 28.4572 1.27952   8
   1  -7  -1 23.1327 1.64653   7
  -1   7  -1 16.8249 8.39938   2
  -1  -7   1 25.0482 1.64292  12
  -1   7  -1 22.5689 1.34078   8
  -1  -7   1 19.6266 7.57385   3
   1  -7  -1 26.0323 1.63669  10
   1  -7  -1 26.0358 1.68950  12
   1  -7  -1 27.1660 6.82133   4
   1   7   1 26.4090 1.52116  13
  -1  -7   1 21.3285 1.50580  10
   2  -7   1 233.005 10.4501  12
  -2  -7  -1 227.062 9.93170   8
  -2  -7  -1 223.908 10.2169  13
   2   7  -1 235.913 9.98440   8
   2  -7   1 196.147 10.3742   7
  -2   7   1 227.832 10.1698  11
  -2   7   1 230.847 10.0842   8
  -2  -7  -1 195.018 10.1750  10
  -2   7   1 193.807 10.2422  13
  -2  -7  -1 205.096 10.3412  12
   2  -7   1 235.620 10.3911  10
   2   7   1 235.308 10.0802   9
  -2  -7   1 207.806 10.3917   7
  -2  -7   1 231.157 10.1384   8
  -2   7  -1 239.629 10.2672   8
   2   7   1 224.868 10.3477  13
   2   7   1 230.968 10.0906   8
  -2  -7   1 212.509 10.5159  12
  -2   7  -1 197.648 10.4119  13
  -2   7  -1 228.218 10.3233  11
  -2  -7   1 193.064 10.3342  10
   2  -7  -1 236.401 10.5517  10
  -2  -7   1 225.854 10.3792  13
   2  -7  -1 225.808 10.5421  12
  -3  -7  -1 107.344 5.44248   7
  -3  -7  -1 100.844 5.34238  10
   3  -7   1 102.242 5.61496   7
  -3  -7  -1 112.788 5.36847  13
   3  -7   1 123.828 5.62826  10
   3  -7   1 119.196 5.61698   6
  -3  -7  -1 105.410 5.53979  12
  -3   7   1 111.086 5.37158  11
  -3  -7  -1 104.259 5.07449   8
   3  -7   1 117.919 5.66230  12
  -3   7   1 116.104 5.31049   8
  -3   7   1 120.371 5.54384  13
   3  -7  -1 117.171 5.63062  10
  -3   7  -1 115.928 5.40957  11
  -3  -7   1 102.776 5.55905  12
   3  -7  -1 107.333 5.70345   7
  -3  -7   1 103.482 5.43431   7
   3   7   1 116.565 5.21436   9
  -3   7  -1 123.411 5.59986  13
  -3  -7   1 111.962 5.17794   8
   3   7   1 116.824 5.39505  13
  -3   7  -1 119.504 5.36680   8
  -3  -7   1 113.807 5.41213  13
  -3  -7   1 99.5465 5.38162  10
   3  -7  -1 112.563 5.62778  12
  -4   7   1 65.1887 3.28576  13
   4  -7   1 61.7729 3.33758   6
  -4  -7  -1 59.4823 3.28008  12
  -4   7   1 69.0693 3.17372  11
  -4  -7  -1 55.8931 2.79867   9
  -4  -7  -1 55.0101 3.02243  13
   4  -7   1 61.6176 3.43948   7
  -4  -7  -1 57.8892 2.79229   8
  -4   7   1 66.1858 3.10212   8
   4  -7   1 65.2271 3.34412  10
  -4  -7  -1 52.2059 3.10715   7
   4  -7   1 60.5823 3.35702  12
  -4  -7  -1 61.4624 3.06054  10
  -4  -7   1 54.6847 3.06432  13
  -4   7  -1 61.8253 3.11556   8
  -4   7  -1 67.9522 3.20188  11
   4  -7  -1 68.2501 3.40741   6
   4  -7  -1 62.1900 3.54976   7
   4  -7  -1 69.1480 3.44070  12
  -4  -7   1 61.6405 2.89447   8
  -4   7  -1 60.1511 3.28702  13
  -4  -7   1 55.2655 3.14333   7
   4  -7  -1 65.4328 3.38213  10
  -4  -7   1 58.4294 3.08543  10
  -4  -7   1 57.7369 3.31889  12
   5  -7   1 66.9294 3.79076  12
  -5  -7  -1 71.4384 3.93621  12
  -5  -7  -1 70.5150 3.22616   8
   5  -7   1 70.2828 3.76310  10
  -5  -7  -1 67.4658 3.23404   9
  -5   7   1 72.2580 3.71345  13
  -5  -7  -1 67.2404 3.19878   8
  -5  -7  -1 71.0166 3.42317  10
  -5  -7  -1 67.5522 3.57097   7
  -5   7   1 71.7932 3.56598  11
  -5   7   1 68.4435 3.51485   8
  -5  -7  -1 71.7457 3.44365  13
  -5   7  -1 72.6010 3.88933  13
  -5  -7   1 74.8318 3.74005   7
  -5   7  -1 72.5730 3.74507  11
  -5  -7   1 77.7810 3.94784  12
   5  -7  -1 72.6122 4.09730   7
   5  -7  -1 78.9175 4.01346  10
  -5  -7   1 75.3068 3.47073   8
   5  -7  -1 71.6845 3.95552  12
  -5  -7   1 72.5618 3.61886  13
  -5   7  -1 70.9766 3.84681   8
  -5  -7   1 71.5489 3.61045  10
   5  -7  -1 78.2383 3.96810   6
   6  -7   1 42.1093 2.58783  12
  -6  -7  -1 42.4865 2.51116  12
  -6  -7  -1 38.0709 2.30559   7
  -6  -7  -1 40.2652 2.00122   9
  -6  -7  -1 43.1100 2.01562   8
   6  -7   1 41.4750 2.56431   6
  -6   7   1 41.9517 2.32784   8
  -6   7   1 41.3479 2.32124  11
  -6  -7  -1 40.8789 2.08307  10
  -6  -7  -1 41.7444 2.13237  13
   6  -7   1 42.5906 2.55072  10
  -6  -7  -1 40.1180 1.98981   8
  -6   7   1 42.8515 2.48011  13
   6  -7  -1 43.5981 2.82687   6
   6  -7  -1 46.1723 2.61218  10
  -6  -7   1 43.3374 2.34629   7
  -6   7  -1 43.4157 2.51073  13
  -6  -7   1 38.5881 1.97684   9
   6  -7  -1 42.9273 2.56658  12
  -6   7  -1 42.1974 2.36703   8
  -6  -7   1 44.7079 2.18683  13
  -6  -7   1 41.2877 2.11596  10
  -6   7  -1 41.9277 2.36507  11
   7  -7   1 41.4047 2.74621  12
  -7   7   1 44.8281 2.52639  11
  -7   7   1 45.1777 2.56732   8
  -7  -7  -1 43.8146 2.53036   7
  -7  -7  -1 42.7116 2.19958   8
  -7  -7  -1 47.1284 2.71508  12
   7  -7   1 44.5062 2.76450  10
   7  -7   1 45.3292 2.75876   6
  -7  -7  -1 45.2193 2.18821   8
  -7   7   1 44.2975 2.66718  13
  -7  -7  -1 49.3375 2.27131  13
  -7  -7  -1 46.8985 2.22331   9
  -7  -7   1 47.2148 2.67320  12
  -7   7  -1 41.5467 2.47052  11
  -7  -7   1 43.2613 2.12922   9
   7  -7  -1 42.6035 2.65337   6
   7  -7  -1 43.8563 2.71505  12
  -7  -7   1 46.6979 2.47801   7
  -7  -7   1 46.5709 2.26733   8
  -7   7  -1 40.6234 2.47351   8
   7  -7  -1 42.3817 2.69374  10
  -7  -7   1 47.6656 2.22736  13
  -8  -7  -1 114.497 5.63736   9
   8  -7   1 121.910 6.22902   6
  -8   7   1 122.987 6.12675  13
   8  -7   1 126.030 6.21706  10
  -8   7   1 126.608 6.04061   8
  -8  -7  -1 121.668 6.13243  12
  -8   7   1 118.814 5.94267  11
   8  -7   1 125.434 6.25370  12
  -8  -7  -1 118.443 5.54620  13
  -8  -7  -1 115.464 5.95707   7
  -8  -7   1 121.825 5.50956  13
  -8  -7   1 120.973 6.07793  12
   8  -7  -1 122.160 6.16982  10
  -8  -7   1 117.865 5.57220   9
  -8  -7   1 121.340 5.87604   7
   8  -7  -1 125.336 6.17761   6
  -8   7  -1 118.862 5.97082   8
  -8   7  -1 121.403 6.03157   9
  -8  -7   1 119.085 5.51231  13
  -8   7  -1 123.001 5.92783  11
   8  -7  -1 123.017 6.47316  12
  -8  -7   1 110.145 5.66068   8
   9  -7   1 70.1111 3.93754   6
  -9  -7  -1 67.7500 3.34005   9
   9  -7   1 72.9849 3.97017  12
  -9   7   1 67.8312 3.65044  11
  -9  -7  -1 69.6965 3.33789   8
  -9   7   1 68.4401 3.73382   8
  -9  -7  -1 62.1734 3.61029   7
   9  -7   1 67.7825 3.88072  10
  -9  -7  -1 69.2572 3.82149  12
  -9   7  -1 66.6975 3.62188  11
  -9  -7   1 66.5508 3.28662   9
  -9  -7   1 66.5446 3.57532   7
  -9   7  -1 68.4781 3.71620   8
  -9   7  -1 68.8688 3.78077   9
   9  -7  -1 68.5993 3.88339   6
  -9  -7   1 66.6297 3.38872   8
   9  -7  -1 71.6119 3.88303  12
   9  -7  -1 71.5817 3.92285  10
  -9  -7   1 67.5731 3.77452  12
 -10  -7  -1 23.0502 1.32627   8
 -10   7   1 22.9549 1.74194   8
 -10  -7  -1 23.1884 1.78499  12
  10  -7   1 19.6303 1.74735  10
 -10  -7  -1 21.8594 1.33109   9
 -10   7   1 24.8956 1.83239   9
 -10  -7  -1 20.5342 1.60678   7
  10  -7   1 19.1357 1.49267  11
  10  -7   1 24.0252 1.90673   6
 -10   7   1 23.9921 1.64924  11
  10  -7  -1 27.1433 1.95103   6
 -10   7  -1 23.0670 1.82802   9
 -10   7  -1 23.8341 1.74501   8
 -10  -7   1 25.1761 1.85239  12
  10  -7  -1 21.3498 1.81859  10
 -10  -7   1 23.2976 1.36167   9
 -10   7  -1 22.0704 1.66423  11
 -10  -7   1 25.2170 1.47381   8
  10  -7  -1 22.9869 1.86863  12
 -11   7   1 4.70305 0.89173   8
 -11   7   1 3.80254 0.81211   9
 -11  -7  -1 3.69219 0.53704   9
  11  -7   1 5.53721 0.96272  10
 -11  -7  -1 3.23402 0.73215   7
  11  -7   1 4.32849 0.93876   6
 -11  -7  -1 4.15286 0.60410   8
 -11  -7  -1 3.41302 0.81377  12
 -11  -7   1 4.40745 0.88579  12
 -11  -7   1 4.87573 0.59865   9
 -11  -7   1 4.13245 0.73163   7
 -11  -7   1 5.85009 0.67743   8
 -11   7  -1 4.70810 0.88952   8
  11  -7  -1 3.22159 0.81502  10
  11  -7  -1 3.44449 0.89206   6
 -11   7  -1 6.37988 1.14415  11
 -11   7  -1 4.78354 0.96694   9
  12  -7   1 2.16749 0.79930   6
 -12   7   1 1.40968 0.69495   9
 -12   7   1 2.55142 0.80613   8
 -12   7   1 2.82368 0.68137  11
 -12  -7  -1 1.90753 0.66629   7
  12  -7  -1 2.27753 0.77418   6
 -12  -7   1 2.30596 0.71864  12
 -12   7  -1 2.17350 0.73248   8
 -12   7  -1 2.20863 0.63408  11
 -12  -7   1 1.61892 0.56753   7
 -12   7  -1 0.82412 0.74891   9
 -13  -7  -1 49.6448 3.49501   7
 -13   7   1 47.1993 3.05022   8
 -13   7   1 46.7693 3.10703   9
  13  -7   1 42.2862 3.08081   6
 -13  -7  -1 43.8402 2.96174  12
 -13   7   1 48.7089 2.86195  11
 -13  -7   1 40.3046 3.07009  12
 -13   7  -1 45.9380 2.95644   9
 -13   7  -1 42.0449 2.70416  11
  13  -7  -1 43.7985 2.97067   6
 -13   7  -1 48.8772 2.99997   8
 -14   7   1 14.3483 1.37742  11
  14  -7   1 12.2374 1.66576   6
 -14   7  -1 15.4011 1.43031  11
   0  -8  -1 10.6090 0.98952  13
   0  -8  -1 11.7558 1.14544   7
   0  -8  -1 10.5386 1.09458  12
   0   8   1 11.5264 0.99285  13
   0  -8   1 13.0671 1.03910  13
   0   8  -1 11.0369 0.75955   8
   0  -8   1 12.0761 1.05962  10
   0  -8   1 14.9189 1.21935  12
   0  -8  -1 10.8539 1.04151  10
   0  -8   1 11.1718 1.10091   7
   0   8  -1 12.4475 0.89272  11
   0   8   1 10.2092 0.85261  11
  -1   8   1 42.4425 2.31892  11
  -1  -8  -1 43.2972 2.14136   8
   1  -8   1 43.8756 2.54412  10
   1  -8   1 49.3605 2.67486   7
  -1  -8  -1 44.3949 2.44857  13
  -1  -8  -1 44.8447 2.48097  10
  -1   8   1 37.8561 2.16598   8
  -1  -8  -1 42.1950 2.61896  12
   1   8  -1 41.7663 2.38834   8
  -1  -8  -1 46.8967 2.58806   7
   1  -8   1 43.9567 2.64046  12
   1   8  -1 44.7266 2.06902   9
  -1  -8   1 41.4955 2.41540  13
   1  -8  -1 42.8626 2.58355  12
   1   8   1 45.2041 2.11719   9
  -1  -8   1 45.8918 2.50892  10
   1   8   1 40.0950 2.09813   8
   1   8   1 40.8754 2.23173  11
  -1   8  -1 46.5707 2.22560   8
  -1   8  -1 44.5182 2.31750  11
   1   8   1 43.6797 2.40844  13
  -1  -8   1 45.7166 2.67299  12
   1  -8  -1 45.2962 2.57696  10
  -1  -8   1 41.2597 2.48010   7
   1  -8  -1 42.5036 2.58423   7
  -2  -8  -1 348.036 14.7437   8
  -2  -8  -1 334.979 14.9405  10
  -2   8   1 298.271 14.9407  13
  -2  -8  -1 310.333 14.8812  13
  -2   8   1 328.055 14.7106   8
   2   8  -1 299.170 14.5939   8
  -2   8   1 317.393 15.1486  11
   2  -8   1 334.032 15.0990  10
   2  -8   1 324.558 15.1677  12
   2  -8   1 320.746 15.1464   7
  -2  -8  -1 322.526 14.9882   7
   2   8   1 335.213 14.4184   9
  -2   8  -1 313.780 14.8628  13
   2   8   1 289.491 14.4281   8
   2  -8  -1 303.161 14.9943   7
  -2  -8   1 302.762 14.8207   7
   2  -8  -1 324.697 14.9905  12
  -2  -8   1 323.569 14.7933  13
   2  -8  -1 333.984 14.9639  10
  -2   8  -1 345.009 14.6301   8
  -2   8  -1 279.122 14.9400  11
  -2  -8   1 333.058 14.8186  10
  -2  -8   1 331.129 14.4979   8
   2   8   1 330.170 14.7696  13
  -3   8   1 132.455 6.21734  13
  -3   8   1 120.648 6.01153  11
  -3  -8  -1 117.938 5.68955   8
   3  -8   1 124.510 6.27734   6
  -3  -8  -1 127.670 6.28432  12
  -3  -8  -1 129.867 6.06911  10
  -3  -8  -1 122.917 6.03108  13
   3  -8   1 125.108 6.43846  10
  -3  -8  -1 121.871 6.15036   7
  -3   8   1 127.895 5.94167   8
  -3  -8   1 134.803 6.20687  10
  -3  -8   1 134.583 6.44778  12
  -3   8  -1 131.132 6.07919   8
  -3  -8   1 126.716 6.16435  13
  -3  -8   1 113.943 6.19234   7
  -3   8  -1 125.065 6.30837  13
   3  -8  -1 125.667 6.50090   7
   3  -8  -1 122.216 6.39292  12
  -3   8  -1 122.518 6.12846  11
  -3  -8   1 131.024 5.88868   8
   3  -8  -1 130.646 6.57968  10
   3   8   1 132.782 5.79920   9
   4  -8   1 23.2419 1.68953   6
  -4  -8  -1 19.5248 1.56551  12
  -4   8   1 21.7769 1.55947  13
  -4  -8  -1 20.0113 1.46323   7
   4  -8   1 24.5833 1.80164   7
   4  -8   1 24.7840 1.71626  12
  -4  -8  -1 19.8289 1.33721  13
  -4  -8  -1 19.0943 1.34774  10
  -4   8   1 21.4218 1.35483   8
  -4   8   1 22.0150 1.42240  11
  -4  -8   1 19.2378 1.30906  13
  -4  -8   1 20.5778 1.44708   7
  -4   8  -1 21.8098 1.41804  11
  -4  -8   1 20.1994 1.35533  10
  -4   8  -1 22.0702 1.55699  13
   4  -8  -1 21.9818 1.73186   7
  -4  -8   1 19.7970 1.08086   8
  -4  -8   1 20.3341 1.61753  12
   4  -8  -1 21.1907 2.26688  12
  -4   8  -1 23.6989 1.37445   8
   4  -8  -1 20.8955 1.60593   6
   5  -8   1 133.689 6.46795   6
   5  -8   1 123.406 7.32325  10
  -5  -8  -1 132.519 6.06703  10
  -5  -8  -1 115.665 5.75673   8
  -5  -8  -1 139.973 5.78697   8
  -5   8   1 122.366 6.10931   8
  -5   8   1 114.252 6.11693  11
   5  -8   1 124.307 6.46333  12
  -5  -8  -1 123.031 6.05868  13
  -5  -8  -1 129.146 6.23314   7
  -5  -8  -1 135.658 6.43715  12
   5  -8  -1 115.638 6.11370  12
  -5  -8   1 116.455 5.51348   8
  -5  -8   1 124.233 5.75159  10
  -5   8  -1 125.149 5.86954  11
  -5  -8   1 119.916 5.88404   7
  -5  -8   1 121.561 6.08389  12
   5  -8  -1 109.686 6.93023  10
   5  -8  -1 116.887 6.06225   6
  -5  -8   1 113.028 5.73544  13
  -5   8  -1 130.608 5.85350   8
   5  -8  -1 121.965 6.29620   7
  -6  -8  -1 139.111 7.15487   7
  -6  -8  -1 148.084 6.97549  13
  -6   8   1 152.050 7.34075  13
   6  -8   1 159.628 7.47414   6
  -6  -8  -1 137.037 6.90358  10
   6  -8   1 158.402 7.51059  12
  -6   8   1 144.670 7.13317  11
  -6  -8  -1 154.642 7.39351  12
  -6  -8  -1 140.334 6.71893   9
   6  -8   1 152.164 7.44242  10
  -6  -8  -1 144.505 6.70159   8
  -6   8   1 150.877 7.14083   8
  -6  -8   1 149.515 6.99168  13
  -6  -8   1 151.480 7.15799   7
  -6  -8   1 138.176 6.92571  10
  -6   8  -1 153.039 7.17382  11
   6  -8  -1 138.931 7.40966  10
  -6  -8   1 146.561 6.80049   8
   6  -8  -1 144.910 7.36795   6
  -6   8  -1 154.775 7.16071   8
  -6  -8   1 157.514 7.42605  12
   6  -8  -1 148.253 7.43378  12
  -7  -8  -1 92.6929 4.30407  10
  -7  -8  -1 90.7337 4.26565   9
  -7  -8  -1 87.7919 4.68437   7
  -7  -8  -1 91.2639 4.86931  12
  -7  -8  -1 93.8276 4.30719  10
  -7   8   1 94.5928 4.69257  11
  -7   8   1 93.4357 4.68775   8
  -7  -8  -1 91.1949 4.22492   8
   7  -8   1 91.9265 4.96209   6
   7  -8   1 89.3271 4.92007  10
   7  -8   1 91.1738 4.98341  12
  -7  -8  -1 89.5347 4.42204  13
  -7  -8  -1 92.2073 4.24546   8
  -7   8   1 98.6435 4.90189  13
  -7  -8   1 95.8231 4.38869  10
  -7  -8   1 93.8958 4.44040   8
  -7  -8   1 88.7292 4.48998  13
  -7  -8   1 94.3089 4.96704  12
  -7  -8   1 96.9557 4.74524   7
   7  -8  -1 95.7781 5.04718   6
  -7   8  -1 93.9585 4.77704   8
   7  -8  -1 93.9443 5.02482  12
   7  -8  -1 93.9399 5.03254  10
  -7   8  -1 92.2033 4.75912  11
   8  -8   1 2.60342 0.82725  12
  -8  -8  -1 2.09654 0.58267   7
  -8  -8  -1 1.86647 0.27288   8
  -8  -8  -1 1.53129 0.28416   9
  -8  -8  -1 1.39153 0.68069  12
  -8  -8  -1 1.57347 0.31220  13
  -8   8   1 2.53033 0.59618  11
  -8   8   1 1.98823 0.63220   8
   8  -8   1 2.87854 0.80912   6
   8  -8   1 2.09604 0.73230  10
  -8   8   1 2.08271 0.65953  13
  -8  -8   1 3.66476 0.81878  12
   8  -8  -1 2.95251 0.82385   6
   8  -8  -1 2.49915 0.80829  10
   8  -8  -1 1.85219 0.74882  12
  -8  -8   1 2.56510 0.61867   7
  -8   8  -1 2.85184 0.68010   9
  -8  -8   1 2.78594 0.41079   8
  -8   8  -1 3.55402 0.68046  11
  -8   8  -1 3.47982 0.72154   8
  -8  -8   1 2.60696 0.36473  13
  -8  -8   1 3.48587 0.41031  13
  -8  -8   1 2.97912 0.29611   9
  -9   8   1 104.775 5.74421  11
  -9  -8  -1 118.406 5.39464   9
  -9  -8  -1 117.928 5.82117   7
  -9  -8  -1 118.973 6.05178  12
   9  -8   1 114.809 6.11138  12
  -9   8   1 119.868 5.88696   8
   9  -8   1 110.679 6.10060   6
   9  -8   1 114.138 6.08602  10
   9  -8  -1 108.978 5.95613  12
  -9  -8   1 111.151 5.87492  12
   9  -8  -1 114.630 6.02211  10
  -9   8  -1 113.296 5.74235   8
   9  -8  -1 112.853 5.96135   6
  -9  -8   1 116.321 5.65217   7
  -9   8  -1 106.869 5.66168  11
  -9  -8   1 115.912 5.36367   8
  -9   8  -1 114.378 6.10953   9
 -10   8   1 101.012 5.08916  11
  10  -8   1 99.4703 5.41071   6
  10  -8   1 92.8789 5.31316  10
 -10  -8  -1 103.249 5.09024   7
  10  -8   1 95.9573 5.35370  12
 -10   8   1 100.691 5.16407   8
 -10   8   1 97.3060 5.20815   9
 -10  -8  -1 88.7586 5.20747  12
 -10   8  -1 97.9411 5.22959   8
  10  -8  -1 99.8426 5.39486  12
 -10  -8   1 97.7951 5.30125  12
  10  -8  -1 98.0944 5.39877   6
 -10  -8   1 107.980 5.18362   8
 -10   8  -1 95.1567 5.11290  11
 -10  -8   1 103.124 5.09568   7
  10  -8  -1 90.8568 5.36867  10
 -10   8  -1 104.835 5.32470   9
 -11  -8  -1 6.51146 1.11350  12
 -11   8   1 5.92890 0.97620   8
 -11   8   1 6.96932 1.11960   9
  11  -8   1 6.94913 1.18553  10
 -11   8   1 5.24114 0.88035  11
  11  -8   1 5.93922 0.82042  11
 -11  -8  -1 5.32332 0.88069   7
  11  -8   1 6.52972 1.15988   6
 -11  -8   1 5.62283 0.87154   7
 -11   8  -1 8.35368 1.22121   9
 -11  -8   1 6.21317 1.06172  12
  11  -8  -1 5.40611 1.05573  10
  11  -8  -1 6.66284 0.88981  11
 -11   8  -1 7.16976 1.07344   8
 -11   8  -1 8.04863 1.04183  11
 -12   8   1 20.4499 1.66395  11
  12  -8   1 19.0810 1.91861   6
 -12  -8  -1 20.2274 1.88644  12
 -12  -8  -1 22.8519 1.71893   7
 -12  -8   1 20.7289 1.83422  12
 -12   8  -1 20.9124 1.65868  11
  12  -8  -1 18.1947 1.86526   6
 -12   8  -1 22.4494 2.85821   9
 -13   8   1 15.5311 1.49175  11
 -13  -8  -1 16.1658 1.66163  12
 -13   8   1 12.9070 1.66487   8
 -13   8   1 15.0516 1.78611   9
  13  -8   1 16.3199 1.76213   6
 -13   8  -1 16.0026 1.80419   9
  13  -8  -1 12.5185 1.67219   6
 -13  -8   1 19.2688 1.70923  12
 -13   8  -1 15.4735 1.69007   8
 -13   8  -1 16.6670 1.52724  11
   0   9   1 189.949 9.02105  11
   0   9   1 172.673 8.68679   8
   0  -9   1 202.538 9.18800  10
   0  -9  -1 195.321 9.14452  10
   0   9  -1 174.826 8.71725   8
   0   9  -1 187.075 9.00939  11
   0   9   1 173.552 9.01331  13
   0  -9   1 200.424 9.22586   7
   0   9  -1 190.968 8.70197   9
   0  -9  -1 207.387 9.32099  12
   0  -9   1 194.474 9.27537  12
  -1  -9  -1 115.833 5.58146  10
   1  -9   1 117.065 5.75239  12
  -1  -9  -1 113.779 5.54296  13
  -1   9   1 95.0356 5.46232  13
  -1   9   1 99.1272 5.18322   8
   1   9  -1 99.1465 5.04565   9
   1   9  -1 99.1085 5.14840   8
  -1  -9  -1 120.421 5.75462  12
  -1  -9  -1 114.562 5.66885   7
   1   9  -1 116.013 5.06748   9
   1  -9   1 119.439 5.68127  10
  -1   9   1 122.799 5.39945  11
  -1  -9   1 113.736 5.71490  13
  -1  -9   1 108.085 5.70983  10
   1  -9  -1 124.345 5.96324  12
  -1  -9   1 111.276 5.78398   7
   1   9   1 104.910 5.63918  13
  -1   9  -1 115.136 5.42970   8
  -1   9  -1 111.479 5.53653  11
   1  -9  -1 125.116 5.98405   7
  -1  -9   1 113.928 5.92645  12
   1   9   1 117.285 5.47883  11
   1   9   1 112.891 5.30790   9
   1  -9  -1 120.154 5.83531  10
  -2  -9  -1 449.643 20.5417   8
   2  -9   1 479.020 21.2349   7
   2   9  -1 396.540 20.5628   8
  -2  -9  -1 449.158 20.9291  13
  -2  -9  -1 443.417 21.0303   7
   2  -9   1 481.316 21.1324  10
  -2   9   1 465.594 20.8299  11
  -2  -9  -1 454.576 20.9514  10
   2  -9   1 465.881 21.2112  12
  -2   9   1 463.634 20.6969   8
  -2  -9  -1 454.129 21.1411  12
  -2  -9   1 441.258 20.7922   7
   2   9   1 455.942 20.2686   9
  -2   9  -1 463.223 20.6182  11
   2  -9  -1 445.700 20.9233  12
   2  -9  -1 456.081 21.0012   7
  -2  -9   1 455.076 20.7413  10
  -2   9  -1 470.326 20.5043   8
   2   9   1 402.878 20.2968   8
  -2  -9   1 453.806 20.9387  12
   2  -9  -1 442.489 20.8513  10
  -2  -9   1 459.613 20.7392  13
  -3   9   1 49.0179 2.46276   8
   3  -9   1 51.9177 2.91885   6
   3  -9   1 51.2161 2.85634  10
   3  -9   1 49.6591 2.95947   7
  -3  -9  -1 41.1534 2.53716  13
  -3   9   1 47.5439 2.74114  13
  -3  -9  -1 43.1694 2.58827  10
  -3  -9  -1 41.3306 2.15860   8
  -3  -9  -1 43.2786 2.79139  12
   3  -9   1 50.3227 2.93633  12
  -3   9   1 47.9331 2.56183  11
  -3  -9  -1 43.3909 2.68072   7
  -3  -9   1 43.7310 2.64260   7
  -3   9  -1 47.7782 2.55589  11
  -3  -9   1 44.1234 2.55382  13
   3  -9  -1 49.0368 2.98912   7
   3  -9  -1 47.7748 2.89358  12
  -3  -9   1 46.0070 2.81036  12
  -3  -9   1 41.9985 2.21923   8
  -3   9  -1 47.3937 2.45299   8
  -3  -9   1 44.9651 2.59214  10
   3  -9  -1 47.5330 2.82062  10
   4  -9   1 81.5337 4.60879   7
   4  -9   1 84.1721 4.48455  10
  -4   9   1 78.8209 4.26256   8
  -4  -9  -1 80.9393 4.18321  10
  -4  -9  -1 81.2238 4.45564  12
   4  -9   1 83.7784 4.54633  12
   4  -9   1 85.6485 4.51898   6
  -4   9   1 86.3787 4.22715  11
  -4  -9  -1 77.8326 4.30353   7
  -4   9   1 85.1300 4.41557  13
   4  -9  -1 84.9939 4.56957  12
  -4  -9   1 84.0660 4.23248  10
  -4  -9   1 78.6028 4.28856   7
   4  -9  -1 85.6743 4.50019   6
  -4  -9   1 85.5708 4.52465  12
   4  -9  -1 84.3481 4.53388  10
  -4   9  -1 85.6688 4.17340   8
   4  -9  -1 85.2743 4.67608   7
  -4   9  -1 84.3294 4.23661  11
  -4  -9   1 77.8497 3.87998   8
  -5  -9  -1 16.1614 1.15891  13
  -5  -9  -1 15.2721 1.45182  12
  -5  -9  -1 13.3877 1.26394   7
  -5   9   1 17.9363 1.31141  11
   5  -9   1 16.3424 1.52274   6
   5  -9   1 17.2164 1.58275  10
  -5   9   1 16.6085 1.44742  13
  -5  -9  -1 13.1901 1.12325  10
   5  -9   1 15.5650 1.48401  12
  -5   9   1 18.1865 1.22356   8
  -5  -9   1 16.5692 0.90695   8
  -5  -9   1 17.9317 1.57536  12
   5  -9  -1 17.5637 1.58087  12
  -5   9  -1 18.2840 1.33602  11
  -5  -9   1 17.1901 1.19808  13
  -5   9  -1 17.5197 1.25599   8
   5  -9  -1 17.2964 1.57332  10
   5  -9  -1 18.6225 1.79216   7
  -5  -9   1 15.7906 1.20272  10
   5  -9  -1 16.9055 1.49705   6
  -5  -9   1 15.0871 1.28769   7
  -6  -9  -1 114.395 6.14916  12
  -6   9   1 125.328 5.90766   8
   6  -9   1 115.804 6.22822  12
  -6   9   1 120.796 5.93185  11
  -6   9   1 120.068 6.13397  13
  -6  -9  -1 117.466 5.77104  13
   6  -9   1 125.146 6.27952  10
  -6  -9  -1 117.324 5.72567  10
   6  -9   1 117.447 6.20934   6
   6  -9  -1 123.452 6.30515   6
  -6   9  -1 120.949 5.98556   8
   6  -9  -1 119.862 6.33191  12
  -6  -9   1 120.306 5.83597  10
  -6   9  -1 121.373 6.04106  11
  -6  -9   1 120.151 6.06002   7
   6  -9  -1 125.666 6.35542  10
  -6  -9   1 119.534 5.63036   8
  -6  -9   1 120.877 5.88139  13
  -6  -9   1 128.735 6.34123  12
  -7   9   1 2.19172 0.60571   8
  -7  -9  -1 2.37677 0.34262  10
  -7   9   1 2.07988 0.69945  13
  -7  -9  -1 2.28939 0.46741  10
   7  -9   1 1.70008 0.69035  10
   7  -9   1 1.03469 0.71938   6
  -7  -9  -1 3.28057 0.76512  12
  -7  -9  -1 2.39422 0.43897  13
   7  -9   1 2.14847 0.78056  12
  -7   9   1 1.63904 0.55898  11
  -7  -9  -1 1.96597 0.55185   7
  -7   9  -1 1.23504 0.52596   9
  -7  -9   1 1.84507 0.28118   8
  -7  -9   1 1.95943 0.71387  12
   7  -9  -1 1.02707 0.66790  12
   7  -9  -1 1.47681 0.70968   6
  -7  -9   1 1.21020 0.52718   7
  -7  -9   1 2.06876 0.39845  13
   7  -9  -1 2.53850 0.80300  10
  -7   9  -1 1.87373 0.57033   8
  -7   9  -1 2.06162 0.59678  11
  -8  -9  -1 12.5785 1.24749   7
   8  -9   1 15.6080 1.56989  10
  -8   9   1 15.9524 1.91838   8
   8  -9   1 15.5844 1.60467   6
  -8  -9  -1 13.0348 1.57100  12
  -8  -9  -1 13.3369 0.94016  13
   8  -9   1 17.5406 1.67864  12
  -8  -9   1 11.2086 0.84480  13
  -8  -9   1 12.4012 0.88756   8
   8  -9  -1 13.2998 1.55633   6
   8  -9  -1 12.1675 1.36329  10
  -8   9  -1 14.4713 1.30793   9
  -8  -9   1 11.7114 1.22865   7
   8  -9  -1 12.9103 1.42482  12
  -8  -9   1 10.9592 1.40264  12
   9  -9   1 17.9167 1.79425  12
  -9   9   1 23.2124 1.65593  11
  -9  -9  -1 19.9480 1.06833  13
  -9  -9  -1 17.4993 1.92049  12
  -9  -9  -1 20.4761 1.58798   7
   9  -9   1 22.3354 1.90285  10
  -9   9   1 20.3751 1.59024   8
  -9  -9  -1 18.8865 1.06259  13
  -9   9  -1 22.4069 1.72383   9
  -9  -9   1 18.9490 1.76894  12
  -9   9  -1 20.5460 1.62478   8
   9  -9  -1 22.9762 1.89129   6
   9  -9  -1 23.2983 1.94322  10
  -9  -9   1 19.6595 1.52931   7
  -9   9  -1 20.3770 1.58898  11
  -9  -9   1 20.0448 1.06344  13
   9  -9  -1 22.4496 1.89296  12
  -9  -9   1 18.4466 1.06059  13
  10  -9   1 14.3931 1.57694  10
  10  -9   1 14.5153 1.71513  12
 -10   9   1 14.1288 1.44438   8
 -10   9   1 13.7010 1.47932   9
 -10  -9  -1 15.7679 1.36017   7
  10  -9   1 9.57555 1.47580   6
 -10  -9  -1 15.0478 1.56457  12
 -10   9   1 13.1389 1.35637  11
 -10   9  -1 14.9888 1.37070   8
 -10  -9   1 15.3148 1.30438   7
 -10   9  -1 11.6956 1.28951  11
  10  -9  -1 14.7455 1.73342   6
  10  -9  -1 13.5937 1.64567  12
  10  -9  -1 16.9530 1.64980  10
 -10   9  -1 13.0243 1.42898   9
 -10  -9   1 12.0479 1.78122  12
 -11   9   1 13.7121 1.53860   8
  11  -9   1 13.7148 1.30625  11
 -11   9   1 14.4660 1.42436  11
 -11  -9  -1 13.5888 1.65681  12
 -11  -9  -1 14.7070 1.34771   7
  11  -9   1 12.0276 1.63093   6
  11  -9   1 13.7478 1.68083  10
 -11   9   1 14.7101 1.56062   9
 -11   9  -1 14.7160 1.49836   8
 -11  -9   1 15.7732 1.60336  12
  11  -9  -1 12.6010 1.61438   6
  11  -9  -1 11.2413 1.55445  12
  11  -9  -1 14.1230 1.73675  10
 -11   9  -1 13.6721 1.56398   9
 -11   9  -1 13.4532 1.35544  11
 -12   9   1 5.04302 0.93223  11
 -12  -9  -1 4.52336 1.01405  12
  12  -9   1 6.68588 1.26353   6
 -12   9   1 5.42789 1.04414   8
 -12   9   1 6.50040 1.16965   9
  12  -9  -1 8.28147 1.36905   6
 -12   9  -1 6.53958 1.05596  11
 -12  -9   1 8.14296 1.25827  12
 -12   9  -1 6.88147 1.13859   8
 -12   9  -1 7.66568 1.20801   9
   0  10  -1 114.845 5.55721   8
   0 -10  -1 123.095 6.03994  10
   0  10   1 109.942 5.51485   8
   0 -10  -1 126.168 6.16108   7
   0  10  -1 108.449 5.47004   9
   0 -10   1 123.106 6.13895   7
   0 -10   1 123.406 6.20319  12
   0  10   1 128.805 5.73093  11
   0 -10   1 122.860 6.03180  10
   0 -10  -1 118.366 6.14581  12
   0  10   1 102.505 6.07105  13
   1 -10   1 144.632 7.14846   7
   1  10  -1 136.695 6.50516   8
  -1 -10  -1 141.685 6.93567  13
  -1  10   1 129.623 6.53142   8
  -1 -10  -1 142.725 7.05616   7
  -1  10   1 153.092 6.76388  11
  -1 -10  -1 140.500 6.95325  10
   1  10  -1 125.565 6.36184   9
   1 -10   1 145.337 7.20256  12
   1 -10   1 142.869 7.03518  10
  -1 -10  -1 144.105 7.14267  12
   1  10  -1 143.685 6.37819   9
  -1  10   1 131.554 6.90937  13
   1  10   1 126.735 6.99165  13
  -1 -10   1 146.183 7.21626   7
   1  10   1 141.596 6.61985   9
  -1 -10   1 150.315 7.15362  10
   1  10   1 147.452 6.83221  11
   1 -10  -1 148.050 7.23887  10
  -1  10  -1 129.165 6.69545   9
   1 -10  -1 147.456 7.35614   7
  -1 -10   1 148.121 7.34715  12
  -1  10  -1 146.240 6.90684  11
   1 -10  -1 149.186 7.35108  12
  -1 -10   1 150.316 7.15114  13
  -2 -10  -1 46.4852 2.25751   8
   2 -10   1 46.3356 2.96441   7
  -2 -10  -1 48.8062 2.94748  12
  -2  10   1 46.2749 2.42024   8
  -2 -10  -1 46.8065 2.85854   7
  -2 -10  -1 44.2721 2.68558  13
  -2  10   1 48.9429 2.59118  11
   2 -10   1 45.6720 2.84790  10
  -2 -10  -1 48.3532 2.78459  10
  -2  10   1 40.4237 2.69117  13
   2 -10   1 48.5622 3.00226  12
   2  10  -1 44.2937 2.29649   8
  -2 -10   1 48.8786 3.06042   7
   2  10   1 45.7294 2.14026   9
  -2  10  -1 46.6599 2.41935   8
  -2 -10   1 48.2773 2.73672  10
  -2 -10   1 47.4361 2.96913  12
   2 -10  -1 45.1538 2.92555   7
  -2 -10   1 47.6823 2.68764  13
   2 -10  -1 45.2054 2.84878  10
   2 -10  -1 45.5775 2.93996  12
  -2  10  -1 45.7743 2.55145  11
   2  10   1 40.7341 2.20241   8
  -3  10   1 153.250 7.43524   8
   3 -10   1 150.640 7.98573  12
   3 -10   1 158.716 7.93100  10
  -3  10   1 156.885 7.58281  11
  -3 -10  -1 155.427 7.66751  10
  -3 -10  -1 160.571 7.97070  12
  -3  10   1 160.361 7.82992  13
   3 -10   1 161.690 8.07190   7
  -3 -10  -1 153.814 7.16191   8
   3 -10   1 157.488 7.93918   6
  -3 -10  -1 163.977 7.83357   7
  -3 -10  -1 158.768 7.88505  13
   3 -10  -1 151.558 7.67197  12
  -3  10  -1 151.571 7.16521   8
  -3 -10   1 149.404 7.60929  12
  -3 -10   1 140.160 7.68062   7
   3 -10  -1 151.030 7.58059  10
  -3  10  -1 151.202 7.27002  11
   3 -10  -1 153.562 7.73911   7
  -3 -10   1 151.018 7.54679  13
  -3 -10   1 151.744 7.35968  10
  -4  10   1 34.3433 2.27615  13
  -4 -10  -1 32.5032 2.05197  10
   4 -10   1 33.0047 2.49594   7
  -4  10   1 33.0865 1.91323   8
  -4 -10  -1 32.2571 2.30713  12
   4 -10   1 33.3080 2.37402  12
  -4  10   1 32.9233 2.05512  11
   4 -10   1 32.8107 2.36837  10
  -4 -10  -1 31.0930 1.99635  13
  -4 -10  -1 30.0256 2.12838   7
   4 -10   1 35.0672 2.39011   6
  -4 -10   1 30.6766 1.99970  10
  -4 -10   1 31.5366 2.32144  12
   4 -10  -1 35.1195 2.48225   7
  -4 -10   1 29.6874 1.97091  13
   4 -10  -1 31.0907 2.29865   6
  -4 -10   1 29.5075 2.10851   7
   4 -10  -1 34.8702 2.36675  12
  -4  10  -1 34.2576 1.94156   8
  -4 -10   1 32.4982 1.68356   8
  -4  10  -1 34.8350 2.04293  11
   4 -10  -1 33.8527 2.32056  10
  -5 -10  -1 33.6759 2.07562  10
   5 -10   1 33.8301 2.47737  12
  -5 -10  -1 36.9245 2.31725   7
   5 -10   1 33.5931 2.41597   6
  -5  10   1 34.2875 2.05908   8
  -5  10   1 37.3339 2.39964  13
  -5 -10  -1 33.5819 2.07301  13
  -5 -10  -1 33.0002 2.40248  12
  -5  10   1 34.6799 2.14977  11
   5 -10   1 36.2927 2.51638  10
  -5 -10   1 29.9582 2.02637  13
  -5 -10   1 32.5179 2.38685  12
   5 -10  -1 35.2056 2.48601  10
  -5 -10   1 34.0438 2.07693  10
   5 -10  -1 36.6701 2.51809  12
  -5  10  -1 37.4147 2.14077   9
  -5  10  -1 38.1714 2.12502   8
  -5 -10   1 31.9848 2.38040   7
   5 -10  -1 35.4930 2.62990   7
   5 -10  -1 37.4324 2.51725   6
  -5  10  -1 36.0126 2.18712  11
  -6 -10  -1 97.5773 5.08381  12
   6 -10   1 87.1722 5.06353  12
  -6  10   1 85.1140 4.90743  11
   6 -10   1 94.8378 5.06250  10
   6 -10   1 94.2809 5.07362   6
  -6  10   1 87.7773 4.60654   8
  -6 -10  -1 90.4927 4.56542  13
  -6  10   1 93.2251 4.94676  13
  -6 -10  -1 87.2869 4.76321   7
  -6 -10  -1 89.5484 4.51112  10
   6 -10  -1 87.9695 4.97363   6
   6 -10  -1 89.7214 5.05040  12
   6 -10  -1 88.4998 5.01108  10
  -6  10  -1 79.9006 5.02130  11
  -6 -10   1 91.3536 4.55633  13
  -6 -10   1 92.9725 4.52254  10
  -6  10  -1 92.5095 4.68356   9
  -6 -10   1 94.3768 5.00778  12
  -6  10  -1 94.1636 4.63212   8
  -7  10   1 101.636 4.97686   8
  -7 -10  -1 93.4485 4.76541  13
  -7  10   1 101.194 5.03904  11
   7 -10   1 95.0101 5.37408  12
   7 -10   1 97.4487 5.74384   6
  -7 -10  -1 93.7289 4.67449  10
  -7 -10  -1 101.191 5.11489   7
  -7 -10  -1 80.5231 5.42062  12
   7 -10   1 105.709 5.40264  10
   7 -10  -1 97.3598 5.28059  10
  -7 -10   1 93.8130 5.20531  12
  -7  10  -1 94.0844 4.83703   8
   7 -10  -1 95.2951 5.25403  12
   7 -10  -1 99.4788 5.23794   6
  -7 -10   1 89.6861 4.55321  10
  -7 -10   1 92.1280 4.66231  13
  -7  10  -1 92.3922 4.87545  11
  -7  10  -1 93.3896 4.89242   9
  -7 -10   1 97.6507 4.92659   7
   8 -10   1 6.03452 1.11121   6
  -8  10   1 7.02220 0.98485  11
   8 -10   1 6.71003 1.14346  10
  -8 -10  -1 6.64034 0.98283   7
   8 -10   1 5.84608 1.18489  12
  -8 -10  -1 5.90036 1.08813  12
  -8 -10  -1 5.87584 0.65059  13
  -8  10   1 7.61230 0.96904   8
  -8  10  -1 5.09155 0.89809   9
  -8 -10   1 7.21370 1.42350  12
   8 -10  -1 6.04521 1.15381  12
  -8  10  -1 6.93902 0.99698  11
   8 -10  -1 6.96691 1.35663   6
  -8 -10   1 5.68212 0.64808  13
  -8  10  -1 4.43584 0.83179   8
   8 -10  -1 5.95794 1.12102  10
  -8 -10   1 7.33434 0.99789   7
  -9  10   1 36.3639 2.48801   9
  -9 -10  -1 36.8492 1.93809  13
   9 -10   1 42.1014 3.19161  12
  -9  10   1 36.6331 2.40918   8
   9 -10   1 35.6983 2.72470   6
  -9 -10  -1 37.7710 2.44195   7
  -9  10   1 36.7087 2.41301  11
   9 -10   1 38.5510 2.78067  10
  -9 -10  -1 37.1998 2.71781  12
  -9  10  -1 39.9355 2.46450  11
  -9 -10   1 35.2040 2.34719   7
  -9  10  -1 34.4963 2.34572   8
  -9 -10   1 37.1860 2.69889  12
  -9  10  -1 37.1116 2.46082   9
  -9 -10   1 33.8890 1.91968  13
  -9 -10   1 37.0726 1.92477  13
   9 -10  -1 45.0148 2.82748  12
   9 -10  -1 39.0054 2.74117   6
   9 -10  -1 40.5588 2.80016  10
 -10 -10  -1 55.5817 3.21269   7
 -10 -10  -1 53.2387 3.49113  12
 -10  10   1 54.2658 3.30995   9
 -10  10   1 56.1689 3.23061   8
  10 -10   1 55.1099 3.54184  12
  10 -10   1 46.5905 3.44032   6
  10 -10   1 49.7378 3.46737  10
 -10  10   1 51.5450 3.18475  11
  10 -10  -1 52.1227 3.48885  10
 -10  10  -1 53.7301 3.21973   8
 -10 -10   1 57.6145 3.51580  12
  10 -10  -1 52.8454 3.48933   6
 -10  10  -1 47.1394 3.19942   9
  10 -10  -1 53.1849 3.86894  12
 -10  10  -1 53.0865 3.21200  11
 -11  10   1 67.8192 4.65719   9
 -11  10   1 90.8172 5.50103  11
 -11  10   1 79.9905 4.44428   8
 -11 -10  -1 85.8271 4.75130  12
  11 -10   1 73.9370 4.69902  12
  11 -10   1 78.4043 4.77341   6
  11 -10   1 75.8731 6.03845  10
  11 -10  -1 79.0602 6.08903  10
 -11 -10   1 83.9442 4.74025  12
  11 -10  -1 80.7985 4.84443   6
 -11  10  -1 79.0790 4.48482   8
 -11  10  -1 74.5688 4.77342   9
  11 -10  -1 77.0422 4.70077  12
 -11  10  -1 82.4712 4.90690  11
 -12 -10  -1 10.0320 1.47671  12
  12 -10   1 11.5287 1.71387   6
 -12  10   1 9.51364 1.28956  11
 -12  10  -1 9.37388 1.27845  11
  12 -10  -1 11.2628 1.61710   6
 -12 -10   1 10.2113 1.49808  12
   0 -11  -1 44.0567 2.76841  10
   0 -11   1 45.1765 2.87384   7
   0  11   1 42.9902 2.41277  11
   0 -11  -1 41.2732 2.82306   7
   0 -11   1 42.1796 2.73560  10
   0  11  -1 45.4038 2.27393   8
   0 -11  -1 44.8321 2.94636  12
   0  11   1 40.6678 2.21228   8
   0  11  -1 43.5193 2.16182   9
   0 -11   1 46.7734 2.97412  12
   1 -11   1 47.2710 2.95724  10
  -1 -11  -1 45.7686 3.06593  12
  -1 -11  -1 49.6068 3.01984   7
   1 -11   1 48.1262 3.09945   7
   1 -11   1 49.8745 3.18938  12
  -1 -11  -1 51.0549 2.96992  10
  -1  11   1 47.3301 2.46297   8
   1  11  -1 49.1650 2.30901   9
  -1  11   1 48.8147 2.65844  11
  -1  11   1 46.0257 2.85115  13
   1  11  -1 45.2444 2.40597   8
   1  11  -1 47.2751 2.22786   9
  -1 -11   1 50.7045 3.08170   7
  -1 -11   1 51.7215 3.02036  10
   1 -11  -1 50.0855 3.19979  12
   1 -11  -1 52.3137 3.21107   7
  -1  11  -1 49.1785 2.72067  11
   1 -11  -1 52.4824 3.08521  10
  -1  11  -1 43.1664 2.46165   9
  -1  11  -1 48.2228 2.56336   8
  -1 -11   1 48.4807 3.16805  12
   1  11   1 50.4102 2.43745   8
  -2  11   1 21.8431 1.39572   8
  -2 -11  -1 21.6371 2.01140  12
  -2  11   1 23.1093 1.78181  13
  -2  11   1 24.2143 1.61501  11
   2  11  -1 22.1463 1.28505   8
  -2 -11  -1 24.0566 1.88403   7
   2 -11   1 24.2587 2.00047  12
   2 -11   1 23.4552 1.91340  10
   2 -11   1 23.6254 1.97477   7
  -2 -11  -1 22.9782 1.76427  10
  -2  11  -1 19.9564 1.29858   9
   2 -11  -1 24.4039 2.00059  12
   2 -11  -1 23.2958 1.88778  10
  -2 -11   1 20.1883 1.89888  12
  -2 -11   1 19.6071 1.70249   7
  -2  11  -1 23.1153 1.54732  11
   2 -11  -1 21.1504 1.95397   7
   2  11   1 20.5767 1.12850   8
  -2 -11   1 19.7868 1.64529  10
   3 -11   1 73.5933 4.17406   6
  -3  11   1 73.1730 3.66283   8
  -3 -11  -1 72.8196 3.92936  10
   3 -11   1 76.3213 4.20653  10
  -3  11   1 65.3307 3.99267  13
  -3 -11  -1 69.7014 4.06190   7
  -3  11   1 73.0534 3.82140  11
  -3 -11  -1 70.1574 4.22678  12
   3 -11   1 70.3764 4.24595  12
   3 -11   1 76.5227 4.36127   7
  -3 -11   1 70.7400 3.99516   7
  -3 -11   1 75.4009 4.26083  12
  -3  11  -1 74.1384 3.64986   9
  -3  11  -1 73.1971 3.80147  11
   3 -11  -1 67.7828 4.16461  12
   3 -11  -1 69.4577 4.26142   7
   3 -11  -1 72.0359 4.16144  10
  -3 -11   1 69.2763 3.88730  10
  -3  11  -1 71.5607 3.64528   8
   4 -11   1 13.3194 1.71654   7
  -4  11   1 8.45061 1.17818  13
  -4 -11  -1 9.56538 1.08792  10
   4 -11   1 12.0556 1.53160   6
  -4 -11  -1 10.7584 1.41771  12
  -4  11   1 12.0176 0.98921   8
   4 -11   1 10.6123 1.45628  12
  -4  11   1 9.61469 1.22794  11
  -4 -11  -1 11.0891 1.23056   7
   4 -11   1 11.7304 1.47647  10
  -4 -11   1 10.8009 1.17207   7
  -4  11  -1 12.5810 1.43084  11
   4 -11  -1 10.0219 1.47437  12
  -4 -11   1 11.1765 1.49401  12
  -4 -11   1 12.4947 1.17363  10
   4 -11  -1 9.98354 1.41277  10
  -4  11  -1 11.4714 1.01783   8
  -4  11  -1 13.1840 1.06034   9
   4 -11  -1 9.47144 1.45849   7
   4 -11  -1 9.07041 1.36473   6
   5 -11   1 19.4166 1.81053  12
  -5 -11  -1 15.2696 1.34496  10
  -5  11   1 17.7756 1.61793  13
  -5 -11  -1 19.6812 2.01596  12
   5 -11   1 18.0194 1.76574  10
  -5 -11  -1 16.8937 1.56972   7
  -5  11   1 16.8191 1.29908   8
  -5  11   1 17.2654 1.44223  11
   5 -11   1 13.2987 1.87495   6
   5 -11  -1 19.1450 1.77888  10
   5 -11  -1 16.1980 1.64294  12
   5 -11  -1 17.4806 1.93147   7
  -5  11  -1 16.0444 1.39977  11
  -5 -11   1 15.3674 1.32058  10
  -5 -11   1 14.5917 1.42526   7
  -5  11  -1 16.6024 1.32730   8
  -5  11  -1 15.7099 1.28870   9
  -6 -11  -1 0.58270 0.40435  10
  -6 -11  -1 0.41789 0.55070   7
   6 -11   1 1.60257 0.80695  10
  -6 -11  -1 0.30246 0.68362  12
  -6  11   1 1.58770 0.59376  11
   6 -11   1 1.12603 0.73821   6
  -6  11   1 1.58448 0.55498   8
  -6 -11   1 1.82579 0.75691  12
  -6  11  -1 1.16302 0.55627   9
   6 -11  -1 1.03741 0.76628   6
  -6 -11   1 1.11901 0.46729  10
   6 -11  -1 1.16736 0.77087  10
   6 -11  -1 1.09280 0.72119  12
  -6  11  -1 2.02669 0.59705   8
  -6 -11   1 1.37854 0.60835   7
  -6  11  -1 1.67543 0.61365  11
  -7 -11  -1 16.1356 1.66631  12
   7 -11   1 17.3316 1.82748  12
  -7  11   1 16.5974 1.45680  11
   7 -11   1 16.7701 1.69266   6
  -7  11   1 15.9661 1.37820   8
  -7 -11  -1 14.8411 1.13643  10
  -7 -11  -1 15.7647 1.48523   7
   7 -11  -1 17.8876 1.76150   6
  -7 -11   1 15.8695 1.71771  12
  -7  11  -1 16.0731 1.39960   8
  -7  11  -1 16.5573 2.03598   9
  -7 -11   1 16.8800 1.45533   7
  -7 -11   1 14.2431 1.12427  10
  -7  11  -1 16.5658 1.44130  11
   8 -11   1 1.74696 0.89522  12
   8 -11   1 2.78092 0.95847   6
  -8 -11  -1 2.93648 0.90376  12
  -8  11   1 2.33924 0.68951   8
  -8 -11  -1 2.90861 0.81858   7
  -8  11   1 4.04977 0.83725  11
  -8  11   1 3.23162 0.75205   9
   8 -11   1 3.94346 1.01037  10
  -8 -11  -1 2.45121 0.36930  10
  -8 -11   1 1.85930 0.89518  12
   8 -11  -1 3.24379 1.01302  12
  -8 -11   1 4.29277 0.82664   7
   8 -11  -1 2.79278 0.90608   6
  -8  11  -1 3.59592 0.81480  11
  -8  11  -1 2.88028 0.75885   9
  -8 -11   1 2.85853 0.37300  10
   8 -11  -1 5.11348 1.07815  10
  -8  11  -1 4.12814 0.79691   8
  -9  11   1 15.9366 1.58066   9
   9 -11   1 15.3289 1.69591  10
  -9 -11  -1 14.7980 1.54718   7
  -9 -11  -1 15.0896 1.87500  12
  -9  11   1 16.7695 1.56157  11
   9 -11   1 12.6648 1.77951  12
  -9  11   1 14.6919 1.47839   8
  -9  11  -1 13.0970 1.46014  11
   9 -11  -1 17.1715 1.85832  10
  -9 -11   1 13.9286 1.76496  12
  -9  11  -1 13.2938 1.42541   8
  -9  11  -1 11.7805 1.45557   9
  -9 -11   1 15.4441 1.04781  13
   9 -11  -1 15.3056 1.88662   6
   9 -11  -1 13.1724 1.81210  12
  10 -11   1 16.7771 2.05451  12
  10 -11   1 16.8174 1.87028  10
 -10  11   1 15.2472 1.62613   9
 -10  11   1 16.7636 1.69029  11
 -10 -11  -1 18.3556 1.89159  12
  10 -11   1 13.5782 1.87562   6
 -10  11  -1 17.6640 1.73584  11
 -10  11  -1 16.6808 1.72271   9
  10 -11  -1 14.9926 1.94599  12
  10 -11  -1 14.7625 1.91258  10
  10 -11  -1 18.1630 1.93881   6
 -10 -11   1 17.4353 1.86790  12
 -11  11   1 56.9595 3.59983   9
 -11  11   1 57.1985 3.52522  11
  11 -11   1 58.2359 3.91572  12
  11 -11   1 59.3000 3.92853  10
 -11  11   1 55.1161 3.50991   8
 -11  11  -1 61.0531 3.68352   8
  11 -11  -1 62.0407 3.99034  12
  11 -11  -1 54.3186 3.93960   6
 -11  11  -1 60.3581 3.74459   9
 -11 -11   1 59.6656 3.88153  12
 -11  11  -1 63.7247 3.65887  11
  11 -11  -1 55.8677 3.94607  10
   0 -12   1 0.46008 0.58315  10
   0  12  -1 0.11614 0.21442   9
   0 -12  -1 -0.0290 0.64418   7
   0 -12   1 -0.2676 0.57234  12
   0  12   1 0.24603 0.24265   9
   0  12  -1 -0.1084 0.24951   8
   0 -12  -1 -0.1648 0.50844  10
   0 -12  -1 0.31420 0.63562  12
   0  12   1 -0.0141 0.23749   8
   0 -12   1 -0.4281 0.59828   7
   1 -12   1 0.85346 0.78417  12
  -1 -12  -1 0.51424 0.68950  12
  -1 -12  -1 1.27865 0.71265   7
   1 -12   1 0.69607 0.72067   7
  -1  12   1 -0.0725 0.25845   8
  -1  12   1 0.15423 0.39917  11
   1  12  -1 -0.1243 0.25659   8
   1 -12   1 0.44070 0.54324  10
  -1 -12  -1 -0.0791 0.50841  10
   1 -12  -1 -1.3235 0.49496  10
  -1 -12   1 0.44765 0.58438  10
   1 -12  -1 0.01949 0.68883  12
  -1  12  -1 0.22656 0.32370   8
  -1 -12   1 0.22892 0.64323  12
   1 -12  -1 0.40321 0.68064   7
   1  12   1 0.50322 0.26885   8
  -1 -12   1 0.44058 0.63364   7
  -1  12  -1 -0.0020 0.25781   9
   1  12   1 0.38997 0.32329   9
   2 -12   1 24.6784 2.15342   7
   2  12  -1 26.5221 1.46515   8
  -2  12   1 24.4730 1.58831   8
   2 -12   1 30.0500 2.22805  10
  -2 -12  -1 28.4324 2.32359  12
  -2 -12  -1 26.8119 2.11962   7
  -2 -12  -1 28.1955 2.04471  10
   2 -12   1 27.7475 2.38742  12
  -2  12   1 23.8531 2.07870  11
   2 -12  -1 28.4892 2.21138  10
  -2  12  -1 26.8655 1.59112   8
  -2  12  -1 24.9273 1.51377   9
   2 -12  -1 23.9502 2.12937   7
  -2 -12   1 24.8461 2.01063   7
   2 -12  -1 21.5002 2.08921  12
  -2  12  -1 28.6147 2.02592  11
  -2 -12   1 23.1748 2.15316  12
  -2 -12   1 26.2098 1.98697  10
  -3 -12  -1 5.45412 1.18086  12
   3 -12   1 5.75574 1.12022   6
  -3  12   1 6.90763 0.76868   8
  -3 -12  -1 4.76157 0.97370   7
   3 -12   1 5.34980 1.15784  12
  -3  12   1 6.85092 0.91213  11
   3 -12   1 5.20529 1.11168  10
  -3 -12  -1 4.87679 0.89593  10
   3 -12  -1 5.98234 1.19183  10
  -3 -12   1 5.52508 0.95163  10
  -3 -12   1 6.11274 1.04215   7
  -3  12  -1 4.78192 0.77152   9
  -3 -12   1 8.48048 1.39260  12
   3 -12  -1 5.92792 1.19158   7
   3 -12  -1 6.65642 1.34372  12
  -3  12  -1 5.26428 0.81639  11
  -3  12  -1 5.13765 0.71531   8
  -4  12   1 1.47340 0.59955  11
   4 -12   1 -0.2385 0.70402  12
  -4 -12  -1 1.30441 0.78278  12
  -4  12   1 1.41223 0.47616   8
   4 -12   1 0.19505 0.72406  10
   4 -12   1 1.88667 0.99879   7
  -4 -12  -1 0.65864 0.50909  10
  -4 -12  -1 0.76885 0.66622   7
   4 -12   1 1.50966 0.86225   6
   4 -12  -1 1.76112 0.86595   7
   4 -12  -1 1.22355 0.84151   6
  -4 -12   1 0.32808 0.78952  12
  -4 -12   1 0.86382 0.52923  10
  -4  12  -1 0.07937 0.38316   8
   4 -12  -1 0.73742 0.72640  12
  -4 -12   1 0.00946 0.48589   7
  -4  12  -1 0.83259 0.44874   9
   4 -12  -1 0.80835 0.79516  10
  -4  12  -1 1.07195 0.55081  11
  -5 -12  -1 30.2471 2.34116  12
  -5  12   1 27.9131 1.94479  11
   5 -12   1 26.1326 2.27156  10
  -5 -12  -1 25.3891 2.05747   7
   5 -12   1 25.4033 2.32747  12
   5 -12   1 27.1689 2.34242   6
  -5  12   1 25.7967 1.77864   8
  -5 -12  -1 25.1021 1.85117  10
  -5  12  -1 25.3707 1.74767   9
   5 -12  -1 25.2736 2.26562   6
   5 -12  -1 27.2140 2.25493  10
  -5 -12   1 22.7565 1.82298  10
  -5  12  -1 29.0278 1.95584  11
   5 -12  -1 24.1810 2.30198   7
  -5  12  -1 29.8271 1.83476   8
  -5 -12   1 29.2422 2.39484  12
  -5 -12   1 25.7868 2.02500   7
   5 -12  -1 22.7771 2.14152  12
  -6  12   1 20.9259 1.66278   9
   6 -12   1 21.8131 2.07165   6
  -6 -12  -1 20.5757 1.83349   7
  -6 -12  -1 24.9358 2.18833  12
   6 -12   1 22.6944 2.20576  12
  -6  12   1 21.1794 1.60533   8
   6 -12   1 23.8474 2.08429  10
  -6 -12  -1 22.2687 1.62815  10
  -6  12   1 22.1001 1.74914  11
  -6  12  -1 24.7067 1.69475   9
  -6 -12   1 20.9101 1.59788  10
  -6 -12   1 25.8771 1.91012   7
  -6  12  -1 22.0360 1.75934  11
   6 -12  -1 21.7257 2.13830  12
   6 -12  -1 17.3620 1.86953   6
   6 -12  -1 23.7274 2.16215  10
  -6  12  -1 23.4392 1.68380   8
  -6 -12   1 22.1117 2.03391  12
   7 -12   1 22.0027 2.17292   6
   7 -12   1 17.5644 2.00913  12
  -7 -12  -1 21.3768 1.82508   7
   7 -12   1 21.0174 1.98324  10
  -7  12   1 17.8425 1.57935   8
  -7  12   1 18.5354 1.59375   9
  -7  12   1 18.8187 1.69441  11
  -7 -12  -1 22.4968 2.13310  12
   7 -12  -1 18.7286 1.91815   6
  -7  12  -1 19.2534 1.60711   8
  -7 -12   1 21.4002 1.75639   7
   7 -12  -1 19.6258 2.00522  12
  -7  12  -1 19.1623 1.60402   9
  -7 -12   1 22.6095 2.11002  12
   7 -12  -1 17.9334 1.90076  10
  -7  12  -1 23.9048 1.78455  11
  -8  12   1 3.22020 0.81280   9
  -8 -12  -1 3.13063 0.85708   7
  -8 -12  -1 3.06128 0.45465  10
  -8  12   1 2.96671 0.86549  11
  -8 -12  -1 3.96817 1.18238  12
  -8  12   1 4.11464 0.83259   8
   8 -12   1 4.61555 1.21600   6
   8 -12   1 4.11578 1.08706  10
   8 -12   1 2.76240 1.10013  12
  -8 -12   1 2.55896 0.90275  12
  -8  12  -1 3.04211 0.85050  11
  -8  12  -1 1.66403 0.73973   9
   8 -12  -1 3.81762 1.12645  10
  -8 -12   1 3.49611 0.47689  10
  -8  12  -1 4.26291 0.85902   8
   8 -12  -1 3.34847 1.09923  12
   8 -12  -1 4.57745 1.16027   6
  -9  12   1 16.5661 1.60220   8
  -9 -12  -1 14.1684 1.89042  12
  -9  12   1 15.6441 1.70391  11
   9 -12   1 21.1256 2.14086  10
  -9  12   1 18.0581 1.69683   9
   9 -12   1 19.8273 2.18861  12
   9 -12   1 20.1228 2.12255   6
   9 -12  -1 18.1853 2.04702  10
  -9  12  -1 17.2175 1.82644   8
   9 -12  -1 19.2899 2.04781  12
  -9  12  -1 19.6837 1.71755  11
  -9 -12   1 16.5673 2.01726  12
  -9 -12   1 15.6164 1.20089  13
  -9  12  -1 16.8748 1.65090   9
   9 -12  -1 15.6664 2.00344   6
  10 -12   1 12.3066 1.70874  10
 -10  12   1 11.1161 1.41723   8
  10 -12   1 11.7656 1.81070   6
 -10 -12  -1 11.8670 0.66360  13
 -10 -12  -1 9.86646 1.63121  12
  10 -12   1 13.0847 1.87872  12
 -10  12   1 9.69583 1.37913   9
 -10 -12   1 11.4473 1.95439  12
 -10 -12   1 10.9277 0.59344  13
  10 -12  -1 15.3359 1.88242  10
  10 -12  -1 11.3089 1.76309   6
  10 -12  -1 11.2925 1.77141  12
 -10  12  -1 11.2925 1.43134   8
 -10  12  -1 13.5225 1.51663   9
   0  13   1 8.04963 0.72793   8
   0 -13  -1 6.90354 1.31548   7
   0  13  -1 8.91085 0.77891   8
   0 -13   1 7.61251 1.38802  12
   0 -13   1 9.64567 1.63326   7
   0 -13  -1 7.15676 1.38563  12
   0 -13  -1 9.47648 1.30926  10
   0 -13   1 9.89557 1.36685  10
  -1 -13  -1 13.9044 1.86695  12
  -1  13   1 15.4858 1.05474   9
   1 -13   1 15.1169 1.65469  10
   1  13  -1 16.9071 1.07057   8
  -1  13   1 15.4405 1.29542  11
  -1  13   1 14.6882 1.06715   8
  -1 -13  -1 14.9866 1.59995  10
   1 -13   1 16.2157 2.00740  12
   1 -13   1 11.8834 1.72944   7
   1 -13  -1 15.0192 1.66329  10
   1 -13  -1 12.3129 1.68636   7
  -1 -13   1 14.5831 1.88338  12
  -1 -13   1 13.5050 1.62382  10
  -1  13  -1 14.8360 1.08381   8
   1 -13  -1 15.9601 1.99747  12
  -1 -13   1 14.7356 1.76435   7
  -2  13   1 72.9767 3.80669  11
  -2 -13  -1 70.5540 4.07293  10
  -2  13   1 67.5640 3.55381   9
   2 -13   1 72.6174 4.28816  10
  -2 -13  -1 68.7677 4.33396  12
   2 -13   1 67.2587 4.32787   7
   2 -13   1 69.3233 4.26381   6
  -2  13   1 68.5707 3.56154   8
  -2 -13  -1 68.6902 4.24013   7
   2 -13   1 75.6926 4.52897  12
  -2 -13   1 62.3984 3.99956   7
   2 -13  -1 69.6173 4.32114  12
   2 -13  -1 71.1754 4.17284  10
  -2 -13   1 68.0741 3.96258  10
   2 -13  -1 63.0807 4.25940   7
  -2  13  -1 67.1037 3.41833   9
  -2  13  -1 70.7523 3.52333   8
  -2 -13   1 70.0847 4.33452  12
  -3 -13  -1 2.38944 0.85986   7
   3 -13   1 3.72534 1.07153   6
  -3  13   1 4.97661 0.70842   8
   3 -13   1 3.31091 1.12272  12
  -3 -13  -1 6.58185 1.35250  12
   3 -13   1 2.84055 1.07748   7
  -3 -13  -1 3.41096 0.87023  10
  -3  13   1 3.63135 0.75519  11
  -3  13   1 4.75106 0.67987   9
   3 -13   1 4.68180 1.15488  10
  -3 -13   1 2.81553 0.84287   7
   3 -13  -1 2.36883 0.95274   6
  -3 -13   1 5.26927 1.24742  12
  -3  13  -1 3.50375 0.59917   9
   3 -13  -1 3.00856 1.04510   7
   3 -13  -1 4.51894 1.21137  12
  -3  13  -1 4.98794 0.84640  11
  -3 -13   1 3.45566 0.85736  10
  -3  13  -1 4.22720 0.66671   8
   3 -13  -1 3.31259 1.02648  10
   4 -13   1 1.74493 0.95794   6
   4 -13   1 2.49058 1.07579   7
  -4 -13  -1 2.19119 0.97178  12
   4 -13   1 3.74351 1.11106  10
  -4  13   1 2.30021 0.70924  11
  -4 -13  -1 2.00811 0.74233  10
  -4  13   1 3.19026 0.64917   8
   4 -13   1 1.51876 0.89952  12
  -4 -13  -1 1.69194 0.76608   7
  -4  13   1 2.54792 0.59016   9
  -4 -13   1 3.46035 0.86522   7
   4 -13  -1 3.16844 1.04169  10
  -4  13  -1 2.37550 0.61983   8
   4 -13  -1 3.85597 1.08649  12
  -4 -13   1 1.83302 0.94019  12
   4 -13  -1 1.93264 0.89460   6
  -4 -13   1 1.58962 0.69624  10
  -4  13  -1 1.69785 0.52475   9
   4 -13  -1 2.46377 1.13163   7
  -4  13  -1 1.43640 0.62018  11
  -5 -13  -1 1.71410 0.86375  12
  -5  13   1 2.37302 0.68954  11
   5 -13   1 1.16482 0.84320  10
   5 -13   1 1.76643 0.91411   6
   5 -13   1 1.96471 0.94735  12
  -5 -13  -1 2.05125 0.67959  10
  -5 -13  -1 0.56221 0.68151   7
  -5  13   1 1.96360 0.61010   9
  -5  13  -1 1.92741 0.66847  11
  -5 -13   1 2.10368 0.92720  12
   5 -13  -1 0.32171 0.83252  12
   5 -13  -1 1.73289 1.00592   7
   5 -13  -1 1.95960 0.92634  10
   5 -13  -1 2.52469 0.98957   6
  -5  13  -1 1.67965 0.58713   9
  -5 -13   1 2.02326 0.68473  10
  -5 -13   1 2.25089 0.76704   7
  -5  13  -1 1.86089 0.60358   8
   6 -13   1 12.3258 1.74460   6
  -6  13   1 12.1778 1.27048   9
  -6 -13  -1 13.2107 1.24457  10
  -6 -13  -1 13.1108 1.83237   7
  -6 -13  -1 12.6986 1.85423  12
  -6  13   1 12.5449 1.20843   8
  -6  13   1 11.3139 1.36656  11
   6 -13   1 8.96463 1.61776  10
   6 -13   1 10.8642 1.78333  12
  -6  13  -1 10.9605 1.13694   8
  -6 -13   1 12.2689 1.83477  12
   6 -13  -1 10.2574 1.56263   6
  -6  13  -1 9.65461 1.30489  11
  -6 -13   1 10.3752 1.38244   7
   6 -13  -1 12.2160 1.77772  12
  -6  13  -1 10.9379 1.22265   9
   6 -13  -1 10.7804 1.66150  10
  -6 -13   1 11.9629 1.20632  10
   7 -13   1 0.03078 0.90490  10
   7 -13   1 0.76898 0.94417  12
  -7  13   1 1.11700 0.60174   9
  -7 -13  -1 0.64548 0.80599   7
   7 -13   1 1.52911 0.87490   6
  -7  13   1 1.04768 0.58672   8
  -7 -13  -1 1.27382 0.50161  10
  -7  13   1 0.88606 0.63977  11
  -7 -13  -1 1.17437 0.84732  12
  -7  13  -1 0.76542 0.58579   8
   7 -13  -1 1.51564 0.90871   6
  -7 -13   1 1.30738 0.50780  10
  -7  13  -1 0.51019 0.55636   9
   7 -13  -1 0.25199 0.79680  12
  -7  13  -1 1.04802 0.65940  11
   7 -13  -1 0.90575 0.88788  10
  -7 -13   1 1.38624 0.86018  12
   8 -13   1 4.18647 1.21398   6
  -8  13   1 1.57900 0.77361   9
   8 -13   1 3.57421 1.14062  10
  -8  13   1 3.16003 0.79460   8
  -8 -13  -1 3.82520 1.11598  12
   8 -13   1 2.94608 1.18230  12
  -8  13   1 4.53354 0.93015  11
  -8  13  -1 3.81237 0.88133  11
   8 -13  -1 3.76649 1.18746  12
  -8 -13   1 4.32390 1.39427  12
   8 -13  -1 1.96688 1.25047   6
  -8  13  -1 4.83910 0.90276   8
  -8  13  -1 4.22110 0.90262   9
   8 -13  -1 5.04772 1.28974  10
   9 -13   1 13.1171 1.84663   6
   9 -13   1 13.9510 1.96059  12
  -9  13   1 13.2254 1.47109   8
  -9 -13  -1 14.8034 1.98164  12
  -9  13   1 14.6326 1.51891   9
   9 -13  -1 11.8987 2.14380  12
  -9  13  -1 14.6622 1.49782   9
  -9 -13   1 10.5816 1.74917  12
   9 -13  -1 11.6761 1.84803   6
  -9  13  -1 14.8130 1.50124   8
  -9 -13   1 13.0942 1.10376  13
   0 -14  -1 2.20344 0.98809   7
   0 -14  -1 1.78841 0.84817  10
   0 -14   1 2.44662 1.03472  12
   0 -14   1 2.78851 0.94403  10
   0 -14  -1 3.95124 1.18665  12
   0 -14   1 1.81431 0.90402   7
   1 -14   1 59.3569 3.74496  10
  -1 -14  -1 56.3238 3.64422  10
  -1 -14  -1 57.9510 3.79953   7
  -1 -14  -1 60.5978 3.98838  12
   1 -14   1 52.3326 3.77941   7
   1 -14   1 56.5850 3.98211  12
  -1 -14   1 59.3225 3.89489  12
   1 -14  -1 51.4706 3.86358  12
  -1 -14   1 57.7115 3.59950  10
   1 -14  -1 59.7717 3.72922  10
   1 -14  -1 54.0693 3.79325   7
  -1  14  -1 56.5568 3.06729   8
  -1 -14   1 52.6259 3.67350   7
   2 -14   1 11.9952 1.76227   6
  -2 -14  -1 13.0859 1.85090  12
  -2  14   1 12.8829 1.10021   8
  -2  14   1 13.2230 1.32062  11
   2 -14   1 12.3799 1.70769  10
  -2 -14  -1 14.1452 1.78415   7
  -2 -14  -1 10.5184 1.49954  10
   2 -14   1 13.7750 1.99496  12
   2 -14   1 14.2100 1.86625   7
   2 -14  -1 10.9271 1.81454   7
   2 -14  -1 13.6978 1.96910  12
  -2 -14   1 10.8325 1.76468  12
  -2 -14   1 12.9439 1.72099   7
  -2  14  -1 13.5568 1.14906   8
  -2 -14   1 12.1543 1.55807  10
   2 -14  -1 12.4219 1.70763  10
  -3 -14  -1 67.4624 4.45849  12
  -3  14   1 71.7049 3.91823  11
  -3  14   1 70.3959 3.65420   8
   3 -14   1 76.6554 4.67646   7
  -3 -14  -1 69.3937 4.11433  10
  -3 -14  -1 65.7621 4.25020   7
   3 -14   1 69.5613 4.41109  10
   3 -14   1 68.1037 4.47249   6
   3 -14   1 73.5401 4.63299  12
   3 -14  -1 67.8112 4.49992   6
  -3 -14   1 69.9113 4.15104  10
  -3 -14   1 70.7994 4.33878   7
   3 -14  -1 73.6558 4.48580  10
   3 -14  -1 78.8160 4.73004  12
  -3  14  -1 68.7337 3.72450   8
  -3 -14   1 73.5007 4.61883  12
   3 -14  -1 68.0852 4.62650   7
  -4  14   1 15.8405 1.54472  11
   4 -14   1 14.6845 2.03801  12
   4 -14   1 16.2768 2.34374   6
  -4 -14  -1 13.3728 2.29563  12
   4 -14   1 15.2833 2.01423  10
  -4  14   1 16.9030 1.31659   8
  -4 -14  -1 15.5317 1.77678   7
  -4 -14  -1 16.7884 1.64504  10
  -4  14   1 15.5428 1.33586   9
   4 -14  -1 17.6305 1.97013  10
  -4  14  -1 14.5452 1.47633  11
   4 -14  -1 14.7435 1.99391  12
  -4 -14   1 18.0824 1.83736   7
   4 -14  -1 15.5853 2.13944   7
  -4  14  -1 15.8087 1.57656   9
  -4 -14   1 11.3086 1.81672  12
  -4 -14   1 18.1584 1.63628  10
   4 -14  -1 16.0623 2.07617   6
  -4  14  -1 13.9763 1.26115   8
   5 -14   1 23.4422 2.38637  12
  -5 -14  -1 19.3347 1.68389  10
  -5  14   1 18.8773 1.73524  11
  -5 -14  -1 18.3817 1.90516   7
  -5  14   1 19.3663 1.75376   9
  -5 -14  -1 19.8799 2.39797  12
  -5  14   1 19.3404 1.52466   8
   5 -14   1 21.9471 2.28445   6
  -5 -14   1 18.5721 1.67660  10
  -5 -14   1 18.2629 2.47914  12
   5 -14  -1 30.1976 3.93536  10
  -5 -14   1 19.3037 1.85768   7
  -5  14  -1 18.3766 1.49637   8
   5 -14  -1 18.4062 2.33394  12
  -5  14  -1 18.2779 1.52249   9
  -5  14  -1 19.4794 1.71477  11
  -6 -14  -1 4.73531 1.39960  12
   6 -14   1 6.72833 1.43231  10
   6 -14   1 4.05563 1.43656  12
   6 -14   1 4.18391 1.32256   6
  -6 -14  -1 6.23929 0.96537  10
  -6  14   1 5.69604 0.89547   8
  -6  14   1 5.89388 0.92212   9
  -6 -14  -1 4.60247 1.12043   7
  -6  14   1 5.92772 1.05082  11
  -6  14  -1 5.71268 0.93277   8
  -6  14  -1 5.99921 0.89714   9
  -6 -14   1 4.38156 1.26998  12
  -6  14  -1 6.17568 0.97498  11
  -6 -14   1 5.92191 0.93900  10
   6 -14  -1 5.16590 1.30288   6
   6 -14  -1 4.92271 1.26857  10
   7 -14   1 29.7112 2.67001   6
  -7 -14  -1 26.5861 1.85650  10
   7 -14   1 26.4253 2.67807  12
  -7 -14  -1 28.3923 2.57469  12
  -7  14   1 26.1085 2.03146   9
   7 -14   1 28.7878 2.60228  10
  -7  14   1 25.4632 2.01701   8
   7 -14  -1 24.6241 2.56894   6
  -7 -14   1 26.9355 1.81189  10
   7 -14  -1 23.7960 2.54088  12
   7 -14  -1 26.8270 2.58585  10
  -7  14  -1 26.8814 1.96820   8
  -7 -14   1 24.3288 2.50776  12
  -7  14  -1 24.7574 1.94706   9
   0 -15  -1 1.96283 1.12733  12
   0 -15  -1 0.86383 0.85816   7
   0 -15  -1 -0.0258 0.75927  10
   0 -15   1 2.58366 1.00101   7
   0 -15   1 1.60660 0.99513  12
   0 -15   1 1.89891 0.91161  10
   1 -15   1 7.45993 1.37848  10
  -1 -15  -1 9.39251 1.45662  10
   1 -15   1 11.4454 1.77956  12
  -1 -15  -1 9.64030 1.54722   7
   1 -15   1 8.13542 1.53522   6
  -1 -15  -1 7.37668 1.61614  12
   1 -15   1 9.70062 1.63486   7
  -1 -15   1 10.8720 1.52268  10
   1 -15  -1 9.70810 1.77527  12
  -1 -15   1 8.15048 1.48737   7
   1 -15  -1 8.95979 1.48830  10
   1 -15  -1 10.2716 1.68677   7
  -1 -15   1 6.55097 1.50642  12
   2 -15   1 0.65768 0.90118   7
   2 -15   1 0.49109 0.84107  10
   2 -15   1 0.98385 1.02910   6
   2 -15   1 0.39228 0.94916  12
  -2 -15  -1 1.60347 0.79978  10
  -2 -15  -1 0.24750 0.84245   7
  -2 -15  -1 0.39276 0.84785  12
   2 -15  -1 0.12605 0.74299  10
   2 -15  -1 0.33577 0.86289   6
  -2 -15   1 1.25236 0.85324   7
  -2 -15   1 0.08517 0.88336  12
   2 -15  -1 1.03327 1.14497  12
  -2 -15   1 0.35886 0.68134  10
   2 -15  -1 0.61185 0.96278   7
  -3 -15  -1 2.49559 0.86239  10
   3 -15   1 1.88753 1.02337  10
   3 -15   1 1.18904 0.97192  12
   3 -15   1 3.49394 1.23087   6
  -3 -15  -1 2.68074 1.16266  12
  -3 -15  -1 2.00502 0.98649   7
  -3 -15   1 3.68762 1.09652   7
   3 -15  -1 3.86761 1.18847  12
  -3 -15   1 3.54828 0.97186  10
   3 -15  -1 2.51434 1.27113   7
   3 -15  -1 2.84159 1.21796  10
  -3 -15   1 2.92939 1.22891  12
   3 -15  -1 1.53346 1.08618   6
   4 -15   1 0.55885 0.97532  12
  -4 -15  -1 0.97142 1.19221  12
  -4  15   1 1.49290 0.67667  11
   4 -15   1 2.59158 1.15853  10
  -4 -15  -1 2.69556 0.97412   7
  -4 -15  -1 1.29780 0.75152  10
   4 -15   1 1.25861 0.95203   6
   4 -15  -1 1.71115 1.07216  10
  -4 -15   1 2.38593 1.16122  12
  -4 -15   1 1.18120 0.71964  10
   4 -15  -1 1.29654 1.01739   6
  -4  15  -1 0.67416 0.52401   8
   4 -15  -1 1.51064 0.99594   7
   4 -15  -1 0.91903 0.94183  12
  -4 -15   1 2.03490 0.95869   7
  -5  15   1 3.13090 0.75785   8
   5 -15   1 1.05782 1.06681  12
  -5 -15  -1 2.92618 0.85810  10
  -5 -15  -1 4.78435 1.13623   7
  -5 -15   1 2.74240 0.81722  10
  -5  15  -1 3.36843 0.77098   8
   5 -15  -1 3.07210 1.26636  12
   1   0   2 90.7462 5.13945   4
   1   0  -2 83.9826 3.98922   9
  -1   0   2 94.2073 5.33986   3
  -1   0   2 82.2025 3.97125  11
  -1   0   2 82.0900 3.97676  13
   1   0   2 84.7265 3.97140  11
  -1   0  -2 91.3750 3.96818   8
   1   0  -2 80.1892 5.20215   3
   1   0  -2 83.5750 5.10676   4
   1   0   2 89.1670 4.01651   6
  -1   0   2 79.9559 5.11082   4
  -1   0  -2 86.5962 3.98444  10
   1   0  -2 91.2603 5.44384   1
  -1   0  -2 87.3879 3.98713  13
   1   0  -2 90.3840 3.97489  11
  -1   0  -2 84.9013 5.28992   1
   1   0  -2 86.2299 5.36039   5
   1   0  -2 90.9813 3.98705  13
  -1   0   2 83.6019 5.33232   1
  -1   0   2 84.3584 3.96834   7
  -1   0   2 75.0969 5.27013   2
  -1   0  -2 87.5892 5.22279   4
  -1   0  -2 90.3609 3.98017  11
   1   0  -2 87.2855 3.97194   7
   1   0   2 96.0150 3.99386  10
  -1   0   2 81.6558 5.33382   5
  -1   0  -2 95.2661 4.02561   6
   2   0   2 349.218 16.5905   1
   2   0   2 348.473 15.3826   4
   2   0  -2 310.588 14.6515   6
  -2   0   2 310.477 16.5957   1
  -2   0   2 318.064 14.7254   7
  -2   0   2 309.995 14.6675  11
   2   0   2 295.923 14.7438   6
   2   0   2 354.308 15.6450   4
  -2   0   2 302.156 17.1538   5
  -2   0   2 319.867 16.1186   3
   2   0   2 333.090 14.6938  13
  -2   0   2 290.875 15.8110   4
  -2   0  -2 323.830 14.6902  10
  -2   0   2 309.702 14.6530   6
  -2   0   2 296.610 16.3382   2
  -2   0  -2 326.090 16.1510   4
  -2   0  -2 310.030 16.3963   1
   2   0   2 359.507 14.7280   9
  -2   0  -2 360.137 14.7779   6
   2   0  -2 354.364 14.6913  13
   2   0  -2 344.513 17.4113   5
   2   0  -2 297.882 16.2895   3
   2   0   2 325.957 14.7252  10
   2   0   2 324.355 14.6527  11
   2   0  -2 321.604 14.6499  11
   2   0  -2 359.613 16.6560   2
  -3   0   2 844.401 40.2606   7
   3   0  -2 916.426 44.3525   5
   3   0  -2 864.914 42.0278   3
  -3   0   2 846.221 43.8841   5
  -3   0   2 900.784 42.3534   2
  -3   0   2 911.519 41.6663   4
   3   0  -2 944.381 42.8701   1
   3   0  -2 934.527 42.5184   2
  -3   0  -2 775.708 42.1028   1
   3   0   2 929.709 42.5141   1
  -3   0   2 939.130 41.9940   3
  -3   0  -2 920.599 41.3339   4
  -4   0   2 169.898 7.70310  11
   4   0   2 174.829 7.81958   8
  -4   0  -2 158.467 7.80457   9
  -4   0  -2 189.237 9.35632   4
  -4   0   2 168.768 7.72556  13
  -4   0   2 157.243 7.81425   8
  -4   0   2 188.219 10.5407   2
  -4   0   2 168.017 10.1881   1
   4   0  -2 174.080 10.7127   1
   4   0   2 167.203 11.7883   1
  -4   0  -2 160.407 7.72777  10
   4   0  -2 173.475 12.6205   5
  -4   0  -2 151.790 11.8369   5
   4   0  -2 166.124 7.75641   6
  -4   0  -2 169.158 10.1093   1
  -4   0  -2 155.396 7.68243  11
  -4   0  -2 178.853 7.89157   6
  -4   0  -2 169.856 7.72082  11
  -4   0   2 180.561 9.63540   4
   4   0   2 171.785 7.86571   6
   4   0  -2 179.840 10.2870   3
  -4   0   2 147.866 12.0407   5
   4   0  -2 176.171 10.4038   2
   4   0   2 179.117 7.73653  13
  -4   0   2 175.075 7.76734   6
  -5   0   2 581.681 28.1262   1
   5   0   2 593.522 24.8719  13
  -5   0  -2 539.923 24.9798   9
  -5   0  -2 529.617 24.9523   8
  -5   0   2 575.053 31.5713   5
   5   0  -2 576.186 28.4296   1
  -5   0   2 580.664 24.9305  12
   5   0  -2 511.591 24.9077   6
  -5   0   2 545.834 24.8352  11
  -5   0  -2 524.840 24.8591  10
   5   0  -2 516.274 28.0953   2
  -5   0   2 585.267 27.0840   4
   5   0   2 575.815 28.0555   1
  -5   0  -2 484.238 30.5251   5
  -5   0  -2 574.385 26.7388   4
   5   0   2 561.392 25.1673   6
  -5   0   2 494.618 24.9746   8
  -5   0  -2 555.743 24.8231  11
  -5   0  -2 585.987 24.8676  11
   5   0  -2 532.680 27.6761   3
  -5   0   2 495.564 24.8478  13
  -5   0   2 574.334 25.0354   6
  -5   0  -2 587.598 28.0059   1
   6   0   2 378.076 16.7116  13
  -6   0  -2 360.888 19.9375   4
  -6   0   2 379.316 16.8227   6
  -6   0   2 342.959 16.8625   8
  -6   0   2 392.568 20.3810   2
   6   0   2 401.570 16.9404   6
  -6   0   2 343.488 16.7008  13
   6   0  -2 388.387 20.7063   1
  -6   0  -2 382.175 20.0991   1
  -6   0  -2 340.382 23.6402   5
  -6   0   2 328.324 23.5392   5
  -6   0   2 353.592 16.6807  11
  -6   0  -2 355.563 16.8307   8
  -6   0  -2 394.466 20.5631   2
   6   0  -2 394.293 16.8145   6
  -6   0   2 380.136 20.2250   1
  -6   0  -2 366.953 16.6740  11
  -6   0   2 383.545 16.8135  12
  -6   0  -2 346.322 16.8478   9
   6   0  -2 348.326 20.0830   3
   6   0   2 370.583 20.2528   1
  -7   0   2 27.0475 1.47417  13
  -7   0   2 30.1092 8.34279   5
   7   0  -2 29.2856 1.52114  10
  -7   0   2 20.2328 4.49370   4
  -7   0  -2 32.5514 5.46515   2
  -7   0  -2 30.1875 4.56129   1
  -7   0  -2 27.0902 1.63894   9
  -7   0  -2 32.5582 1.46887  11
   7   0   2 32.1672 1.74398   6
   7   0   2 37.2212 4.86411   1
  -7   0   2 28.8891 1.60134  12
  -7   0  -2 31.9253 4.67693   4
  -7   0  -2 29.1323 1.64795   8
  -7   0  -2 22.5238 8.29259   5
  -7   0   2 31.7761 5.22517   2
  -7   0   2 28.7843 1.46387  11
  -7   0   2 25.9884 1.65223   8
   7   0  -2 27.2610 5.16208   3
  -7   0   2 19.8189 4.06884   1
  -7   0  -2 29.4011 1.46983  10
   7   0   2 30.7717 5.64859   3
   7   0  -2 27.5738 1.59291   6
   7   0  -2 31.2992 5.14170   1
   7   0   2 31.6271 1.47100  13
  -8   0  -2 71.2547 3.65161   8
   8   0  -2 77.2679 3.49743  10
  -8   0   2 74.5079 3.46837  13
   8   0   2 75.8106 3.74850   6
  -8   0  -2 71.4172 3.43388  11
  -8   0   2 76.8564 3.46315  11
  -8   0   2 72.9829 3.70352   8
  -8   0  -2 71.5313 3.68481   9
   8   0   2 70.8049 3.48455  10
   8   0  -2 65.9682 3.57046   6
  -9   0  -2 13.1524 0.78669  11
   9   0  -2 11.7038 0.93828   6
  -9   0   2 13.6430 0.81003  11
  -9   0   2 13.3848 1.09014   8
  -9   0  -2 12.7461 1.15477   8
   9   0  -2 13.8765 0.83060  10
  -9   0  -2 12.5429 1.05561   9
   9   0   2 11.4313 0.78976  10
   9   0   2 10.3264 1.03853   6
 -10   0   2 83.0628 4.43777   9
 -10   0   2 87.9243 4.47021   8
  10   0   2 87.4897 4.14690  10
  10   0  -2 78.4203 4.29773   6
 -10   0   2 89.2889 4.15527  11
 -10   0  -2 91.6893 4.47651   9
 -10   0   2 86.0885 4.25568  12
 -10   0  -2 87.8518 4.14484  11
  10   0  -2 88.7904 4.14969  10
 -10   0  -2 89.6514 4.43463   8
  10   0   2 88.8382 4.47833   6
  11   0  -2 15.3870 1.10922   6
 -11   0   2 15.3299 1.24898   9
 -11   0   2 14.7788 0.92094  11
 -11   0  -2 12.2579 0.88342  11
 -11   0  -2 11.8677 1.14022   9
 -11   0  -2 12.1434 1.17824   8
 -11   0   2 15.6170 1.04494  12
 -11   0   2 16.3699 1.29053   8
  11   0   2 12.5444 1.17956   6
 -12   0  -2 29.1332 1.90386   8
 -12   0  -2 27.7118 1.53895  11
 -12   0  -2 23.8423 1.83478   9
 -12   0   2 29.6178 1.95758   9
 -12   0   2 28.1474 1.66705  12
  12   0   2 29.0784 1.93507   6
 -12   0   2 28.3527 1.55255  11
  12   0  -2 26.4239 1.73657   6
 -12   0   2 26.1016 1.89903   8
 -13   0  -2 191.312 9.13813   9
  13   0  -2 191.923 8.94168   6
  13   0   2 184.678 9.08620   6
 -13   0  -2 176.831 9.03159   8
 -13   0   2 189.297 9.12939   8
 -13   0  -2 190.832 9.00131  12
 -13   0   2 181.172 9.09565   9
 -13   0  -2 182.236 9.24474   7
 -14   0   2 58.7366 3.60604   9
 -14   0  -2 63.6327 3.58292   8
 -14   0  -2 64.2191 3.65521   9
  14   0   2 59.1423 3.56265   6
 -14   0   2 60.5157 3.62182   8
 -14   0  -2 65.5344 3.82102   7
 -14   0  -2 65.5504 3.59614  12
 -14   0   2 61.6655 3.69601   7
 -15   0  -2 2.29315 1.23360   9
 -15   0  -2 1.59298 0.81020   7
 -15   0  -2 1.66238 0.65295   8
 -15   0   2 1.61309 0.75100   7
   0   1   2 1418.84 59.5297   3
   0  -1  -2 1234.24 58.9048   4
   0  -1   2 1143.84 59.3688   1
   0  -1  -2 1376.18 59.4688   3
   0   1  -2 1309.16 59.5922   1
   0   1   2 1253.45 59.5254   2
   0   1   2 1242.06 59.8238   1
   0  -1  -2 1172.88 59.7561   1
   0   1   2 1391.51 59.0499   4
   1   1  -2 768.439 34.0703   1
   1  -1   2 742.631 34.8400   1
  -1   1   2 651.470 34.8531   1
  -1  -1  -2 698.639 33.3949   4
  -1   1   2 732.161 34.0934   4
  -1  -1  -2 693.148 33.1761   5
  -1   1   2 779.042 34.6223   3
  -1  -1  -2 671.152 33.8167   3
  -1   1   2 707.128 34.8127   2
  -1  -1  -2 749.852 34.1498   2
   1   1  -2 735.728 34.2642   5
  -1   1  -2 650.967 34.4885   1
  -1  -1   2 681.633 34.0087   5
   1  -1  -2 768.514 35.1726   1
   1   1   2 663.886 33.8095   2
   1   1   2 736.145 34.3535   1
   1   1   2 743.212 34.1469   1
   1  -1  -2 723.937 34.4332   3
   1   1   2 765.535 33.9090   3
   1   1   2 762.328 33.1943   5
   1   1   2 734.406 33.1657   4
   1  -1  -2 759.161 34.7891   2
  -1  -1   2 631.513 33.6876   1
  -2  -1  -2 1233.75 62.9359   5
  -2   1   2 1309.80 64.1684   1
   2   1  -2 1389.46 63.9989   5
   2  -1   2 1419.74 62.7094   4
  -2   1   2 1417.22 63.5367   3
  -2  -1  -2 1219.31 62.4289   1
  -2   1   2 1241.14 63.6361   5
   2   1  -2 1421.23 62.4348   3
  -2   1   2 1446.08 63.1310   4
  -2   1   2 1253.46 63.8034   2
   2   1  -2 1444.71 62.5168   1
   2   1  -2 1409.38 62.4249   2
  -2  -1  -2 1445.33 62.6036   2
   2  -1  -2 1333.45 63.6538   2
  -2  -1   2 1290.14 62.7081   5
  -2  -1   2 1416.54 61.1981   3
   2   1   2 1427.29 62.1975   5
  -2  -1   2 1238.31 61.2025   1
   2   1   2 1439.13 61.6093   1
   2  -1  -2 1386.70 61.9498   4
  -2   1  -2 1293.10 62.8689   1
   2  -1  -2 1262.81 62.3502   3
   2   1   2 1259.04 61.3878   2
  -3   1   2 599.642 26.2772  12
   3   1  -2 615.537 26.1918  10
  -3  -1  -2 518.529 29.2277   5
  -3  -1  -2 562.174 27.6793   1
   3  -1   2 554.896 26.2360  11
  -3   1   2 536.000 29.4026   2
   3  -1   2 558.212 26.2806  10
   3   1  -2 632.519 26.1809  13
  -3  -1  -2 606.160 27.7210   2
   3   1  -2 607.396 27.6068   3
  -3  -1  -2 596.108 26.3435   6
  -3   1   2 535.457 29.4372   1
   3  -1   2 616.831 29.7898   1
  -3  -1  -2 552.030 26.1411  11
   3  -1   2 525.107 26.3196   6
  -3   1   2 607.497 26.3847   7
   3  -1   2 614.166 28.0508   4
  -3   1   2 604.921 29.1436   3
  -3   1   2 575.471 26.2491   6
   3   1  -2 578.999 30.1313   5
   3   1  -2 619.921 27.6311   2
  -3   1   2 576.545 30.2396   5
   3  -1  -2 553.647 26.1812  12
  -3  -1   2 544.808 27.6315   1
   3   1   2 554.080 26.1708  10
  -3   1  -2 591.172 29.6323   1
   3  -1  -2 572.640 26.2374  10
   3   1   2 623.132 26.1370  13
  -3  -1   2 615.598 27.4953   2
   3   1   2 539.729 26.2638   6
  -3  -1   2 577.627 27.4539   1
   3   1   2 594.372 26.2009   8
  -3  -1   2 562.386 30.0933   5
  -3  -1   2 625.482 27.0393   3
   3  -1  -2 630.335 30.1963   1
   3  -1  -2 608.777 26.1821  11
  -3   1  -2 606.720 26.3037   6
  -3   1  -2 613.492 26.3311  12
  -3  -1   2 542.389 26.1751  12
  -3  -1   2 578.789 26.1876   6
   3   1   2 585.508 26.2260   9
   3  -1  -2 623.817 28.3736   4
   3  -1  -2 512.997 26.1895   6
   3  -1  -2 542.057 29.0477   3
   3   1   2 580.507 27.8330   3
  -3   1  -2 580.998 26.2351  10
   4  -1   2 622.325 30.1791  10
   4   1  -2 717.166 30.0491  13
   4   1  -2 690.950 31.6169   2
   4  -1   2 712.288 31.8941   4
   4  -1   2 669.511 30.2684   6
  -4  -1  -2 609.914 30.1469   8
  -4   1   2 708.748 30.1795   6
  -4  -1  -2 634.834 30.0587  10
  -4  -1  -2 678.545 30.0218  11
  -4   1   2 660.747 34.0824   2
   4   1  -2 605.829 30.1291   6
  -4  -1  -2 638.318 31.6846   1
   4  -1   2 684.827 30.1098  11
  -4  -1  -2 662.197 31.6391   2
  -4   1   2 617.063 33.8864   1
   4   1  -2 692.502 35.3967   5
  -4   1   2 706.330 30.3275   7
  -4  -1  -2 700.586 30.2784   6
  -4  -1  -2 652.602 30.0229  11
   4  -1   2 737.618 34.5669   1
   4   1  -2 671.442 31.6003   3
  -4  -1  -2 612.004 30.1684   9
  -4  -1  -2 625.420 34.5328   5
  -4   1   2 678.939 30.1359  11
  -4   1   2 664.527 33.2651   3
  -4   1   2 744.876 33.1653   4
  -4   1   2 678.839 30.1562  12
   4  -1  -2 629.071 30.6777  10
   4  -1  -2 681.680 30.6112  11
  -4  -1   2 598.183 35.0680   5
  -4  -1   2 628.911 30.5674  13
  -4   1  -2 691.809 33.0489   4
   4   1   2 716.331 32.2464   1
   4   1   2 714.362 30.5875  10
  -4  -1   2 685.515 30.6658   6
   4  -1  -2 622.745 33.9317   3
   4  -1  -2 718.328 34.7546   2
   4   1   2 721.925 30.5637  13
   4   1   2 710.118 30.5577  13
   4  -1  -2 664.113 30.6726   6
   4   1   2 704.030 30.6846   8
  -4   1  -2 719.316 30.7944   6
  -4   1  -2 669.000 30.6834  10
  -4  -1   2 611.228 31.8883   1
   4   1   2 666.491 30.7442   6
  -4  -1   2 625.362 31.9671   1
  -4   1  -2 722.637 30.8058  12
   4  -1  -2 711.494 35.1300   1
  -4  -1   2 687.332 30.6439  12
  -4   1  -2 637.789 34.3184   1
   4  -1  -2 710.608 32.5812   4
  -4  -1   2 721.557 32.0265   2
  -5   1   2 178.423 7.93179   6
  -5  -1  -2 163.622 7.74210  11
   5  -1   2 181.969 9.03790   4
   5  -1   2 190.149 7.93796  10
  -5   1   2 169.356 7.85249  11
   5  -1   2 182.156 8.05821   6
   5   1  -2 188.147 7.79824  10
  -5  -1  -2 163.444 7.75771  10
   5  -1   2 180.556 8.85088   4
   5   1  -2 170.532 7.78243  10
   5   1  -2 173.639 14.1443   5
   5  -1   2 184.819 7.76808  11
  -5  -1  -2 151.977 8.72165   4
  -5  -1  -2 167.005 9.63981   2
  -5   1   2 182.062 7.90256  13
  -5   1   2 161.025 13.8029   5
  -5  -1  -2 142.315 12.7195   5
  -5  -1  -2 164.237 9.42729   1
  -5   1   2 176.156 7.90663  12
   5   1  -2 182.087 9.82222   3
  -5  -1  -2 151.722 7.88645   8
   5  -1   2 172.786 12.0807   1
  -5   1   2 152.578 12.5155   1
  -5   1   2 176.084 7.99655   8
  -5   1   2 174.240 12.3730   2
  -5   1   2 171.324 11.1037   4
   5   1  -2 178.658 7.89285   6
  -5  -1  -2 152.002 8.52396   4
  -5  -1  -2 154.960 7.81082  11
   5  -1  -2 148.953 11.6532   2
  -5   1  -2 168.663 7.43095  11
   5  -1  -2 142.325 11.4559   3
   5  -1  -2 175.332 7.52246  10
  -5  -1   2 148.923 7.36047  13
  -5   1  -2 159.432 7.48826  10
  -5  -1   2 173.464 7.47178  12
  -5  -1   2 162.860 8.92176   1
  -5  -1   2 174.302 9.13717   2
   5  -1  -2 161.249 7.50479   6
   5   1   2 163.492 9.10218   1
  -5   1  -2 171.545 10.4007   4
  -5  -1   2 169.704 7.50706   6
   5   1   2 157.718 7.33541  13
  -5  -1   2 150.453 7.52205   8
  -5   1  -2 161.109 7.53704   8
   5  -1  -2 152.247 13.1142   1
  -5  -1   2 159.900 13.2276   5
  -5  -1   2 158.145 7.32367  11
  -5   1  -2 174.845 7.58186   9
   5   1   2 162.298 7.38034  10
  -5  -1   2 154.762 8.77044   1
  -6   1   2 13.8183 6.20494   5
  -6   1   2 22.0397 1.19658  12
  -6   1   2 19.4800 4.87023   2
  -6   1   2 20.2587 4.54158   4
   6  -1   2 22.5134 1.31840   6
  -6  -1  -2 18.6680 2.49823   4
   6   1  -2 23.3440 1.18701   6
  -6  -1  -2 20.8898 1.00267  11
   6   1  -2 18.6755 6.96191   5
  -6   1   2 19.1460 1.13790  13
  -6  -1  -2 17.6145 1.15693   8
  -6  -1  -2 20.3088 1.02710  11
  -6  -1  -2 21.0030 2.78651   1
  -6   1   2 19.7765 4.22169   1
  -6  -1  -2 19.8683 3.06176   2
   6  -1   2 22.1542 4.41624   1
  -6  -1  -2 19.3013 3.19412   4
   6  -1   2 22.6882 1.19730  10
  -6  -1  -2 18.3124 3.03131   2
   6   1  -2 24.7949 3.60281   3
  -6   1   2 18.4752 1.24035   8
  -6  -1  -2 20.2593 1.20686   9
  -6   1   2 22.1353 1.12387  11
  -6   1   2 22.5835 1.22371   6
  -6  -1   2 25.0069 3.10609   2
  -6   1  -2 21.1978 1.17144  10
  -6   1  -2 17.0635 3.93771   4
  -6  -1   2 22.8648 1.16889  12
  -6  -1   2 19.3172 2.61392   1
  -6  -1   2 16.7804 6.35389   5
  -6  -1   2 19.3335 1.23386   8
  -6  -1   2 21.3583 1.20709   6
   6  -1  -2 21.9970 4.54194   1
   6   1   2 21.1929 1.07065  10
  -6   1  -2 18.5449 1.23698   9
   6  -1  -2 20.4225 5.18887   3
  -6   1  -2 18.2903 4.02254   1
  -6   1  -2 20.5870 5.28605   2
   6   1   2 23.6329 1.31132   6
   6   1   2 17.3307 2.60236   1
   6  -1  -2 22.2280 1.22371   6
   6  -1  -2 23.6584 1.21330  10
  -6  -1   2 21.4705 2.84295   4
  -6   1  -2 17.6129 6.31284   5
  -6  -1   2 19.9577 1.03731  13
  -6   1  -2 21.8454 1.11537  11
  -6   1  -2 19.0247 1.21261   8
  -7  -1  -2 75.4930 4.08435   8
   7  -1   2 96.1007 4.27705   6
  -7   1   2 80.2426 4.17317   8
  -7   1   2 91.8407 4.02491  11
   7   1  -2 80.2368 4.17096   6
  -7  -1  -2 81.5942 3.89479  11
  -7  -1  -2 79.1861 4.11937   9
  -7   1   2 87.7033 4.11873  12
   7   1  -2 87.6696 3.92465  10
  -7   1   2 82.5147 4.03548  13
   7  -1   2 91.2716 4.09554  10
   7   1   2 90.1017 4.04026  10
  -7  -1   2 79.2476 4.01163  13
  -7   1  -2 81.3763 4.24537   8
  -7  -1   2 90.1775 4.16977  12
  -7  -1   2 83.1213 4.01535  11
  -7  -1   2 86.0551 4.27403   8
  -7   1  -2 96.2773 4.11947  11
  -7   1  -2 94.0337 4.17877  10
   7  -1  -2 83.3512 4.34194   6
  -7   1  -2 80.9000 4.26605   9
   7   1   2 89.4823 4.31478   6
   7  -1  -2 93.1533 4.20596  10
  -8   1   2 193.694 9.30864   8
  -8   1   2 203.976 9.09619  11
  -8  -1  -2 201.968 9.26809   9
  -8  -1  -2 173.975 8.96660  11
  -8   1   2 196.475 9.12210  13
   8   1  -2 197.597 8.98026  10
  -8  -1  -2 200.079 9.23996   8
   8  -1   2 206.230 9.36247   6
   8  -1   2 206.192 9.17832  10
  -8   1  -2 211.370 9.25757  11
   8  -1  -2 183.388 9.36608   6
  -8  -1   2 205.381 9.45527   8
  -8   1  -2 213.008 9.46846   8
   8   1   2 199.861 9.48725   6
   8   1   2 203.768 9.16178  10
  -8  -1   2 206.029 9.34013  12
  -8   1  -2 211.922 9.50391   9
  -8   1  -2 196.645 9.28688  10
  -8  -1   2 180.022 9.14739  11
   8  -1  -2 205.252 9.43318  10
  -9  -1  -2 139.342 6.58060   9
   9  -1   2 129.173 6.60441   6
  -9   1   2 140.888 6.62546   8
  -9   1   2 143.465 6.40417  11
  -9  -1  -2 139.088 6.51993   8
  -9  -1  -2 130.924 6.23471  11
  -9   1   2 139.173 6.38127  13
   9   1  -2 124.837 6.43180   6
  -9  -1  -2 135.125 6.63782   7
  -9  -1   2 129.636 6.06741  11
  -9   1  -2 116.489 6.30485  10
   9  -1  -2 127.632 6.26427  10
  -9   1  -2 126.826 6.40385   9
   9   1   2 130.839 6.42398   6
  -9  -1   2 142.322 6.64641   8
  -9   1  -2 131.101 6.37736   8
  -9  -1   2 143.154 6.26781  12
  -9   1  -2 132.721 6.16574  11
  -9  -1   2 138.805 6.41648   9
 -10  -1  -2 31.9880 2.06603   7
  10  -1   2 37.0409 2.11183   6
 -10   1   2 32.6668 2.06039   9
 -10  -1  -2 34.3130 1.98076   8
 -10   1   2 33.3259 1.77878  11
 -10  -1  -2 31.3890 1.65606  11
 -10   1   2 32.9599 2.06915   8
 -10  -1  -2 32.8507 1.99416   9
  10   1   2 33.0690 2.00657   6
 -10  -1   2 32.0400 1.65266  11
 -10   1  -2 32.4513 1.97383   8
 -10   1  -2 34.2462 1.75308  11
  10  -1  -2 29.0760 1.86687   6
 -10   1  -2 33.2837 2.04015   9
 -10  -1   2 32.9705 1.82647  12
 -10  -1   2 33.1864 1.99479   8
 -10  -1   2 32.4917 1.96583   9
 -11   1   2 86.6871 4.18818  11
 -11   1   2 87.3985 4.50469   9
 -11  -1  -2 84.5943 4.06547  11
 -11  -1  -2 83.8367 4.54747   7
 -11   1   2 89.3702 4.51548   8
  11  -1   2 90.1158 4.54311   6
 -11  -1  -2 89.4903 4.41832   8
 -11  -1  -2 85.9310 4.41270  12
 -11  -1  -2 84.6725 4.43992   9
  11   1  -2 79.3124 4.28457   6
  11  -1  -2 85.1749 4.35694   6
 -11   1  -2 92.1383 4.48268   8
 -11   1  -2 89.4746 4.17959  11
 -11   1  -2 88.2018 4.51268   9
 -11  -1   2 83.0983 4.06673  11
  11   1   2 80.2732 4.41274   6
 -11  -1   2 85.1812 4.44181   8
 -11  -1   2 83.2250 4.24061  12
 -11  -1   2 87.1245 4.44861   9
  12  -1   2 54.2822 3.06244   6
  12   1  -2 45.2202 2.79935   6
 -12  -1  -2 53.4435 2.95193  12
 -12  -1  -2 57.0037 2.99801   8
 -12  -1  -2 51.8006 2.98749   9
 -12  -1  -2 50.3119 3.11017   7
 -12   1   2 53.6888 2.72414  11
 -12   1   2 54.3007 2.77033  12
 -12  -1   2 50.2229 2.82868  12
  12  -1  -2 49.5830 2.92511   6
 -12   1  -2 55.9760 3.17342   9
 -12   1  -2 56.2966 2.77191  11
 -12  -1   2 55.6218 3.11165   7
 -12   1  -2 55.8890 3.09216   8
 -12  -1   2 54.8326 3.07624   8
 -12  -1   2 52.8207 3.04961   9
  12   1   2 52.5992 3.05913   6
 -13  -1  -2 30.7772 2.10348   8
  13   1  -2 29.2546 1.88293   6
 -13  -1  -2 30.0089 1.96076  12
 -13   1   2 28.5562 2.07784   8
 -13   1   2 30.2898 2.13774   9
  13  -1   2 30.3293 2.12613   6
 -13  -1  -2 29.1441 2.04597   9
  13   1   2 28.7198 2.01003   6
 -13   1  -2 26.5116 2.03166   9
 -13  -1   2 27.2641 1.98464   8
 -13   1  -2 31.2883 2.06218   8
  13  -1  -2 29.0546 1.86950   6
 -13  -1   2 26.6739 1.98272   9
 -13  -1   2 30.3720 2.05054   7
 -14  -1  -2 10.9520 1.19078   8
  14  -1   2 13.1778 1.43534   6
 -14  -1  -2 10.1351 1.27782   9
 -14  -1  -2 9.46961 1.33802   7
 -14  -1  -2 10.5842 1.13753  12
 -14   1   2 11.5173 1.38415   8
 -14   1   2 11.1612 1.35281   9
 -14  -1   2 10.3287 1.43049   7
 -14  -1   2 10.0422 1.23091   8
 -14  -1   2 10.0793 1.23978   9
 -14   1  -2 12.4767 1.34815   8
 -14   1  -2 11.5740 1.38646   9
  14   1   2 9.61892 1.22046   6
 -14   1  -2 11.8162 1.46977   7
 -15   1   2 5.90794 1.07242   7
 -15  -1  -2 6.39044 1.15565   7
 -15  -1  -2 4.53132 0.93721   9
 -15  -1  -2 6.68094 1.02663   8
 -15   1   2 5.50072 1.03512   9
  15  -1   2 5.89188 1.61219   6
 -15   1   2 4.37735 0.94460   8
 -15   1  -2 6.76718 1.17494   7
 -15   1  -2 6.34809 1.06102   9
 -15  -1   2 4.82629 0.98226   7
 -15  -1   2 5.01288 0.92068   9
 -15  -1   2 4.96653 0.95244   8
   0  -2  -2 741.067 39.3548   1
   0  -2  -2 756.304 38.0696   4
   0  -2  -2 833.805 41.1917   2
   0   2   2 841.449 40.5250   2
   0  -2   2 791.960 39.3025   1
   0   2  -2 859.292 39.4221   1
   0   2   2 854.431 38.9579   3
   0  -2  -2 773.120 38.6772   3
   0   2   2 786.679 39.4676   1
  -1   2   2 2105.47 91.8664   3
   1   2  -2 2086.60 91.3399   1
  -1  -2  -2 1802.22 90.1016   4
  -1  -2  -2 1932.30 90.8981   3
  -1   2   2 1740.71 91.8999   2
  -1   2   2 1921.17 92.4430   1
  -1  -2  -2 1870.50 91.4632   1
   1  -2   2 2123.47 92.7314   1
  -1  -2  -2 2082.88 91.4163   2
  -1   2   2 2063.22 91.0799   4
   1  -2  -2 2178.53 95.1424   2
  -1   2  -2 1939.63 94.7346   1
   1  -2  -2 1925.61 94.2928   3
   1  -2  -2 2084.20 95.3209   1
   1   2   2 2229.69 92.4869   5
  -1  -2   2 1883.60 93.6942   1
   1   2   2 2123.24 93.6048   3
   1   2   2 2054.97 92.5271   4
   1   2   2 2135.73 94.2417   1
   1  -2  -2 1807.79 93.4477   4
   1   2   2 1969.88 93.8348   2
   2  -2   2 457.243 21.0386  10
  -2   2   2 443.105 21.0378  10
   2  -2   2 469.251 24.9475   1
  -2   2   2 486.242 24.4577   3
   2  -2   2 440.771 21.0696  12
  -2   2   2 453.514 25.0047   1
  -2  -2  -2 434.957 22.7009   3
   2   2  -2 496.200 23.0590   1
   2  -2   2 475.616 23.4633   4
  -2   2   2 406.878 24.6707   2
   2   2  -2 504.779 20.9551  10
  -2  -2  -2 424.800 22.9869   5
  -2  -2  -2 509.510 23.3018   2
  -2  -2  -2 452.285 20.9406  13
   2   2  -2 507.488 24.3581   5
  -2  -2  -2 473.246 20.9089  11
  -2  -2  -2 436.172 23.3941   1
  -2   2   2 450.882 20.9839  12
   2  -2   2 487.876 21.0755   6
  -2  -2  -2 480.297 21.0443   6
   2   2   2 502.849 23.6805   5
  -2  -2   2 437.798 24.1704   5
   2   2   2 508.696 23.9215   1
  -2  -2   2 447.118 23.3261   1
  -2   2  -2 511.354 21.5739   7
   2  -2  -2 502.871 26.0231   1
  -2  -2   2 464.502 21.4196   6
  -2   2  -2 453.009 21.4874  10
   2  -2  -2 459.139 21.4413  12
  -2   2  -2 457.640 25.3413   1
   2  -2  -2 528.012 21.4963  13
  -2   2  -2 490.783 21.5177   6
   2  -2  -2 466.014 21.4919  10
   2  -2  -2 452.585 24.8489   3
  -2  -2   2 445.002 21.3988   8
  -2   2  -2 496.770 21.5398  12
   2  -2  -2 471.179 24.1770   4
  -2  -2   2 444.836 21.4433  12
   2   2   2 482.487 23.4047   3
   2   2   2 425.875 23.3870   2
   2   2   2 445.958 21.4682   6
   2  -2  -2 503.145 21.4502  11
   2  -2  -2 519.915 25.9170   2
   2  -2  -2 460.600 21.5370   7
   2   2   2 494.224 21.3907  13
  -3   2   2 258.686 12.8932   8
  -3   2   2 283.874 12.8698  12
  -3   2   2 261.880 12.8909  13
  -3  -2  -2 296.949 14.6099   2
  -3   2   2 250.293 16.9910   2
   3  -2   2 272.401 12.9215  10
   3   2  -2 285.393 12.8470   6
  -3  -2  -2 305.799 12.9621   6
  -3   2   2 256.380 16.9934   1
  -3   2   2 300.331 13.0242   7
  -3  -2  -2 277.737 13.3419   4
  -3  -2  -2 287.484 12.7915  13
   3   2  -2 308.593 12.8847  12
   3   2  -2 320.577 17.5304   5
  -3   2   2 305.995 16.2152   4
  -3   2   2 285.182 12.9355  10
   3  -2   2 300.719 12.9975  12
  -3  -2  -2 264.366 12.8224   9
   3   2  -2 302.479 14.3952   1
   3  -2   2 291.186 12.9706   6
   3  -2   2 294.674 15.5905   4
  -3  -2  -2 261.790 15.8713   5
  -3   2   2 294.076 16.7224   3
  -3   2   2 268.336 12.8599  11
  -3  -2  -2 257.712 12.9092  12
   3  -2   2 314.370 12.9258  13
  -3  -2  -2 279.142 12.7416  11
  -3  -2  -2 257.489 12.7770  10
  -3  -2  -2 297.747 12.8042   8
   3   2  -2 308.057 12.7952  10
  -3  -2  -2 255.594 12.8937   7
  -3  -2  -2 269.819 14.1428   3
   3   2   2 295.251 16.2413   5
  -3  -2   2 298.263 12.9445   6
  -3  -2   2 264.693 12.8480  10
  -3  -2   2 294.566 12.9042   7
   3  -2  -2 277.636 15.8674   4
  -3  -2   2 278.084 12.8662  13
   3   2   2 287.867 13.0017   7
  -3  -2   2 283.178 14.4087   1
  -3   2  -2 270.561 12.9246  11
  -3  -2   2 300.579 14.1096   3
   3  -2  -2 275.569 12.9636   6
   3  -2  -2 274.772 13.0027  10
  -3   2  -2 293.627 15.8865   4
   3   2   2 301.794 12.9284   9
  -3  -2   2 277.474 16.5519   5
  -3   2  -2 275.894 17.1302   1
   3   2   2 300.194 14.8678   1
   3  -2  -2 305.731 17.8978   2
   3   2   2 253.712 14.5160   2
  -3   2  -2 279.119 12.9774   9
  -3  -2   2 254.939 12.9379  12
  -3   2  -2 278.084 13.0028  10
  -3   2  -2 304.621 13.0746  12
   3   2   2 319.139 14.8964   1
   3  -2  -2 303.976 12.9996  11
  -3   2  -2 281.944 12.9677   8
   3  -2  -2 267.928 12.9538  12
   3  -2  -2 270.829 13.0750   7
   3  -2  -2 295.438 12.9940  13
   3  -2  -2 286.245 16.9836   3
   3   2   2 301.438 12.8559  13
  -4  -2  -2 168.941 7.65039   8
   4   2  -2 167.964 7.68251   6
   4  -2   2 170.082 7.83008  12
  -4   2   2 178.698 11.9967   3
  -4   2   2 164.699 7.73395  13
   4  -2   2 169.561 10.6617   4
  -4  -2  -2 159.552 7.75599  12
  -4   2   2 167.719 7.76332   8
  -4   2   2 166.030 7.75901  10
  -4   2   2 166.102 11.2337   4
  -4   2   2 174.792 12.3227   1
   4  -2   2 181.676 7.71138  11
  -4  -2  -2 163.921 7.54771  10
  -4   2   2 161.160 7.68173  11
  -4  -2  -2 186.496 9.05255   2
   4   2  -2 165.870 8.69094   2
   4   2  -2 159.569 12.9569   5
   4  -2   2 171.373 7.82218   6
  -4   2   2 148.255 12.3391   2
   4  -2   2 161.756 11.9500   1
  -4  -2  -2 148.271 11.5907   5
  -4   2   2 173.424 7.71402  12
  -4  -2  -2 175.736 7.58770  13
  -4  -2  -2 162.616 7.67058   9
   4  -2   2 151.404 7.73841  10
  -4  -2  -2 170.309 7.54841  10
   4  -2  -2 150.672 7.63720  10
  -4  -2   2 172.494 7.60781   6
  -4   2  -2 172.446 7.73810  12
  -4  -2   2 172.506 7.57444   7
   4  -2  -2 154.854 11.9809   1
   4   2   2 183.440 9.18646   3
   4  -2  -2 167.987 10.8468   4
  -4   2  -2 154.285 11.7737   1
  -4   2  -2 162.066 7.64364   9
   4   2   2 171.294 7.42818  13
  -4  -2   2 147.257 7.45716  13
  -4  -2   2 160.565 7.58723  12
   4   2   2 178.574 7.67830   6
  -4   2  -2 150.542 7.61249   8
   4   2   2 180.643 12.4726   5
  -4   2  -2 148.356 7.55307  11
  -4  -2   2 146.924 8.34778   1
   4  -2  -2 178.970 7.58308  11
  -4   2  -2 158.613 10.7072   4
   4  -2  -2 170.733 7.61413  12
  -4  -2   2 135.310 11.7205   5
   4   2   2 178.000 8.73842   1
   4  -2  -2 170.539 12.7694   2
   4   2   2 179.581 8.95496   1
   4  -2  -2 164.695 12.0388   3
   4  -2  -2 170.695 7.63365   6
  -4   2  -2 166.208 7.65413  10
   5  -2   2 403.916 18.1500  10
   5   2  -2 386.011 17.9033  10
   5  -2   2 397.172 23.6939   1
  -5  -2  -2 419.584 18.0617   8
  -5   2   2 413.738 18.1105  12
  -5  -2  -2 349.660 18.1269   7
   5   2  -2 423.616 25.2785   5
  -5   2   2 393.463 24.7511   5
  -5   2   2 364.131 23.5940   2
   5  -2   2 409.479 18.2263   6
  -5   2   2 391.018 18.1372  10
   5  -2   2 412.640 18.0184  11
  -5   2   2 400.514 18.1125  13
  -5   2   2 401.509 18.1686   8
  -5   2   2 406.919 23.7656   1
  -5   2   2 407.305 18.1250   6
  -5  -2  -2 335.014 22.9348   5
   5  -2   2 402.829 21.1116   4
   5   2  -2 368.600 18.0555   6
  -5   2   2 425.167 18.0774  11
  -5   2   2 435.980 22.4183   4
  -5   2  -2 408.296 17.4190  11
   5  -2  -2 396.878 17.5145  10
   5  -2  -2 415.473 17.4810  12
   5   2   2 330.935 18.5736   3
  -5  -2   2 377.618 17.4371   7
   5  -2  -2 415.870 23.6298   1
  -5   2  -2 378.339 17.4953  10
  -5  -2   2 401.758 17.4721   6
  -5   2  -2 362.856 22.7033   1
   5   2   2 398.999 17.5399   6
   5  -2  -2 394.875 20.7846   4
  -5   2  -2 401.637 21.2784   4
   5   2   2 407.655 23.4672   5
  -5  -2   2 346.761 17.2614  13
  -5   2  -2 387.108 17.4988   8
  -5   2  -2 372.676 17.5148   9
  -5  -2   2 372.253 17.4374  12
   5  -2  -2 360.981 22.4552   3
   5  -2  -2 362.438 17.4740   6
   5  -2  -2 405.073 17.3958  11
  -5  -2   2 364.099 23.9324   5
   6  -2   2 416.829 24.9833   1
   6   2  -2 446.680 18.6658   6
   6   2  -2 425.713 27.2830   5
  -6   2   2 417.033 18.6846  12
  -6   2   2 378.626 26.5136   5
  -6   2   2 383.406 18.7373   8
   6  -2   2 431.012 25.1195   4
   6  -2   2 428.450 18.7331  10
  -6  -2  -2 384.685 18.6478   9
  -6   2   2 415.549 18.6284  11
   6  -2   2 431.246 18.5707  11
  -6  -2  -2 382.856 18.6240   8
  -6   2   2 393.862 18.6681  13
   6  -2   2 444.768 18.8425   6
  -6   2   2 414.885 27.0978   1
   6  -2   2 429.747 18.5396  11
  -6   2   2 424.366 23.3122   4
  -6  -2  -2 380.202 18.7333   7
  -6   2   2 342.505 24.3976   2
  -6  -2   2 390.321 18.4112   8
  -6  -2   2 362.469 25.1536   5
  -6   2  -2 399.885 18.4277  10
  -6   2  -2 409.448 24.4436   1
  -6   2  -2 371.569 24.5415   2
   6  -2  -2 434.273 18.2828  11
   6  -2  -2 364.907 23.7587   3
   6  -2  -2 446.942 25.3850   1
  -6   2  -2 433.901 22.8764   4
   6  -2  -2 390.178 18.4315   6
   6   2   2 435.118 18.5061   6
  -6  -2   2 412.812 18.3854  12
   6   2   2 384.940 20.1963   3
  -6   2  -2 402.860 18.3367  11
  -6   2  -2 371.485 18.4307   8
  -6  -2   2 405.979 18.4133   7
   6  -2  -2 422.082 18.4504  10
  -7   2   2 233.061 10.2054  11
  -7  -2  -2 199.610 10.2324   9
   7   2  -2 207.581 10.2189   6
  -7   2   2 219.507 10.2424  13
  -7  -2  -2 202.819 10.3328   7
  -7  -2  -2 223.178 10.2342   8
  -7  -2  -2 216.011 9.99302  11
   7  -2   2 230.869 10.3078  10
   7  -2   2 230.305 10.0267  11
   7  -2   2 231.456 10.4239   6
  -7   2   2 231.165 10.3784   8
  -7  -2  -2 233.969 9.98731  11
  -7   2  -2 213.124 10.3455  10
  -7  -2   2 228.319 10.4620  12
  -7   2  -2 207.773 10.3907   8
   7  -2  -2 237.093 10.0997  11
  -7   2  -2 236.673 10.2822  11
   7  -2  -2 198.158 10.3514   6
   7   2   2 241.305 10.4658   6
  -7   2  -2 234.101 10.4632   9
  -7  -2   2 230.179 10.3723   7
   7  -2  -2 238.409 10.4035  10
  -7  -2   2 203.654 10.3531   8
  -7  -2   2 214.653 10.3341   9
  -8  -2  -2 5.01015 0.67442  12
  -8  -2  -2 4.93019 0.60431   8
  -8  -2  -2 5.29875 0.37794  11
  -8   2   2 7.00493 0.63600  13
  -8  -2  -2 5.70602 0.38623  11
  -8  -2  -2 6.82516 0.68207   9
   8   2  -2 5.35862 0.59770   6
   8  -2   2 7.43214 0.66587  10
  -8   2   2 8.04937 0.78231   8
  -8  -2  -2 5.31906 0.71423   7
  -8  -2   2 6.79966 0.64806  12
  -8  -2   2 5.12023 0.64376   9
  -8  -2   2 6.43104 0.71153   8
   8  -2  -2 8.63668 0.76131   6
   8  -2  -2 7.19344 0.67626  10
  -8  -2   2 7.08015 0.68896   7
  -8  -2   2 6.80350 0.40337  11
  -8   2  -2 8.75461 0.86296   9
   8   2   2 5.03172 0.71113   6
  -9  -2  -2 454.654 21.0390  12
  -9  -2  -2 432.189 20.6607  11
  -9   2   2 476.295 20.9378  13
  -9  -2  -2 456.116 20.9680   8
   9  -2   2 417.737 20.9356  10
   9  -2   2 471.329 21.1539   6
  -9  -2  -2 477.317 21.0128   9
  -9   2   2 467.013 21.1161   8
  -9  -2  -2 461.063 21.1207   7
  -9   2   2 472.334 20.8807  11
  -9  -2   2 468.932 20.9558  12
   9   2   2 463.636 21.0871   6
  -9  -2   2 474.360 21.0549   8
  -9   2  -2 472.696 21.1026   8
  -9  -2   2 432.802 20.6872  11
  -9   2  -2 456.325 20.9452  10
  -9   2  -2 472.846 21.1370   9
  -9   2  -2 472.807 20.8856  11
  -9  -2   2 464.673 21.0095   9
  -9  -2   2 451.171 21.0332   7
   9  -2  -2 418.567 20.9541  10
 -10  -2  -2 41.1562 2.37441   8
  10  -2   2 45.0388 2.38485  10
 -10  -2  -2 42.3867 2.06090  11
 -10  -2  -2 43.1346 2.41995   9
 -10  -2  -2 42.6949 2.54266   7
 -10   2   2 45.6862 2.29535  11
 -10  -2  -2 38.5536 2.39892  12
 -10   2   2 45.7027 2.56483   8
 -10  -2   2 37.6255 1.94740  11
  10   2   2 38.8407 2.36852   6
 -10   2  -2 39.8969 2.39677   9
 -10   2  -2 43.0211 2.20792  10
 -10  -2   2 40.7839 2.33806   8
 -10  -2   2 38.4466 2.19982  12
  10  -2  -2 43.4484 2.26660  10
  10  -2  -2 40.3682 2.31007   6
 -10  -2   2 36.2598 2.29721   7
 -10   2  -2 43.7386 2.38668   8
 -10   2  -2 44.6434 2.17253  11
 -10  -2   2 38.6897 2.30144   9
 -11  -2  -2 175.488 8.94512  12
 -11  -2  -2 183.691 8.56030  11
  11  -2   2 189.611 8.87270  10
 -11   2   2 186.422 9.09041   9
  11  -2   2 186.880 9.10253   6
 -11  -2  -2 187.398 8.92021   8
 -11   2   2 192.768 8.80567  11
 -11   2   2 182.467 9.05572   8
 -11  -2  -2 194.319 8.97724   9
  11   2  -2 191.695 8.87761   6
 -11  -2  -2 190.606 9.11571   7
  11  -2  -2 194.239 9.00732  10
 -11   2  -2 192.433 8.91485  11
 -11   2  -2 196.655 9.19885   8
  11   2   2 194.294 9.16952   6
  11  -2  -2 192.221 9.10327   6
 -11   2  -2 179.352 9.17406   9
 -11  -2   2 193.562 8.71616  11
 -11  -2   2 191.286 9.09850   9
 -11  -2   2 175.540 9.09858   7
 -11  -2   2 196.178 9.14031   8
 -11  -2   2 188.542 8.98438  12
 -12  -2  -2 17.4825 1.34518  12
 -12   2   2 14.8807 1.12509  11
  12  -2   2 13.2423 1.36932   6
 -12  -2  -2 17.4959 1.36752   9
 -12   2   2 14.9958 1.44918   9
 -12  -2  -2 15.5510 1.29994   8
 -12   2   2 15.2731 1.44134   8
  12   2  -2 16.4997 1.21264   6
 -12  -2  -2 16.1395 1.46662   7
 -12  -2   2 17.0108 1.31000   7
 -12   2  -2 13.7740 1.28594   8
 -12  -2   2 15.6970 1.15672  12
 -12   2  -2 13.6866 1.06225  11
 -12  -2   2 15.4178 1.30908   9
 -12  -2   2 15.7388 1.32398   8
  12   2   2 16.0707 1.34155   6
 -12   2  -2 12.3400 1.31896   9
 -13   2   2 80.1411 4.31647   9
 -13   2   2 75.5825 4.08870  11
 -13  -2  -2 70.6450 4.25208   7
 -13   2   2 79.5854 4.28751   8
 -13  -2  -2 74.1516 4.12624   9
 -13  -2  -2 73.5428 4.07102   8
  13   2  -2 80.4090 4.02138   6
  13  -2   2 80.1781 4.28483   6
 -13  -2  -2 77.0900 4.11628  12
 -13   2  -2 77.4097 4.29347   9
 -13   2  -2 78.7290 4.21634   8
 -13  -2   2 77.6525 4.97183   9
 -13   2  -2 75.8798 3.94769  11
  13   2   2 73.5367 4.16084   6
 -13  -2   2 79.3733 4.19409   8
 -13  -2   2 75.7446 4.20532   7
  13  -2  -2 77.7974 4.10299   6
 -14  -2  -2 136.625 6.70167   9
 -14   2   2 127.955 6.79359   8
 -14  -2  -2 133.581 6.85719   7
 -14   2   2 130.647 6.82961   9
  14  -2   2 127.517 6.76217   6
 -14  -2  -2 135.111 6.69381  12
 -14  -2  -2 130.862 6.61534   8
 -14  -2   2 129.750 6.75023   8
 -14  -2   2 133.345 6.84011   7
 -14  -2   2 129.887 6.74665   9
 -14   2  -2 139.778 6.87757   8
  14   2   2 129.191 6.75021   6
 -14   2  -2 139.892 6.94677   9
 -15   2   2 53.7828 3.44703   8
 -15  -2  -2 55.3261 3.49504   7
 -15   2   2 59.8979 3.54824   9
 -15  -2  -2 54.1937 3.31834   9
 -15  -2  -2 55.0130 3.29857   8
  15  -2   2 62.7374 4.60662   6
 -15   2  -2 54.0273 3.44471   9
 -15  -2   2 57.7912 3.37416   7
 -15  -2   2 52.8503 3.25394   9
 -15  -2   2 53.3755 3.27511   8
 -15   2  -2 57.1409 3.42315   8
   0  -3  -2 78.3201 7.08175   1
   0  -3   2 72.4234 3.61741  12
   0  -3  -2 75.9592 3.64580  13
   0   3   2 73.4588 3.51674  11
   0  -3   2 71.6226 3.57391   7
   0   3   2 80.8408 3.60927  12
   0  -3   2 68.9741 6.60740   1
   0  -3  -2 70.5301 3.50369   9
   0   3   2 78.6870 3.60988   7
   0   3   2 82.4219 3.51099   9
   0  -3  -2 75.2959 3.61567   7
   0   3   2 68.5471 3.44891   8
   0   3  -2 75.2721 6.87447   1
   0  -3  -2 74.1667 3.59124  12
   0   3  -2 71.4156 3.44676   9
   0   3   2 76.4113 7.07001   3
   0  -3  -2 78.1110 3.46891   8
   0   3  -2 78.9335 3.58077   7
   0  -3  -2 77.7335 3.59778  10
   0   3   2 73.8856 6.83073   1
   0   3   2 70.3227 3.55653  13
   0   3   2 72.0253 7.46827   2
   0  -3   2 74.0177 3.64026  13
   0  -3  -2 75.4698 7.18638   2
   0  -3  -2 83.5308 3.54572  11
   0   3  -2 78.2022 3.60213  10
   0  -3   2 76.8873 3.59151  10
   0   3  -2 71.7758 3.50229  11
   0   3   2 82.4604 3.61739  10
   0   3  -2 72.0202 3.48203   8
   0  -3  -2 71.5732 6.18202   4
   0   3  -2 80.3056 3.63479  12
   0  -3  -2 66.6242 6.56121   3
   0  -3   2 72.8773 3.48687   8
   0   3   2 78.0464 6.07738   4
  -1  -3  -2 1174.76 60.1362   3
   1   3  -2 1393.42 61.2657   1
  -1   3   2 1208.38 61.9841   2
   1  -3   2 1307.91 62.3674   1
  -1  -3  -2 1299.01 61.1185   2
  -1   3   2 1283.43 61.2221   3
  -1  -3  -2 1214.02 61.1981   1
  -1   3   2 1348.69 60.3437   4
  -1  -3  -2 1189.68 59.3919   4
  -1  -3   2 1239.36 61.1655   1
   1   3   2 1294.54 60.6713   3
   1   3   2 1352.34 61.6198   1
   1   3   2 1199.83 61.0480   2
   1  -3  -2 1249.28 61.6081   3
   1   3   2 1315.07 59.4375   4
   1  -3  -2 1196.52 60.4384   4
   1  -3  -2 1342.29 62.6103   2
   1  -3  -2 1283.30 62.9340   1
  -2  -3  -2 43.8575 4.95360   1
  -2  -3  -2 53.8909 2.61350  10
   2   3  -2 59.4579 2.62698  10
  -2  -3  -2 49.6231 4.47437   4
   2  -3   2 51.6996 2.71492   6
   2  -3   2 50.1235 5.45847   4
   2  -3   2 58.0062 2.63738  11
  -2  -3  -2 52.9192 2.66423   7
   2  -3   2 58.6731 2.64772   8
  -2   3   2 52.4182 2.66451  12
   2   3  -2 55.5071 2.58332   7
   2  -3   2 54.2222 6.26333   1
  -2  -3  -2 42.9092 5.07300   3
  -2   3   2 57.2656 7.14885   3
  -2  -3  -2 57.5239 2.56575  11
  -2   3   2 60.4361 6.50979   1
  -2   3   2 56.9069 5.79493   4
  -2   3   2 44.9169 7.05377   2
  -2   3   2 57.6968 2.77647   7
  -2   3   2 53.1908 2.67940  13
  -2  -3  -2 58.8885 2.71127   6
   2  -3   2 55.5701 2.72386  10
   2   3  -2 51.5798 4.96628   1
  -2  -3  -2 56.9108 5.84551   2
   2   3  -2 58.5874 5.95598   5
   2   3  -2 57.0772 2.68300  12
  -2  -3  -2 52.6438 2.54572   9
  -2   3   2 50.5422 2.62654  11
  -2   3   2 50.6247 2.61424   8
  -2   3   2 56.2920 2.72724  10
   2  -3   2 56.6549 2.76635  12
  -2   3  -2 60.6271 2.79068  10
  -2   3  -2 55.6968 2.67725   8
   2  -3  -2 51.3665 2.79756   7
   2   3   2 53.1183 2.72263   6
  -2  -3   2 54.0625 2.63874   7
   2  -3  -2 57.8366 2.75236  13
   2   3   2 59.8466 2.73318   7
  -2  -3   2 56.6770 2.61731   8
   2   3   2 52.6282 2.57115  11
  -2   3  -2 58.7148 2.83382   7
  -2  -3   2 50.5230 5.01841   1
  -2  -3   2 54.7254 2.70240  13
   2   3   2 55.2590 5.48683   3
  -2  -3   2 56.7667 2.53688   9
   2   3   2 60.4131 2.77329  12
   2  -3  -2 53.0680 2.68988  11
  -2  -3   2 59.0859 2.53985   9
   2   3   2 60.3751 5.39860   1
  -2  -3   2 53.5552 2.73508  12
  -2  -3   2 58.3347 2.70088   6
   2  -3  -2 52.0198 2.75509  10
   2  -3  -2 47.1103 5.80491   4
   2  -3  -2 50.5258 6.97175   3
  -2   3  -2 53.6316 2.67150  11
  -2  -3   2 57.0020 2.66386  10
   2  -3  -2 56.4351 12.9347   2
  -2   3  -2 71.4923 7.07837   1
   2  -3  -2 51.9848 2.71718  12
   2   3   2 56.2599 2.65121  13
   2  -3  -2 54.5974 2.68877   8
   2   3   2 59.2306 2.68814  10
   2   3   2 55.4619 2.60258   9
   2   3   2 62.2364 5.22902   5
   2   3   2 54.5553 5.83050   2
   2  -3  -2 56.9838 6.65194   1
  -2   3  -2 59.8728 2.81261  12
   3   3  -2 695.772 33.5597   1
  -3  -3  -2 617.794 33.8323   1
   3  -3   2 655.866 36.6267   1
   3  -3   2 677.065 31.0788  10
   3  -3   2 680.675 31.1178   6
   3   3  -2 711.176 30.9299  10
  -3  -3  -2 670.412 30.9186  13
   3  -3   2 705.130 31.1337  12
  -3  -3  -2 666.193 33.1765   4
  -3  -3  -2 654.506 34.0535   5
  -3   3   2 706.200 31.0233  12
   3   3  -2 717.275 35.8298   5
  -3  -3  -2 728.089 33.8209   2
   3   3  -2 715.371 31.0303  12
  -3  -3  -2 702.325 30.8759  11
   3  -3   2 658.325 34.5482   4
  -3  -3  -2 622.596 32.9976   3
  -3   3   2 710.519 36.2174   3
  -3   3   2 702.752 35.0039   4
  -3   3   2 704.328 31.0918  10
   3   3  -2 725.493 30.9420   7
  -3   3   2 720.396 37.2934   1
  -3  -3  -2 631.452 30.8569   8
   3  -3  -2 629.783 34.4767   4
   3   3   2 705.975 30.6698   9
   3   3   2 661.914 33.4267   2
   3  -3  -2 696.739 30.7537  11
   3   3   2 711.931 30.7952   7
  -3   3  -2 698.490 30.8411  10
   3  -3  -2 675.396 30.8352  10
   3  -3  -2 660.166 36.9539   1
  -3  -3   2 637.113 33.2666   1
  -3  -3   2 624.469 30.6507  10
  -3  -3   2 651.884 32.6489   3
   3  -3  -2 663.390 30.7823   6
  -3  -3   2 695.382 30.7479   6
  -3  -3   2 652.039 30.6579  13
   3   3   2 703.373 34.3260   5
  -3  -3   2 649.768 34.8086   5
   3   3   2 710.339 33.6058   1
  -3   3  -2 763.437 37.4459   1
  -3  -3   2 675.977 30.6178   9
   3  -3  -2 744.355 37.3813   2
   3  -3  -2 594.308 35.5317   3
   3   3   2 728.444 30.6630  13
   3   3   2 726.323 30.8147   6
   3  -3  -2 666.219 30.7868  12
  -4   3   2 282.799 13.6771  13
  -4  -3  -2 311.756 13.4705  11
   4  -3   2 303.567 19.8183   1
  -4   3   2 322.893 18.1459   4
   4   3  -2 301.189 13.6283   6
  -4  -3  -2 295.323 14.5536   4
   4  -3   2 308.865 13.6214  11
  -4  -3  -2 286.987 17.8534   5
   4  -3   2 273.787 13.8880  12
  -4   3   2 309.396 13.7422  10
   4   3  -2 310.026 19.2174   5
  -4  -3  -2 290.426 13.4957  10
  -4  -3  -2 262.480 13.6614   7
  -4   3   2 290.731 13.6773   8
  -4   3   2 316.063 13.6776  12
   4  -3   2 313.878 13.7838   6
  -4   3   2 265.937 19.5619   2
  -4   3   2 256.286 18.9759   1
  -4  -3  -2 300.028 13.4966  10
   4   3  -2 309.796 15.3924   1
  -4  -3  -2 323.128 15.0426   3
  -4  -3  -2 314.813 15.7524   2
  -4  -3  -2 324.219 13.5401   8
   4   3  -2 302.056 13.6577  12
   4  -3   2 288.730 17.3597   4
  -4  -3  -2 279.532 13.6987  12
  -4  -3  -2 302.753 13.5649   9
   4   3  -2 305.817 13.5207  10
  -4  -3  -2 306.576 13.5201  13
   4  -3   2 287.949 13.7297  10
  -4  -3   2 314.976 13.8327   7
   4   3   2 321.441 13.8294   9
   4  -3  -2 330.248 20.7774   2
   4  -3  -2 295.736 20.2091   1
  -4  -3   2 308.129 13.7803   9
  -4   3  -2 293.008 20.3641   2
   4  -3  -2 280.711 19.4526   3
  -4   3  -2 307.704 13.9764  10
   4   3   2 291.219 15.9697   2
  -4  -3   2 305.487 13.7261  10
   4   3   2 324.896 18.8693   5
   4   3   2 313.726 15.9967   1
   4  -3  -2 279.464 13.9469  10
  -4  -3   2 319.431 13.7514  13
   4   3   2 316.087 16.0499   3
   4  -3  -2 289.332 13.9135  12
   4   3   2 325.895 13.9587   6
  -4   3  -2 298.428 17.9129   4
   4  -3  -2 308.111 13.9346   6
   4   3   2 314.590 15.9911   1
  -4  -3   2 305.976 14.8400   3
  -4  -3   2 288.243 13.9003  12
  -4   3  -2 278.914 19.3793   1
   4   3   2 314.000 13.7322  13
  -4  -3   2 273.425 18.4907   5
  -4   3  -2 304.864 13.9066   8
   4  -3  -2 311.045 13.8720  11
  -4  -3   2 315.702 13.8976   6
   4  -3  -2 294.415 18.0871   4
   4  -3  -2 283.478 14.0574   7
  -4  -3   2 328.973 14.8570   3
  -4  -3   2 262.608 15.4920   1
   5  -3   2 110.221 5.02811  11
  -5   3   2 103.973 9.79892   4
  -5  -3  -2 104.488 5.14669  12
  -5  -3  -2 98.6920 5.10341   7
   5  -3   2 117.905 5.19520  10
  -5   3   2 96.0839 5.03366  11
   5   3  -2 104.533 11.4527   5
  -5   3   2 112.121 5.13235  13
   5  -3   2 114.764 5.24891  12
   5   3  -2 107.180 5.69476   2
  -5  -3  -2 110.535 4.89799  13
   5   3  -2 97.0254 5.67277   2
   5  -3   2 115.090 5.24581   6
   5   3  -2 97.8710 5.03312   6
  -5  -3  -2 106.199 5.00162   9
   5  -3   2 113.585 9.59370   4
  -5   3   2 99.5355 10.3015   1
   5   3  -2 110.689 4.88489  10
  -5  -3  -2 106.183 4.97929   8
  -5   3   2 105.831 11.8687   2
  -5   3   2 113.505 5.18031  10
  -5   3   2 108.293 5.09227  12
  -5  -3  -2 96.6075 10.4641   5
   5   3   2 101.034 6.96391   3
   5  -3  -2 115.591 5.15663  11
   5   3   2 111.002 5.24997   6
  -5   3  -2 100.778 11.6504   2
  -5   3  -2 117.618 9.94100   4
   5  -3  -2 122.294 10.1442   4
  -5  -3   2 102.557 4.98630  13
   5  -3  -2 117.070 5.23813  12
   5   3   2 110.582 6.04778   1
  -5  -3   2 89.6769 12.2798   5
  -5  -3   2 110.183 5.13934   7
  -5   3  -2 111.506 5.27638  10
   5  -3  -2 116.246 5.28944  10
  -5  -3   2 111.857 5.09810   9
  -5  -3   2 101.069 5.50847   1
   5  -3  -2 107.051 11.4644   3
   5  -3  -2 94.5519 12.4259   1
  -5  -3   2 112.603 4.98685  13
   5   3   2 116.901 11.4831   5
  -5   3  -2 94.7455 9.99714   1
  -5  -3   2 107.380 5.19397  12
  -5   3  -2 106.290 5.20974   8
   5   3   2 112.061 6.10987   1
  -6  -3  -2 140.326 6.29628   8
   6   3  -2 136.702 14.2597   5
   6   3  -2 131.385 6.33302   6
  -6   3   2 131.127 12.2705   1
  -6   3   2 138.784 6.45970  10
   6  -3   2 116.156 12.9092   3
  -6   3   2 145.361 12.1478   4
  -6   3   2 128.769 6.32401  11
   6  -3   2 141.581 6.28733  11
  -6   3   2 127.735 6.42123   8
   6  -3   2 141.507 6.46264  10
   6  -3   2 144.026 13.0231   1
  -6  -3  -2 124.728 6.41130  12
  -6  -3  -2 133.270 6.30120   9
  -6  -3  -2 120.423 15.6538   5
  -6  -3  -2 135.433 6.42525   7
   6  -3   2 151.980 11.2764   4
   6  -3   2 140.127 6.53069  12
  -6   3   2 120.015 13.9270   5
   6  -3   2 140.371 6.53065   6
  -6   3   2 147.595 14.3179   2
  -6   3   2 132.198 6.39723  13
  -6  -3   2 133.430 6.47155   9
   6  -3  -2 127.536 13.3384   3
   6  -3  -2 126.147 6.50347   6
   6  -3  -2 148.590 11.4129   4
   6   3   2 155.498 16.0948   5
   6  -3  -2 139.158 6.40113  11
  -6  -3   2 139.517 6.43669   7
  -6   3  -2 141.565 12.5843   1
  -6   3  -2 137.012 6.54625   9
  -6   3  -2 124.028 6.40439  11
   6   3   2 150.662 6.57096   6
   6  -3  -2 155.585 13.5956   1
   6  -3  -2 145.353 6.57148  10
   6  -3  -2 143.983 6.51824  12
  -6   3  -2 135.969 11.7177   4
   6   3   2 154.355 7.71383   3
  -6   3  -2 140.855 6.55259  10
  -6   3  -2 136.657 14.1043   2
  -6  -3   2 124.515 6.42497   8
  -6  -3   2 133.656 13.4942   5
  -6  -3   2 130.650 6.46494  12
   7  -3   2 61.0412 2.90472  11
  -7  -3  -2 53.9696 3.06772   7
  -7   3   2 61.5717 3.07366  13
  -7   3   2 55.5191 2.97124  11
  -7  -3  -2 61.5870 2.97107   8
   7  -3   2 61.9725 3.12415  10
   7  -3   2 66.0649 3.23561   6
  -7  -3  -2 61.1514 2.98776   9
  -7   3   2 61.9919 3.13694   8
  -7  -3  -2 57.9787 3.09790  12
   7  -3  -2 63.1730 3.23407  10
  -7   3  -2 58.3323 3.08684  11
  -7   3  -2 64.3204 3.23158   8
   7   3   2 63.5472 3.24009   6
  -7   3  -2 61.5475 3.24444   9
   7  -3  -2 64.0277 3.30413  11
   7  -3  -2 58.0700 3.19330   6
  -7  -3   2 62.4416 3.09694   9
  -7  -3   2 67.1404 3.15893   7
  -7  -3   2 66.9944 3.17744  12
  -7  -3   2 62.2554 3.14961   8
  -8  -3  -2 375.608 16.8618  11
  -8   3   2 398.743 17.2516  13
   8  -3   2 339.196 16.9868  11
  -8   3   2 376.062 17.1638  11
   8  -3   2 390.677 16.9922  11
   8  -3   2 397.298 17.4294   6
  -8  -3  -2 387.875 17.1625   8
  -8  -3  -2 391.704 17.3268   7
   8   3  -2 378.478 17.1917   6
  -8  -3  -2 342.925 17.1469   9
   8  -3   2 332.276 17.2412  10
  -8  -3  -2 378.521 17.3032  12
  -8   3   2 386.087 17.3407   8
  -8  -3  -2 379.054 16.8682  11
  -8  -3   2 390.348 17.5174  12
   8   3   2 397.780 17.6222   6
  -8   3  -2 361.337 17.4280  11
  -8   3  -2 379.238 17.5877   8
   8  -3  -2 403.244 17.3513  11
  -8   3  -2 380.787 17.5843  10
  -8  -3   2 333.490 17.4777   8
  -8  -3   2 370.112 17.4567   9
  -8   3  -2 395.236 17.6515   9
   8  -3  -2 394.200 17.6028   6
  -8  -3   2 395.561 17.5267   7
  -9  -3  -2 453.867 21.4378  11
  -9  -3  -2 502.362 21.9225  12
  -9  -3  -2 492.614 21.9419   7
  -9   3   2 494.176 21.9546   8
  -9  -3  -2 480.151 21.7861   9
  -9   3   2 498.840 21.8319  13
  -9   3   2 494.747 21.7534  11
   9  -3   2 432.054 21.8301  10
   9  -3   2 499.412 22.0333   6
  -9  -3  -2 483.743 21.4657  11
   9   3  -2 423.700 21.7385   6
  -9  -3  -2 466.375 21.7521   8
   9   3   2 492.786 22.0404   6
  -9  -3   2 491.088 21.5687  11
  -9   3  -2 474.601 21.8572  11
   9  -3  -2 421.152 21.9415  10
  -9   3  -2 481.588 22.0342   8
  -9  -3   2 498.116 21.9698   7
  -9  -3   2 501.836 21.9444  12
  -9  -3   2 488.245 21.9063   9
  -9   3  -2 498.840 22.0948   9
  -9   3  -2 464.110 21.9557  10
  -9  -3   2 491.590 21.9646   8
   9  -3  -2 448.990 21.9827   6
 -10  -3  -2 28.7173 1.35969  11
  10  -3   2 28.1697 1.95088   6
  10   3  -2 27.5487 1.69168   6
 -10  -3  -2 26.8595 1.95185  12
 -10  -3  -2 29.6230 1.88065   7
 -10  -3  -2 29.4861 1.40655  11
 -10   3   2 27.6535 1.66776  11
 -10  -3  -2 27.9240 1.71086   8
 -10  -3  -2 30.0844 1.74841   9
 -10   3   2 29.3716 1.91462   8
  10  -3   2 24.4627 1.71265  10
 -10   3  -2 28.8551 1.80029  10
 -10  -3   2 31.9549 1.84909   9
 -10   3  -2 29.8985 1.73875  11
 -10   3  -2 30.0692 2.01097   9
  10   3   2 32.8247 1.96565   6
  10  -3  -2 26.8854 1.86539   6
 -10  -3   2 30.3785 1.85999   7
 -10   3  -2 30.2429 1.96319   8
 -10  -3   2 31.2723 1.82332  12
  10  -3  -2 28.9433 1.84272  10
 -10  -3   2 32.3447 1.88958   8
 -10  -3   2 30.2778 1.47567  11
  11   3  -2 148.890 6.96037   6
 -11   3   2 141.473 7.17968   9
 -11  -3  -2 149.493 7.01608   9
 -11   3   2 143.345 7.17594   8
 -11  -3  -2 143.508 6.95786   8
 -11  -3  -2 133.766 7.03924  12
 -11   3   2 147.198 6.91387  11
  11  -3   2 140.302 7.19064   6
 -11  -3  -2 151.749 7.18416   7
  11  -3   2 142.663 7.01936  10
 -11  -3   2 141.219 7.02971   9
 -11  -3   2 152.495 7.10994   8
  11  -3  -2 140.548 7.05892  10
 -11  -3   2 146.967 7.10222   7
 -11  -3   2 151.894 7.04400  12
  11   3   2 151.814 7.16523   6
  11  -3  -2 137.585 7.09135   6
 -11   3  -2 145.264 6.95135  11
 -11   3  -2 145.819 7.24851   9
 -11   3  -2 140.797 7.15582   8
  12  -3   2 142.019 7.31624   6
 -12  -3  -2 148.081 7.10713   8
 -12   3   2 147.082 7.37003   9
 -12  -3  -2 153.928 7.24843  12
 -12  -3  -2 145.144 7.13736   9
 -12  -3  -2 147.709 7.31482   7
 -12   3   2 146.010 7.32403   8
 -12   3   2 139.106 6.99689  11
 -12  -3   2 144.516 7.04907   8
 -12  -3   2 144.165 7.05733   7
 -12   3  -2 145.514 6.88838  11
 -12   3  -2 146.614 7.15748   8
  12  -3  -2 125.239 6.99711   6
  12   3   2 144.219 7.09331   6
 -12   3  -2 147.063 7.22553   9
 -12  -3   2 145.601 7.00556   9
 -12  -3   2 146.685 6.97655  12
 -13   3   2 7.95994 1.16407   9
  13  -3   2 7.79037 1.15612   6
 -13  -3  -2 8.18928 1.15373   7
 -13  -3  -2 8.96755 1.04751   8
 -13  -3  -2 10.1379 1.07743  12
  13   3  -2 9.60253 1.00692   6
 -13  -3  -2 9.47418 1.59709   9
 -13   3   2 8.31370 1.19822   8
 -13   3   2 8.89417 0.96814  11
  13   3   2 9.05823 1.11019   6
  13  -3  -2 10.2067 1.14699   6
 -13   3  -2 8.34718 0.90300  11
 -13  -3   2 11.1929 1.14987   7
 -13  -3   2 8.85137 1.03926   9
 -13   3  -2 6.77283 1.13569   9
 -13   3  -2 9.30625 1.16639   8
 -14  -3  -2 0.19439 0.59361   7
 -14  -3  -2 0.59183 0.52414   8
 -14   3   2 0.57772 0.59316   8
 -14   3   2 0.69342 0.67458   9
 -14  -3  -2 0.70756 0.55454   9
 -14  -3  -2 0.79126 0.59293  12
 -14   3  -2 2.04342 0.85010   9
 -14  -3   2 0.98823 0.55489   9
 -14  -3   2 0.98906 0.57566   8
 -14  -3   2 0.61131 0.57901   7
 -14   3  -2 0.48504 0.63037   8
  14   3   2 2.14895 0.68009   6
 -15  -3  -2 10.5205 1.25796   9
 -15  -3  -2 12.2531 1.50536   7
 -15  -3  -2 12.4185 1.26880   8
 -15   3   2 11.3455 1.47898   8
 -15   3   2 10.3254 1.42351   9
 -15   3  -2 14.5899 1.54516   8
 -15   3  -2 12.5548 1.57899   9
 -15  -3   2 13.6483 1.38040   9
 -15  -3   2 14.5521 1.38508   8
   0  -4   2 228.811 10.8372  10
   0  -4  -2 241.467 10.8288  13
   0  -4  -2 229.191 15.2548   3
   0  -4  -2 218.839 10.8407  12
   0   4   2 232.728 16.3402   2
   0   4   2 245.211 14.1220   4
   0  -4  -2 248.093 16.1548   2
   0   4   2 238.100 10.7433  11
   0  -4   2 228.690 10.8339   7
   0   4  -2 272.200 16.4618   1
   0  -4   2 226.876 10.8808  12
   0  -4   2 229.451 10.8121  13
   0   4   2 260.521 16.4347   1
   0  -4   2 256.313 10.7205   8
   0   4   2 230.046 10.8111  13
   0   4   2 258.799 10.7309   9
   0   4  -2 237.591 10.7035   8
   0   4  -2 251.787 10.8438   7
   0   4   2 230.410 10.6651   8
   0   4   2 248.133 15.6731   3
   0   4  -2 232.787 10.6599   9
   0  -4  -2 216.760 10.8285  10
   0   4  -2 236.564 10.7351  11
   0  -4  -2 232.407 16.1450   1
   0  -4   2 228.055 15.7175   1
   0  -4  -2 229.712 10.6784   8
   0  -4  -2 226.465 10.8606   7
   0  -4  -2 220.831 14.2216   4
  -1  -4  -2 122.870 9.96301   2
  -1  -4  -2 111.755 4.95660   9
  -1  -4  -2 92.7271 7.85042   4
  -1  -4  -2 104.956 9.36368   1
  -1  -4  -2 102.604 5.07788  10
   1  -4   2 100.582 9.47804   1
  -1   4   2 110.627 5.03098   9
  -1   4   2 91.5320 9.36525   3
  -1  -4  -2 110.347 4.88717   8
   1   4  -2 110.414 4.95043   8
  -1   4   2 97.4540 9.56648   1
  -1  -4  -2 111.860 5.06035  13
  -1  -4  -2 115.235 5.01434  11
  -1   4   2 108.019 8.62140   4
  -1   4   2 105.918 10.6600   2
  -1   4   2 107.945 4.97000   8
  -1  -4  -2 96.5384 5.07439   7
   1  -4   2 115.206 5.01070   8
   1  -4   2 95.0736 8.19739   4
   1   4  -2 118.500 9.36533   1
   1   4  -2 113.826 5.04375   7
  -1  -4  -2 110.063 9.26663   3
   1  -4   2 98.2856 5.12802   7
  -1   4   2 103.579 5.08836  13
  -1  -4   2 122.916 5.19463   8
  -1  -4   2 107.338 9.37463   1
   1   4   2 118.567 5.18062   9
   1   4   2 97.9800 9.72778   2
   1  -4  -2 96.3942 8.87397   4
   1   4   2 118.110 5.21488  11
   1  -4  -2 94.9121 10.0432   3
   1  -4  -2 120.759 11.3991   2
  -1  -4   2 111.977 5.37735  12
  -1   4  -2 103.508 9.92574   1
   1  -4  -2 103.847 10.0659   1
   1   4   2 117.192 9.16694   3
   1  -4  -2 99.5650 5.49196   7
  -1   4  -2 117.835 5.23548   8
   1   4   2 111.182 5.11547   8
   1  -4  -2 113.906 5.36180  12
  -1  -4   2 122.420 5.30860  13
  -1   4  -2 102.567 5.37710  11
  -1  -4   2 107.462 5.28772   7
  -1   4  -2 119.026 5.39649   7
  -1  -4   2 119.396 5.23484  11
   1  -4  -2 98.4841 5.33795  10
   1   4   2 112.710 5.28854  13
   1  -4  -2 115.848 5.23636   8
  -1  -4   2 114.283 5.32535  10
   1   4   2 115.786 9.56003   1
   1   4   2 120.159 5.43768   7
  -2  -4  -2 26.7474 1.26838   9
  -2  -4  -2 23.2167 4.50547   1
   2  -4   2 20.5705 4.69406   1
  -2   4   2 23.6129 1.35930  11
   2  -4   2 25.7977 1.52190  12
  -2  -4  -2 23.4364 1.40837   7
  -2  -4  -2 18.7280 3.52126   4
   2   4  -2 33.1414 5.03267   1
   2  -4   2 28.8195 1.46954  13
   2   4  -2 23.5268 1.27730   8
  -2   4   2 25.8478 5.50897   3
   2  -4   2 26.3135 4.98602   4
  -2  -4  -2 24.3464 1.44533  12
   2  -4   2 29.6718 1.50733  10
  -2  -4  -2 24.3106 1.43094  10
  -2  -4  -2 24.3029 4.74959   2
  -2   4   2 30.6968 6.64731   2
   2  -4   2 23.8195 1.46413   6
  -2  -4  -2 27.4199 1.31479  11
  -2  -4  -2 21.6390 4.32677   3
  -2   4   2 28.5442 1.36530   8
  -2  -4  -2 25.5690 1.35749  13
  -2   4   2 28.5746 1.47033  13
   2   4  -2 19.3325 4.30851   5
   2  -4   2 24.8003 1.52537   7
  -2   4   2 26.1108 4.84871   4
  -2   4   2 31.3620 5.82372   1
   2  -4  -2 27.1627 1.47574  10
  -2  -4   2 26.0628 1.27624  11
  -2   4  -2 27.2056 1.43624  13
   2   4   2 26.2126 1.23905   9
   2  -4  -2 25.4949 1.50628   7
  -2  -4   2 23.5216 1.34416  10
  -2   4  -2 25.5808 5.30168   1
  -2  -4   2 22.5357 1.50358  12
  -2  -4   2 23.5910 1.33283   7
  -2  -4   2 24.0206 1.32541  13
   2  -4  -2 27.0835 1.44498  13
   2  -4  -2 22.2699 5.43333   3
   2   4   2 34.3379 5.21288   3
   2  -4  -2 27.9613 1.45235  12
   2  -4  -2 25.8090 1.34989   8
   2  -4  -2 27.7372 5.10744   4
   2   4   2 24.9302 4.46212   1
   2   4   2 24.4346 4.94527   2
   2  -4  -2 27.7018 6.13676   2
  -2  -4   2 25.0444 4.50545   3
  -2  -4   2 25.7805 1.25282   8
   2   4   2 24.3464 1.23766  11
   2  -4  -2 21.0373 5.20527   1
  -2  -4   2 19.2100 3.89330   1
  -2   4  -2 27.5758 1.35375   8
  -2   4  -2 22.9452 1.33044  11
   2   4   2 25.7796 4.11306   5
   3   4  -2 466.325 24.9813   5
  -3  -4  -2 424.589 19.7446   8
   3  -4   2 460.693 20.0658  10
  -3  -4  -2 467.486 19.8363  11
  -3  -4  -2 464.124 24.0876   2
   3   4  -2 458.517 23.7175   1
  -3  -4  -2 428.033 24.1210   1
   3  -4   2 459.228 20.1239  12
  -3   4   2 408.013 19.9230  11
  -3   4   2 454.280 26.0304   3
  -3  -4  -2 442.824 22.3072   4
   3   4  -2 467.292 19.9768   7
  -3  -4  -2 417.945 19.7373   8
   3  -4   2 387.929 20.0250   6
  -3   4   2 447.376 24.8122   4
   3  -4   2 422.213 26.7911   1
  -3   4   2 460.941 27.6712   2
  -3  -4  -2 455.783 19.8155   9
  -3   4   2 451.071 20.0192  13
  -3  -4  -2 407.886 20.0102  12
   3   4  -2 424.648 23.9226   2
  -3  -4  -2 428.979 19.8754  13
  -3   4   2 457.468 19.9461   8
  -3   4   2 448.053 26.9511   1
  -3  -4  -2 428.031 23.1733   3
   3  -4   2 395.009 24.2462   4
   3   4   2 470.546 24.2353   5
  -3   4  -2 416.123 20.0541  13
  -3   4  -2 450.145 27.4693   2
   3   4   2 452.658 23.9581   1
   3  -4  -2 467.083 20.1354  10
   3  -4  -2 465.581 20.0997  12
  -3  -4   2 436.666 19.9276  13
   3   4   2 411.098 23.8771   2
   3   4   2 474.028 20.0752   6
   3   4   2 475.314 23.8339   3
  -3   4  -2 420.720 19.9750   8
  -3  -4   2 394.857 19.9296  10
   3  -4  -2 399.940 26.8708   1
   3  -4  -2 418.348 26.1546   3
   3  -4  -2 400.833 24.4981   4
  -3  -4   2 407.194 20.0596  12
   3   4   2 459.298 19.8776   9
  -3   4  -2 420.996 19.9780  11
  -3  -4   2 451.044 19.9532   7
   3   4   2 461.012 20.0135  13
  -3  -4   2 438.762 23.0781   3
  -3  -4   2 463.710 19.8999   8
   3  -4  -2 468.694 27.4964   2
  -3  -4   2 429.133 19.7935   9
   3  -4  -2 453.716 20.2141   7
  -3   4  -2 450.688 27.0302   1
  -3  -4   2 424.362 23.7767   1
  -4  -4  -2 21.2512 1.43080  12
  -4  -4  -2 22.6445 3.87353   3
  -4  -4  -2 27.4415 1.25452  11
   4   4  -2 17.2790 5.42351   5
   4  -4   2 13.5161 4.61473   4
  -4  -4  -2 26.4836 1.29229  10
   4  -4   2 19.8979 5.75832   1
  -4   4   2 19.3607 5.05200   4
   4  -4   2 26.0473 1.54992   6
  -4   4   2 30.1125 1.46946   8
  -4  -4  -2 22.2182 3.36827   4
  -4  -4  -2 24.8424 5.20166   5
  -4  -4  -2 24.2261 1.22957   8
   4   4  -2 23.7537 4.27038   2
  -4   4   2 27.8502 6.80800   2
  -4  -4  -2 28.0915 1.29146   9
   4   4  -2 24.3504 1.33063   7
   4  -4   2 25.6178 1.57870  12
  -4   4   2 23.1188 5.97743   1
  -4  -4  -2 24.0608 1.43197   7
  -4   4   2 23.7809 1.38638  11
   4  -4   2 23.0099 1.48150  10
  -4  -4  -2 25.8527 1.29602  13
   4  -4   2 22.2258 6.33651   3
   4   4  -2 23.2247 3.62708   1
  -4  -4   2 25.2814 1.30433  13
  -4  -4   2 24.4260 3.77993   3
   4   4   2 27.6446 1.50897   6
   4  -4  -2 29.4929 1.53770   6
   4   4   2 30.5146 5.81292   5
  -4   4  -2 27.1418 1.49828  13
   4  -4  -2 26.0618 1.51018  12
   4  -4  -2 32.6672 6.23076   4
  -4  -4   2 23.2290 1.45225  12
  -4  -4   2 25.6477 1.29688  10
   4  -4  -2 26.2963 6.33616   1
  -4  -4   2 24.3151 4.61328   1
  -4  -4   2 25.4312 1.32525   8
   4  -4  -2 33.5448 8.20175   2
  -4  -4   2 25.7180 1.36274   7
  -4  -4   2 22.6586 1.23892   9
   4  -4  -2 26.4416 1.54225  10
  -4   4  -2 26.0424 6.40196   1
   4   4   2 23.3937 3.83335   1
   4  -4  -2 29.9701 7.38943   3
  -4   4  -2 23.4932 1.42096   8
  -4   4  -2 28.6564 7.06482   2
   4   4   2 20.6993 4.25408   2
   4   4   2 28.0337 1.29392  13
   4  -4  -2 25.0434 1.62280   7
   4   4   2 26.5562 1.31366   9
  -5  -4  -2 105.223 5.35044   7
  -5   4   2 101.286 11.1335   1
  -5  -4  -2 108.139 5.16673   8
  -5   4   2 99.3895 13.2150   2
   5   4  -2 125.738 13.3735   5
  -5  -4  -2 114.412 5.11830  11
  -5   4   2 120.203 5.39269   8
   5  -4   2 103.225 10.3900   4
  -5  -4  -2 108.530 5.10870  10
   5   4  -2 124.750 7.35391   1
   5  -4   2 122.404 12.4841   3
  -5  -4  -2 107.236 5.10586  10
  -5  -4  -2 112.487 11.2016   5
  -5   4   2 118.805 5.41497  13
  -5  -4  -2 101.646 5.38083  12
   5  -4   2 108.587 5.46185  10
  -5  -4  -2 108.421 5.19731   9
   5  -4   2 118.683 5.50981   6
   5  -4   2 120.489 5.52738  12
   5   4  -2 108.249 8.86607   2
  -5  -4  -2 114.446 5.15886  13
  -5  -4  -2 115.499 7.13305   4
   5  -4   2 114.606 12.0119   1
   5  -4  -2 105.243 5.35736   6
   5   4   2 116.257 11.8785   5
   5   4   2 106.247 7.38150   1
  -5  -4   2 110.833 7.43418   1
  -5   4  -2 133.369 15.4048   2
  -5   4  -2 94.5639 10.8450   1
  -5  -4   2 119.461 5.25134   7
   5  -4  -2 104.222 12.0713   1
  -5  -4   2 117.556 5.12153  13
   5   4   2 116.149 7.55332   1
   5  -4  -2 117.239 5.59513   7
  -5  -4   2 112.051 5.13931   9
  -5  -4   2 111.628 5.06502  10
   5  -4  -2 103.397 12.0660   3
   5   4   2 113.062 5.36189   6
   5  -4  -2 109.356 5.36386  12
   5  -4  -2 101.348 10.9018   4
  -5  -4   2 100.983 5.31433  12
   5  -4  -2 112.664 5.41391  10
  -5  -4   2 110.426 11.3463   5
   5   4   2 109.445 8.19611   3
  -6   4   2 12.5034 0.97588   8
  -6   4   2 12.0220 0.90635  11
  -6   4   2 13.1980 1.00739  13
   6  -4   2 13.6887 1.11142   6
   6   4  -2 12.5097 0.92506   6
  -6  -4  -2 14.6386 0.86300   9
  -6  -4  -2 13.3421 1.02409  12
  -6  -4  -2 13.4374 0.98016   7
  -6  -4  -2 15.3811 0.83994   8
  -6  -4  -2 15.2610 0.70730  11
   6  -4   2 14.3135 1.12676  12
  -6  -4  -2 14.7800 0.73035  13
   6  -4   2 13.6108 1.05869  10
  -6  -4   2 15.8755 0.87647   9
  -6   4  -2 14.4881 0.96150  11
   6  -4  -2 13.8802 1.03230  12
  -6  -4   2 14.4960 0.73742  13
   6  -4  -2 14.6379 1.07038   6
  -6   4  -2 15.7024 1.04073   8
   6  -4  -2 14.8850 1.09475  10
  -6  -4   2 14.2569 1.01027  12
  -6  -4   2 14.0299 0.74020  13
   6   4   2 17.0270 1.09084   6
  -6   4  -2 14.5141 1.04221   9
  -7  -4  -2 22.5810 1.45128  12
  -7  -4  -2 23.6220 1.25445   8
  -7  -4  -2 19.7177 1.36674   7
  -7   4   2 23.0450 1.60688  10
   7  -4   2 21.0104 1.52681   6
  -7  -4  -2 22.2337 1.26348   9
  -7  -4  -2 22.7563 1.05036  11
   7  -4   2 19.3321 1.48491  12
   7   4  -2 23.5654 1.34751   6
  -7   4   2 20.9642 1.31654  11
  -7  -4   2 24.7325 1.34983   7
   7   4   2 22.6740 1.43569   6
  -7  -4   2 21.4693 1.36565  12
  -7  -4   2 21.0650 1.30034   8
   7  -4  -2 18.0144 1.39231  10
  -7  -4   2 24.8083 1.27154   9
   7  -4  -2 22.3692 1.46114   6
   7  -4  -2 20.7102 1.41197  12
   8  -4   2 56.3399 2.73197  11
   8   4  -2 51.8752 2.71102   6
   8  -4   2 48.5323 2.96373  10
  -8   4   2 50.1455 2.81394  10
  -8   4   2 51.4524 2.78107  13
  -8  -4  -2 51.0279 2.37135  11
  -8  -4  -2 55.9104 2.63564   8
   8  -4   2 48.6721 2.61390  11
  -8   4   2 47.5348 2.67419  11
  -8  -4  -2 53.7738 2.65267   9
  -8  -4  -2 54.5004 2.85113  12
  -8  -4  -2 47.4429 2.76797   7
   8  -4   2 55.6654 2.95311   6
  -8   4   2 51.4416 2.82881   8
  -8  -4   2 53.9149 2.88100  12
   8  -4  -2 53.8526 2.97268   6
   8  -4  -2 47.9278 2.93127  10
   8  -4  -2 53.7713 2.74960  11
  -8   4  -2 55.7839 2.97626   9
  -8   4  -2 55.6923 2.94387   8
  -8  -4   2 55.0513 2.83154   7
  -8   4  -2 54.9015 2.81793  11
  -8   4  -2 59.0080 2.99657  10
  -8  -4   2 54.1704 2.82369   8
  -8  -4   2 56.2384 2.76169   9
   8   4   2 55.2044 2.93754   6
   9  -4   2 120.051 6.31489  10
  -9  -4  -2 133.496 6.36056  12
  -9  -4  -2 126.555 5.81945  11
  -9  -4  -2 119.825 6.11326   9
   9  -4   2 127.478 6.06492  11
   9  -4   2 131.208 6.45302   6
  -9   4   2 142.204 6.31387  13
  -9   4   2 129.563 6.17627  11
  -9   4   2 141.094 6.39249   8
   9  -4   2 120.097 5.98502  11
   9   4  -2 116.942 6.15267   6
  -9  -4  -2 132.023 6.32609   7
  -9  -4  -2 132.366 6.12247   8
  -9  -4   2 133.698 6.32935  12
  -9  -4   2 132.351 6.28646   7
  -9  -4   2 118.791 6.23575   8
  -9  -4   2 137.110 6.21770   9
   9  -4  -2 142.156 6.10540  11
   9  -4  -2 120.910 6.38280  10
  -9   4  -2 124.694 6.36657  10
   9   4   2 122.070 6.54265   6
  -9   4  -2 136.291 6.47432   9
  -9   4  -2 129.830 6.39019   8
   9  -4  -2 123.678 6.13112  11
   9  -4  -2 145.594 6.47724   6
  -9   4  -2 125.826 6.22820  11
  10  -4   2 178.913 8.91595  10
 -10   4   2 185.310 8.96686   8
 -10   4   2 179.834 8.84033  13
 -10  -4  -2 180.328 8.74407   9
 -10  -4  -2 185.027 8.72399   8
 -10  -4  -2 189.321 8.94842   7
  10   4  -2 196.950 8.81689   6
  10  -4   2 188.811 9.06739   6
 -10  -4  -2 185.541 8.93476  12
  10   4   2 183.797 8.85934   6
 -10  -4   2 191.573 8.79303   7
 -10  -4   2 195.013 8.81962  12
 -10  -4   2 187.335 8.77102   8
 -10  -4   2 181.665 8.68950   9
 -10   4  -2 187.027 8.96357   9
  10  -4  -2 179.076 8.86387  10
  10  -4  -2 172.854 8.85875   6
 -10   4  -2 184.559 8.88955   8
 -10  -4   2 182.627 8.33915  11
 -11   4   2 34.4045 2.23753   8
  11  -4   2 32.2003 2.09397  10
 -11   4   2 31.7897 1.94318  11
 -11  -4  -2 32.7554 2.13203   7
 -11   4   2 36.5533 2.31347   9
 -11  -4  -2 35.4396 1.98831   9
  11  -4   2 30.0833 2.18325   6
 -11  -4  -2 33.2844 2.10599  12
  11   4  -2 34.3213 2.00271   6
 -11  -4  -2 29.3220 1.89238   8
 -11   4  -2 30.6496 2.22299   9
 -11  -4   2 35.7701 2.08593  12
 -11  -4   2 36.1593 2.08878   8
 -11  -4   2 32.7160 2.23696   7
  11  -4  -2 32.2189 2.11748  10
  11   4   2 33.3009 2.13312   6
 -11  -4   2 35.0307 1.99940   9
  11  -4  -2 34.1035 2.16922   6
 -11   4  -2 32.9982 2.85860   8
 -12   4   2 28.9374 2.04197   8
 -12  -4  -2 27.6895 1.77686   8
 -12  -4  -2 28.8655 1.95060  12
 -12   4   2 27.7101 1.78507  11
 -12  -4  -2 26.7483 1.78635   9
 -12  -4  -2 29.2235 1.97349   7
  12  -4   2 28.2813 2.07238   6
 -12   4   2 28.0071 2.06521   9
  12   4  -2 28.3571 1.78674   6
 -12   4  -2 24.3688 1.95848   9
  12   4   2 26.5131 1.85146   6
 -12   4  -2 26.8508 1.92794   8
  12  -4  -2 26.2272 1.87807   6
 -12  -4   2 26.1226 1.78566   8
 -12  -4   2 26.6049 1.79021   7
 -12  -4   2 28.2711 1.74261   9
 -12   4  -2 27.1408 1.70849  11
 -12  -4   2 27.9843 1.80238  12
 -13  -4  -2 88.5341 4.60145  12
 -13   4   2 87.3730 4.70351   8
 -13   4   2 85.8796 4.39277  11
  13   4  -2 87.3954 4.41895   6
 -13   4   2 86.3365 4.74376   9
 -13  -4  -2 76.1020 4.55923   7
 -13  -4  -2 85.9539 4.38890   8
  13  -4   2 90.6303 4.78308   6
 -13  -4  -2 77.9561 4.39015   9
  13   4   2 83.3285 4.51536   6
 -13  -4   2 85.1558 4.48438   7
 -13   4  -2 87.2593 4.70530   9
 -13   4  -2 83.4888 4.35717  11
 -13   4  -2 83.2590 4.60545   8
  13  -4  -2 84.8108 4.56934   6
 -13  -4   2 85.4915 4.40292   9
 -13  -4   2 90.0298 4.63424  12
 -13  -4   2 80.1604 4.42304   8
 -14  -4  -2 22.3633 1.55447   8
  14  -4   2 15.2660 1.68803   6
 -14   4   2 15.4502 1.40342  11
 -14  -4  -2 19.3894 1.55954   9
 -14   4   2 20.4443 1.81816   8
 -14  -4  -2 20.1787 1.66610  12
 -14  -4  -2 18.1175 1.70240   7
 -14   4   2 20.4058 1.89780   9
 -14  -4   2 19.7048 1.53106   9
 -14   4  -2 17.8504 2.63658   8
 -14  -4   2 20.4992 1.58160   8
 -14   4  -2 20.8709 1.84601   9
  14   4   2 18.2546 1.64129   6
 -14   4  -2 16.8601 1.42596  11
 -15  -4  -2 1.14998 0.59603   7
 -15  -4  -2 -0.0442 0.53607   9
 -15  -4   2 0.95130 0.63177   8
 -15  -4   2 1.78026 0.59812   9
   0  -5  -2 114.126 11.5421   3
   0   5  -2 110.904 12.2600   2
   0  -5  -2 103.095 10.7616   1
   0   5  -2 136.676 11.7997   1
   0  -5   2 117.629 11.0657   1
   0   5   2 118.052 5.71447  11
   0   5   2 132.919 5.83640  13
   0  -5  -2 127.340 5.65314   8
   0  -5   2 111.553 9.52197   4
   0   5   2 135.519 11.4678   1
   0   5   2 125.312 5.68474   9
   0  -5   2 119.879 5.90404  12
   0  -5  -2 114.626 10.1713   4
   0  -5   2 111.891 11.3903   3
   0  -5   2 108.811 5.81761   7
   0   5  -2 126.917 5.67179   8
   0  -5  -2 123.362 5.85653  10
   0  -5   2 128.986 5.83300  13
   0  -5  -2 121.841 5.81912  13
   0   5   2 131.778 9.95398   4
   0   5   2 125.489 11.2141   3
   0   5   2 130.499 5.63343   8
   0  -5   2 129.599 5.68606   8
   0   5  -2 124.605 5.71517  11
   0  -5   2 121.492 5.84891  10
   0  -5  -2 125.850 12.5061   2
   0   5   2 123.741 12.6026   2
   0  -5  -2 109.798 5.84575  12
   1  -5   2 490.657 31.0200   3
  -1  -5  -2 527.282 25.1415  12
  -1   5   2 542.113 25.1110  13
  -1   5   2 603.069 33.0222   1
  -1  -5  -2 504.213 28.9227   4
   1   5  -2 616.627 24.8484   9
  -1   5   2 502.430 25.0034  11
  -1   5   2 555.543 24.9510   8
   1  -5   2 588.490 25.1491  13
   1  -5   2 518.145 25.1653   7
   1  -5   2 533.219 29.6449   4
  -1  -5  -2 578.931 24.9493   9
  -1   5   2 585.959 25.0318   9
   1   5  -2 562.728 24.9330   8
   1   5  -2 585.157 31.6267   1
  -1   5   2 586.827 31.8379   3
   1   5  -2 544.390 31.6129   2
  -1  -5  -2 529.376 31.6438   1
  -1  -5  -2 568.514 30.7696   3
  -1   5   2 570.041 29.7449   4
  -1  -5  -2 565.320 25.1085  10
  -1  -5  -2 505.449 25.1653  13
   1  -5   2 513.864 25.1846  12
   1  -5   2 558.785 32.6836   1
  -1   5   2 524.659 32.5490   2
   1  -5   2 519.424 25.1340  10
  -1  -5  -2 540.327 24.8743   8
   1   5  -2 599.198 24.8389   9
  -1  -5  -2 581.331 31.8322   2
  -1  -5  -2 525.764 25.1322   7
   1   5  -2 598.934 25.0850   7
   1  -5  -2 592.271 25.3698  12
  -1  -5   2 568.839 25.3729  12
   1  -5  -2 517.582 25.3235  10
  -1  -5   2 567.201 30.8002   3
  -1   5  -2 597.664 25.1707   8
   1  -5  -2 585.254 25.3327  13
  -1   5  -2 513.200 25.1875  11
   1  -5  -2 581.244 32.9292   2
   1   5   2 570.124 25.2637  13
   1  -5  -2 580.064 25.4149   7
  -1  -5   2 553.082 25.2786  10
  -1  -5   2 572.100 25.1179   8
  -1  -5   2 541.309 25.2784   7
   1  -5  -2 556.435 33.0461   1
   1  -5  -2 474.801 31.1557   3
  -1   5  -2 563.556 32.5446   1
  -1   5  -2 500.970 32.3241   2
  -1  -5   2 554.659 25.2671  13
   1   5   2 568.662 25.1055   9
   1   5   2 493.440 31.3494   2
   1   5   2 552.930 30.8141   3
   1   5   2 572.666 31.7045   1
   1   5   2 581.695 25.0497   8
   1  -5  -2 541.644 30.1867   4
   1  -5  -2 580.518 25.1735   8
  -1  -5   2 492.534 30.9736   1
   2  -5   2 169.166 7.95769  12
  -2  -5  -2 148.284 11.4766   4
   2  -5   2 177.999 15.0728   1
   2   5  -2 165.971 12.5341   1
  -2   5   2 174.929 7.86829  13
  -2  -5  -2 176.971 7.63463   9
  -2   5   2 173.923 14.6468   3
  -2  -5  -2 166.114 7.54126   8
   2  -5   2 172.818 7.90483  10
   2  -5   2 151.464 7.87154   6
   2  -5   2 166.845 12.4411   4
   2  -5   2 168.035 14.7141   3
   2   5  -2 163.525 13.4392   2
  -2  -5  -2 156.365 7.76485  10
   2   5  -2 180.857 7.76119   7
  -2  -5  -2 158.566 7.75507  13
   2   5  -2 185.520 7.66106   8
  -2  -5  -2 179.281 13.6564   2
   2  -5   2 160.847 7.93898   7
  -2  -5  -2 169.750 7.89337  12
  -2  -5  -2 153.156 7.80452   7
  -2  -5  -2 152.045 12.7489   1
  -2   5   2 174.515 14.5990   1
  -2   5   2 175.738 12.9388   4
  -2  -5  -2 160.208 12.7687   3
  -2   5   2 167.583 7.76574  11
  -2   5   2 165.997 15.3689   2
  -2   5  -2 176.803 8.17427  13
   2   5   2 175.127 7.95819  11
   2   5   2 181.119 7.92964   9
  -2   5  -2 173.132 15.8072   2
  -2  -5   2 175.999 13.1506   1
   2   5   2 171.104 13.0689   3
  -2  -5   2 179.363 7.95135   8
   2  -5  -2 156.477 14.4706   1
  -2  -5   2 161.718 8.07812  10
   2  -5  -2 169.338 8.20654  10
  -2  -5   2 183.465 8.10747   7
  -2   5  -2 192.322 15.0967   1
   2  -5  -2 165.114 13.1400   4
   2   5   2 165.400 13.9772   2
   2  -5  -2 178.763 16.2533   2
   2  -5  -2 166.801 8.26261   7
   2  -5  -2 147.174 14.2541   3
  -2  -5   2 169.108 8.20088  12
   2   5   2 175.091 13.2556   1
   2  -5  -2 175.297 8.20121  12
  -2   5  -2 177.713 8.07438  11
  -2  -5   2 178.709 8.08504  13
  -2  -5   2 159.543 14.6611   3
  -2   5  -2 183.866 8.04880   8
   2   5   2 176.338 11.9223   5
  -3  -5  -2 507.376 22.5140   9
  -3  -5  -2 474.590 22.7795  12
  -3   5   2 498.641 31.0182   1
   3  -5   2 548.771 22.8532  10
  -3  -5  -2 462.578 22.4146   8
  -3  -5  -2 446.315 22.6913   7
  -3  -5  -2 424.405 27.5455   1
   3   5  -2 500.750 22.6268   7
  -3   5   2 536.578 22.8014  13
  -3   5   2 499.151 30.1610   4
   3  -5   2 465.965 22.8794   7
  -3  -5  -2 532.516 27.4717   3
  -3   5   2 523.305 32.1681   2
  -3  -5  -2 445.071 22.6110  10
   3  -5   2 549.781 22.8712   6
  -3   5   2 471.011 22.6612  11
  -3  -5  -2 482.204 22.6237  13
   3   5  -2 530.151 28.3338   2
   3  -5   2 458.970 32.6905   3
   3   5  -2 518.902 28.6854   5
   3  -5   2 561.297 22.9199  12
  -3  -5  -2 510.853 26.1573   4
  -3   5   2 541.962 22.6721   8
   3   5  -2 496.593 27.5940   1
   3  -5   2 533.833 31.4562   1
   3  -5   2 445.014 35.2608   4
   3  -5  -2 550.884 23.5384  10
  -3   5  -2 543.178 32.0151   1
   3  -5  -2 435.576 33.0072   3
  -3  -5   2 517.802 23.2037   8
   3   5   2 526.115 29.0498   2
  -3  -5   2 477.015 27.3665   3
   3  -5  -2 546.676 23.4961  12
  -3   5  -2 494.951 23.3319  11
   3  -5  -2 499.639 23.5707   7
  -3  -5   2 470.362 28.1835   1
   3   5   2 533.242 28.7883   1
  -3   5  -2 510.152 32.2274   2
   3   5   2 546.896 23.1923   9
   3   5   2 538.006 23.3003  13
   3  -5  -2 486.777 31.6241   4
  -3   5  -2 526.111 23.4569  13
  -3  -5   2 488.693 23.3104   7
  -3  -5   2 455.056 23.4273  12
   3  -5  -2 582.090 33.0845   1
  -3  -5   2 495.126 23.2995  13
  -3  -5   2 472.216 23.2928  10
   3   5   2 550.815 28.4051   3
   3   5   2 541.920 28.1110   5
  -3   5  -2 547.026 23.3389   8
   4  -5   2 58.7638 2.90231  10
  -4  -5  -2 50.9388 2.48156   8
   4  -5   2 57.9671 2.90686   6
   4   5  -2 59.6806 7.66338   2
  -4  -5  -2 53.2948 2.62747  13
  -4  -5  -2 47.3850 6.27257   3
  -4  -5  -2 47.9383 2.78389  12
  -4  -5  -2 60.8301 6.79012   1
  -4  -5  -2 51.6289 2.54405   9
  -4   5   2 51.1569 2.70731  11
  -4  -5  -2 51.9195 5.91672   4
  -4   5   2 62.4354 11.7476   1
  -4   5   2 57.5699 10.3596   2
  -4   5   2 57.4092 8.59543   4
  -4  -5  -2 50.6077 2.61139  10
   4  -5   2 60.0923 2.97200  12
   4  -5   2 50.6557 7.93460   4
   4   5  -2 57.9662 2.67669   7
  -4   5   2 61.5989 2.86174  13
  -4  -5  -2 46.9937 2.72675   7
   4   5  -2 56.9044 6.19466   1
   4  -5   2 53.3917 9.31527   1
   4  -5   2 49.3906 9.48965   3
  -4   5  -2 54.5056 2.95105  13
  -4  -5   2 53.5706 2.76271  10
   4  -5  -2 62.7940 3.02496   6
  -4   5  -2 51.7436 2.84198  11
   4  -5  -2 44.9177 9.07858   3
  -4   5  -2 66.5830 11.1795   2
  -4  -5   2 60.5038 6.99066   3
  -4  -5   2 53.8341 2.94944  12
   4   5   2 56.2136 2.93590   6
   4  -5  -2 62.0644 3.16993   7
   4   5   2 52.2387 2.75402   9
   4   5   2 57.4106 6.70263   1
  -4   5  -2 58.2145 9.93850   1
   4   5   2 52.9167 7.10285   3
  -4  -5   2 56.2775 2.62002   9
  -4  -5   2 58.4519 2.77956  13
   4   5   2 54.4676 7.93479   5
   4  -5  -2 59.4214 3.00759  12
   4  -5  -2 54.6497 8.43726   4
  -4  -5   2 62.1437 2.74093   8
   4  -5  -2 62.4477 10.4799   1
  -4   5  -2 60.0055 2.88854   8
   4  -5  -2 61.9492 3.04342  10
   4   5   2 57.6984 2.75744  13
  -4  -5   2 60.6798 6.53117   1
   4   5   2 56.3333 7.59565   2
  -4  -5   2 56.5713 2.82662   7
  -5  -5  -2 157.019 6.90895  11
  -5  -5  -2 136.737 7.10511   7
  -5  -5  -2 144.664 6.90861  10
  -5   5   2 163.757 7.15599   8
  -5  -5  -2 156.080 6.95203  13
   5  -5   2 163.368 7.31074   6
   5  -5   2 136.329 14.8575   1
   5  -5   2 153.977 16.3576   3
   5   5  -2 128.732 11.0049   2
  -5   5   2 155.457 15.6369   1
  -5  -5  -2 148.727 10.2476   3
  -5   5   2 141.648 13.7236   4
  -5  -5  -2 141.024 6.90002  10
   5  -5   2 125.395 13.0865   4
  -5  -5  -2 155.353 6.87769   8
  -5   5   2 132.368 7.05780  11
  -5  -5  -2 153.334 13.2616   5
  -5  -5  -2 154.710 6.88073   8
   5  -5   2 160.683 7.32806  12
  -5   5   2 150.068 17.0411   2
  -5   5   2 166.638 7.24232  13
  -5  -5  -2 157.016 6.93035   9
  -5  -5  -2 142.638 7.19272  12
  -5  -5  -2 152.451 10.0527   4
   5   5  -2 156.850 15.5977   5
   5  -5   2 141.488 7.22900  10
   5   5  -2 155.838 10.2963   1
   5   5   2 161.269 14.0622   5
  -5  -5   2 143.708 9.69475   3
  -5   5  -2 163.340 15.7644   1
  -5  -5   2 133.399 10.2497   1
   5   5   2 153.078 7.20540   6
   5   5   2 150.267 10.3968   1
  -5   5  -2 158.907 7.16653   8
   5  -5  -2 131.699 13.7699   4
   5  -5  -2 140.068 14.9060   1
   5  -5  -2 159.466 7.46844   7
  -5  -5   2 150.775 6.90092   9
   5  -5  -2 157.741 7.27045  12
  -5  -5   2 155.015 7.07626   7
   5  -5  -2 143.436 7.26125  10
   5  -5  -2 166.402 7.28813   6
   5   5   2 132.432 11.3796   2
  -5  -5   2 153.122 6.97545  13
  -5   5  -2 153.435 16.9699   2
  -5  -5   2 140.728 6.93415  10
   5  -5  -2 141.894 16.2794   3
   6  -5   2 33.3206 2.23738  10
  -6   5   2 41.1445 2.21324   8
  -6   5   2 39.5892 2.14892  11
  -6  -5  -2 40.6253 1.88443  10
  -6  -5  -2 41.2423 1.95964   8
  -6  -5  -2 42.3482 1.82947  10
  -6  -5  -2 36.9198 2.16964   7
   6  -5   2 38.3101 2.32939   6
   6  -5   2 40.7249 2.36796  12
  -6   5   2 40.6423 2.25382  13
  -6  -5  -2 40.5670 1.91769  11
  -6  -5  -2 37.8040 2.25055  12
   6  -5  -2 34.3249 2.20446  10
   6   5   2 40.5732 2.18471   6
  -6  -5   2 39.8443 2.04515   7
  -6  -5   2 40.1275 1.89387   9
  -6   5  -2 36.2748 2.10794   8
   6  -5  -2 42.6477 2.26743   6
   6  -5  -2 40.8050 2.21675  12
  -6   5  -2 33.5035 2.04177  11
  -6  -5   2 35.6968 2.13867  12
  -6  -5   2 40.5967 1.88609  13
  -7   5   2 17.8615 1.17986  11
  -7  -5  -2 18.2019 0.87825  13
   7  -5   2 15.0715 1.33953   6
  -7  -5  -2 18.6172 1.05667   8
  -7  -5  -2 17.9708 0.90132  11
  -7   5   2 16.0055 1.25040  13
  -7   5   2 16.5596 1.23424   8
  -7  -5  -2 17.7963 1.28490  12
  -7  -5  -2 15.0942 1.17528   7
   7  -5   2 15.7500 1.34064  12
  -7  -5  -2 17.7901 1.04045   9
  -7   5  -2 15.3023 1.13596  11
  -7  -5   2 18.0679 1.10000   8
  -7  -5   2 18.5734 0.84814  13
   7  -5  -2 14.9205 1.24756  12
   7  -5  -2 16.6907 1.28351   6
  -7  -5   2 16.5294 1.22119  12
  -7  -5   2 17.7470 1.12672   7
  -7  -5   2 18.3935 0.84863  13
   7   5   2 19.4115 1.29220   6
  -7   5  -2 14.4035 1.23110   9
  -7   5  -2 15.3221 1.21024   8
  -8  -5  -2 105.315 4.92240   9
  -8   5   2 105.590 5.07039  11
  -8  -5  -2 97.4252 4.71532  11
  -8  -5  -2 102.895 5.39955  12
  -8  -5  -2 97.4048 5.10341   7
   8  -5   2 108.164 5.36772   6
  -8   5   2 107.721 5.17503   8
  -8   5   2 103.357 5.15426  13
  -8  -5  -2 103.966 4.88547   8
   8  -5   2 109.340 5.32835  12
   8  -5   2 92.7855 5.17175  10
  -8  -5   2 105.810 5.09792   8
   8  -5  -2 97.0252 5.30534  10
   8  -5  -2 109.821 5.35464   6
  -8   5  -2 109.433 5.30604   9
  -8  -5   2 101.926 5.22639  12
   8   5   2 101.485 5.27282   6
  -8  -5   2 106.390 5.13087   7
  -8   5  -2 110.434 5.19432  11
  -8   5  -2 107.931 5.24865   8
  -8  -5   2 105.140 4.99572   9
  -9   5   2 15.6174 1.30328   8
   9  -5   2 14.0719 1.06827  11
   9  -5   2 15.4834 1.31539  10
   9  -5   2 17.8780 1.47120   6
  -9  -5  -2 16.8834 1.06832   8
  -9  -5  -2 17.6369 1.11926   9
  -9   5   2 16.1301 1.22040  11
  -9  -5  -2 16.7508 1.36323  12
  -9  -5  -2 15.7871 0.82369  11
  -9   5   2 13.7210 1.24205  13
  -9  -5   2 14.5581 0.98868   9
  -9   5  -2 16.3109 1.35234   9
   9  -5  -2 12.4633 1.22523  10
  -9  -5   2 13.7978 1.18265  12
   9  -5  -2 12.9702 1.24618   6
  -9   5  -2 15.1763 1.15049  11
  -9  -5   2 14.7308 1.09548   8
  -9   5  -2 16.1594 1.29253   8
   9   5   2 15.8104 1.26559   6
  -9  -5   2 14.4967 1.11182   7
  10  -5   2 19.1244 1.56930  10
  10  -5   2 20.2781 1.24426  11
 -10  -5  -2 20.8463 1.55661   7
 -10  -5  -2 22.3831 1.61341  12
 -10  -5  -2 20.9658 1.34116   8
 -10   5   2 20.7978 1.55391  13
  10  -5   2 22.8026 1.74149   6
 -10  -5  -2 22.2205 1.39232   9
 -10   5   2 22.9269 1.67326   8
 -10   5   2 22.3241 1.48485  11
  10   5   2 24.2487 1.66727   6
 -10   5  -2 23.1432 1.72077   9
 -10  -5   2 22.1557 1.71420  12
 -10   5  -2 22.6613 1.66706   8
 -10  -5   2 22.1627 1.48775   7
  10  -5  -2 20.4766 1.26548  11
 -10   5  -2 22.0351 1.49043  11
 -10  -5   2 23.0131 1.62155   8
  10  -5  -2 23.6730 1.67448   6
  10  -5  -2 20.4594 1.61167  10
 -10  -5   2 22.5502 1.38909   9
 -11   5   2 38.4306 2.43313   9
 -11   5   2 39.0755 2.43069   8
  11  -5   2 36.6088 2.37259  10
 -11  -5  -2 35.8732 2.36098  12
  11  -5   2 39.6744 2.51640   6
 -11  -5  -2 36.5903 2.29630   7
 -11   5   2 37.5078 2.20744  11
 -11  -5  -2 33.5507 2.08698   9
 -11  -5   2 35.9470 2.07427   9
 -11   5  -2 37.9530 2.45301   9
  11   5   2 33.2395 2.24135   6
 -11  -5   2 35.9140 2.14737   8
  11  -5  -2 39.0809 2.37737  10
 -11   5  -2 37.5037 2.18549  11
 -11  -5   2 34.8566 2.22967  12
  11  -5  -2 41.5598 2.43136   6
 -11   5  -2 35.5268 2.35615   8
  12  -5   2 10.9875 1.34452   6
 -12  -5  -2 9.60226 0.90517   8
 -12   5   2 8.98459 1.21226   8
 -12  -5  -2 8.93274 0.94338   9
 -12   5   2 7.71396 1.17717   9
 -12  -5  -2 8.37254 1.12778  12
 -12   5   2 9.36119 0.99187  11
 -12  -5  -2 8.87324 1.11830   7
 -12  -5   2 9.28683 0.98622   8
 -12  -5   2 10.4271 1.00959   7
 -12  -5   2 10.0284 1.05170  12
 -12   5  -2 11.9310 1.34458   8
 -12  -5   2 8.89845 0.90037   9
  12   5   2 9.35805 1.15280   6
 -12   5  -2 11.4861 1.37110   9
 -12   5  -2 10.2259 1.01550  11
  12  -5  -2 8.77040 1.17881   6
 -13  -5  -2 70.0011 4.00803  12
 -13   5   2 70.3369 4.08835   8
 -13  -5  -2 72.5581 3.78851   9
 -13   5   2 71.3298 3.83330  11
 -13   5   2 72.9197 4.13482   9
 -13  -5  -2 71.0243 3.71946   8
 -13  -5  -2 69.5715 4.00429   7
  13  -5   2 69.4283 4.34744   6
 -13   5  -2 72.4055 4.09066   9
 -13  -5   2 68.5067 3.80794   7
 -13   5  -2 69.8724 4.01564   8
 -13  -5   2 72.3219 4.04820  12
  13  -5  -2 70.0795 3.98143   6
  13   5   2 67.5497 3.89564   6
 -13   5  -2 67.2681 3.76331  11
 -13  -5   2 73.9904 3.72532   9
 -13  -5   2 70.7030 3.78877   8
  14  -5   2 4.64108 0.99559   6
 -14  -5  -2 2.78302 0.80496  12
 -14   5   2 2.76464 0.67641  11
 -14  -5  -2 4.09493 0.87435   7
 -14  -5  -2 4.00072 0.74682   9
 -14   5   2 3.88715 0.89036   8
 -14   5   2 5.10337 1.06068   9
  14   5   2 3.81256 0.85337   6
 -14  -5   2 3.75564 0.72055   8
 -14   5  -2 4.09008 0.97317   9
 -14  -5   2 4.79474 1.05129   9
 -14   5  -2 4.20611 0.95939   8
 -14   5  -2 3.89974 0.72143  11
   0   6   2 7.06390 0.52939   9
   0  -6  -2 6.17206 5.02305   3
   0   6  -2 8.05601 3.82494   1
   0  -6  -2 7.75749 0.51971   8
   0  -6  -2 8.04682 0.73606  10
   0   6  -2 8.29600 0.60488  11
   0   6   2 8.16705 4.23488   1
   0  -6  -2 8.48692 0.77172  12
   0   6   2 1.34374 10.2634   2
   0  -6   2 8.09098 0.81253  12
   0  -6   2 7.54231 5.84427   3
   0   6  -2 8.57613 0.52265   9
   0  -6   2 12.1321 4.66276   1
   0  -6   2 7.90496 0.71734  10
   0  -6  -2 6.46688 0.73657   7
   0   6   2 7.70792 0.69252  13
   0  -6  -2 8.35759 4.78502   1
   0   6   2 8.02978 0.50510   8
   0   6  -2 7.67067 0.54024   8
   0   6   2 7.77928 5.41646   3
   0  -6   2 6.58399 0.72595   7
   0  -6   2 7.63256 4.31893   4
   0  -6   2 9.10042 0.80563  13
   0   6   2 7.48636 0.60528  11
   0  -6  -2 6.80838 4.51005   4
  -1   6   2 272.451 22.2689   2
   1   6  -2 309.076 12.9982   9
   1  -6   2 273.891 13.3793  12
   1  -6   2 254.077 20.5797   3
  -1  -6  -2 270.641 13.3369  12
  -1  -6  -2 276.703 13.2718  10
  -1   6   2 306.191 21.5956   1
   1   6  -2 300.112 12.9711   9
  -1  -6  -2 290.170 20.1190   3
  -1  -6  -2 258.454 13.2958   7
  -1  -6  -2 290.614 13.0217   8
   1  -6   2 271.672 13.3527   7
  -1   6   2 301.108 13.3095  13
  -1   6   2 336.264 19.3842   4
   1   6  -2 281.138 20.8177   2
   1  -6   2 276.790 18.8588   4
  -1  -6  -2 288.977 13.2656  13
   1  -6   2 312.124 13.3795  10
  -1   6   2 283.894 13.0903   8
   1   6  -2 283.668 22.9935   1
   1  -6   2 243.845 20.2925   1
  -1   6   2 297.188 13.1944  11
   1  -6   2 301.705 13.3250  13
   1   6  -2 297.374 13.0773   8
  -1   6   2 293.917 21.0427   3
  -1  -6  -2 268.475 18.5165   4
   1   6   2 306.853 13.2650  11
  -1  -6   2 252.418 13.3600  10
   1  -6  -2 245.237 20.6225   1
  -1  -6   2 296.636 20.1381   3
   1  -6  -2 260.396 19.0343   4
  -1  -6   2 302.072 13.2072   8
  -1   6  -2 274.669 22.0549   2
   1   6   2 298.849 13.3861  13
   1   6   2 295.975 22.9960   1
   1  -6  -2 295.123 13.4731  10
   1  -6  -2 269.986 21.0275   3
  -1  -6   2 271.665 18.1943   4
  -1   6  -2 296.842 21.2239   1
   1  -6  -2 298.867 13.4501  13
  -1  -6   2 295.601 13.3877  13
  -1  -6   2 235.019 25.5428   1
   1   6   2 268.201 20.9411   2
   1   6   2 303.919 20.3911   3
   1  -6  -2 298.573 13.5012  12
   1   6   2 315.659 13.1360   8
  -1   6  -2 307.264 13.3131  11
  -1  -6   2 264.928 13.4693  12
  -1   6  -2 303.265 13.2523   8
   2  -6   2 666.172 36.4414   4
  -2   6   2 632.810 30.3177   8
   2   6  -2 599.713 37.4124   2
  -2  -6  -2 660.288 30.2493   9
  -2  -6  -2 624.558 30.4267  10
   2  -6   2 592.998 30.5789   7
   2  -6   2 552.146 40.8179   3
   2  -6   2 733.815 30.6118  10
  -2  -6  -2 717.500 38.6055   1
  -2   6   2 654.886 40.5107   2
  -2  -6  -2 644.615 30.5522  12
  -2  -6  -2 700.650 36.9879   3
  -2  -6  -2 619.231 30.4793   7
   2  -6   2 732.246 30.6842  12
   2   6  -2 713.513 37.8877   1
  -2   6   2 670.354 30.4063  11
  -2  -6  -2 708.413 30.2125   8
  -2  -6  -2 580.711 34.7388   4
  -2   6   2 730.652 36.7904   4
  -2   6   2 680.453 30.5252  13
  -2  -6  -2 702.031 30.4540  13
   2   6  -2 735.560 30.2823   8
  -2   6   2 728.549 40.8229   1
   2  -6   2 693.413 40.1005   1
  -2  -6   2 688.437 37.0602   3
   2  -6  -2 683.225 37.3265   4
   2  -6  -2 626.224 42.8093   3
  -2  -6   2 604.253 30.9807  12
   2  -6  -2 731.675 31.0594  10
   2  -6  -2 694.142 40.9304   1
  -2   6  -2 711.441 40.5787   1
  -2  -6   2 700.049 38.4801   1
   2  -6  -2 717.890 31.0499  12
   2   6   2 661.977 38.4511   2
  -2   6  -2 633.168 30.9432  13
  -2   6  -2 735.589 30.8258   8
  -2   6  -2 678.373 30.8513  11
   2  -6  -2 650.853 31.0807   7
   2   6   2 702.922 30.6778   9
   2   6   2 643.847 30.7356  11
   2   6   2 725.183 38.4786   1
   2   6   2 701.835 37.4947   3
  -2  -6   2 658.498 30.9073   7
  -2  -6   2 629.525 30.8771  10
   2   6   2 706.387 30.9229  13
  -2  -6   2 722.455 30.7135   8
  -2   6  -2 636.772 40.0870   2
  -2  -6   2 693.727 30.8878  13
   3  -6   2 470.330 28.0259   4
  -3   6   2 509.465 21.6961   8
   3  -6   2 496.715 32.0117   1
   3  -6   2 512.444 21.9291  10
  -3   6   2 507.060 31.8212   1
  -3   6   2 430.549 21.6878  11
  -3  -6  -2 439.908 21.8482  12
   3  -6   2 425.024 30.2533   3
   3  -6   2 497.625 21.9778  12
  -3  -6  -2 457.985 28.6757   1
  -3   6   2 501.252 21.8722  13
  -3  -6  -2 442.432 21.7713   7
   3   6  -2 504.459 29.2405   5
   3  -6   2 440.663 21.9513   7
  -3  -6  -2 447.740 27.1864   3
  -3   6   2 509.351 28.6724   4
  -3  -6  -2 494.742 21.7662  13
   3   6  -2 477.547 28.0634   1
   3   6  -2 503.583 29.0798   2
   3  -6   2 516.495 21.9461   6
  -3  -6  -2 474.314 26.4007   4
  -3  -6  -2 467.211 21.5231   9
  -3   6   2 439.319 31.6453   2
   3   6   2 479.801 21.6632   9
  -3  -6   2 443.762 21.9979  12
  -3  -6   2 472.260 28.5196   1
   3  -6  -2 517.371 22.0906  10
   3   6   2 477.736 27.8074   3
   3  -6  -2 508.243 22.0681  12
  -3  -6   2 485.054 21.6924   8
   3  -6  -2 453.058 31.1611   3
   3   6   2 487.089 21.8358  13
  -3   6  -2 425.960 21.8351  11
  -3  -6   2 504.153 22.1300  13
   3   6   2 460.860 26.8139   5
  -3  -6   2 501.150 27.8378   3
  -3   6  -2 515.229 31.8883   1
  -3   6  -2 502.421 21.8454   8
  -3   6  -2 443.653 31.8640   2
   3  -6  -2 526.152 33.1337   1
   3   6   2 467.201 28.6504   2
   3  -6  -2 480.872 28.8201   4
  -3  -6   2 434.274 21.9854   7
  -3   6  -2 486.933 21.9973  13
   3   6   2 502.198 28.7637   1
  -4   6   2 51.6266 2.49996   8
  -4  -6  -2 43.0116 2.21512   8
   4  -6   2 53.2764 2.71596  10
  -4  -6  -2 48.8336 2.16844   8
  -4  -6  -2 47.7020 2.27336   9
  -4  -6  -2 46.2885 2.52963   7
  -4   6   2 52.2302 2.64589  13
   4  -6   2 53.3957 2.78203  12
  -4   6   2 43.2012 2.46024  11
  -4  -6  -2 40.6766 2.57954  12
  -4  -6  -2 44.9376 2.39930  13
   4  -6   2 51.6584 2.71416   6
  -4  -6   2 48.5950 2.48999   7
   4  -6  -2 51.0150 2.84166   7
  -4   6  -2 50.1180 2.62981  13
   4  -6  -2 48.8535 2.68997  10
  -4   6  -2 50.6689 2.50181   8
   4  -6  -2 51.4786 2.69366  12
   4   6   2 46.9242 2.39741  13
   4  -6  -2 51.2416 2.67014   6
  -4   6  -2 44.4905 2.47383  11
  -4  -6   2 47.7225 2.30894   8
   4   6   2 46.6246 2.31513   9
  -4  -6   2 43.4719 2.60996  12
  -4  -6   2 46.6488 2.42391  13
  -5  -6  -2 193.752 8.39113   9
  -5  -6  -2 171.520 8.62872   7
  -5   6   2 186.791 8.61890   8
  -5  -6  -2 178.646 8.44848  10
  -5  -6  -2 172.136 8.30794   8
   5  -6   2 192.892 8.84863  10
  -5  -6  -2 189.962 8.78463  12
  -5   6   2 180.703 8.72571  13
   5  -6   2 178.380 8.83508  12
  -5   6   2 178.400 8.60205  11
  -5  -6  -2 173.562 8.29558   8
  -5  -6  -2 202.201 8.50244  13
   5  -6   2 187.338 8.83555   6
  -5  -6   2 189.057 8.54352   7
  -5  -6   2 164.832 8.25030   9
  -5  -6   2 179.603 8.70018  12
  -5  -6   2 190.885 8.45115  13
  -5   6  -2 178.879 8.56536  11
   5  -6  -2 191.249 8.75144   6
  -5   6  -2 187.454 8.58939   8
  -5  -6   2 175.980 8.41156  10
   5  -6  -2 186.269 8.75557  12
   5  -6  -2 189.931 8.78724  10
   5  -6  -2 179.354 8.91864   7
  -6  -6  -2 342.120 15.4891   9
  -6   6   2 335.951 15.8667   8
  -6  -6  -2 345.194 15.4527  10
  -6  -6  -2 311.453 15.7232   7
  -6   6   2 353.985 15.7343  11
   6  -6   2 338.586 15.9679  12
  -6  -6  -2 341.719 15.4352   8
  -6  -6  -2 349.972 15.5237  13
  -6  -6  -2 328.715 15.4463  10
  -6  -6  -2 348.979 15.8830  12
   6  -6   2 343.485 15.9494   6
   6  -6   2 353.509 15.9420  10
  -6  -6   2 354.981 16.0643   7
  -6   6  -2 333.366 16.1257   8
   6   6   2 355.748 16.2177   6
   6  -6  -2 351.940 16.2910  12
  -6   6  -2 353.178 16.1257  11
  -6  -6   2 356.514 15.9214  13
  -6  -6   2 350.317 15.8534  10
   6  -6  -2 341.821 16.2736   6
  -6  -6   2 362.758 16.2644  12
   6  -6  -2 353.048 16.3274  10
  -6  -6   2 339.650 15.8264   9
  -7  -6  -2 70.4413 3.29311  13
  -7   6   2 68.0487 3.68262  13
  -7  -6  -2 71.3918 3.76812  12
  -7   6   2 68.4408 3.57279  11
  -7  -6  -2 70.8168 3.31052   8
   7  -6   2 73.7871 3.86315  12
  -7   6   2 70.1414 3.63858   8
  -7  -6  -2 66.8878 3.29953   8
  -7  -6  -2 67.2407 3.34502   9
   7  -6   2 67.5247 3.74542  10
   7  -6   2 74.4782 3.84852   6
  -7  -6  -2 68.1784 3.61750   7
  -7   6  -2 72.5558 3.55627  11
  -7  -6   2 66.1466 3.38331   8
  -7   6  -2 71.9796 3.64918   9
  -7  -6   2 68.6030 3.47665   7
   7  -6  -2 65.2613 3.69630  10
  -7   6  -2 66.1862 3.55794   8
  -7  -6   2 68.6241 3.26142   9
  -7  -6   2 69.4263 3.24363  13
   7  -6  -2 68.3000 3.70052   6
  -7  -6   2 71.2424 3.66495  12
   7  -6  -2 70.2347 3.71594  12
   8  -6   2 66.2985 3.65363   6
  -8   6   2 67.5048 3.38492  11
  -8  -6  -2 62.4015 3.40019   7
  -8  -6  -2 60.3822 3.09943   8
  -8  -6  -2 66.2918 3.16193   9
  -8   6   2 66.3664 3.50916  13
   8  -6   2 64.2344 3.90703  12
  -8  -6  -2 66.5120 3.54673  12
   8  -6   2 57.0111 3.49304  10
  -8   6   2 66.2747 3.46845   8
  -8   6  -2 68.6640 3.48934   8
  -8  -6   2 61.9459 3.11066   9
   8  -6  -2 61.7330 3.51770  12
  -8   6  -2 64.7607 3.37419  11
   8   6   2 67.6792 3.48527   6
  -8   6  -2 62.2261 3.46170   9
  -8  -6   2 64.9461 3.24978   8
  -8  -6   2 68.3336 3.34283   7
   8  -6  -2 57.1188 3.49670  10
  -8  -6   2 68.7693 3.52168  12
  -9  -6  -2 192.162 8.52439   8
  -9  -6  -2 180.979 8.82314   7
   9  -6   2 184.572 9.06830   6
   9  -6   2 169.721 8.93467  10
  -9  -6  -2 195.949 8.97255  12
  -9   6   2 188.973 8.91243  13
   9  -6   2 175.883 9.03011  12
  -9   6   2 182.622 8.86733   8
   9  -6   2 167.286 8.68192  11
  -9  -6  -2 191.317 8.56750   9
  -9   6   2 188.204 8.77270  11
  -9  -6   2 196.441 8.90508   7
  -9   6  -2 173.936 8.89682  11
  -9  -6   2 191.555 8.69707   9
  -9  -6   2 184.776 9.04298  12
   9  -6  -2 180.730 9.13430  10
   9  -6  -2 187.682 9.12729   6
   9  -6  -2 189.214 9.09929  12
  -9   6  -2 189.109 9.04642   8
  -9  -6   2 189.734 8.81271   8
   9   6   2 200.366 9.06548   6
  -9   6  -2 179.265 9.06286   9
  10  -6   2 79.6512 4.35732  11
 -10  -6  -2 90.8547 4.30079   8
 -10  -6  -2 89.1618 4.34249   9
 -10  -6  -2 86.9742 4.60211   7
 -10   6   2 91.3857 4.93703   8
  10  -6   2 90.7132 4.84094   6
  10  -6   2 86.4564 4.71555  10
 -10   6   2 91.8117 4.54097  11
 -10   6   2 91.5768 4.92465  13
 -10  -6  -2 85.7152 4.69395  12
 -10  -6   2 103.037 4.73601   8
  10  -6  -2 95.9564 5.02279   6
 -10   6  -2 92.6277 5.83385   9
 -10   6  -2 94.0727 4.80518  11
 -10  -6   2 91.1237 4.89770  12
  10   6   2 92.8092 4.89534   6
 -10  -6   2 98.6666 4.78693   7
 -10  -6   2 95.1985 4.58558   9
  10  -6  -2 90.6207 5.00285  10
 -10   6  -2 92.0793 5.10637   8
  11  -6   2 44.2182 2.82747   6
 -11  -6  -2 44.0866 2.37553   9
 -11  -6  -2 39.1553 2.56432   7
 -11   6   2 45.1139 2.72900   8
  11  -6   2 46.1735 2.77524  10
  11  -6   2 43.8677 2.23287  11
 -11  -6  -2 38.5648 2.62438  12
 -11   6   2 45.1795 2.55241  11
 -11  -6  -2 41.1381 2.30168   8
 -11   6   2 41.0858 2.72819   9
  11  -6  -2 45.3016 2.25545  11
 -11  -6   2 43.8766 2.43827   8
 -11  -6   2 45.3270 2.64738  12
 -11   6  -2 44.3668 2.69436   8
  11  -6  -2 43.3643 2.72781  10
  11   6   2 41.2994 2.59708   6
  11  -6  -2 43.7354 2.74016   6
 -11   6  -2 43.1655 2.54043  11
 -11  -6   2 40.3422 2.63771   7
 -11  -6   2 42.7001 2.32739   9
 -11   6  -2 40.7998 2.71573   9
 -12   6   2 78.9403 4.56654   9
 -12  -6  -2 87.4048 4.19782   9
 -12  -6  -2 73.2808 4.44443  12
 -12  -6  -2 82.5578 4.43801   7
 -12   6   2 79.0820 4.50260  11
  12  -6   2 83.5558 5.65555   6
 -12  -6  -2 84.6837 4.09495   8
 -12   6   2 82.7333 4.54023   8
 -12   6  -2 82.1831 4.54471   8
 -12   6  -2 81.2720 4.61457   9
  12  -6  -2 82.6148 4.59232   6
 -12  -6   2 85.7488 4.28055   8
 -12  -6   2 84.8434 4.18009   9
 -12  -6   2 82.0541 4.45646  12
 -12   6  -2 76.3339 4.67097  11
 -12  -6   2 84.8211 4.34098   7
  12   6   2 85.5391 4.49499   6
 -13  -6  -2 34.2153 2.30481  12
 -13   6   2 27.5013 1.96910  11
 -13  -6  -2 29.5820 1.86808   9
  13  -6   2 25.4672 2.23504   6
  13   6   2 32.1372 2.21029   6
 -13   6  -2 29.2296 2.06426  11
 -13   6  -2 32.1953 2.99357   8
 -13  -6   2 32.0650 2.43305  12
 -13  -6   2 31.8601 1.99803   8
  13  -6  -2 29.5504 2.28590   6
 -14  -6  -2 33.2094 2.47231   7
 -14   6   2 30.2725 2.10899  11
  14  -6   2 28.2757 2.34457   6
 -14   6   2 28.3797 2.49149   9
 -14   6   2 31.9497 2.52290   8
 -14  -6  -2 32.2830 2.33850  12
 -14   6  -2 31.4412 2.10460  11
 -14   6  -2 29.9224 2.36795   8
 -14   6  -2 28.3180 2.55190   9
   0  -7  -2 95.8690 13.5889   3
   0   7   2 69.5749 12.2071   2
   0  -7  -2 100.508 4.73177  10
   0  -7  -2 102.632 4.71007  13
   0  -7   2 64.2145 11.0084   1
   0   7   2 98.9462 4.53134  11
   0  -7   2 98.8615 4.72388  10
   0  -7   2 96.0578 4.68117  13
   0  -7  -2 100.418 4.80311  12
   0   7  -2 92.4254 4.50593  11
   0  -7   2 77.7723 10.5158   4
   0   7   2 101.303 4.39960   8
   0   7   2 101.741 4.46849   9
   0   7   2 94.1123 11.5027   1
   0  -7  -2 73.9075 11.8616   1
   0  -7  -2 97.7765 4.43237   8
   0  -7   2 83.7676 4.73429  12
   0   7  -2 93.3014 13.4041   2
   0   7  -2 79.8714 10.6960   1
   0   7  -2 86.9464 4.51763   9
   0  -7  -2 84.9158 4.71664   7
   0   7   2 101.652 4.68115  13
   0   7  -2 94.1657 4.37311   9
   0  -7   2 85.6831 12.6475   3
   0   7  -2 83.0315 4.41288   8
   0  -7  -2 89.6906 11.3536   4
   1   7  -2 59.7093 2.75884   8
  -1  -7  -2 58.6865 2.98845  13
  -1  -7  -2 54.6420 9.04865   4
   1   7  -2 57.2783 2.63431   9
  -1  -7  -2 60.7888 2.74831   8
  -1  -7  -2 59.2002 10.2241   1
  -1  -7  -2 49.8589 2.95791  10
   1  -7   2 58.2448 3.14212  12
  -1   7   2 43.2507 10.1303   2
   1  -7   2 49.3433 3.04038   7
  -1   7   2 55.8021 10.3169   1
  -1  -7  -2 50.6222 9.96747   3
   1   7  -2 61.5514 2.67012   9
  -1   7   2 59.5132 3.03281  13
  -1   7   2 59.9370 2.89063  11
  -1  -7  -2 50.9601 3.01509   7
   1  -7   2 48.3158 11.2025   1
  -1  -7  -2 57.4389 3.10740  12
   1  -7   2 58.0189 3.08982  10
   1   7  -2 59.8158 10.0004   1
   1   7  -2 37.9203 9.31048   2
   1  -7   2 57.0511 8.79878   4
  -1   7   2 57.4265 2.77464   8
   1   7   2 59.0738 2.78480  11
   1  -7  -2 55.3471 3.01581  10
   1   7   2 50.1724 10.1522   2
  -1   7  -2 54.3251 2.74801   8
   1   7   2 56.3687 9.58736   1
   1  -7  -2 50.0045 3.02335   7
   1   7   2 59.5838 2.69051   9
  -1   7  -2 58.6765 2.84405  11
  -1  -7   2 47.4939 3.00479  12
   1  -7  -2 57.4984 9.57540   4
  -1  -7   2 50.7368 2.90717  10
  -1  -7   2 39.1131 7.68662   4
   1  -7  -2 45.2432 10.1371   1
  -1  -7   2 60.2765 10.1398   1
  -1  -7   2 58.3354 2.94437  13
   1  -7  -2 57.7139 3.05530  12
   1   7   2 61.9831 2.64249   8
  -1   7  -2 58.5153 10.8277   1
  -1   7  -2 49.7650 10.3946   2
  -1  -7   2 57.6022 10.2561   3
  -1  -7   2 57.0421 2.98361   7
   1  -7  -2 38.2672 12.0510   3
   1   7   2 58.1369 2.92439  13
  -2  -7  -2 20.1640 1.29176  13
   2  -7   2 21.3466 1.51376  12
  -2  -7  -2 20.3651 1.39671   7
   2  -7   2 17.5492 1.42229   7
  -2  -7  -2 18.8475 1.40718  12
  -2   7   2 21.0575 1.17264   8
  -2   7   2 19.1910 1.36079  13
  -2   7   2 20.4815 1.26288  11
  -2  -7  -2 19.4683 1.30699  10
   2  -7   2 22.0040 1.47264  10
  -2  -7  -2 20.3146 0.99487   8
   2   7   2 21.3864 1.31778  13
  -2  -7   2 22.7966 1.35419  13
   2   7   2 21.3598 1.03350   8
  -2  -7   2 23.2189 1.13984   8
   2   7   2 20.3908 1.16471  11
   2  -7  -2 21.3804 1.47054  10
  -2  -7   2 20.7731 1.36395   7
  -2   7  -2 21.3240 1.24169   8
  -2   7  -2 20.4963 1.28435  11
   2  -7  -2 17.7531 1.46089   7
   2   7   2 21.7812 1.08407   9
   2  -7  -2 20.7875 1.45965  12
  -2  -7   2 18.6745 1.43130  12
  -2  -7   2 20.9631 1.35135  10
   3  -7   2 11.8387 1.06907  10
  -3  -7  -2 12.3330 0.70000   9
   3  -7   2 11.4130 1.11769   6
   3  -7   2 12.1707 1.14819   7
  -3   7   2 11.2025 0.90874  11
  -3   7   2 11.9588 1.02515  13
  -3   7   2 11.5281 0.85458   8
  -3  -7  -2 11.7657 0.93292  10
   3  -7   2 11.6125 1.11143  12
  -3  -7  -2 13.9588 0.93227  13
  -3  -7  -2 11.2863 0.97061   7
  -3  -7  -2 14.2141 1.10334  12
  -3   7  -2 10.6955 0.82283   8
  -3   7  -2 11.0883 0.86866  11
  -3  -7   2 12.1940 0.87143  13
   3   7   2 12.2714 0.83773  13
  -3  -7   2 13.0034 1.09147  12
   3  -7  -2 9.73320 1.03232  12
  -3  -7   2 11.4102 0.67434   8
   3  -7  -2 9.69473 1.07813   7
  -3  -7   2 10.1871 0.88510   7
  -3  -7   2 9.99615 0.85894  10
   3  -7  -2 9.76722 0.98987  10
   3   7   2 11.9399 0.62900   9
  -4  -7  -2 265.897 11.8717  10
  -4  -7  -2 267.047 12.1244  12
  -4   7   2 251.197 12.0483  13
  -4  -7  -2 259.763 11.6504   9
  -4   7   2 263.774 11.8765   8
  -4   7   2 242.962 11.9639  11
   4  -7   2 267.385 12.2972   7
   4  -7   2 261.648 12.1488  10
   4  -7   2 256.350 12.1320   6
   4  -7   2 253.697 12.1911  12
  -4  -7  -2 234.656 11.8353  13
  -4  -7   2 251.745 11.6953   8
   4   7   2 262.541 11.8578  13
   4  -7  -2 263.835 12.1756  10
  -4  -7   2 251.831 12.1105  12
   4  -7  -2 259.055 12.1198   6
   4   7   2 264.489 11.6629   9
  -4  -7   2 262.022 11.9468   7
   4  -7  -2 252.135 12.5960   7
  -4   7  -2 265.730 11.9067   8
  -4   7  -2 254.614 11.9581  11
  -4  -7   2 256.719 11.8835  10
  -4  -7   2 227.967 11.8426  13
   4  -7  -2 271.357 12.1876  12
  -5  -7  -2 9.87448 0.61321   9
  -5   7   2 10.0200 0.89317  11
   5  -7   2 9.92658 1.15301  10
  -5  -7  -2 9.43114 0.90167   7
  -5  -7  -2 11.1609 0.78263  10
  -5  -7  -2 11.0318 1.31992  12
  -5   7   2 10.2960 0.88609   8
   5  -7   2 11.1799 1.16862  12
  -5   7   2 9.18005 0.98971  13
  -5  -7  -2 8.29295 0.73082  13
   5  -7   2 12.5779 1.30081   6
  -5  -7   2 8.77646 0.80131   7
   5  -7  -2 9.32926 1.05156  10
   5  -7  -2 9.57942 1.01465   6
  -5  -7   2 8.72474 0.71770  10
  -5  -7   2 9.58585 0.96784  12
   5  -7  -2 10.8127 1.06030  12
   5  -7  -2 10.7569 1.17230   7
  -5  -7   2 8.50298 0.70316  13
  -5   7  -2 10.0862 0.87559  11
  -6  -7  -2 18.9040 1.51103  12
  -6  -7  -2 19.5376 0.93629   8
  -6  -7  -2 19.2856 1.04821   9
  -6   7   2 19.8150 1.36543   8
  -6  -7  -2 17.8228 0.93936   8
   6  -7   2 20.0378 1.54052   6
  -6  -7  -2 19.2476 1.14474  13
   6  -7   2 19.9322 1.54954  10
  -6  -7  -2 19.6266 1.10649  10
  -6  -7  -2 20.4419 1.40697   7
  -6   7   2 19.3767 1.34470  11
  -6   7   2 20.5511 1.48257  13
  -6  -7  -2 17.5304 1.06237  10
   6  -7  -2 21.1826 1.56997  12
  -6   7  -2 20.1848 1.36639  11
  -6  -7   2 19.4365 1.13721  10
  -6  -7   2 20.9576 1.19682  13
  -6  -7   2 22.3051 1.33508   7
  -6  -7   2 19.9580 1.67983  12
  -6   7  -2 21.4249 1.40796   8
   6  -7  -2 19.7006 1.54198  10
  -6   7  -2 17.5668 1.38204   9
   6  -7  -2 20.4962 1.70752   7
  -7  -7  -2 106.578 5.29245  12
  -7  -7  -2 97.8173 4.63900  10
   7  -7   2 103.423 5.33177   6
  -7   7   2 106.635 5.11758   8
  -7  -7  -2 97.0291 4.68860   8
  -7  -7  -2 102.072 4.64520  10
  -7   7   2 104.796 5.08077  11
  -7  -7  -2 92.7136 5.07018   7
  -7  -7  -2 100.076 4.79322  13
  -7   7   2 105.602 5.22783  13
   7  -7   2 105.698 5.32519  10
   7  -7   2 102.890 5.36215  12
   7  -7  -2 100.270 5.31654   6
  -7  -7   2 103.982 5.28182  12
  -7   7  -2 102.498 5.11478  11
  -7  -7   2 102.000 4.77094   9
  -7   7  -2 104.817 5.20113   9
   7  -7  -2 103.812 5.30744  12
  -7  -7   2 99.9830 4.67049  10
   7  -7  -2 108.150 5.40197  10
  -7  -7   2 103.459 4.84817  13
  -7  -7   2 100.934 4.73251   9
  -7  -7   2 104.074 4.91496   8
  -7   7  -2 100.946 5.13342   8
  -7  -7   2 107.162 5.07032   7
   8  -7   2 24.3535 1.86336  12
  -8   7   2 21.4441 1.65987  13
  -8  -7  -2 22.2631 1.71106  12
  -8   7   2 21.8057 1.52582  11
   8  -7   2 20.4959 1.75092   6
   8  -7   2 21.2505 1.71752  10
  -8  -7  -2 22.1249 1.14759  13
  -8   7   2 19.9778 1.54659   8
  -8  -7  -2 21.3918 1.24514   9
  -8  -7  -2 23.4231 1.19507   8
  -8  -7   2 22.6247 1.41746   7
  -8  -7   2 21.2247 1.12239   9
   8  -7  -2 20.2167 1.68320   6
  -8   7  -2 22.3965 1.49086  11
  -8  -7   2 19.9859 1.27463   8
   8  -7  -2 19.5944 1.66248  10
  -8  -7   2 20.8821 1.09121  13
   8  -7  -2 17.5813 1.56622  12
  -8   7  -2 22.9110 1.60701   9
  -8   7  -2 19.5832 1.47633   8
  -8  -7   2 21.0875 1.08572  13
  -8  -7   2 23.1637 1.63366  12
   9  -7   2 30.5796 2.19100   6
  -9  -7  -2 30.7000 1.56114   8
   9  -7   2 26.4423 2.10594  12
  -9  -7  -2 31.8175 1.63052   9
  -9   7   2 27.4737 2.00688  13
  -9  -7  -2 31.5671 2.11827  12
  -9  -7  -2 29.0746 1.92731   7
   9  -7   2 30.9521 2.14192  10
  -9   7   2 25.8466 1.91112   8
  -9   7   2 25.2732 1.86233  11
  -9  -7   2 27.7324 1.49569   9
  -9   7  -2 31.2628 1.88270  11
  -9   7  -2 29.0756 1.99715   9
  -9  -7   2 27.9448 1.95409  12
   9  -7  -2 26.0001 2.02367  10
  -9   7  -2 29.4044 1.95216   8
  -9  -7   2 29.7935 1.77991   7
   9  -7  -2 23.0763 1.97773   6
   9  -7  -2 28.6826 2.03246  12
  -9  -7   2 28.0663 1.64611   8
 -10   7   2 11.4449 1.29965   8
 -10   7   2 10.1408 1.11131  11
  10  -7   2 10.1221 1.37494   6
 -10  -7  -2 11.5558 1.37371  12
  10  -7   2 10.1882 1.04129  11
 -10  -7  -2 12.0892 0.82736   8
 -10  -7  -2 12.2256 0.90272   9
  10  -7   2 9.89022 1.29428  10
 -10  -7  -2 13.3895 1.23633   7
  10  -7  -2 7.53816 1.17048  12
 -10   7  -2 10.2273 1.23155   9
 -10  -7   2 11.1667 1.06123   7
 -10  -7   2 12.6588 0.82234   9
 -10  -7   2 13.4874 0.99648   8
  10  -7  -2 10.0185 1.32846   6
  10  -7  -2 9.38394 1.30619  10
 -10  -7   2 12.8964 1.23124  12
 -10   7  -2 12.6727 1.17908  11
 -10   7  -2 9.91117 1.20157   8
 -11  -7  -2 6.86240 1.02712   9
 -11  -7  -2 5.55876 1.02289  12
  11  -7   2 7.62972 1.14814  10
 -11   7   2 5.46603 0.97753   9
  11  -7   2 5.25678 1.15170   6
 -11   7   2 6.12569 0.99844   8
 -11   7   2 6.06873 1.15293  11
 -11  -7  -2 5.77821 0.92765   7
  11  -7  -2 4.76201 0.97032   6
  11  -7  -2 7.61252 1.12430  10
 -11   7  -2 6.35576 1.17770  11
 -11  -7   2 8.00169 1.06354  12
 -11   7  -2 7.38706 1.06228   8
 -11  -7   2 7.41153 0.78391   8
 -11   7  -2 8.17471 1.18138   9
 -11  -7   2 7.62462 0.90801   7
 -12  -7  -2 12.2444 1.34618  12
 -12   7   2 11.9225 1.19540  11
 -12   7   2 12.3851 1.41564   8
 -12   7   2 9.52780 1.31249   9
  12  -7   2 11.6127 1.49251   6
 -12  -7  -2 9.90817 1.24977   7
 -12   7  -2 15.4069 1.34237  11
 -12   7  -2 15.0115 1.56127   9
 -12   7  -2 14.3927 1.44618   8
 -12  -7   2 14.2648 1.41438  12
  12  -7  -2 12.6139 1.54676   6
 -13  -7  -2 36.4581 2.43815   7
 -13   7   2 31.1487 2.42980   8
  13  -7   2 35.3084 2.65392   6
 -13   7   2 36.8139 2.38507  11
 -13   7   2 32.3478 2.56459   9
 -13  -7  -2 38.0962 2.61200  12
  13  -7  -2 38.9765 2.71426   6
 -13   7  -2 35.5995 2.55549   8
 -13   7  -2 38.5180 2.73053   9
 -13   7  -2 39.3351 2.47406  11
   0   8  -2 0.14615 0.23009   8
   0  -8  -2 -0.1658 0.41891  10
   0   8   2 0.88412 0.23650   8
   0  -8  -2 0.53731 0.48205  12
   0   8   2 0.10557 0.29054  11
   0  -8   2 0.26484 0.53298  12
   0  -8   2 0.00787 0.42057   7
   0   8  -2 0.23972 0.18386   9
   0   8   2 0.60304 0.35572  13
   0  -8  -2 0.81422 0.39403  13
   0   8  -2 0.03913 0.27259  11
   0  -8   2 0.11238 0.43014  10
   0  -8  -2 1.76187 0.56340   7
   0   8  -2 0.21758 0.17748   9
   0  -8   2 0.73340 0.39678  13
  -1   8   2 443.158 21.6150   8
  -1  -8  -2 496.089 22.0995  13
  -1  -8  -2 481.457 22.0192   7
   1   8  -2 491.192 21.4962   9
  -1  -8  -2 484.022 21.9607  10
   1   8  -2 474.503 21.4856   9
   1  -8   2 468.585 22.0172  10
  -1   8   2 488.601 21.7767  11
   1  -8   2 462.002 22.1141  12
  -1  -8  -2 469.295 22.2763  12
   1  -8   2 479.252 22.0569   7
  -1  -8  -2 486.272 21.5811   8
  -1  -8   2 452.800 22.0506   7
  -1   8  -2 484.688 21.8771  11
  -1   8  -2 490.951 21.7926   8
   1  -8  -2 492.841 22.1572  10
   1  -8  -2 486.618 22.1790  12
   1   8   2 490.454 21.7062   9
   1   8   2 497.939 22.0065  13
   1  -8  -2 465.611 22.1815   7
  -1  -8   2 467.918 22.2176  12
   1   8   2 450.603 21.6510   8
   1   8   2 465.207 21.8089  11
  -1  -8   2 492.553 22.0836  10
  -1  -8   2 498.560 22.0533  13
  -2   8   2 52.3737 2.74413  13
   2   8  -2 47.0529 2.40942   8
   2  -8   2 44.6050 2.80323   7
  -2  -8  -2 44.0949 2.58101  13
  -2  -8  -2 50.6983 2.77163   7
  -2  -8  -2 48.9410 3.06757  12
  -2  -8  -2 46.3635 2.65959  10
   2  -8   2 46.2760 2.80551  10
  -2  -8  -2 43.2471 2.23480   8
  -2   8   2 53.5969 2.45383   8
  -2   8  -2 49.1092 2.54418   8
   2  -8  -2 50.0899 2.98138   7
  -2  -8   2 56.1747 2.80683  10
   2   8   2 44.0233 2.31531   8
  -2  -8   2 47.4618 2.72573   7
   2  -8  -2 52.5629 2.92714  10
   2   8   2 48.4612 2.48175  11
   2  -8  -2 53.2589 2.94716  12
   2   8   2 47.8543 2.65312  13
  -2  -8   2 52.7243 2.71067  13
  -3  -8  -2 120.763 6.26949  13
  -3  -8  -2 128.508 6.32966  10
  -3  -8  -2 135.866 6.45718   7
   3  -8   2 116.774 7.23482  10
  -3  -8  -2 133.070 6.52632  12
  -3   8   2 138.194 6.20743   8
  -3   8   2 135.207 6.29288  11
   3  -8   2 130.224 6.62791  12
   3  -8   2 126.277 6.51374   6
  -3   8   2 135.412 6.46343  13
  -3  -8   2 123.431 6.27575  13
  -3  -8   2 129.753 6.33423  10
   3  -8  -2 128.592 6.76690  10
  -3  -8   2 133.238 6.56112  12
   3  -8  -2 139.445 6.58088  12
  -3   8  -2 130.444 6.27306  11
  -3  -8   2 122.316 6.32461   7
   3   8   2 133.788 5.96817   9
  -3   8  -2 130.237 6.20072   8
   3  -8  -2 135.956 6.67030   7
  -4  -8  -2 30.1937 2.00161  12
  -4  -8  -2 26.1566 1.70963  13
  -4  -8  -2 28.5543 1.76296  10
   4  -8   2 32.4299 2.09560   6
   4  -8   2 35.8885 2.21035   7
   4  -8   2 36.3505 2.21208  12
  -4  -8  -2 27.2792 1.85201   7
  -4   8   2 29.4173 1.72279   8
  -4   8   2 29.0410 1.93287  13
  -4   8   2 28.1826 1.78097  11
  -4  -8   2 31.6470 1.58262   8
  -4  -8   2 27.9312 1.73841  10
  -4  -8   2 31.9203 2.03367  12
  -4   8  -2 28.9524 1.71019   8
   4  -8  -2 27.6018 1.97434  12
  -4  -8   2 27.1588 1.76828   7
  -4  -8   2 29.5922 1.71998  13
  -4   8  -2 29.9955 1.76450  11
   4  -8  -2 30.1352 2.13538   7
   4   8   2 27.6573 1.40830   9
  -5  -8  -2 90.9920 4.34810   9
  -5  -8  -2 91.2867 4.60559  13
  -5   8   2 92.1865 4.70392  11
   5  -8   2 91.8696 4.96344   6
   5  -8   2 98.8024 5.21593  10
   5  -8   2 91.6804 5.02384  12
  -5  -8  -2 96.9468 4.96208  12
  -5  -8  -2 96.4360 4.60299  10
  -5  -8  -2 99.8311 4.82145   7
  -5   8   2 93.8409 4.67430   8
  -5   8  -2 89.9470 4.57249   8
   5  -8  -2 92.4007 5.07300   7
  -5  -8   2 87.3240 4.51203  13
  -5   8  -2 93.8442 4.63298  11
  -5  -8   2 93.1980 4.85432  12
  -5  -8   2 93.1788 4.63433   7
  -5  -8   2 94.2980 4.53283  10
   5  -8  -2 97.1345 4.88172   6
   5  -8  -2 91.7170 5.12902  10
  -6  -8  -2 9.31731 1.19916  12
  -6   8   2 11.5434 1.01875   8
  -6  -8  -2 8.91453 0.60640   9
   6  -8   2 9.72410 1.23207   6
   6  -8   2 9.80940 1.22772  10
  -6  -8  -2 10.0173 1.04812   7
   6  -8   2 12.2597 1.41874  12
  -6   8   2 12.6843 1.18980  13
  -6  -8  -2 8.71364 0.76519  10
  -6  -8  -2 8.64976 0.78558  13
  -6   8   2 9.49574 0.98002  11
  -6   8  -2 10.4719 0.94086   8
   6  -8  -2 11.5180 1.21687  10
  -6   8  -2 10.3573 1.00921   9
  -6  -8   2 6.95219 0.71193  10
   6  -8  -2 9.87895 1.32464   7
  -6  -8   2 7.89869 0.75013  13
   6  -8  -2 10.5239 1.23401   6
  -6  -8   2 9.26640 0.89809   7
  -6   8  -2 9.01344 0.94454  11
   6  -8  -2 10.5164 1.26977  12
  -6  -8   2 8.58565 1.11408  12
   7  -8   2 41.3239 2.57196  10
  -7  -8  -2 36.3283 1.90394  10
  -7   8   2 40.0907 2.29335   8
  -7   8   2 43.3113 2.49588  13
  -7  -8  -2 37.1129 1.89536   9
   7  -8   2 39.1113 2.56235  12
  -7   8   2 38.7405 2.28387  11
  -7  -8  -2 37.7548 1.90431  10
  -7  -8  -2 35.4493 1.99892  13
  -7  -8  -2 38.9043 2.48651  12
  -7  -8  -2 35.7082 2.90211   7
   7  -8   2 38.6755 2.56713   6
   7  -8  -2 37.8781 2.47948  10
  -7   8  -2 39.4180 2.25221   8
  -7  -8   2 34.8078 1.92743   8
  -7  -8   2 35.2825 2.38056  12
   7  -8  -2 39.7398 2.49582   6
   7  -8  -2 39.2032 2.47149  12
  -7  -8   2 39.2602 2.18042   7
  -7   8  -2 37.3649 2.28007   9
  -7   8  -2 37.7767 2.24331  11
  -7  -8   2 37.0916 1.85629  10
  -7  -8   2 35.1833 1.95440  13
  -8  -8  -2 29.1351 1.50759  13
  -8  -8  -2 27.5778 1.36061   8
   8  -8   2 25.3108 2.06366   6
  -8  -8  -2 27.3267 1.88434   7
  -8  -8  -2 30.5698 2.10970  12
  -8   8   2 27.3922 1.84868   8
   8  -8   2 29.9941 2.14138  10
  -8   8   2 29.5540 2.05044  13
  -8   8   2 29.2905 1.88446  11
   8  -8   2 24.5594 2.10130  12
  -8   8  -2 25.8700 1.85783  11
  -8  -8   2 31.3976 1.62685   8
   8  -8  -2 26.3886 2.06963   6
  -8  -8   2 29.4111 1.80771   7
   8  -8  -2 28.2341 2.12802  10
  -8  -8   2 29.3020 2.05363  12
  -8  -8   2 29.9306 1.52414  13
  -8   8  -2 27.1570 1.94280   9
   8  -8  -2 26.8571 2.05009  12
  -8   8  -2 25.8632 1.86489   8
  -8  -8   2 31.3807 1.55780  13
  -9  -8  -2 81.0760 4.61035   7
   9  -8   2 94.5274 5.00419  12
   9  -8   2 93.4662 4.95810  10
  -9   8   2 93.1667 4.86940  13
  -9  -8  -2 86.6825 4.23224   9
  -9   8   2 90.4906 4.68312   8
  -9   8   2 83.9436 4.59648  11
  -9  -8  -2 86.3809 4.84271  12
   9  -8   2 92.6093 4.98362   6
  -9   8  -2 88.5356 4.97234   9
  -9  -8   2 87.8955 4.25294   8
  -9   8  -2 89.2671 4.61173   8
  -9  -8   2 89.2005 4.76382  12
   9  -8  -2 85.6795 4.81036   6
  -9  -8   2 89.1360 4.48317   7
   9  -8  -2 81.9038 4.80513  10
  -9   8  -2 82.1450 4.51621  11
   9  -8  -2 92.3131 4.81529  12
  10  -8   2 37.8063 2.63096  12
 -10   8   2 36.9857 2.43576   8
 -10  -8  -2 36.3088 2.36243   7
 -10   8   2 40.4408 2.37738  11
 -10  -8  -2 35.5294 2.51894  12
  10  -8   2 33.3226 2.56915  10
 -10   8  -2 32.8058 2.24964  11
 -10  -8   2 34.4519 2.46003  12
 -10   8  -2 31.6444 2.31861   8
  10  -8  -2 40.1425 2.55795  12
  10  -8  -2 37.8085 2.61980  10
 -10  -8   2 37.2824 2.01378   8
 -10   8  -2 35.5148 2.39545   9
 -10  -8   2 39.0577 2.37760   7
  10  -8  -2 37.7151 2.54483   6
  11  -8   2 10.8232 1.43594  10
 -11   8   2 8.88933 1.25970   8
 -11   8   2 10.4291 1.37549   9
  11  -8   2 8.55182 1.35606   6
 -11   8   2 10.2639 1.20025  11
 -11  -8  -2 11.2959 1.39404  12
  11  -8   2 8.63087 1.04039  11
 -11  -8  -2 11.8869 1.25281   7
  11  -8  -2 8.20287 1.27813  10
  11  -8  -2 9.57034 1.37431   6
 -11  -8   2 8.48641 1.23337  12
 -11   8  -2 8.75202 1.26224   9
 -11  -8   2 10.6601 1.52509   7
 -11   8  -2 8.44192 1.12864   8
 -11   8  -2 10.7238 1.21799  11
 -12   8   2 5.73134 0.95924  11
 -12  -8  -2 6.06875 1.01019   7
 -12  -8  -2 5.92567 1.14054  12
  12  -8   2 7.21874 1.23168   6
 -12   8  -2 9.04807 1.14789  11
 -12   8  -2 8.19611 1.86009   8
 -12  -8   2 5.96520 1.23773  12
  12  -8  -2 6.31369 1.19420   6
 -13   8   2 20.4707 1.68951  11
 -13   8   2 21.7485 2.16433   9
 -13  -8  -2 18.5038 1.81707  12
  13  -8   2 19.2318 1.94733   6
 -13   8   2 21.7703 2.04976   8
 -13   8  -2 25.4680 2.29638   8
  13  -8  -2 22.9907 2.03741   6
 -13   8  -2 23.6276 2.10615   9
 -13   8  -2 19.3001 1.74173  11
   0   9   2 102.558 5.70544  13
   0  -9  -2 126.306 5.99116  12
   0  -9   2 124.775 5.87769  10
   0   9  -2 117.512 5.39728   9
   0  -9  -2 122.324 5.98435   7
   0   9  -2 103.684 5.44076   8
   0  -9   2 124.574 5.93219   7
   0   9   2 107.386 5.38744   8
   0  -9   2 120.892 5.98605  12
  -1   9   2 217.847 11.0053   8
   1   9  -2 244.389 10.8671   9
  -1  -9  -2 247.469 11.3874  13
  -1  -9  -2 245.028 11.3957  10
  -1   9   2 207.830 11.2989  13
   1  -9   2 247.224 11.5800   7
   1  -9   2 253.306 11.6194  12
  -1  -9  -2 245.105 10.9820   8
   1  -9   2 252.129 11.4782  10
  -1  -9  -2 242.811 11.5280  12
   1   9  -2 230.426 11.0113   8
  -1   9   2 253.118 11.2086  11
   1  -9  -2 242.953 11.8055  12
   1  -9  -2 269.691 11.8002  10
  -1   9  -2 255.939 11.4771  11
  -1  -9   2 254.098 11.8673  12
  -1  -9   2 245.995 11.6747  10
   1   9   2 248.168 11.2632   9
   1  -9  -2 256.177 11.8685   7
  -1  -9   2 231.685 11.6778   7
   1   9   2 216.289 11.5470  13
  -1   9  -2 253.527 11.3686   8
   1   9   2 256.733 11.4165  11
  -1  -9   2 256.318 11.6653  13
   1   9   2 223.427 11.2114   8
  -2  -9  -2 93.8799 5.01939   7
  -2  -9  -2 94.8958 5.09288  12
  -2   9   2 98.9742 4.63648   8
  -2  -9  -2 92.2064 4.44375   8
   2   9  -2 93.3061 4.54855   8
   2  -9   2 102.958 5.20447  12
  -2  -9  -2 95.7312 4.87273  13
   2  -9   2 101.140 5.17934   7
   2  -9   2 99.5420 5.06360  10
  -2  -9  -2 93.1574 4.88846  10
  -2   9   2 96.8514 4.77537  11
   2  -9  -2 94.9401 5.20085   7
  -2  -9   2 102.603 4.93110  13
  -2   9  -2 100.479 4.80463  11
  -2  -9   2 107.005 5.19794  12
  -2   9  -2 94.1789 4.69144   8
  -2  -9   2 96.8067 4.98665   7
   2  -9  -2 90.6378 5.01507  10
  -2   9  -2 84.6455 4.62837   9
   2  -9  -2 97.2684 5.12357  12
  -2  -9   2 106.084 4.98080  10
  -3  -9  -2 61.9940 3.25754  10
  -3  -9  -2 61.7950 3.50769  12
   3  -9   2 59.8010 3.44242  10
   3  -9   2 62.7522 3.60657   7
  -3   9   2 60.2817 3.07541   8
  -3  -9  -2 60.2719 3.23859  13
   3  -9   2 60.7039 3.54312  12
  -3   9   2 61.6142 3.39081  13
   3  -9   2 58.3417 3.46095   6
  -3  -9  -2 58.6158 3.38681   7
  -3   9   2 60.5168 3.20494  11
   3  -9  -2 63.7609 3.64868   7
  -3   9  -2 62.5543 3.15827   8
  -3  -9   2 58.4543 3.33590   7
  -3   9  -2 63.8133 3.25056  11
   3   9   2 63.2306 2.86869   9
  -3  -9   2 58.9649 3.27444  13
   3  -9  -2 62.3478 3.52737  10
   3  -9  -2 59.8607 3.50552  12
  -3  -9   2 58.8000 3.28359  10
  -3   9  -2 64.6214 3.16291   9
  -3  -9   2 62.0436 3.53064  12
  -4  -9  -2 17.8753 1.31673  10
   4  -9   2 15.2334 1.62105   7
   4  -9   2 18.7532 1.59515  12
  -4  -9  -2 18.9288 1.59506  12
  -4  -9  -2 19.8793 1.68412   7
   4  -9   2 15.8178 1.53161   6
  -4  -9  -2 15.9332 1.47525  13
   4  -9   2 17.8394 1.56393  10
  -4   9   2 16.0975 1.43954  13
  -4   9   2 15.6420 1.28047  11
  -4   9  -2 17.3064 1.32364  11
  -4   9  -2 19.6391 1.29408   8
  -4  -9   2 19.5086 1.41868   7
  -4  -9   2 19.6303 1.35367  10
   4  -9  -2 19.8920 1.61309  10
   4  -9  -2 16.6942 1.59440  12
  -4  -9   2 17.8255 1.54799  12
  -4   9  -2 18.6444 1.28319   9
   4  -9  -2 18.6381 1.76373   7
  -5   9   2 6.30966 0.82030  11
  -5   9   2 6.52262 0.82488   8
   5  -9   2 9.13959 1.15059  10
  -5  -9  -2 7.63007 1.10639   7
  -5  -9  -2 7.85486 0.79080  13
  -5  -9  -2 8.20261 1.18244  12
  -5  -9  -2 7.56942 0.81471  10
  -5   9   2 6.86124 1.04449  13
   5  -9   2 7.28875 1.10180   6
   5  -9   2 8.37848 1.24594  12
  -5  -9   2 7.18376 1.06648  12
   5  -9  -2 5.55633 0.97521  12
   5  -9  -2 5.34456 0.99894  10
  -5   9  -2 8.09810 0.83641   8
  -5  -9   2 6.07095 0.70564  13
  -5  -9   2 6.63673 0.77730  10
  -5   9  -2 6.35710 0.81624  11
   5  -9  -2 6.70553 1.16905   7
  -5  -9   2 7.64667 0.89538   7
  -5   9  -2 6.88760 0.84277   9
   5  -9  -2 4.71621 0.95819   6
  -6   9   2 38.8717 2.40010  11
  -6  -9  -2 43.5075 2.25756  10
   6  -9   2 37.6336 2.64696   6
   6  -9   2 41.3675 2.77494  12
  -6  -9  -2 43.8271 2.30723  13
  -6   9   2 40.3052 2.37728   8
   6  -9   2 40.7491 2.71243  10
  -6  -9  -2 39.8579 2.49480   7
  -6  -9  -2 43.6111 2.71364  12
  -6   9   2 40.5974 2.58741  13
   6  -9  -2 38.3765 2.63246  12
  -6  -9   2 42.7218 2.65835  12
   6  -9  -2 41.2757 2.64473   6
  -6  -9   2 42.5178 2.39099   7
  -6   9  -2 39.0198 2.34698   8
  -6   9  -2 38.4932 2.36473  11
   6  -9  -2 37.9571 2.84725   7
  -6  -9   2 41.0858 2.23974  13
   6  -9  -2 41.2297 2.63221  10
  -6   9  -2 39.8139 2.36945   9
  -6  -9   2 40.7552 2.20046  10
   7  -9   2 6.90035 1.09410  10
   7  -9   2 6.47471 1.07136   6
  -7  -9  -2 4.61470 0.52310  10
  -7  -9  -2 5.28506 0.60142  13
  -7  -9  -2 4.64645 0.81224   7
  -7   9   2 6.11540 1.00593  13
  -7   9   2 5.46122 0.81441   8
  -7  -9  -2 5.95838 1.04942  12
   7  -9   2 7.95260 1.20761  12
  -7  -9  -2 5.87840 0.42740   9
  -7  -9  -2 5.04734 0.49926  10
  -7   9   2 4.03243 0.75269  11
  -7  -9   2 7.79723 0.86346   7
  -7  -9   2 5.90987 0.60724  10
   7  -9  -2 6.73372 1.04432   6
   7  -9  -2 6.15438 1.02987  12
  -7   9  -2 6.23062 0.88175   8
  -7  -9   2 5.02024 1.00050  12
  -7   9  -2 6.68257 0.90400   9
   7  -9  -2 7.15726 1.15980  10
  -7  -9   2 6.66844 0.65830  13
  -7   9  -2 7.55011 0.95383  11
  -8   9   2 47.9576 3.50034  11
   8  -9   2 47.1772 3.11100  12
  -8  -9  -2 48.0773 2.40801  13
  -8  -9  -2 48.3341 3.01710  12
  -8  -9  -2 43.8783 2.75595   7
  -8   9   2 48.2675 2.96627   8
   8  -9   2 45.2588 3.02181  10
  -8   9   2 45.2354 2.92369  13
   8  -9   2 43.8778 2.97477   6
  -8   9  -2 45.1913 3.10345  11
  -8  -9   2 45.9371 2.37845  13
   8  -9  -2 42.8852 2.94165  12
  -8  -9   2 49.1099 2.65121   7
  -8  -9   2 43.8537 2.31152   8
  -8  -9   2 47.9986 2.94738  12
  -8   9  -2 42.5493 3.37164   8
   8  -9  -2 45.2209 2.96276   6
  -8   9  -2 47.7974 2.77804   9
  -8  -9   2 46.7577 2.36858  13
   8  -9  -2 45.2780 3.00026  10
   9  -9   2 22.5883 2.01493  12
  -9  -9  -2 20.5470 2.05144  12
  -9   9   2 21.9626 1.70395  11
   9  -9   2 21.8660 1.96627  10
  -9  -9  -2 22.3488 1.72245   7
  -9   9   2 24.6630 1.78435   8
  -9  -9  -2 23.1367 1.21204  13
   9  -9   2 22.8021 2.01544   6
  -9   9  -2 22.6544 1.69606   8
   9  -9  -2 23.9183 1.94614   6
  -9  -9   2 22.3997 1.16607  13
  -9  -9   2 22.3152 1.83291  12
  -9  -9   2 20.5940 1.16284  13
   9  -9  -2 22.3354 1.88956  12
  -9  -9   2 22.4715 1.58425   7
  -9   9  -2 22.4191 1.77057   9
   9  -9  -2 25.4558 2.03818  10
  -9   9  -2 22.3568 1.67293  11
  10  -9   2 31.2674 2.79781  12
 -10  -9  -2 35.6721 2.29741   7
  10  -9   2 35.7232 2.53996  10
 -10  -9  -2 31.3891 2.42476  12
 -10   9   2 32.8136 2.24634  11
  10  -9   2 32.6614 2.54061   6
 -10   9   2 32.6895 2.28661   8
  10  -9  -2 34.0551 2.85829   6
  10  -9  -2 34.5618 2.51324  12
 -10   9  -2 33.3850 2.31750   8
  10  -9  -2 32.8971 2.53466  10
 -10   9  -2 32.7292 2.37751   9
 -10   9  -2 35.6798 2.31813  11
 -10  -9   2 35.8704 2.16508   7
 -11   9   2 9.36559 1.31138   9
 -11  -9  -2 11.1006 1.24510   7
 -11  -9  -2 8.83465 1.36186  12
  11  -9   2 6.99384 1.31786   6
  11  -9   2 9.43394 1.41893  10
 -11   9   2 8.32141 1.21019   8
  11  -9   2 9.53951 1.12240  11
 -11   9   2 11.8352 1.33075  11
 -11  -9   2 10.4506 1.39015  12
 -11   9  -2 10.0408 1.20987  11
 -11   9  -2 8.23351 1.18761   8
  11  -9  -2 9.94428 1.42882  10
  11  -9  -2 11.8280 1.53508  12
 -11   9  -2 10.6484 1.35577   9
  11  -9  -2 8.53697 1.37346   6
 -12   9   2 5.49012 1.03682   8
 -12   9   2 3.72919 0.87479  11
 -12  -9  -2 2.74287 0.93343  12
  12  -9   2 5.20137 1.19972   6
 -12   9   2 5.28480 1.03541   9
 -12   9  -2 5.43699 0.94252  11
 -12  -9   2 3.81735 0.99773  12
 -12   9  -2 4.51773 0.97937   8
 -12   9  -2 6.16149 1.11625   9
  12  -9  -2 6.10903 1.18570   6
   0  10  -2 3.74321 0.49113   8
   0 -10   2 4.75859 0.93416   7
   0  10  -2 5.06480 0.44803   9
   0 -10  -2 4.77359 0.94328   7
   0  10  -2 3.67536 0.39553   9
   0 -10   2 5.02188 0.89858  10
   0 -10  -2 3.16766 0.81002  12
   0  10   2 3.03270 0.41179   8
   0  10   2 4.65138 0.63076  11
   0 -10  -2 4.51075 0.86472  10
   0 -10   2 7.80287 1.11939  12
   1  10  -2 46.3327 2.38311   8
  -1  10   2 53.5558 2.62908  11
  -1  10   2 43.9568 2.73122  13
   1 -10   2 51.1375 3.02260   7
  -1 -10  -2 48.0646 2.92848   7
   1 -10   2 46.1134 2.97614  12
  -1  10   2 42.9859 2.36722   8
  -1 -10  -2 51.3597 2.84657  10
   1 -10   2 44.1810 2.80655  10
  -1 -10  -2 52.3765 2.99467  12
   1  10  -2 43.1503 2.16882   9
  -1 -10  -2 47.3948 2.76486  13
   1 -10  -2 45.5567 2.75365  10
   1 -10  -2 45.0121 2.83748  12
  -1 -10   2 43.2730 2.65155  13
  -1 -10   2 48.5614 2.74303  10
  -1  10  -2 45.7398 2.48454  11
  -1  10  -2 40.6807 2.25198   9
   1  10   2 37.7121 2.54483  13
  -1 -10   2 48.6456 2.95536  12
   1  10   2 46.8071 2.41600  11
   1  10   2 45.3915 2.20149   8
   1 -10  -2 47.7914 2.90541   7
  -1  10  -2 45.7895 2.35480   8
  -1 -10   2 46.5432 3.03181   7
  -2 -10  -2 147.563 7.50360  10
  -2  10   2 152.865 7.36723  11
   2 -10   2 153.931 7.81335  12
  -2  10   2 156.608 7.21242   8
  -2 -10  -2 153.934 7.65831   7
   2 -10   2 162.466 7.72850  10
  -2 -10  -2 148.946 7.51002  13
  -2 -10  -2 153.550 7.75220  12
   2 -10   2 156.247 7.78941   7
   2  10  -2 148.500 7.12070   8
   2 -10  -2 154.134 7.73037   7
  -2 -10   2 159.872 7.57204   7
  -2  10  -2 153.942 7.28295  11
   2  10   2 143.645 7.35045  13
   2 -10  -2 158.022 7.68080  12
  -2  10  -2 152.860 7.15872   8
  -2 -10   2 154.633 7.45593  10
  -2 -10   2 154.426 7.43411  13
  -2  10  -2 136.891 7.07977   9
   2 -10  -2 159.164 7.61554  10
   2  10   2 135.034 6.89640   8
  -2 -10   2 162.105 7.71861  12
   3 -10   2 32.6199 2.49875  12
  -3  10   2 32.4879 1.95751   8
   3 -10   2 32.5024 2.34212  10
  -3  10   2 36.8461 2.32498  13
  -3  10   2 34.9456 2.11377  11
   3 -10   2 33.4832 2.50760   7
  -3 -10  -2 39.5170 2.26852  10
  -3 -10  -2 37.2724 2.36512   7
  -3 -10  -2 37.6760 2.46760  12
   3 -10   2 33.6391 2.43197   6
  -3  10  -2 32.8124 1.95223   9
  -3  10  -2 35.7334 2.11460  11
  -3 -10   2 34.9565 2.24501   7
   3 -10  -2 33.8806 2.37622  10
   3 -10  -2 34.9136 2.41642  12
  -3  10  -2 33.1556 1.97967   8
   3 -10  -2 34.2080 2.55946   7
  -3 -10   2 34.2056 2.41025  12
  -3 -10   2 36.9812 2.40020  13
  -3 -10   2 39.1180 2.23067  10
  -4 -10  -2 66.6221 3.60148  13
  -4  10   2 67.8785 3.47615   8
   4 -10   2 70.2245 3.95606  10
   4 -10   2 65.9692 3.89966   6
   4 -10   2 67.6949 4.02615   7
  -4  10   2 67.1643 3.80285  13
  -4  10   2 65.4067 3.59440  11
  -4 -10  -2 67.3801 3.60343  10
  -4 -10  -2 68.0147 3.80822   7
   4 -10   2 68.9354 3.98541  12
  -4 -10  -2 68.9445 3.94712  12
   4 -10  -2 70.0749 3.96994  12
  -4  10  -2 69.4451 3.47925   8
  -4 -10   2 66.6940 3.91655  12
  -4 -10   2 68.2162 3.59008  10
  -4  10  -2 68.9532 3.57337  11
  -4 -10   2 65.4178 3.56138  13
   4 -10  -2 64.9359 3.84341  10
   4 -10  -2 65.9246 3.87231   6
  -4  10  -2 67.8797 3.75771   9
   4 -10  -2 66.9119 4.03662   7
  -4 -10   2 62.7794 3.64705   7
  -5  10   2 130.345 6.32315   8
  -5 -10  -2 130.933 6.74571  12
  -5  10   2 123.762 6.61663  13
   5 -10   2 130.705 6.87471  12
  -5 -10  -2 132.161 6.35387  10
  -5 -10  -2 125.097 6.35397  13
   5 -10   2 133.523 6.79584   6
  -5 -10  -2 128.094 6.58601   7
  -5  10   2 130.383 6.42817  11
   5 -10   2 133.119 6.76604  10
   5 -10  -2 128.343 6.96635   7
  -5  10  -2 128.531 6.35683   9
  -5  10  -2 129.371 6.43346  11
  -5 -10   2 129.269 6.35806  10
   5 -10  -2 131.331 6.77438  10
  -5  10  -2 127.542 6.34380   8
  -5 -10   2 132.447 6.49940   7
   5 -10  -2 136.134 6.78457   6
   5 -10  -2 128.142 6.77638  12
  -5 -10   2 132.954 6.78030  12
  -5 -10   2 128.710 6.37556  13
  -6 -10  -2 121.379 6.08935  13
  -6  10   2 119.281 6.11630   8
  -6 -10  -2 122.889 6.04188  10
  -6 -10  -2 124.119 6.35222   7
   6 -10   2 131.926 6.61945  10
   6 -10   2 120.681 6.61662  12
   6 -10   2 130.313 6.63520   6
  -6  10   2 133.187 7.04706  11
  -6  10   2 117.146 6.41477  13
  -6 -10  -2 130.408 6.61333  12
   6 -10  -2 117.973 6.40058   6
  -6  10  -2 125.642 6.10742   8
  -6  10  -2 122.685 6.12250   9
  -6 -10   2 119.982 6.01459  13
  -6 -10   2 131.560 6.20711   7
   6 -10  -2 121.529 6.49768  12
  -6 -10   2 121.671 5.98140  10
   6 -10  -2 121.683 6.50280  10
  -6  10  -2 125.392 6.88220  11
  -6 -10   2 124.201 6.48007  12
  -7 -10  -2 27.8163 1.64089  10
  -7  10   2 29.6382 1.99768  11
  -7  10   2 27.5678 1.88932   8
  -7  10   2 29.1559 2.17082  13
  -7 -10  -2 27.9157 1.72771  13
  -7 -10  -2 29.2120 2.03292   7
   7 -10   2 26.0657 2.21202  10
   7 -10   2 31.0553 2.36334  12
  -7  10  -2 29.6967 1.96729  11
   7 -10  -2 27.4543 2.25612  10
  -7  10  -2 29.1891 1.94289   9
  -7 -10   2 27.0168 1.90219   7
   7 -10  -2 30.0191 2.28178   6
  -7  10  -2 26.6174 2.04263   8
  -7 -10   2 29.1818 1.65514  10
   7 -10  -2 29.1697 2.24115  12
  -7 -10   2 28.5698 1.72954  13
  -7 -10   2 30.2394 2.26211  12
   8 -10   2 20.7373 1.91360  10
  -8 -10  -2 20.8010 1.35718  13
   8 -10   2 24.0807 2.05792   6
  -8  10   2 23.5048 1.90768  13
  -8  10   2 23.1815 1.74642  11
  -8 -10  -2 21.3950 1.87430  12
   8 -10   2 19.6177 2.18094  12
  -8 -10  -2 22.6809 1.75191   7
  -8  10   2 22.4554 1.69744   8
  -8  10  -2 23.7893 1.75940  11
   8 -10  -2 26.5430 2.11049  10
  -8 -10   2 20.6989 1.39094  13
  -8  10  -2 22.0987 1.66759   8
  -8  10  -2 23.4490 1.75605   9
   8 -10  -2 26.4244 2.07149  12
   9 -10   2 27.2294 2.31742  10
   9 -10   2 28.8107 2.39815  12
  -9  10   2 27.3505 2.03660  11
  -9 -10  -2 28.3957 1.54353  13
   9 -10   2 27.6324 2.35404   6
  -9 -10  -2 29.2048 2.07917   7
  -9  10   2 26.4663 1.95161   8
  -9 -10  -2 29.0148 2.32011  12
  -9 -10   2 23.2570 1.38739  13
   9 -10  -2 24.1929 2.11235   6
   9 -10  -2 25.9488 2.28559  10
  -9  10  -2 26.1125 1.93131   9
  -9  10  -2 23.3996 1.86888   8
  -9 -10   2 27.3934 1.41485  13
  -9  10  -2 23.1915 1.86037  11
  -9 -10   2 25.8971 1.79303   7
   9 -10  -2 27.2365 2.17721  12
  -9 -10   2 24.9793 2.10964  12
  10 -10   2 67.1964 4.10948  12
 -10  10   2 65.0341 3.82298   9
 -10  10   2 63.9160 3.71100   8
 -10 -10  -2 58.3263 3.90897  12
  10 -10   2 61.1402 4.05445   6
 -10  10   2 68.2955 3.72417  11
  10 -10   2 61.0916 3.97410  10
 -10 -10  -2 64.6579 3.70678   7
 -10  10  -2 66.9958 3.79414   8
 -10  10  -2 57.3821 3.71933   9
 -10  10  -2 68.8121 3.79155  11
  10 -10  -2 67.6713 4.05517   6
 -10 -10   2 67.5370 4.01195  12
  10 -10  -2 64.2117 4.35881  12
  10 -10  -2 63.9438 4.06288  10
  11 -10   2 43.2657 3.27298   6
 -11 -10  -2 49.1137 3.23303  12
  11 -10   2 46.1515 3.59627  10
  11 -10   2 43.6206 2.83645  11
 -11  10   2 48.7846 3.11521   9
 -11  10   2 44.8610 2.97619   8
  11 -10   2 43.7229 3.24257  12
  11 -10  -2 38.1112 3.46428  10
 -11  10  -2 49.7259 3.06097   8
 -11 -10   2 48.8465 3.23146  12
  11 -10  -2 46.0876 3.26535   6
  11 -10  -2 49.9433 3.27148  12
 -11  10  -2 44.4533 3.24451   9
 -12  10   2 2.11464 0.73316  11
 -12 -10  -2 1.67288 0.88044  12
 -12  10  -2 2.06377 1.21729   9
 -12  10  -2 1.03907 0.68081  11
  12 -10  -2 3.26315 1.10011   6
 -12 -10   2 0.84545 0.81596  12
   0 -11  -2 18.3193 1.66422  10
   0  11   2 21.0840 1.38910  11
   0 -11   2 22.3676 1.76107  10
   0 -11   2 19.2093 1.74742   7
   0  11  -2 20.2572 1.25163   8
   0 -11  -2 20.8556 1.82978   7
   0 -11   2 19.7922 1.88554  12
   0 -11  -2 19.7128 1.79550  12
   0  11   2 19.9539 1.59375  13
   0  11   2 20.2092 1.16550   8
   0  11  -2 18.8302 1.08547   9
  -1  11   2 0.35454 0.41631  13
   1 -11   2 0.94751 0.67244  12
   1  11  -2 0.19611 0.26874   8
  -1 -11  -2 -0.0260 0.57005  12
   1 -11   2 0.01914 0.58681   7
  -1  11   2 0.35309 0.40201  11
  -1  11   2 0.47726 0.28780   8
  -1 -11  -2 0.08698 0.53362  10
  -1 -11  -2 -0.1225 0.54121   7
   1 -11   2 0.71294 0.59085  10
   1  11   2 0.07314 0.32635  11
  -1 -11   2 0.43794 0.53360   7
   1 -11  -2 0.68782 0.62200  10
   1  11   2 0.44274 0.40576  13
   1 -11  -2 1.33639 0.75425   7
  -1 -11   2 -0.3625 0.54626  12
  -1  11  -2 -0.0773 0.22238   9
  -1  11  -2 0.69119 0.35510   8
  -1 -11   2 -0.4178 0.44849  10
   1 -11  -2 0.45092 0.63020  12
   2 -11   2 56.4366 3.60152  12
   2 -11   2 60.3221 3.62057   7
  -2 -11  -2 59.5672 3.36295  10
  -2  11   2 56.7320 3.36476  13
  -2  11   2 59.2180 3.15590  11
   2  11  -2 51.5451 2.83367   8
   2 -11   2 59.7319 3.46882  10
  -2 -11  -2 61.7077 3.61026  12
  -2 -11  -2 59.6164 3.48467   7
  -2  11   2 55.9270 2.93129   8
  -2  11  -2 57.0798 2.85395   8
  -2 -11   2 58.8454 3.49214  12
   2 -11  -2 54.6193 3.35057  10
   2 -11  -2 52.3335 3.45962   7
  -2 -11   2 55.2091 3.17643  10
  -2  11  -2 50.6198 2.77211   9
   2 -11  -2 55.1644 3.39488  12
  -2  11  -2 55.7891 2.99804  11
  -2 -11   2 50.3580 3.20185   7
  -3  11   2 23.7350 1.64395  11
   3 -11   2 25.2858 2.09087   7
  -3  11   2 22.5391 1.84422  13
  -3 -11  -2 22.1842 1.74019  10
  -3 -11  -2 22.2557 1.86177   7
  -3 -11  -2 24.5758 2.07500  12
   3 -11   2 24.4081 2.05436  12
  -3  11   2 23.6381 1.50007   8
   3 -11   2 23.5392 2.03916   6
   3 -11   2 25.6675 2.03855  10
  -3 -11   2 23.8143 2.07561  12
  -3  11  -2 25.9854 1.58391   8
  -3  11  -2 25.7157 1.71598  11
  -3  11  -2 25.8191 1.53270   9
   3 -11  -2 20.1606 2.03448   7
  -3 -11   2 25.2647 1.81659  10
   3 -11  -2 25.3649 2.05272  10
   3 -11  -2 23.6044 2.08552  12
  -3 -11   2 22.0209 1.80685   7
   4 -11   2 3.65845 0.94125  10
  -4  11   2 3.06582 0.91402  11
  -4  11   2 3.25498 0.60367   8
   4 -11   2 2.56573 0.88078   7
   4 -11   2 2.81295 0.95740  12
   4 -11   2 4.28501 1.11283   6
  -4 -11  -2 2.37006 0.72283   7
  -4  11   2 4.49276 0.91190  13
  -4 -11  -2 2.53091 0.64336  10
  -4 -11  -2 2.11570 1.00530  12
   4 -11  -2 2.96645 0.88073  12
  -4 -11   2 1.82895 0.60876   7
   4 -11  -2 3.74776 0.93420   6
   4 -11  -2 4.99045 1.05973   7
  -4 -11   2 2.68780 0.92917  12
  -4  11  -2 5.50686 1.06036  11
   4 -11  -2 4.60351 1.02269  10
  -4  11  -2 2.79925 0.56999   9
  -4  11  -2 2.58848 0.57814   8
  -4 -11   2 2.33942 0.61933  10
  -5 -11  -2 41.9180 2.74497   7
  -5 -11  -2 43.3071 2.93835  12
  -5  11   2 42.1122 2.58408  11
   5 -11   2 44.5146 3.13006  12
   5 -11   2 43.5363 2.95185  10
  -5  11   2 41.5310 2.43774   8
  -5 -11  -2 43.5439 2.54367  10
  -5  11   2 41.8320 2.79448  13
   5 -11   2 42.6344 2.89966   6
  -5  11  -2 41.0181 2.39874   8
   5 -11  -2 45.8225 3.09075   7
   5 -11  -2 42.0466 2.87958  12
   5 -11  -2 41.9990 3.15046   6
  -5  11  -2 41.8140 2.41618   9
  -5 -11   2 34.9391 2.49588   7
  -5  11  -2 42.8877 2.54323  11
  -5 -11   2 42.5709 2.47840  10
   5 -11  -2 42.1750 2.88744  10
   6 -11   2 20.0926 2.15007  12
   6 -11   2 19.9412 1.89938  10
  -6  11   2 21.2987 1.53742   8
  -6  11   2 20.9097 1.64247  11
  -6 -11  -2 22.1018 1.48870  10
  -6  11   2 22.8481 1.90081  13
   6 -11   2 18.0656 1.93368   6
  -6 -11  -2 21.6820 1.97906  12
  -6 -11  -2 19.6869 1.73743   7
   6 -11  -2 20.9229 1.84846   6
   6 -11  -2 21.5075 2.00975  12
  -6 -11   2 22.3013 1.71261   7
  -6 -11   2 21.9087 1.97949  12
  -6 -11   2 21.3388 1.51457  10
   6 -11  -2 25.0932 2.31360   7
  -6  11  -2 22.3285 1.61132   9
   6 -11  -2 22.4704 2.03058  10
  -6  11  -2 23.2173 1.63476   8
  -6  11  -2 22.2021 1.68567  11
   7 -11   2 12.5033 2.44121  10
   7 -11   2 14.3588 1.78009   6
   7 -11   2 11.9169 1.67406  12
  -7 -11  -2 12.4444 0.99489  10
  -7  11   2 12.5736 1.83250  13
  -7 -11  -2 12.3223 1.37080   7
  -7 -11  -2 12.1187 1.61453  12
  -7  11   2 11.7690 1.26559  11
  -7  11   2 11.3353 1.17717   8
  -7  11  -2 12.2411 1.26488  11
  -7 -11   2 10.5615 0.93326  10
  -7 -11   2 11.6092 1.19563   7
  -7  11  -2 12.7775 1.46665   9
  -7 -11   2 9.56321 1.44456  12
   7 -11  -2 11.2185 1.75476  12
   7 -11  -2 11.4542 1.53829   6
  -7  11  -2 12.3912 1.18427   8
  -8 -11  -2 19.1940 1.94737  12
  -8  11   2 18.8167 1.57349   8
  -8  11   2 20.7054 1.68680  11
  -8 -11  -2 19.6590 1.74014   7
   8 -11   2 20.0693 2.02968  12
  -8 -11  -2 16.2795 1.07910  10
   8 -11   2 20.7697 2.00652   6
   8 -11   2 24.5987 2.00627  10
  -8  11  -2 19.0300 1.61358   9
   8 -11  -2 16.9702 1.84455   6
  -8  11  -2 20.0094 1.66021  11
  -8  11  -2 18.3043 1.57274   8
   8 -11  -2 19.0743 1.88053  12
  -8 -11   2 17.1212 1.05721  10
  -8 -11   2 17.3842 1.83304  12
   8 -11  -2 22.7102 2.03259  10
  -8 -11   2 18.2364 1.49598   7
  -9  11   2 6.28507 1.06683   9
   9 -11   2 8.23978 1.45239   6
  -9  11   2 7.00789 1.07848  11
  -9  11   2 6.23792 1.00768   8
  -9 -11  -2 6.51276 1.09334   7
   9 -11   2 4.16802 1.14681  10
  -9 -11  -2 5.02978 1.17601  12
   9 -11   2 7.73846 1.39526  12
  -9  11  -2 6.21747 0.98509   8
  -9  11  -2 6.02486 1.01115   9
  -9 -11   2 2.85150 1.06700  12
  -9  11  -2 7.17158 1.08683  11
  -9 -11   2 5.34074 0.63381  13
   9 -11  -2 5.38486 1.19789  12
   9 -11  -2 5.88719 1.22371  10
   9 -11  -2 8.70585 1.36796   6
  10 -11   2 0.65242 0.77806   6
 -10 -11  -2 1.49333 0.86709  12
 -10  11   2 0.64800 0.78060   9
  10 -11   2 0.27499 0.71827  10
 -10  11   2 1.40417 0.67380  11
  10 -11   2 1.71836 0.97460  12
 -10  11  -2 3.41661 0.82855  11
 -10  11  -2 0.88334 0.73289   8
 -10  11  -2 2.25765 0.78166   9
 -10 -11   2 0.97104 0.82183  12
  10 -11  -2 1.03421 0.79832  12
  10 -11  -2 1.34474 0.86240  10
  10 -11  -2 0.08519 0.75621   6
 -11  11   2 33.1677 2.46030   8
 -11  11   2 31.4896 2.41100  11
  11 -11   2 34.3407 2.80668  10
  11 -11   2 31.0390 2.35120  11
 -11 -11  -2 34.3713 3.85321  12
  11 -11   2 35.8949 2.87037  12
 -11  11   2 35.1747 2.56912   9
  11 -11   2 34.3894 2.90128   6
  11 -11  -2 38.0153 2.88364  12
 -11 -11   2 34.7279 2.76506  12
 -11  11  -2 36.2934 2.57627   9
 -11  11  -2 35.0625 2.77168   8
  11 -11  -2 31.7887 2.78942   6
 -11  11  -2 33.6033 2.52623  11
  11 -11  -2 33.5652 2.82290  10
   0 -12  -2 2.98264 0.87158  10
   0  12  -2 3.34316 0.50386   8
   0  12   2 3.16584 0.62225  11
   0 -12   2 4.02999 0.91152  10
   0 -12   2 3.23014 0.94397  12
   0 -12  -2 3.99313 1.08231  12
   0 -12   2 3.18325 0.88077   7
   0  12   2 3.25341 0.44182   8
   0 -12  -2 3.20453 0.94591   7
   0  12  -2 3.51559 0.36283   9
   1 -12   2 3.57419 1.00247  12
   1 -12   2 4.54675 0.96604  10
  -1 -12  -2 4.40723 0.95779  10
  -1  12   2 4.59867 0.55936   8
  -1  12   2 4.43694 0.72063  11
   1 -12   2 4.71646 1.05569   7
  -1 -12  -2 5.93146 1.18095  12
  -1  12   2 5.49250 0.95646  13
  -1 -12  -2 5.41046 1.08064   7
   1  12  -2 5.18663 0.57977   8
  -1  12  -2 5.22529 1.02000   8
   1 -12  -2 4.58410 1.02654   7
  -1  12  -2 5.37773 0.55718   9
   1 -12  -2 5.91389 1.09399  10
  -1 -12   2 6.72169 1.20246  12
   1 -12  -2 6.44515 1.13302  12
  -1 -12   2 4.45745 0.98160   7
  -1 -12   2 5.70172 1.00919  10
   2 -12   2 0.60172 0.76646   6
  -2  12   2 0.61438 0.50877  13
  -2 -12  -2 0.01129 0.62517  12
   2 -12   2 0.32355 0.69333  12
   2 -12   2 0.11804 0.66771  10
[truncated: 2,653,908 more chars]
